# Supplementary material for: Cyclophilin A supports translation of intrinsically disordered proteins and affects haematopoietic stem cell ageing
Source: Nat Cell Biol. 2024 Mar 29;26(4):593–603. doi: 10.1038/s41556-024-01387-x (PMC11021199; doi:10.1038/s41556-024-01387-x)
Supplement: Supplementary file 4 — Numerical proteome data. [file 41556_2024_1387_MOESM4_ESM.xlsx]

## Sheet: Data
					Quantitative Proteomic Profiling of Mouse Global HSPC Proteome ("365" Profiling)
					Total protein content
						iFOT Values (i-BAQ-based fraction of total)
					GeneSymbol	Young #1	Old #1		GeneSymbol	Young #2	Old #2
					0610010K14Rik	2.4	2.2		0610010K14Rik	2.1	2.3
					1110004F10Rik	6	7.9		1110004F10Rik	7.6	7
					1700007K13Rik	2.7	3.5		1700007K13Rik	3.5	4.3
					2010107E04Rik	11.7	17.1		2010107E04Rik	14.1	11.8
					2700060E02Rik	5.5	11.8		2700060E02Rik	6.5	4.5
					2700094K13Rik	1.4	1.9		2700094K13Rik	1.7	1.3
					Abce1	3.4	4.1		Abce1	3.6	3.7
					Abcf1	3.1	4.2		Abcf1	4	3.6
					Abcf2	1.3	1		Abcf2	1.6	1.6
					Abhd12	1.6	2.8		Abhd12	2	2.5
					Abi1	2.1	1.3		Abi1	1.7	1.2
					Abracl	3.8	2.7		Abracl	2.6	1.6
					Acaa1a	4.1	5.1		Acaa1a	4.1	5.1
					Acaa2	13.4	15.1		Acaa2	12.4	14.7
					Acadl	8	12		Acadl	8	8.6
					Acadm	3.5	6.2		Acadm	3.5	4.4
					Acads	3.3	3.8		Acads	2.2	3.3
					Acadvl	2.3	3.9		Acadvl	2.7	3.2
					Acan	6.1	11.2		Acan	7	7.4
					Acat1	7.9	8.2		Acat1	6.6	8
					Acbd3	1.6	2.1		Acbd3	2.6	2
					Acin1	6	8.2		Acin1	6.7	6.1
					Acly	3.2	2.2		Acly	2.9	2.3
					Aco2	11.2	14.8		Aco2	10.8	13.5
					Acot7	3.9	2.1		Acot7	3.4	2.1
					Acp5	42.2	55.9		Acp5	63.1	47.2
					Acsf2	1.1	1.5		Acsf2	1.2	1.5
					Acsl1	3.2	4.6		Acsl1	3.3	3.5
					Acta1	2282	2629		Acta1	2467	2249
					Actb	939	727		Actb	611	845
					Actbl2	175	156		Actbl2	232	165
					Actl6a	4.9	6		Actl6a	6.2	5.5
					Actn1	7.2	6.2		Actn1	7.2	5.5
					Actn2	17.5	29.7		Actn2	24.2	18.9
					Actn3	28.4	36.3		Actn3	30.1	22.5
					Actn4	10.7	9.8		Actn4	9.3	8.4
					Actr1a	5.6	4.7		Actr1a	4.2	4.8
					Actr2	33	29.9		Actr2	31.1	30.3
					Actr3	27.8	23.7		Actr3	24.7	26.4
					Acyp1	1.5	3.7		Acyp1	1.5	1.4
					Add1	2.1	2.1		Add1	2.3	2.6
					Add3	1.3	1.2		Add3	1.6	1.2
					Adh5	2.3	2.2		Adh5	2.1	2.2
					Adk	1.6	1.5		Adk	1.4	1.7
					Adpgk	5.4	3.1		Adpgk	6.1	4
					Adprh	2.1	1.8		Adprh	2	2.2
					Adsl	3.8	3.5		Adsl	3.3	3.7
					Adss	2.4	3.1		Adss	1.2	1.7
					Adssl1	2.6	2.3		Adssl1	2.1	2.1
					Aebp1	3.2	3.8		Aebp1	4.2	2.8
					Agk	1.3	2.6		Agk	1.5	1.3
					Agps	1.7	1.4		Agps	1.7	1.3
					Agtrap	1.6	1.1		Agtrap	1.6	1.5
					Ahcyl1	1.1	1.2		Ahcyl1	1.3	1.6
					Ahnak	6.9	4.4		Ahnak	6	3.3
					Ahsa1	3.9	4		Ahsa1	4.9	3.6
					Ahsg	267	228		Ahsg	307	224
					Ahsp	1.5	1.1		Ahsp	1.3	4
					Aifm1	2.1	2.2		Aifm1	2.2	2.7
					Aimp1	7.1	8.5		Aimp1	8.8	7.1
					Aimp2	2.8	3.2		Aimp2	2.8	2.5
					Ak2	16.8	14.9		Ak2	13.7	13.7
					Akr1a1	3.6	4.8		Akr1a1	3.2	4.4
					Akr1b3	11.9	15.1		Akr1b3	10.3	15.5
					Alb	36	44.4		Alb	38.8	36
					Aldh18a1	1.5	2.1		Aldh18a1	1.4	2
					Aldh2	46.2	46.6		Aldh2	41.2	46.7
					Aldh3a2	1.2	1.3		Aldh3a2	1.5	1.2
					Aldh9a1	3.7	3.7		Aldh9a1	3.2	3.4
					Aldoa	47.6	45		Aldoa	43.4	47.7
					Alox15	3.3	1.9		Alox15	2.9	2.1
					Alox5	1.6	1		Alox5	1.7	1.2
					Alox5ap	3.6	2.6		Alox5ap	3.3	3.1
					Alpl	3.4	3.6		Alpl	4.6	1.3
					Alyref	12.9	9.3		Alyref	12.9	9.6
					Angptl7	1.3	5.5		Angptl7	2.6	2
					Ankrd44	1.1	1.4		Ankrd44	1.6	1.4
					Anp32a	48.4	55.6		Anp32a	53	47.1
					Anp32b	47.6	56.5		Anp32b	54.5	57.4
					Anp32e	14.4	22.8		Anp32e	25	21.5
					Anxa1	76.1	47.1		Anxa1	61.1	53.5
					Anxa11	7.9	9.3		Anxa11	6.8	6.6
					Anxa2	56.5	49.3		Anxa2	61.1	47.7
					Anxa3	6.9	4.8		Anxa3	5.8	4.1
					Anxa4	3.4	6.2		Anxa4	3.3	6.1
					Anxa5	24.5	26.9		Anxa5	27	24.8
					Anxa6	18.2	22.9		Anxa6	17.8	18.9
					Anxa7	3.5	4		Anxa7	3.8	2.6
					Ap1b1	2.6	2.4		Ap1b1	1.9	2
					Ap1m1	1.8	2		Ap1m1	2.1	1.7
					Ap2a1	1.8	3.1		Ap2a1	2.3	1.9
					Ap2a2	3.3	4.8		Ap2a2	3.5	3.3
					Ap2b1	5.4	5.7		Ap2b1	5.6	4.3
					Ap2m1	5.7	7.5		Ap2m1	5.8	6.7
					Ap2s1	5.4	6.8		Ap2s1	5.7	6.2
					Ap3b1	1.1	2		Ap3b1	1.8	1.5
					Ap3m1	1.5	1.8		Ap3m1	2.6	1.7
					Ap3s1	1.3	1.2		Ap3s1	1.4	1.3
					Apbb1ip	2	2.4		Apbb1ip	4.1	4
					Apex1	1.5	1.8		Apex1	3.7	3.8
					Api5	5.2	6.1		Api5	6.4	5.1
					Apmap	2.2	3.1		Apmap	2.8	2.2
					Apoa1	22.3	23.2		Apoa1	22.5	10.8
					Apoa1bp	1.6	2		Apoa1bp	1.5	1.7
					Apoa2	3.4	6.7		Apoa2	1.4	1.5
					Apoa4	2.3	2.6		Apoa4	2	1.1
					Apobec3	1	1.3		Apobec3	1.6	1.1
					Apoc1	4.2	6.2		Apoc1	3.9	3.4
					Apoc3	5.2	3.6		Apoc3	6	4.2
					Apoe	32.2	43.3		Apoe	37.8	30.3
					Apoo	2	2.3		Apoo	1.9	1.8
					Apool	1.5	2.2		Apool	1.8	1.9
					App	1.8	2.7		App	2.4	2
					Aprt	4	3.2		Aprt	3	2.7
					Aqp1	6.4	12.6		Aqp1	5.9	9.7
					Arcn1	8.4	12.6		Arcn1	10.5	7
					Arf2	17	16.9		Arf2	35.4	28.1
					Arf4	15.3	16.1		Arf4	20.9	17
					Arf5	15.7	16.5		Arf5	21.4	16.8
					Arf6	3	3.7		Arf6	3.3	3.1
					Arglu1	2.5	1.8		Arglu1	1.6	2.4
					Arhgap1	1.9	2.1		Arhgap1	2.1	2
					Arhgdia	96.7	79.6		Arhgdia	89.4	82
					Arhgdib	190	120		Arhgdib	138	143
					Arhgef1	2.7	2.5		Arhgef1	2.5	2.8
					Arhgef2	1.6	1.4		Arhgef2	2.9	1.5
					Arhgef6	1.8	1.4		Arhgef6	1.4	2.1
					Arl6ip5	4.7	6.9		Arl6ip5	6.6	6.6
					Arl8a	1.1	1.2		Arl8a	2.8	2.9
					Arl8b	4.8	5.5		Arl8b	4.3	5.3
					Armc10	1	1.5		Armc10	1.2	1.3
					Arpc1b	16.5	16.9		Arpc1b	18.5	15.6
					Arpc2	16.6	16		Arpc2	15.5	13.3
					Arpc3	15.3	13.9		Arpc3	13.9	16.7
					Arpc4	46.1	39.2		Arpc4	48.8	45.8
					Arpc5	26.4	25.1		Arpc5	27	22.9
					Arpc5l	3.3	3.3		Arpc5l	2.9	3.3
					Arsb	2.3	1.2		Arsb	2.2	1.3
					Asah1	3.1	4.4		Asah1	2.8	4.3
					Asf1a	1.2	1.4		Asf1a	1.4	1.2
					Asf1b	2	1.3		Asf1b	1.6	1.7
					Asna1	2.7	2.8		Asna1	3.1	1.7
					Asph	3.9	6		Asph	5.9	4.8
					Aspn	42.1	91.6		Aspn	58	73.6
					Ass1	3.5	1.9		Ass1	3.3	2.4
					Atad3a	1	1.2		Atad3a	1.2	1.4
					Atg3	3.3	2.3		Atg3	3.1	1.8
					Atic	9.6	7.7		Atic	8.6	8.2
					Atl3	2.6	3.7		Atl3	3.3	3.6
					Atox1	15.6	8.8		Atox1	8.3	6.3
					Atp1a1	6.7	6.9		Atp1a1	7.3	6.3
					Atp1b3	2.8	2.7		Atp1b3	3.1	2.4
					Atp2a1	72.2	130		Atp2a1	80.8	77
					Atp2a2	3.9	5.1		Atp2a2	5.7	5.9
					Atp2a3	8.5	16.8		Atp2a3	11	10.9
					Atp5a1	77.6	97.8		Atp5a1	75	73.5
					Atp5b	119	135		Atp5b	120	125
					Atp5c1	15.1	21.7		Atp5c1	14.3	17.1
					Atp5d	10.5	8.9		Atp5d	8.6	10.8
					Atp5e	4.5	8.1		Atp5e	7.4	9.6
					Atp5f1	10.5	11.8		Atp5f1	10.8	12.9
					Atp5h	26.6	23.5		Atp5h	25.7	19.5
					Atp5j	51.6	32.3		Atp5j	33.9	29.2
					Atp5j2	31.5	40.3		Atp5j2	39.5	40.5
					Atp5k	13.7	15		Atp5k	16.9	10.4
					Atp5l	29.4	33.2		Atp5l	25.9	28
					Atp6v0d1	1.6	1.9		Atp6v0d1	1.6	1.7
					Atp6v1a	4.4	4.6		Atp6v1a	4.2	5.6
					Atp6v1b2	4.6	3.8		Atp6v1b2	4.3	5.4
					Atp6v1d	1.4	1.1		Atp6v1d	1.2	1.5
					Atp6v1e1	4.1	4.4		Atp6v1e1	3.9	3.8
					Atp6v1g1	4.1	2.8		Atp6v1g1	4.4	4.1
					ATP8	35.6	42		ATP8	38.9	30.7
					Atpif1	7.6	9.8		Atpif1	10.8	12.3
					B2m	14.1	8.2		B2m	7.8	5.3
					Babam1	1	1.4		Babam1	1.5	1.3
					Banf1	53.6	48.7		Banf1	57.9	49.2
					Bax	2.6	2.6		Bax	2.6	2.5
					Baz1b	1.5	1.8		Baz1b	1.8	1.7
					BC017643	2.3	2.3		BC017643	2.7	2.3
					Bcap31	9.4	11.8		Bcap31	12.6	9.8
					Bcas2	1.9	2.1		Bcas2	1.8	2.3
					Bcat2	1.6	2		Bcat2	1.6	1.7
					Bccip	1.6	2		Bccip	2.2	1.8
					Bcl2l13	1.1	1.9		Bcl2l13	1.3	1.5
					Bclaf1	2	2.1		Bclaf1	2.4	2.9
					Bgn	130	148		Bgn	157	102
					Bid	3.9	1.9		Bid	1.5	1.1
					Bin1	9.1	17.1		Bin1	9.1	9.9
					Blmh	3.3	2.6		Blmh	3	2.6
					Blvra	1.7	2.3		Blvra	1.3	2.2
					Blvrb	4.5	11.9		Blvrb	4.8	11
					Bop1	1.1	1.4		Bop1	1.7	1.8
					Bre	2	1.8		Bre	1.9	1.5
					Brix1	1.6	2.8		Brix1	2	2.1
					Brk1	1.9	2.1		Brk1	2.6	1.4
					Bsg	1.2	1.1		Bsg	1.1	1.5
					Btf3	50.1	48.4		Btf3	56.7	44.6
					Btf3l4	2.5	7.8		Btf3l4	3.4	3.7
					Btk	2.2	2.9		Btk	3.1	2.6
					Bub3	7.2	9.2		Bub3	9.2	7.4
					Bzw1	6.3	9.6		Bzw1	8.1	8.5
					Bzw2	4.6	5.9		Bzw2	5.9	3.7
					C1qa	2.1	1.5		C1qa	2.2	2.7
					C1qb	1.9	1.7		C1qb	2	1.7
					C1qbp	13.2	9.4		C1qbp	7.9	5.6
					C3	2.8	2.4		C3	2.6	1.9
					Cacybp	19.8	21.4		Cacybp	28	18.6
					Cad	9.7	1.7		Cad	1.6	4.1
					Cald1	4.3	3.5		Cald1	5.3	1.7
					Calr	162	140		Calr	176	125
					Calu	9.8	5.8		Calu	6.5	3.8
					Camk2d	2.2	2.5		Camk2d	2.5	1.8
					Camp	192	112		Camp	179	153
					Cand1	7.4	8.5		Cand1	8.2	6
					Canx	19.4	20.2		Canx	25	20.1
					Cap1	20.8	17.8		Cap1	16.1	19.4
					Capg	11.4	16.2		Capg	11.9	14.6
					Capn1	3.5	3		Capn1	3.2	3.1
					Capns1	2.2	2.2		Capns1	1.5	2.2
					Caprin1	5.4	3.6		Caprin1	3.6	2.6
					Capza1	23.8	22		Capza1	21.5	19.1
					Capza2	29.8	29.4		Capza2	29	26.2
					Capzb	20.7	21.6		Capzb	21.3	19.2
					Car1	44.1	118		Car1	39.2	100
					Car2	47.6	103		Car2	33.8	94.5
					Carhsp1	1.4	2.3		Carhsp1	1.1	1.7
					Casp3	4	5		Casp3	3.8	5
					Casq1	56.1	92.3		Casq1	53.8	51.6
					Cat	3.6	6.4		Cat	4.7	9.5
					Cav1	2.1	6		Cav1	6	3.5
					Cbfb	2.4	2.1		Cbfb	3.5	2.6
					Cbr1	2.6	2.4		Cbr1	1.9	2.6
					Cbx1	13.3	15.6		Cbx1	14.8	16.3
					Cbx3	73.4	78.3		Cbx3	86.3	72.1
					Cbx5	7	7.7		Cbx5	8.4	8
					Ccar1	1.5	1.9		Ccar1	2.1	2.2
					Ccar2	1.5	1.7		Ccar2	1.4	1.6
					Ccdc12	2.6	2.9		Ccdc12	3.5	1.4
					Cct2	17.1	16.6		Cct2	14.7	13.3
					Cct3	23	19.6		Cct3	20.7	19.4
					Cct4	13.3	13.1		Cct4	12.3	12
					Cct5	13.8	13.3		Cct5	12.8	12.1
					Cct6a	13.1	12.8		Cct6a	13.5	13
					Cct6b	2.9	1.8		Cct6b	3.2	3.1
					Cct7	9.6	8.9		Cct7	8	7.9
					Cct8	15.2	15.3		Cct8	14	11.9
					Cd36	1	4		Cd36	1.2	1.6
					Cd44	2.7	2.7		Cd44	2.8	2.4
					Cd47	4.7	5.1		Cd47	4.3	3.5
					Cd63	3.9	2.9		Cd63	4.7	2.7
					Cd9	2.6	4.4		Cd9	3.9	4.5
					Cdc37	27.7	26.8		Cdc37	33.7	23.3
					Cdc42	3.9	3.3		Cdc42	6.4	7.8
					Cdc42se2	2	1.4		Cdc42se2	2.1	1.4
					Cdc5l	3.8	3.3		Cdc5l	4.1	3.3
					Cdk1	5.2	7.5		Cdk1	5.8	6.3
					Cdk2	2	2		Cdk2	1.8	1.4
					Cdk6	3.3	3		Cdk6	3.2	2.9
					Cdv3	4.1	2.7		Cdv3	5	2
					Celf2	3.8	2.7		Celf2	3	3
					Cenpv	1.9	5.1		Cenpv	1.7	4.8
					Ces2g	2.1	4.4		Ces2g	1.8	4.1
					Cfdp1	1.7	2		Cfdp1	1.3	1.7
					Cfl1	180	171		Cfl1	199	170
					Chad	207	263		Chad	320	171
					Chchd3	1.7	2.1		Chchd3	1.3	1.5
					Chd4	3.4	3.7		Chd4	4.4	4
					Cherp	1.1	1.6		Cherp	1.4	2.1
					Chil3	267	204		Chil3	234	236
					Chmp3	2	1.6		Chmp3	2.3	1.8
					Chmp4b	10.4	7.2		Chmp4b	9.9	4.4
					Chmp5	6.5	5		Chmp5	7.6	4.2
					Chordc1	1.7	2.4		Chordc1	2	2.6
					Chtop	2.7	3.9		Chtop	2.9	2.9
					Cilp2	2	3.1		Cilp2	3.4	3
					Cisd1	4.7	7.2		Cisd1	6	3.7
					Cisd2	3.2	4.1		Cisd2	2.8	1.6
					Ckap4	12.5	8.8		Ckap4	12.9	7
					Ckm	4.6	6.2		Ckm	6.8	4.9
					Clec11a	5.7	7.1		Clec11a	7.1	4.4
					Clec3a	2.1	3.4		Clec3a	2.6	2.3
					Clec3b	4.2	3.3		Clec3b	4.8	2.9
					Clic1	20.4	19.3		Clic1	16.5	17.3
					Clint1	3.7	4.4		Clint1	6.6	5.2
					Clns1a	4.5	4.3		Clns1a	4.1	3.5
					Clpp	1.6	2		Clpp	1.7	1.7
					Clta	11	5.3		Clta	7.2	5.1
					Cltc	13.9	12.8		Cltc	11.7	11.9
					Clu	3.6	11.2		Clu	4.6	7.7
					Cma1	1	1.9		Cma1	1.5	1.4
					Cmas	1.5	3.6		Cmas	1.8	2.1
					Cmpk1	5	6.2		Cmpk1	4.1	5
					Cndp2	4.5	4.9		Cndp2	4.1	4.1
					Cnih4	2.7	3		Cnih4	3.2	2.9
					Cnn2	6	4		Cnn2	5.3	3.5
					Cnp	1.8	3.1		Cnp	2.2	2.9
					Cnpy2	6.8	2.8		Cnpy2	4.9	1.7
					Col10a1	5.2	10.2		Col10a1	9.4	8.4
					Col11a1	3.8	2.9		Col11a1	4.9	3
					Col11a2	5.2	3.8		Col11a2	6.7	3.4
					Col12a1	46.3	45		Col12a1	59.5	29.7
					Col1a1	582	676		Col1a1	597	635
					Col1a2	443	508		Col1a2	528	430
					Col2a1	75	78.2		Col2a1	108	69.5
					Col3a1	1.1	1.7		Col3a1	1.4	1
					Col5a2	5.2	5.3		Col5a2	6.1	3.9
					Col6a1	33.1	78.5		Col6a1	51.2	48.2
					Col6a2	29	65.7		Col6a2	40	37.9
					Col6a3	33.5	65.3		Col6a3	48.2	38
					Col9a1	10.3	8.3		Col9a1	16.3	6.5
					Col9a2	4.5	3.8		Col9a2	6.8	3
					Comp	16.7	21.3		Comp	24.2	16.9
					Copa	7	8.7		Copa	8.1	5.1
					Copb1	7.2	9.3		Copb1	8.3	5.1
					Copb2	7.7	9		Copb2	9.4	6.8
					Cope	7	7.4		Cope	8	5.3
					Copg1	5.5	6.9		Copg1	6.2	3
					Cops2	4.8	6.4		Cops2	5.7	5.9
					Cops3	3.1	3.3		Cops3	4.1	2.7
					Cops4	4.4	6.1		Cops4	5.7	4.9
					Cops5	3.4	4.4		Cops5	3.8	3.1
					Cops6	4.9	6.5		Cops6	5.9	5.4
					Cops7a	3.2	4.1		Cops7a	3.6	3.7
					Cops8	6.6	9.1		Cops8	7.3	6.3
					Copz1	8.4	8.8		Copz1	9.4	6.5
					Coro1a	48.6	49.6		Coro1a	43.7	48.7
					Coro1b	5.4	6.8		Coro1b	6.2	5.6
					Coro1c	7.2	13		Coro1c	12.8	9.3
					Coro7	5	4.2		Coro7	4.1	4.4
					Cotl1	22	16		Cotl1	15.1	22.8
					COX2	35.1	33.2		COX2	34.1	30.7
					COX3	2.9	4.1		COX3	2	1.3
					Cox4i1	41.1	49.9		Cox4i1	46.4	53.2
					Cox5a	41.5	24.9		Cox5a	28.9	20.6
					Cox6b1	13.2	13.3		Cox6b1	10.3	7.9
					Cox6c	63.1	68.8		Cox6c	61.1	50.2
					Cox7a1	5.3	6.4		Cox7a1	5.5	4.9
					Cox7a2	27.2	31.6		Cox7a2	23.1	24.2
					Cpne1	1.5	1.5		Cpne1	1.5	1.4
					Cpne2	1.2	1.1		Cpne2	1.1	1.1
					Cpne3	3.6	2.8		Cpne3	3.6	3
					Cpox	3.1	4.4		Cpox	2.7	4.9
					Cpsf3	1.2	1.3		Cpsf3	1.2	1.2
					Cpsf6	3.2	4.1		Cpsf6	3.6	3.8
					Creb1	3.7	2.8		Creb1	4.5	2.5
					Creg1	3.4	5.8		Creg1	3.2	7.6
					Crip1	5.7	5.7		Crip1	3.7	2.8
					Crkl	2.5	2		Crkl	2.1	2.1
					Crp	5.8	7		Crp	7.5	3.6
					Cryab	6.1	8.5		Cryab	7.1	6
					Cs	16.9	20.7		Cs	17.6	19.1
					Cse1l	2.4	2.3		Cse1l	2.2	2
					Csk	1.6	2		Csk	2	2
					Csnk2a1	7.7	9.8		Csnk2a1	10.7	9.8
					Csnk2a2	1.7	2.1		Csnk2a2	1.9	2
					Csnk2b	1.8	2.2		Csnk2b	3.3	2.4
					Csrp1	4.9	2.9		Csrp1	3.9	2.6
					Cst3	2.9	4.1		Cst3	2.9	3.2
					Cstb	7.6	4.2		Cstb	4.6	3.2
					Cstf2	2.9	1.7		Cstf2	1.5	1.3
					Cstf3	2.6	2.8		Cstf3	2.5	2.4
					Ctcf	1.1	1.6		Ctcf	1.7	1.5
					Ctnnbl1	1.5	1.8		Ctnnbl1	2.1	1.7
					Ctps	1.5	1.5		Ctps	1.8	2
					Ctsa	1.1	2.1		Ctsa	1.4	1.9
					Ctsb	3.6	7.1		Ctsb	3.9	10.3
					Ctsd	7.2	15.8		Ctsd	8.8	16.2
					Ctsg	45.1	31.3		Ctsg	53.2	39.2
					Ctsh	2.3	2.1		Ctsh	2.4	2.2
					Ctsz	3	3		Ctsz	2.6	4.2
					Cul1	1.3	1.9		Cul1	1.5	1.1
					Cwc15	2.4	1.8		Cwc15	3.4	2.8
					Cyb5a	19.4	33.8		Cyb5a	18.5	26.5
					Cyb5b	10.6	7.5		Cyb5b	14.9	5.5
					Cyb5r3	11.5	14.8		Cyb5r3	13.9	16.4
					Cyba	1.5	4.6		Cyba	7.2	6.1
					Cybb	3.7	2.3		Cybb	2.2	2.3
					Cyc1	12.4	14.4		Cyc1	16.3	12.9
					Cycs	53.9	30.7		Cycs	56.4	32
					Cyfip2	1.4	1.7		Cyfip2	1.6	1.4
					Dad1	5.1	5.5		Dad1	8.8	4.5
					Dars	15.9	15.6		Dars	15	14
					Dazap1	2.8	3.1		Dazap1	2.5	3.2
					Dbi	39.7	18.6		Dbi	33.4	16.5
					Dbnl	7.6	3.9		Dbnl	5.1	4
					Dcn	76	107		Dcn	106	65.3
					Dcps	3.5	3.2		Dcps	2.8	3.5
					Dctn2	4.5	3.5		Dctn2	3.3	3.5
					Ddb1	4.4	4.9		Ddb1	3.6	3.8
					Ddost	12.9	15.2		Ddost	14.9	11.4
					Ddrgk1	1.3	1.3		Ddrgk1	1.5	1.3
					Ddx1	3.1	4.5		Ddx1	3.8	2.7
					Ddx17	7.3	8		Ddx17	10.2	8.1
					Ddx18	1.7	2.5		Ddx18	2.3	2.3
					Ddx19a	1.3	2.1		Ddx19a	1.8	1.3
					Ddx19b	1.8	1.5		Ddx19b	1.3	3
					Ddx21	10.4	14.8		Ddx21	13.3	13.8
					Ddx23	1.4	2		Ddx23	2.3	2.4
					Ddx39	11.1	9.2		Ddx39	10.2	5.4
					Ddx39b	27.5	28.5		Ddx39b	26.9	20.2
					Ddx3x	3.7	4.4		Ddx3x	4.1	4.1
					Ddx3y	1.8	2.1		Ddx3y	1.8	2.3
					Ddx42	1.7	2.3		Ddx42	2.6	2.2
					Ddx46	2.3	3.1		Ddx46	3.2	3.3
					Ddx5	21.3	22.7		Ddx5	21.3	23.6
					Ddx6	4.9	3.9		Ddx6	4.6	3.8
					Decr1	5.9	8.5		Decr1	7	7
					Degs1	1.1	1		Degs1	1.2	1.2
					Dek	13.6	17.3		Dek	18.3	17.9
					Denr	4	5.1		Denr	4.6	3.7
					Des	13.9	22.3		Des	20.8	16.1
					Dhfr	4.6	4.5		Dhfr	4.7	4.8
					Dhrs7	1.1	1.6		Dhrs7	1.9	1
					Dhx15	7.2	10.1		Dhx15	8.1	7.5
					Dhx9	9.6	11		Dhx9	10.6	10.1
					Dkc1	6.1	9.4		Dkc1	9.1	9.4
					Dlat	2.7	3.2		Dlat	2.5	2.7
					Dld	1.2	1.2		Dld	1.2	1
					Dlst	8.9	8.9		Dlst	8.2	7.3
					Dmp1	5.9	4.8		Dmp1	10.4	8.7
					Dnaja1	9.4	9.3		Dnaja1	13.2	7.1
					Dnaja2	2.5	4.2		Dnaja2	5.1	3.1
					Dnajb1	1.8	1.9		Dnajb1	1.1	1.5
					Dnajb11	3.4	2.3		Dnajb11	3.4	2.9
					Dnajb4	1.5	2.4		Dnajb4	2.3	1.8
					Dnajc3	3.4	3.3		Dnajc3	3.7	2.6
					Dnajc8	2.4	3		Dnajc8	3.2	4.4
					Dnajc9	10.2	11.3		Dnajc9	11.3	9.3
					Dnm2	3.1	2.4		Dnm2	2.2	2.7
					Dnmt1	4.8	5.4		Dnmt1	6.3	5
					Dock2	1.9	2		Dock2	2.2	2.1
					Dpm1	1.4	2		Dpm1	1.6	1.5
					Dpp3	2.6	2.1		Dpp3	2.3	2.6
					Dpy30	7.6	5.5		Dpy30	3.8	5.4
					Dpysl2	3.6	3.3		Dpysl2	3.9	3.1
					Dr1	2.8	2.5		Dr1	2.9	1.9
					Drap1	1.7	1.6		Drap1	2	1.6
					Drg1	2.2	2.6		Drg1	3.8	2.8
					Drg2	2	2.5		Drg2	2.5	2.2
					Dstn	5.8	6.1		Dstn	6.8	4.2
					Dtymk	2.1	2.2		Dtymk	2.1	1.8
					Dut	8.7	7.9		Dut	6.9	6
					Dync1h1	2.2	2.5		Dync1h1	2.4	2.2
					Dync1i2	1.9	2		Dync1i2	2.2	1.6
					Dynll1	5.9	5		Dynll1	4.5	3.3
					Dynlrb1	6	3.9		Dynlrb1	5.4	4.1
					Ear1	85.1	76.2		Ear1	120	113
					Ebp	4.2	5.6		Ebp	5	6.4
					Ech1	1.4	1.9		Ech1	1.4	1.7
					Echs1	6.3	8.8		Echs1	6.5	8.3
					Eci1	4.1	5.3		Eci1	3.4	3.4
					Ecm2	2.2	5		Ecm2	2.3	2.8
					Eef1a1	269	301		Eef1a1	280	260
					Eef1a2	8.2	8.2		Eef1a2	4.4	3.3
					Eef1b2	32.3	34.7		Eef1b2	30	19.7
					Eef1d	37.5	47.5		Eef1d	45.2	33.2
					Eef1g	52.3	69.3		Eef1g	64.7	52.4
					Eef2	43.4	50.5		Eef2	46.3	46.9
					Efhd2	6.4	5		Efhd2	4	4.1
					Eftud2	7.5	8.3		Eftud2	8.3	7.9
					Ehd1	1.6	1.8		Ehd1	1.3	2.1
					Ehd2	8.2	13.4		Ehd2	11.9	7.8
					Ehd4	1.4	1.2		Ehd4	1.8	1.6
					Eif1ax	14.1	16.4		Eif1ax	17.7	15.8
					Eif2a	1.7	2.3		Eif2a	2.6	2.9
					Eif2s1	13.6	16.8		Eif2s1	16.4	14.2
					Eif2s2	7.1	7.8		Eif2s2	8.9	7.9
					Eif2s3x	13.1	15.9		Eif2s3x	12.9	11.4
					Eif3a	11.4	13.9		Eif3a	14	13.4
					Eif3b	12.8	14.4		Eif3b	15	14.4
					Eif3c	28.6	42.1		Eif3c	36.6	40.9
					Eif3d	8.6	10.1		Eif3d	9.4	8.6
					Eif3e	6.4	9.4		Eif3e	8	7.4
					Eif3f	12.4	14.6		Eif3f	14.3	12.7
					Eif3g	10.4	12.2		Eif3g	12.8	12
					Eif3h	9.2	9.4		Eif3h	9.9	8.8
					Eif3i	9.2	10.2		Eif3i	7.6	9.6
					Eif3j1	6.7	8.1		Eif3j1	9.9	7.6
					Eif3k	5.4	6.5		Eif3k	6	5.1
					Eif3l	11.7	13.2		Eif3l	12.5	13.6
					Eif3m	11	11.6		Eif3m	30.5	11.3
					Eif4a1	64.9	61.2		Eif4a1	55	55.4
					Eif4a3	11.6	13.4		Eif4a3	11.2	13.6
					Eif4b	6.3	6.1		Eif4b	7.3	5
					Eif4e	5	6.3		Eif4e	4.7	5.4
					Eif4g1	5.1	6.1		Eif4g1	6.1	5.3
					Eif4g2	2.2	3.1		Eif4g2	3.5	2.9
					Eif4h	5.1	3.1		Eif4h	4.2	2.6
					Eif5a	52.2	45		Eif5a	41.1	32.9
					Eif5b	1.8	2.3		Eif5b	2.2	2.3
					Eif6	1.9	2.1		Eif6	1.6	1.7
					Elane	29.2	17.7		Elane	28.7	18.3
					Elavl1	11.5	11.8		Elavl1	12.5	11.8
					Elmo1	3.3	3.5		Elmo1	4.1	3.6
					Emc7	1.3	1.7		Emc7	1.5	1.5
					Emc8	1.4	1.9		Emc8	1.9	1.7
					Emd	2.7	1.8		Emd	3.2	2.4
					Eno3	18.4	15.8		Eno3	16.7	15
					Eny2	2.8	2.3		Eny2	2.9	2.4
					Ephx1	1.4	4.6		Ephx1	2	3.1
					Eprs	5.2	6.4		Eprs	5.6	5.3
					Eps15	1.2	1.2		Eps15	1.3	1.2
					Epx	34.3	35.6		Epx	38.3	26.6
					Erap1	1.8	1.8		Erap1	1.8	1.3
					Ergic1	1.2	2.1		Ergic1	2.1	1.4
					Erh	39.6	37		Erh	46.5	31.6
					Erlin2	1.6	2.2		Erlin2	2.2	1.7
					Erp29	13.6	12.3		Erp29	14.8	11
					Erp44	3.6	3		Erp44	3.4	3.1
					Esd	3	3.2		Esd	2.5	3.6
					Esyt1	8.3	6.8		Esyt1	11.4	8.7
					Etf1	4.7	4		Etf1	5	3.1
					Etfa	8	11.1		Etfa	8.7	9.2
					Etfb	11.1	12.6		Etfb	11.2	11.2
					Ethe1	3.2	3		Ethe1	2.9	3.3
					Ewsr1	4.6	3		Ewsr1	3.4	2.9
					Exosc3	1.5	1.4		Exosc3	1.3	1.4
					Exosc4	1.2	1.9		Exosc4	1.7	2.1
					Exosc6	1.2	1.5		Exosc6	1.5	1
					Exosc8	1.6	1.6		Exosc8	1.5	1.5
					Ezr	11.7	15.9		Ezr	14.8	18.3
					F10	24.7	39.3		F10	31.5	32.1
					F13a1	11.8	11.5		F13a1	11.7	10.1
					F2	33.7	66		F2	41.7	38.7
					F7	1.5	1.9		F7	2.4	1.8
					F9	8.2	12.2		F9	11.7	9.6
					Fabp4	1.2	4.1		Fabp4	1	2.9
					Fabp5	4.3	3.6		Fabp5	1.8	2.7
					Fam107b	6.4	2.8		Fam107b	3.9	2.2
					Fam120a	1.2	1.5		Fam120a	1.6	1.6
					Fam162a	1.5	1.9		Fam162a	1.3	1.5
					Fam49b	10.1	7.8		Fam49b	8	8.6
					Fam50a	1.6	1.9		Fam50a	1.9	1.6
					Farsa	3.1	4.8		Farsa	3	3.7
					Farsb	2.7	3.5		Farsb	2.9	2.6
					Fau	18.1	25.2		Fau	18.5	18.8
					Fbll1	4.8	6.1		Fbll1	5.8	6.5
					Fen1	10.8	12.9		Fen1	12.1	14.8
					Fermt3	11.6	12.4		Fermt3	11.3	12.5
					Fga	12.2	13.4		Fga	13.4	11.4
					Fgb	16.1	20.2		Fgb	17.5	16.1
					Fgg	15.8	20		Fgg	17.3	13.8
					Fh1	7.8	8.5		Fh1	8.2	8.8
					Fip1l1	1.4	1.4		Fip1l1	1.9	1.6
					Fkbp15	1	14.5		Fkbp15	1.4	1.1
					Fkbp1a	5.1	4.6		Fkbp1a	3.8	3.8
					Fkbp2	3.7	5.4		Fkbp2	5.5	4.3
					Fkbp3	9.6	8.9		Fkbp3	11.8	10.7
					Fkbp4	9.3	5.9		Fkbp4	7.6	5.8
					Flii	1.2	1.1		Flii	1.7	1.2
					Flna	22.9	19.9		Flna	19.8	18.1
					Flnc	2	3.3		Flnc	3.4	1.9
					Fmnl1	1.4	1.4		Fmnl1	1.7	1.4
					Fmod	64.8	70.2		Fmod	87.4	45.5
					Fn1	59.2	76.4		Fn1	68.3	43.7
					Fnbp1	1.6	2.5		Fnbp1	3	2.7
					Folh1	3.5	2.5		Folh1	2.2	1.8
					Frg1	2.9	3.5		Frg1	4.4	2.6
					Fth1	1.3	7.4		Fth1	1.5	14.3
					Fubp1	5.3	2.8		Fubp1	4.1	2.8
					Fundc2	1.3	1.7		Fundc2	2.1	2.5
					Fus	12.6	9.8		Fus	11.7	8.8
					Fyb	1.1	2.2		Fyb	1.4	1.9
					G3bp1	13.6	15.6		G3bp1	15.3	11.3
					G3bp2	2.8	3		G3bp2	4.7	2.8
					G6pdx	9.9	5.9		G6pdx	8.2	7.2
					Galk1	2.8	2.2		Galk1	2.2	1.9
					Ganab	13.9	11.3		Ganab	13.3	8.4
					Gar1	1.8	2.6		Gar1	2.3	1.7
					Gart	3.4	2.5		Gart	2.3	2.4
					Gatad2b	1.3	1.2		Gatad2b	1.6	1.2
					Gatm	2.4	1.1		Gatm	1.9	1.6
					Gbas	1.6	2.9		Gbas	1.6	1.8
					Gclm	1.1	1.2		Gclm	1.2	1.8
					Gdi2	19.9	17.9		Gdi2	17.2	17.7
					Gfpt1	1.1	2.3		Gfpt1	1.4	1.1
					Gid8	2.1	2.2		Gid8	2	2.3
					Gimap4	8.6	15.2		Gimap4	8.6	14.7
					Git2	3.2	1.9		Git2	2.9	2.1
					Glo1	2.5	2.2		Glo1	2.3	2
					Glod4	4.6	5.1		Glod4	4.1	4.3
					Glrx	3.6	2.3		Glrx	4.7	3.7
					Glrx3	2.1	1.4		Glrx3	1.9	1.4
					Glrx5	3.5	3		Glrx5	2.6	3.1
					Gltp	1.4	1.9		Gltp	1.3	2
					Glud1	13.2	13.3		Glud1	13	14
					Glyr1	3	3.1		Glyr1	2.7	2.9
					Gm10257	1702	2187		Gm10257	59.5	1747
					Gm4832	4.4	4.9		Gm4832	4.4	3.4
					Gmfb	9	10.1		Gmfb	8.4	7.4
					Gmfg	10.3	6.8		Gmfg	4.9	6.6
					Gmps	1.9	2.2		Gmps	2	2.1
					Gna13	4.2	4.9		Gna13	4.1	3.6
					Gnai2	17.9	19.6		Gnai2	18.8	16.3
					Gnai3	1	1.2		Gnai3	1.4	1.6
					Gnb1	11.7	12.5		Gnb1	12.6	12.4
					Gnb2l1	44.6	46.4		Gnb2l1	33.5	36.2
					Gng12	6.1	4.1		Gng12	7.7	7.4
					Gng2	3.3	2.1		Gng2	2.5	3.2
					Got1	2.3	1.9		Got1	1.8	1.7
					Got2	17	20.8		Got2	18.3	74.2
					Gp1bb	2.8	6		Gp1bb	4.2	5.3
					Gpd2	2.5	2.6		Gpd2	2.9	1.9
					Gpi1	60	39.4		Gpi1	48.6	39.8
					Gps1	3.9	5.8		Gps1	4.6	3.6
					Gpx1	19.6	20.4		Gpx1	17.9	16.9
					Gpx3	3.1	4.7		Gpx3	3.2	3.2
					Gpx4	2.8	3.2		Gpx4	1.5	2.4
					Grb2	5.1	4.2		Grb2	4.2	4.7
					Grpel1	2.1	1.8		Grpel1	1.4	1.6
					Gsn	33.2	35.5		Gsn	35.3	29.6
					Gspt1	3.8	3.8		Gspt1	3.6	3
					Gsr	6.6	2.9		Gsr	4.3	2.6
					Gstm1	26.1	26.5		Gstm1	22.3	22.6
					Gsto1	4.1	5.3		Gsto1	3.9	3.5
					Gstp1	23.1	30.3		Gstp1	20.5	28.6
					Gtpbp1	3.2	3.9		Gtpbp1	4.4	3.8
					Gtpbp4	1.5	1.8		Gtpbp4	2.1	1.8
					Gusb	2.6	1.5		Gusb	1.9	2
					Gyg	7	6.7		Gyg	5.8	5
					Gypc	1.8	2.4		Gypc	2.2	2.4
					Gys1	10.4	14.9		Gys1	13.6	8.6
					H13	4	4.2		H13	5.2	4.5
					H1f0	82.6	154		H1f0	134	144
					H2afx	2490	2628		H2afx	2576	2260
					H2afy	100	126		H2afy	129	116
					H2afy2	3.5	4.7		H2afy2	4.8	3.9
					H2-D1	11.3	14.6		H2-D1	10.9	12.3
					H2-K1	5.6	7.2		H2-K1	5.1	4.7
					H3f3c	408	446		H3f3c	3201	740
					Habp2	1.8	2.8		Habp2	2.7	2.9
					Hacd3	1.6	1.5		Hacd3	1.1	1.3
					Hadh	2.3	3.3		Hadh	3.4	2.5
					Hadha	10.7	15.1		Hadha	11	12
					Hadhb	10.9	18.5		Hadhb	12.4	14.4
					Hapln1	26.2	42		Hapln1	32.5	29.6
					Hapln4	3.3	5.4		Hapln4	4.5	4
					Hars	2.5	3.1		Hars	2.2	2.9
					Hat1	1.4	1.2		Hat1	1.4	1.8
					Hcfc1	1.4	1.3		Hcfc1	1.6	1.5
					Hcls1	10.7	5		Hcls1	7.2	4.9
					Hdac1	7.8	9.4		Hdac1	9	9.3
					Hdac2	4.2	3.9		Hdac2	6.2	5.8
					Hdgf	30.5	35.1		Hdgf	39	35
					Hdgfrp3	1.2	2.4		Hdgfrp3	1.1	1.6
					Hdlbp	11.9	13.5		Hdlbp	15.2	8.7
					Herc1	29.6	12.1		Herc1	7.2	16.8
					Hexa	2.6	2.5		Hexa	3.4	4.1
					Hexb	3.7	4		Hexb	3.2	5.4
					Hibadh	1.7	1.7		Hibadh	1.7	1.8
					Higd1a	1.3	1.6		Higd1a	1.5	1.3
					Hint1	11.5	10.3		Hint1	6.5	6
					Hint2	1	1.9		Hint2	5.1	1.2
					Hist1h1a	485	687		Hist1h1a	581	703
					Hist1h1b	327	475		Hist1h1b	441	1329
					Hist1h1c	683	1161		Hist1h1c	851	1125
					Hist1h1d	429	631		Hist1h1d	525	548
					Hist1h1e	614	989		Hist1h1e	755	866
					Hist2h2ab	86.4	133		Hist2h2ab	337	83.4
					Hk1	1.7	2.3		Hk1	2.6	1.9
					Hk3	3.1	2		Hk3	2.5	1.8
					Hmgb2	339	397		Hmgb2	386	466
					Hmgb3	18.1	32.1		Hmgb3	28.5	38.2
					Hmgn2	326	230		Hmgn2	360	354
					Hmgn5	3.7	4.2		Hmgn5	4.2	3.3
					Hmha1	3.8	4.2		Hmha1	4.7	4.5
					Hmox1	3.2	11.1		Hmox1	5.5	19.6
					Hmox2	3.5	4.7		Hmox2	4.8	4.6
					Hn1	11.4	6.2		Hn1	7.9	5.1
					Hnrnpa0	14	11.3		Hnrnpa0	15.6	13.3
					Hnrnpa1	43.9	35.5		Hnrnpa1	29.6	33.4
					Hnrnpa2b1	99	82.4		Hnrnpa2b1	71.3	69.3
					Hnrnpa3	77	70.1		Hnrnpa3	59.8	53.9
					Hnrnpab	30.3	53.2		Hnrnpab	28.1	20.3
					Hnrnpc	24	28.3		Hnrnpc	28.4	27.1
					Hnrnpd	29.6	28.2		Hnrnpd	23	21.8
					Hnrnpf	28	18.9		Hnrnpf	24.4	29.6
					Hnrnph1	13.2	12.8		Hnrnph1	13.7	11.1
					Hnrnph2	4.4	4.3		Hnrnph2	2	3.6
					Hnrnpk	68.2	47.1		Hnrnpk	57.1	41.1
					Hnrnpl	28.4	28.8		Hnrnpl	24.8	27.9
					Hnrnpll	2.2	3		Hnrnpll	3.7	3.4
					Hnrnpm	22.2	23.2		Hnrnpm	24.4	24.3
					Hnrnpr	7.2	9		Hnrnpr	9.5	6.3
					Hnrnpu	62.9	67.4		Hnrnpu	73.5	59.4
					Hnrnpul1	3.2	2.8		Hnrnpul1	2.4	2.9
					Hnrnpul2	7.5	8.5		Hnrnpul2	8.8	8.3
					Hp1bp3	15.4	26		Hp1bp3	26.5	23.9
					Hpcal1	3.1	2.8		Hpcal1	2.2	2.5
					Hsd17b10	9.1	9.6		Hsd17b10	7.8	10.6
					Hsd17b11	2.1	3.2		Hsd17b11	2.2	2.8
					Hsd17b12	4.5	4.5		Hsd17b12	5.5	3.8
					Hsd17b4	2.7	4		Hsd17b4	3.5	3.2
					Hsp90aa1	160	156		Hsp90aa1	187	151
					Hsp90ab1	279	286		Hsp90ab1	328	270
					Hsp90b1	105	120		Hsp90b1	123	91.2
					Hspa14	1.4	1.7		Hspa14	2	1.7
					Hspa4	7.4	5.8		Hspa4	5.8	5.1
					Hspa5	198	185		Hspa5	211	145
					Hspa8	237	215		Hspa8	234	198
					Hspa9	18.8	19.3		Hspa9	18.5	17
					Hspd1	41.7	37		Hspd1	38.2	37.3
					Hspe1	54.1	53.1		Hspe1	36.8	24.8
					Hspg2	3.9	5.4		Hspg2	5.4	3.6
					Hyou1	7.7	6		Hyou1	7.7	5.8
					Hypk	8.4	5.9		Hypk	8.4	4.3
					Iars	2.8	3.1		Iars	3	2.5
					Ibsp	45.1	63.2		Ibsp	53.5	62.2
					Idh1	7.5	4.8		Idh1	5.8	6.1
					Idh2	14.9	14.6		Idh2	13.5	13.1
					Idh3a	9.4	10.4		Idh3a	8.7	9.8
					Idh3b	5.2	5.5		Idh3b	4.6	4.7
					Idh3g	2.2	4.1		Idh3g	1.7	3.8
					Ier3ip1	7.9	3.5		Ier3ip1	9.1	7.1
					Ifi35	1.8	2.8		Ifi35	1.2	1.2
					Ifi47	2.7	5		Ifi47	2.7	3.5
					Ifitm3	5.6	4.9		Ifitm3	5.3	3
					Igfbp5	1.6	4.7		Igfbp5	3.4	4.8
					Ik	2.2	2.5		Ik	2.7	2.2
					Ilf2	9.4	10.4		Ilf2	9.6	7.5
					Ilf3	4.7	5.2		Ilf3	5.8	3.9
					Ilk	4.2	5.3		Ilk	5.6	5.4
					Immt	5.7	6.9		Immt	6.3	6.4
					Imp3	1.1	1.4		Imp3	1.5	1.5
					Impa1	3.9	3.5		Impa1	2.3	2.8
					Impdh2	11.3	6		Impdh2	9.7	9.7
					Ipo5	3.6	3.6		Ipo5	3.6	3
					Ipo7	2.3	2.2		Ipo7	2.4	2
					Iqgap1	14.7	15.9		Iqgap1	15.5	15.5
					Iqgap2	2.1	1.8		Iqgap2	1.8	2
					Isoc1	1.2	1.5		Isoc1	1.5	1.4
					Itga2b	2.4	4.3		Itga2b	3.2	3.6
					Itgam	5.5	2.9		Itgam	4.9	3
					Itgb1	2.1	3		Itgb1	2.6	2.8
					Itgb2	7.3	5.3		Itgb2	6.5	6
					Kars	7.2	7.7		Kars	7.8	6.8
					Kctd12	9.7	7.7		Kctd12	7.1	7.4
					Kdm1a	1.7	2.3		Kdm1a	2.4	2.2
					Khdrbs1	9.8	7.5		Khdrbs1	10.1	9.3
					Khsrp	9.6	6.8		Khsrp	7.4	6.3
					Kif5b	1.7	1.9		Kif5b	1.8	1.4
					Klhl41	1.3	2.8		Klhl41	1.5	1
					Kpna2	2.5	3.2		Kpna2	3.2	3
					Kpna3	1.7	2.3		Kpna3	1.9	1.7
					Kpnb1	8.9	8.7		Kpnb1	7.7	7.1
					Lamp1	2	2.1		Lamp1	1.8	2
					Lamtor1	3.2	3.2		Lamtor1	3.7	2.9
					Lamtor3	2.2	2.5		Lamtor3	2.6	4.8
					Lap3	1.6	1.6		Lap3	1.1	1.4
					Larp1	1.4	1.4		Larp1	1.9	1.2
					Lars	2	2.9		Lars	2.4	2.1
					Lasp1	10.8	10.7		Lasp1	9	6.6
					Lbr	15.5	16.5		Lbr	19.6	18.5
					Lcn2	64.4	42		Lcn2	54	41.5
					Lcp1	57.5	47.6		Lcp1	46	41.2
					Ldb3	2.8	4.4		Ldb3	4.2	2.8
					Ldha	63.6	59.7		Ldha	53.7	55.4
					Letm1	1.6	1.8		Letm1	1.7	1.6
					Lgals1	33.7	15.8		Lgals1	24.9	14.6
					Lgals3	11.7	10.6		Lgals3	8.7	11.4
					Lgals3bp	1.5	2		Lgals3bp	1.4	1.7
					Lgals9	3.6	6.5		Lgals9	3.8	5.1
					Lig1	3.1	3.7		Lig1	4.2	5
					Llph	1.8	1.8		Llph	2.2	1.7
					Lman1	4.9	4.5		Lman1	5.6	3.4
					Lman2	2.8	2.7		Lman2	4.1	2.7
					Lmna	83.2	111		Lmna	98.5	86.7
					Lmnb1	65.8	64.4		Lmnb1	63.1	59.2
					Lmnb2	8.2	11.7		Lmnb2	9.9	9.7
					Lonp1	2.2	2		Lonp1	1.8	1.9
					Lox	1.8	2.1		Lox	2.8	1.4
					Lrpap1	4.9	4.6		Lrpap1	2.1	1.4
					Lrpprc	1.4	1.4		Lrpprc	1.6	1.8
					Lrrc47	2	3.3		Lrrc47	3	2.5
					Lrrc59	20	21.3		Lrrc59	21.8	18.2
					Lrrfip1	3.3	2.2		Lrrfip1	2.4	1.6
					Lsm2	7.8	7.5		Lsm2	7.3	6.4
					Lsm3	6.7	5.4		Lsm3	6.4	4.6
					Lsm4	3.2	3.2		Lsm4	3.3	3.9
					Lsm6	1.4	1.2		Lsm6	1.2	1.6
					Lsm8	7	3.8		Lsm8	4.6	3.4
					Lsp1	20.5	12.3		Lsp1	16.3	12.4
					Lta4h	25.9	18.6		Lta4h	17.7	18.4
					Ltf	52.4	28.3		Ltf	52.7	34.8
					Luc7l2	8.2	7.9		Luc7l2	8.6	7.6
					Luc7l3	2.3	2.7		Luc7l3	2.6	2.7
					Lum	13.3	20.9		Lum	18.2	14
					Lyn	1.2	1.7		Lyn	1.6	1.9
					Lyz2	78.5	52.6		Lyz2	82.7	71.5
					Magoh	9	13.5		Magoh	12.7	11.6
					Man2b1	2	1.6		Man2b1	2.1	2
					Manf	5.4	6.1		Manf	5.2	3.8
					Map2k1	1.6	1.5		Map2k1	1.7	1.2
					Map4	1.4	1		Map4	1.1	1.2
					Mapk1	4.1	3.3		Mapk1	4.1	2.8
					Mapk14	4.5	3.9		Mapk14	4.2	4
					Mapk1ip1l	1.5	1.1		Mapk1ip1l	2.7	1
					Mapkapk2	1.7	1.3		Mapkapk2	1.7	1.3
					Mapre1	9.6	10.9		Mapre1	9.8	9.6
					Mapre2	1.4	1.8		Mapre2	1.7	1.5
					Mars	1.4	2.4		Mars	1.8	2
					Mat2a	4.6	4.8		Mat2a	3.5	5.1
					Matn3	12.8	5.9		Matn3	15	2.5
					Matr3	7.8	9.1		Matr3	9.8	8.9
					Mcfd2	3.2	1.4		Mcfd2	3.3	1.2
					Mcm2	13.2	15.8		Mcm2	15.2	15.4
					Mcm3	15	18.4		Mcm3	17	17.6
					Mcm4	10.9	12.7		Mcm4	11.6	12.5
					Mcm5	15.7	16.5		Mcm5	18.7	18.4
					Mcm6	11.3	11.9		Mcm6	10.8	10.5
					Mcm7	13.6	15		Mcm7	15.2	13.8
					Mcpt8	17.7	8.7		Mcpt8	23.6	14
					Mcts1	5.8	8		Mcts1	7.4	6.5
					Mdh1	30.6	38.5		Mdh1	28.1	38.9
					Mdh2	44.3	48.7		Mdh2	40.8	47
					Me2	3	2.7		Me2	2.8	2.9
					Mecp2	1.6	5.4		Mecp2	3.6	5.5
					Memo1	1.2	1.3		Memo1	1	1.8
					Mepe	7.6	9.6		Mepe	11.3	10
					Mesdc2	2.5	2.6		Mesdc2	2.4	1.9
					Metap2	9.7	11.8		Metap2	12.7	11.5
					Mettl7a1	1.6	2		Mettl7a1	2.2	1.9
					Mfge8	38.6	43.9		Mfge8	60	42.5
					Mgp	432	1783		Mgp	620	1155
					Mgst1	2.5	2.8		Mgst1	4	4.4
					Mif	28.3	29.1		Mif	25.3	21.8
					Mki67	4.6	4.3		Mki67	5.7	2.8
					Mlec	4.5	5.8		Mlec	5.9	5.2
					Mmgt1	2.1	2.2		Mmgt1	2.1	1.9
					Mmp13	15.4	16.9		Mmp13	25.5	11
					Mmp2	1.6	1.6		Mmp2	2.6	1.5
					Mmp8	2.7	1.4		Mmp8	2.5	2.1
					Mmp9	15.7	11.6		Mmp9	16.8	14.5
					Mndal	1.2	1.8		Mndal	2.2	2.1
					Mocs3	2.8	1.8		Mocs3	2	3.1
					Mogs	3.2	2.9		Mogs	3.9	2.9
					Morf4l1	1.5	1.8		Morf4l1	1.9	1.6
					Mpc2	2	3.6		Mpc2	2.7	2
					Mpo	187	118		Mpo	195	135
					Mpz	2.6	20.4		Mpz	20.9	3.2
					Mrfap1	3.7	1.6		Mrfap1	2.6	1.8
					Mrpl12	5.5	4.2		Mrpl12	4.7	3.7
					Mrps36	8.2	8.1		Mrps36	8.3	7.5
					Mrrf	1.1	1.3		Mrrf	1.2	1.3
					Mrto4	1	1.9		Mrto4	1.4	1.1
					Msh2	2.1	2.3		Msh2	2.2	2.6
					Msn	95	126		Msn	118	107
					Msra	3.4	3.1		Msra	3.9	2.7
					Mta2	4.4	4.7		Mta2	5.8	6.5
					Mtap	1.9	1.6		Mtap	1.6	1.6
					Mtch2	1.7	1.8		Mtch2	1.7	1.2
					Mtdh	2.5	3.8		Mtdh	4	3.9
					Mthfd1	5.2	6		Mthfd1	4.7	5.8
					Mthfd1l	3.2	3.8		Mthfd1l	2.9	3.4
					Mtpn	25	18.1		Mtpn	19.1	12.7
					Mup20	3.7	5		Mup20	4.1	3.2
					Mup3	5.2	5.7		Mup3	4.8	5.3
					Mybbp1a	6.8	9		Mybbp1a	9.8	9
					Mybpc1	34	88.5		Mybpc1	45.2	38.5
					Mybpc2	41.1	55.7		Mybpc2	40.6	34.3
					Mycbp	2.8	2.1		Mycbp	1.8	1.3
					Myg1	1.3	1.2		Myg1	1.2	1.2
					Myh1	125	208		Myh1	163	122
					Myh11	3.7	6.2		Myh11	5.9	2.9
					Myh13	11.2	8.2		Myh13	12.8	5.4
					Myh2	59.7	148		Myh2	93.8	76.8
					Myh3	20.6	2.3		Myh3	1.2	4.1
					Myh4	524	636		Myh4	592	425
					Myh7	31.3	48.2		Myh7	41	52.6
					Myh8	41.9	67.2		Myh8	46	41.2
					Myh9	119	152		Myh9	136	115
					Myl1	449	426		Myl1	375	290
					Myl12a	76.3	59.8		Myl12a	68	43.9
					Myl2	9.1	7.3		Myl2	10.3	19.2
					Myl3	7.7	8.8		Myl3	7.9	15.6
					Myl9	31.5	41		Myl9	33.4	26.8
					Mylk	1.1	1.7		Mylk	1.4	1
					Mylpf	321	318		Mylpf	276	208
					Myo1c	1.8	3.6		Myo1c	3.1	2.4
					Myo1f	1.3	1		Myo1f	1.5	1.6
					Myo1g	1.7	1.5		Myo1g	1.9	1.9
					Myoc	1.6	2.7		Myoc	1.9	1.8
					Myom1	3.4	5.5		Myom1	4.7	3.4
					Myom2	6.9	9		Myom2	7.4	5.3
					Myot	2	3.5		Myot	2.4	2
					Myoz1	12	17.2		Myoz1	16.8	11.5
					Naa10	2.5	2.7		Naa10	3.2	2.8
					Naa15	2.9	4.2		Naa15	3.7	3.5
					Naa50	1.6	1.9		Naa50	1.4	1.1
					Naca	10.6	12		Naca	11.4	6.9
					Naga	2	2		Naga	1.8	2.4
					Nans	3.2	3.3		Nans	3.6	3.7
					Nap1l1	34.2	42		Nap1l1	42.1	41.7
					Nap1l4	14.2	18.9		Nap1l4	19.3	19.3
					Napa	2.5	2.4		Napa	2.6	2.5
					Nars	3.5	3.3		Nars	3.2	3
					Nasp	4.6	4.2		Nasp	4	3.2
					Ncapd2	2.1	2.9		Ncapd2	2.5	2.7
					Ncapg	1.4	2		Ncapg	1.5	1.4
					Ncaph	1.3	1.6		Ncaph	1.4	1.3
					Nceh1	1.5	2.2		Nceh1	2.3	2.9
					Ncf1	5	2.8		Ncf1	4.4	3.3
					Ncf2	3.2	2.1		Ncf2	2.6	2.4
					Ncf4	4.1	3		Ncf4	3.5	3.3
					Nckap1l	1.4	1.5		Nckap1l	2.1	1.5
					Ncl	61.4	70.4		Ncl	68.3	61.9
					Ndrg2	3.3	5.2		Ndrg2	4	3
					Ndufa1	1.8	2.4		Ndufa1	2.5	1.6
					Ndufa10	2.1	3.3		Ndufa10	2.7	2.7
					Ndufa12	2.6	4		Ndufa12	3.5	2.4
					Ndufa13	5.3	8.7		Ndufa13	6.4	7.2
					Ndufa2	1.9	2.7		Ndufa2	1.8	2.8
					Ndufa3	8.4	10		Ndufa3	9	10.3
					Ndufa4	32.5	39.4		Ndufa4	38	31.7
					Ndufa5	4.9	5.5		Ndufa5	6.1	6.8
					Ndufa6	4.4	4.9		Ndufa6	4.6	4.3
					Ndufa8	3.9	5.8		Ndufa8	5.4	5.9
					Ndufa9	1.3	2.4		Ndufa9	1.6	1.6
					Ndufab1	1.9	4.7		Ndufab1	1.9	3.6
					Ndufb10	6.1	8.1		Ndufb10	7.2	6.9
					Ndufb11	3.9	3.2		Ndufb11	4.1	4.7
					Ndufb3	2.7	3.7		Ndufb3	1.5	4.4
					Ndufb5	2.2	3.1		Ndufb5	3.2	3
					Ndufb6	5.6	6.1		Ndufb6	7.3	6.6
					Ndufb7	1.4	2.4		Ndufb7	1.6	1.4
					Ndufb8	5.5	5.5		Ndufb8	6	4.7
					Ndufb9	5.5	6.2		Ndufb9	4.5	5.9
					Ndufs1	5.2	6.2		Ndufs1	5.4	6.2
					Ndufs2	3	4.4		Ndufs2	3.9	3
					Ndufs3	5.4	7.4		Ndufs3	6.7	7.4
					Ndufs6	3.7	2.5		Ndufs6	1.4	1.5
					Ndufs7	2.2	2.9		Ndufs7	2.5	2.4
					Ndufs8	1.6	1.6		Ndufs8	1.8	1.3
					Ndufv1	2.3	3.8		Ndufv1	2.4	3
					Ndufv2	2.5	2.7		Ndufv2	4	3.8
					Ndufv3	1.4	1.7		Ndufv3	1.1	1.4
					Neb	3.7	6		Neb	5	3.9
					Necap2	1.5	1.7		Necap2	1.8	1.8
					Nedd4	3.7	6.1		Nedd4	5.3	5.3
					Nedd8	4.7	4.5		Nedd8	6.2	3.7
					Nfya	5.6	3		Nfya	8.2	5.1
					Ngp	270	146		Ngp	198	175
					Nhp2	3.3	4.9		Nhp2	4.6	4.3
					Nifk	1.6	1.9		Nifk	2.3	1.8
					Nip7	1.4	1.9		Nip7	2.7	1.8
					Nme1	38.4	38.9		Nme1	41.3	39.5
					Nme2	39.2	39.4		Nme2	38.7	36.5
					Nmral1	2.6	2.4		Nmral1	2.1	2.2
					Nmt1	3.3	4.3		Nmt1	4.7	4.1
					Nolc1	2.7	4.3		Nolc1	4.2	14.8
					Nono	26.2	24.4		Nono	25	27.5
					Nop10	2.6	3		Nop10	6.9	3
					Nop2	1.6	2.1		Nop2	2.3	2.2
					Nop56	9.4	13.6		Nop56	11.2	11.7
					Nop58	8.3	11.4		Nop58	10.3	10.7
					Npepps	1.6	1.2		Npepps	1.2	1.2
					Npm1	51.9	56.8		Npm1	68	67.2
					Nrd1	1.5	1.7		Nrd1	2.1	1.6
					Nrm	1	2		Nrm	1.9	1.9
					Nsf	1.2	1.9		Nsf	1	1.5
					Nsfl1c	3.5	2.2		Nsfl1c	2	1.6
					Nsun2	2.3	2.7		Nsun2	2.2	1.9
					Nt5c	2	2		Nt5c	3.8	3.4
					Nucb1	9.4	5.1		Nucb1	7.8	4.8
					Nucb2	4.1	1.7		Nucb2	2.7	1.4
					Nucks1	2.1	3.3		Nucks1	3.5	3.6
					Nudc	11.4	15.7		Nudc	14.1	13
					Nudt21	6	10.2		Nudt21	9.6	8.8
					Numa1	4.4	3.8		Numa1	3.7	3.4
					Nup155	1.7	2.3		Nup155	1.8	2.4
					Nup210	3	4.7		Nup210	4.2	3.1
					Nup37	1.8	1.1		Nup37	2.2	1.9
					Nup62	3.1	1.7		Nup62	1.7	1.6
					Nup93	2.1	2.5		Nup93	2.4	2.6
					Nup98	1.4	1.6		Nup98	1.4	1.5
					Oat	4.3	5.8		Oat	5.1	5.3
					Ociad1	1.7	2.7		Ociad1	1.8	1.7
					Ogdh	5.1	6		Ogdh	4.9	5.7
					Ogn	7.6	14.8		Ogn	10.9	10
					Ola1	1.7	2.1		Ola1	2.2	2.2
					Olfml3	5.4	4.3		Olfml3	8	2.9
					Omd	18.1	23.5		Omd	21.6	19.4
					Osbp	3	3.2		Osbp	3	2
					Ostf1	25.7	23.7		Ostf1	38.1	27.2
					Otub1	4.6	4.3		Otub1	3.6	3.5
					Oxct1	2.5	3.4		Oxct1	3.5	4
					Oxsr1	1.3	2.1		Oxsr1	1.4	1.5
					P4hb	128	98.5		P4hb	109	76.1
					Pa2g4	37	48.6		Pa2g4	43.8	33.1
					Pabpc1	12.4	10.6		Pabpc1	10.7	9.5
					Pabpc4	1.4	1.4		Pabpc4	1.4	1.2
					Pacsin2	7.1	8.5		Pacsin2	8.7	7.9
					Pacsin3	1.7	3.3		Pacsin3	2.1	2.7
					Padi2	1.2	1.6		Padi2	1.5	1.1
					Padi4	1.3	1.4		Padi4	1.5	1.3
					Pafah1b1	5.6	7.4		Pafah1b1	6.6	5.1
					Pafah1b2	4.6	3.2		Pafah1b2	3.7	3.3
					Pafah1b3	3	4.2		Pafah1b3	1.8	3.1
					Paics	4.1	5		Paics	7.5	6.5
					Pak2	7	5.2		Pak2	6.5	3.8
					Park7	24.8	22.5		Park7	22.3	23.8
					Parp1	8.5	11.3		Parp1	11.1	11
					Pcbp1	23.1	19.8		Pcbp1	19	16
					Pcbp2	18.7	14.5		Pcbp2	12.4	11
					Pck2	2.9	4.3		Pck2	2.6	3.7
					Pcmt1	1.8	2.4		Pcmt1	1.7	1.8
					Pcna	27.3	22.7		Pcna	25	23.6
					Pcnp	3	2.3		Pcnp	2.3	2.7
					Pcyox1	1.7	2.1		Pcyox1	2.8	2.4
					Pcyt1a	3.9	4.9		Pcyt1a	5.1	5.3
					Pdap1	11	16.4		Pdap1	14.7	15.5
					Pdcd10	4.9	7.2		Pdcd10	6.5	6.5
					Pdcd4	5.1	6.7		Pdcd4	6.5	6.5
					Pdcd6	3.1	4.9		Pdcd6	5.1	4.8
					Pdcd6ip	2.4	2		Pdcd6ip	2.1	2.3
					Pdcl3	1.4	1.6		Pdcl3	2.1	1.6
					Pde6d	2	2.3		Pde6d	2.2	1.5
					Pdha1	4.1	4.5		Pdha1	3.7	4.2
					Pdhb	7.1	7.9		Pdhb	6.6	7.8
					Pdia3	114	105		Pdia3	133	90
					Pdia4	35.2	52.2		Pdia4	46.6	38.4
					Pdia6	58.1	49.5		Pdia6	60.9	42.7
					Pds5a	1.6	1.6		Pds5a	1.8	1.6
					Pds5b	1.3	1.6		Pds5b	1.6	1.6
					Pebp1	29.1	20.7		Pebp1	21.6	14.6
					Pes1	1.1	1		Pes1	1.3	1
					Pf4	43.1	70.6		Pf4	52.4	84.2
					Pfas	1.5	1.8		Pfas	1.4	1.7
					Pfdn2	2.9	1.4		Pfdn2	2.4	1.2
					Pfdn4	3.7	1.7		Pfdn4	1.6	1.1
					Pfkl	1.9	2.3		Pfkl	1.7	1.4
					Pfkm	4.4	6.1		Pfkm	3.5	2.7
					Pfkp	2.2	1.6		Pfkp	2.1	1.8
					Pfn1	218	202		Pfn1	170	161
					Pgam1	69.2	46.8		Pgam1	58.3	51.4
					Pgd	27.6	17.7		Pgd	20.1	14.9
					Pgk1	42.5	36.1		Pgk1	37.2	36
					Pgls	10.1	10.3		Pgls	10.3	9.2
					Pgm2	1.3	1.5		Pgm2	1.1	2
					Pgrmc1	3.7	5.5		Pgrmc1	4.4	4
					Pgrmc2	1.9	2.5		Pgrmc2	2.1	2.5
					Phb	15.7	19.1		Phb	15.5	16
					Phb2	13	14.4		Phb2	13.8	15.4
					Phex	2.3	1.7		Phex	12.2	1.1
					Phf5a	1.3	1.1		Phf5a	1.7	1.4
					Phgdh	8.9	5.9		Phgdh	6.7	5.8
					Phpt1	2.4	1.4		Phpt1	1.1	1.3
					Picalm	1.1	1.2		Picalm	1.1	1
					Pip4k2a	3.5	4.4		Pip4k2a	2.9	4.5
					Pitpna	4.1	2.9		Pitpna	2.1	2.2
					Pkm	66.1	55.4		Pkm	57.1	57.5
					Plac8	46.4	28.9		Plac8	44.6	29.9
					Plbd1	4	3.3		Plbd1	5.1	3.4
					Plcg2	2.3	1.9		Plcg2	1.8	1.9
					Pld4	3.1	2.4		Pld4	3.1	2.8
					Plec	3.5	4		Plec	4.2	3.2
					Plek	25.7	45.8		Plek	28.7	35.6
					Plrg1	1.3	1.6		Plrg1	1.7	1.5
					Pml	1.5	2.8		Pml	1.8	1.9
					Pnkp	1.8	1.3		Pnkp	1.5	1.5
					Pnn	1.3	1.6		Pnn	1.5	1.7
					Pnp	25	20.2		Pnp	20.7	18.2
					Pole3	3.9	4.9		Pole3	5.3	5.3
					Polr2b	1.1	1.5		Polr2b	1.2	1
					Polr2c	2.2	2.5		Polr2c	2.4	2.3
					Polr2e	3.5	3		Polr2e	2.8	2.3
					Polr2h	1.5	1.7		Polr2h	1.3	1.8
					Pon3	2	4		Pon3	3	2.5
					Por	1.9	2.7		Por	2.4	3.4
					Postn	19.1	7.8		Postn	27.8	13.6
					Ppa1	6.1	6.8		Ppa1	5.1	4
					Ppbp	1.6	2.1		Ppbp	2.4	1.9
					Ppia	250	221		Ppia	210	194
					Ppib	93.5	108		Ppib	124	87.3
					Ppid	4.6	3.3		Ppid	3.6	3.2
					Ppih	1.3	1.9		Ppih	2	1.9
					Ppil1	4.5	4.3		Ppil1	4.4	4.6
					Ppm1g	7.2	15.9		Ppm1g	229	10.3
					Ppp1ca	11.1	12.7		Ppp1ca	12.7	10.6
					Ppp1cb	5.8	6.6		Ppp1cb	5.3	5.3
					Ppp1r11	2.5	5.6		Ppp1r11	5.1	4.4
					Ppp1r12a	1.3	1.2		Ppp1r12a	1.5	1.2
					Ppp1r2	4	3.1		Ppp1r2	5.3	4.1
					Ppp1r7	7.4	8.6		Ppp1r7	7.4	8.2
					Ppp2r1a	8.3	8.4		Ppp2r1a	8.3	8.3
					Ppp2r2a	1	1.3		Ppp2r2a	1.5	1.3
					Ppp2r4	4.3	3.1		Ppp2r4	5.4	4.4
					Ppp4r2	1.3	1.7		Ppp4r2	1.5	1.4
					Ppp6c	3.3	2.9		Ppp6c	3.2	3.3
					Ppp6r1	1.5	1.7		Ppp6r1	1.9	1.7
					Ppt1	1	1.3		Ppt1	1.3	1.2
					Pqbp1	2.9	1.6		Pqbp1	2.9	1
					Prdx1	43.1	58.5		Prdx1	40.7	59.2
					Prdx2	22.1	30.1		Prdx2	17.9	31.7
					Prdx3	6.5	7.3		Prdx3	5	7.6
					Prdx4	8.5	11.8		Prdx4	8.5	10.7
					Prdx5	32.8	28.1		Prdx5	28.8	27.5
					Prdx6	22.8	23.5		Prdx6	21.3	20.6
					Prelp	64.1	110		Prelp	80.2	59.8
					Prep	2.3	2.1		Prep	1.8	1.6
					Prg2	82.4	97.8		Prg2	100	79.9
					Prkaca	4	5.5		Prkaca	3.1	4
					Prkacb	3.8	5.5		Prkacb	5.1	4.4
					Prkar1a	1.7	1.5		Prkar1a	1.3	1.4
					Prkar2a	3.5	6.2		Prkar2a	4.6	4.3
					Prkar2b	1.7	2.4		Prkar2b	2.1	2
					Prkcd	1.4	1.3		Prkcd	1.5	1.8
					Prkcdbp	1.9	2.8		Prkcdbp	2.8	1.4
					Prkcsh	14.9	13.1		Prkcsh	9.8	7.4
					Prmt1	5.6	6.6		Prmt1	4.8	4.4
					Proc	3.3	5.6		Proc	4.4	4
					Prorsd1	1	2.2		Prorsd1	2.6	2
					Pros1	7.5	9.8		Pros1	10.4	9
					Prosc	1.3	1.8		Prosc	1.1	1.1
					Proz	4.9	5.2		Proz	7.5	6.2
					Prpf19	15.2	22.5		Prpf19	16.7	18
					Prpf31	2.5	2.8		Prpf31	3.8	2.1
					Prpf38a	1.6	1.5		Prpf38a	1.6	2.5
					Prpf4	1.2	1.8		Prpf4	1.6	1.6
					Prpf40a	2.4	2.5		Prpf40a	3.1	3.2
					Prpf6	1.2	1.5		Prpf6	1.5	1.4
					Prpf8	4.9	4.9		Prpf8	5.7	5.9
					Prps1l1	1.3	1.7		Prps1l1	1.5	2.1
					Prps2	3.1	3.3		Prps2	2.5	2.2
					Prss34	26.8	14.7		Prss34	32.7	15.9
					Prtn3	6.9	2.6		Prtn3	6.1	1.9
					Psat1	4	3.6		Psat1	3.9	2.8
					Psip1	3.1	3.9		Psip1	4.2	4.8
					Psma1	14.3	19.7		Psma1	15.1	12.5
					Psma2	14.8	17.6		Psma2	14.9	10.5
					Psma3	16.4	23		Psma3	20	18.7
					Psma4	9.3	11.9		Psma4	20.8	18.4
					Psma5	12.7	13.8		Psma5	8.2	7.2
					Psma6	13.5	15.3		Psma6	14.6	14.3
					Psma7	27.1	36.1		Psma7	30.6	26.4
					Psmb1	19.6	24.6		Psmb1	18.1	19.6
					Psmb10	5.3	5.8		Psmb10	4	3.5
					Psmb2	16.1	16.4		Psmb2	14.9	13.5
					Psmb3	16.6	19.9		Psmb3	17.2	14.6
					Psmb4	13.5	17.9		Psmb4	14.8	13.7
					Psmb5	1.5	3.6		Psmb5	1.7	1.5
					Psmb6	2.4	3.2		Psmb6	1.9	2.4
					Psmb7	2.2	2.5		Psmb7	2.4	1.7
					Psmb8	7.2	6.6		Psmb8	5.5	4.9
					Psmb9	5.2	6.9		Psmb9	3.7	3.8
					Psmc1	6.7	6.1		Psmc1	5.4	5.6
					Psmc2	3.7	4.2		Psmc2	3.3	4.1
					Psmc3	5.6	5		Psmc3	4.7	4.7
					Psmc4	2.4	1.7		Psmc4	2.5	3.2
					Psmc5	3.4	3.9		Psmc5	3	3.7
					Psmc6	4.8	4.4		Psmc6	4.3	4.2
					Psmd1	2.1	2		Psmd1	1.7	1.8
					Psmd11	4.5	4.9		Psmd11	4.3	4.1
					Psmd12	3.4	3.9		Psmd12	2.9	3.2
					Psmd13	4.2	4		Psmd13	3.6	3.7
					Psmd14	5.6	5.2		Psmd14	4.3	4.4
					Psmd2	4.2	4.1		Psmd2	3.5	3.6
					Psmd3	4.2	3.8		Psmd3	3.1	3.5
					Psmd4	2.9	2.3		Psmd4	2.1	2
					Psmd5	2.7	2.6		Psmd5	2.4	2.1
					Psmd6	3.9	3.2		Psmd6	3.3	3.6
					Psmd7	3.8	4		Psmd7	2.8	3.3
					Psmd8	3.1	3.3		Psmd8	3.4	2.7
					Psme1	29.3	38.2		Psme1	30	23.7
					Psme3	3.3	3.9		Psme3	3.4	2.6
					Psmg3	2.7	2.4		Psmg3	2.8	1.2
					Pspc1	1.1	1.1		Pspc1	1.3	1.4
					Ptbp1	33.4	29.3		Ptbp1	29	27
					Ptbp2	2.2	2.3		Ptbp2	1.8	2
					Ptbp3	3.7	4.1		Ptbp3	3.9	5.3
					Ptgis	2.3	2.7		Ptgis	4	2.3
					Ptgr1	3.1	1.4		Ptgr1	1.9	1.2
					Ptma	199	211		Ptma	211	191
					Ptms	13.7	16.4		Ptms	18.4	22.8
					Ptpn1	1.5	1.7		Ptpn1	1.6	1.3
					Ptpn6	9.8	9.8		Ptpn6	16.2	9.6
					Ptprc	2.6	2.6		Ptprc	2.8	3.6
					Ptrf	17.5	24.3		Ptrf	24.7	13.8
					Ptrh2	2.7	2.7		Ptrh2	3	2.8
					Puf60	5.6	5.6		Puf60	5.9	5.2
					Pura	18.8	25.7		Pura	21.9	19.6
					Purb	5.5	7.5		Purb	9.3	8
					Pus7	1	1.4		Pus7	1.2	1.1
					Pycard	8.9	5.4		Pycard	6.9	6
					Pycr2	1.5	2.8		Pycr2	1.8	2.5
					Pygb	15.4	9.1		Pygb	16	11
					Pygl	17.8	6		Pygl	7.9	4.7
					Pygm	114	58.6		Pygm	80.6	72.9
					Pyhin1	6.5	8.7		Pyhin1	8.2	6.3
					Qars	1.6	2.1		Qars	2.1	1.8
					Qk	1.5	1.2		Qk	1.8	1.4
					Rab1	15.2	15		Rab1	16	15
					Rab10	5.7	6.8		Rab10	6.5	6.7
					Rab11b	15.3	17.7		Rab11b	17.1	18.4
					Rab14	10.8	12.6		Rab14	12.3	10.9
					Rab15	9	8.3		Rab15	9.1	8.2
					Rab18	3.1	3.3		Rab18	3.6	3.7
					Rab1b	8	10.4		Rab1b	8	9.8
					Rab21	2.7	2.7		Rab21	3	2.8
					Rab27a	3.5	2.6		Rab27a	3.3	2.6
					Rab2a	9.6	10.2		Rab2a	11.8	9.6
					Rab32	2.5	1.8		Rab32	2.2	2.1
					Rab33b	6.7	7.2		Rab33b	8	7.6
					Rab35	8.2	8.5		Rab35	8.3	6
					Rab5a	2.5	2.3		Rab5a	2.3	2.2
					Rab5b	1.9	3.6		Rab5b	2.4	2.8
					Rab5c	13.6	14.4		Rab5c	15.3	14.1
					Rab6a	10	9.8		Rab6a	8.8	10.2
					Rab7	18.2	20.9		Rab7	18.4	21.2
					Rab8a	4.1	3.1		Rab8a	3.8	3.6
					Rab8b	4.5	4.9		Rab8b	4.4	6.3
					Rac1	12.8	12.4		Rac1	13	13.3
					Rac2	44.2	42.1		Rac2	43.4	45.4
					Rad21	2.3	3.7		Rad21	2.9	2.2
					Rad23b	5	2.1		Rad23b	3.2	1.3
					Rae1	3.7	3.9		Rae1	4	4.1
					Raly	13.4	11.1		Raly	16.9	13.9
					Ranbp1	19.7	13		Ranbp1	15.4	11.6
					Ranbp2	1.2	1.5		Ranbp2	1.6	1.4
					Ranbp3	3.5	3.8		Ranbp3	3.3	3.2
					Rangap1	3	4.1		Rangap1	3.3	3.7
					Rap1a	3.7	6.8		Rap1a	5.5	1.5
					Rap1b	9.4	14.4		Rap1b	10.1	11.8
					Rars	4.1	5		Rars	5	4
					Rassf2	1.3	1.5		Rassf2	2	1.2
					Raver1	1.7	1.6		Raver1	1.6	1.6
					Rbbp4	17.7	13.6		Rbbp4	16.2	14
					Rbbp7	10.9	12.6		Rbbp7	9.3	9.4
					Rbm14	1	1.4		Rbm14	1.5	1.2
					Rbm25	1.4	1.7		Rbm25	1.1	2.3
					Rbm3	13.7	17.9		Rbm3	12.6	18.8
					Rbm39	5.7	7		Rbm39	7.6	6.8
					Rbm8a	7.5	7.6		Rbm8a	5.5	8.2
					Rbmxl1	5.4	5		Rbmxl1	5	5
					Rcc1	8.5	9.6		Rcc1	10.1	8.6
					Rcc2	20.8	25		Rcc2	28.8	28.5
					Rcn3	11.4	4.1		Rcn3	9.5	3.3
					Rcor1	1.4	1.7		Rcor1	2.2	1.8
					Rcsd1	3.2	1.2		Rcsd1	2.1	1.3
					Rdx	15.1	14.7		Rdx	16	11.7
					Reep5	7	10.2		Reep5	9.1	9.7
					Rfc2	1.6	1.5		Rfc2	1.8	1.7
					Rfc4	3	4.2		Rfc4	3.5	3.4
					Rfc5	2.8	3.2		Rfc5	3.6	3.2
					Rhoa	14.3	15.4		Rhoa	13.9	14
					Rhog	11.7	10.8		Rhog	11.1	11.7
					Rnh1	3.5	2.9		Rnh1	2.6	2.6
					Rnps1	7.8	15.1		Rnps1	15	17.1
					Rpa1	3.6	4		Rpa1	3.6	3.3
					Rpa2	3	2.9		Rpa2	3.1	2.8
					Rpa3	5.7	5.3		Rpa3	5	5
					Rpia	3.5	2		Rpia	1.4	1.7
					Rpl10a	94	95.1		Rpl10a	108	92.4
					Rpl12	60.3	73.1		Rpl12	74.6	57
					Rpl13	50.4	68.4		Rpl13	57.6	57
					Rpl13a	46	65.2		Rpl13a	54.1	60.7
					Rpl14	80.4	102		Rpl14	94.4	100
					Rpl15	62.4	78.8		Rpl15	76.9	81
					Rpl17	52.8	60.5		Rpl17	56.1	57.2
					Rpl18	107	140		Rpl18	125	121
					Rpl18a	35.6	35.1		Rpl18a	43.8	46.2
					Rpl19	75.4	95.4		Rpl19	108	102
					Rpl21	50.8	77.1		Rpl21	66	66.5
					Rpl22l1	7.7	8.7		Rpl22l1	12.1	9.6
					Rpl23a	123	130		Rpl23a	143	112
					Rpl24	35	46.9		Rpl24	40.7	35.8
					Rpl26	84.3	95.3		Rpl26	105	103
					Rpl27	119	150		Rpl27	125	118
					Rpl27a	52.7	66.5		Rpl27a	61.6	57.5
					Rpl28	37	45.9		Rpl28	47.7	47
					Rpl3	54.9	69.2		Rpl3	70.2	62.2
					Rpl31	34.5	47.2		Rpl31	51.7	52.7
					Rpl35	108	121		Rpl35	128	139
					Rpl35a	25.6	37.2		Rpl35a	34.1	43.2
					Rpl36	87.6	110		Rpl36	92.5	80.8
					Rpl37a	39.2	33.8		Rpl37a	58	46
					Rpl38	126	123		Rpl38	157	113
					Rpl4	56.6	79.1		Rpl4	67	73.8
					Rpl5	67.6	78.3		Rpl5	80.8	79.7
					Rpl6	89.8	104		Rpl6	105	110
					Rpl7	90.6	105		Rpl7	110	121
					Rpl7a	55.7	82.3		Rpl7a	76.8	77.4
					Rpl7l1	1.3	1.6		Rpl7l1	1.5	1.5
					Rpl8	31.2	51.9		Rpl8	50.4	55
					Rpl9	20.8	27.9		Rpl9	31.1	29.9
					Rplp0	72.6	73.6		Rplp0	81.8	84.8
					Rplp1	182	182		Rplp1	181	140
					Rplp2	315	354		Rplp2	380	317
					Rpn1	15.4	17.3		Rpn1	18.1	15
					Rpn2	16	16.1		Rpn2	18.3	14.2
					Rpp30	1.1	1.2		Rpp30	1.3	1.3
					Rprd1b	8.6	8.8		Rprd1b	10.5	8.4
					Rps10	41.7	54.6		Rps10	46.9	48.5
					Rps11	28.4	39.4		Rps11	32.4	32.7
					Rps12	17.6	22.4		Rps12	17.8	19.2
					Rps14	73	92.9		Rps14	95.6	78.1
					Rps15	16	19		Rps15	18.3	15.5
					Rps15a	88.2	96.3		Rps15a	91.3	83.3
					Rps16	62.3	75.3		Rps16	65.8	67.1
					Rps17	64.7	68.7		Rps17	52.9	52.8
					Rps18	66.8	90.5		Rps18	73.2	73.7
					Rps19	76.1	89.2		Rps19	94.1	79
					Rps2	24.8	32.4		Rps2	25.8	25.3
					Rps20	69.4	84.4		Rps20	76	78.5
					Rps21	36.9	36.9		Rps21	37	19.5
					Rps23	43.3	58.4		Rps23	55.5	53.7
					Rps25	70.5	76.7		Rps25	93.2	86.4
					Rps26	32.8	55		Rps26	46.5	56.4
					Rps27l	40.9	43		Rps27l	44.3	32.5
					Rps28	35.6	31.4		Rps28	44.7	27.4
					Rps29	19.5	23		Rps29	22.6	17.6
					Rps3	87.3	89.3		Rps3	83	83.9
					Rps3a1	51.5	66.4		Rps3a1	58.7	59.6
					Rps4x	77.6	94.6		Rps4x	83.9	80.5
					Rps5	27.2	27.8		Rps5	32.1	35.5
					Rps6ka1	3	2.7		Rps6ka1	4	2.9
					Rps6ka3	1.5	1.7		Rps6ka3	1.4	1.4
					Rps7	32.3	44.6		Rps7	43.4	37.4
					Rps8	91	115		Rps8	108	92.7
					Rps9	85.6	113		Rps9	108	108
					Rrbp1	8.3	5.9		Rrbp1	7.5	4.9
					Rrm1	6.5	8.4		Rrm1	4.7	5.8
					Rsl1d1	4	5.8		Rsl1d1	6.3	5.9
					Rsu1	5.7	8.7		Rsu1	6.1	5.6
					Rtcb	9.8	11.5		Rtcb	9.6	8.2
					Rtn2	7.7	12.9		Rtn2	8.8	5.9
					Rtn3	1.2	1.5		Rtn3	1.2	1.2
					Rtn4	11.6	12.9		Rtn4	13.5	11.9
					Ruvbl1	10.4	12.2		Ruvbl1	12.2	11.3
					Ruvbl2	8.7	10.2		Ruvbl2	8.6	9.3
					S100a10	46.9	34.4		S100a10	58	36.7
					S100a11	23.7	12.5		S100a11	13.1	13.3
					S100a13	7.4	5.3		S100a13	5.6	5.2
					S100a4	15.2	16.6		S100a4	23.7	19.9
					S100a6	30.6	29.8		S100a6	31.7	34.8
					S100a8	940	258		S100a8	494	215
					S100a9	612	241		S100a9	479	271
					Sae1	4.8	5.2		Sae1	5.1	4.5
					Safb	3.6	4.1		Safb	3.9	3.3
					Samhd1	7.7	13		Samhd1	10	8.5
					Sar1a	2.2	4.9		Sar1a	3.9	2.2
					Sarnp	9.7	7.5		Sarnp	7.3	5.7
					Sars	2.7	2.4		Sars	2.3	2
					Sart1	1.5	1.3		Sart1	1.9	1.5
					Sart3	1.7	2.3		Sart3	2.3	2.3
					Sash3	2.8	2.7		Sash3	3.3	2.3
					Sbds	4.4	6.8		Sbds	5.7	6
					Scamp2	1.8	1.2		Scamp2	2.1	3.6
					Scamp3	1.5	1.2		Scamp3	1.7	1.3
					Scfd1	1.3	1.3		Scfd1	1.3	1.4
					Scp2	4.9	6		Scp2	3.9	4.8
					Sdf2l1	5	3.7		Sdf2l1	4	3
					Sdha	5.2	5.2		Sdha	5.1	5.8
					Sdhb	6	8.6		Sdhb	6.5	7.4
					Sdpr	3.1	8.2		Sdpr	4	3.8
					Sec11a	3	3.2		Sec11a	3.4	3
					Sec13	2.9	2.8		Sec13	2.7	2
					Sec22b	6.1	8.4		Sec22b	10.1	7.7
					Sec23b	1.2	1.3		Sec23b	1.2	1.2
					Sec61a1	2.9	3.1		Sec61a1	3.5	2.9
					Sec61b	4.6	5.3		Sec61b	5.8	5.3
					Selenbp1	1.6	2.2		Selenbp1	1.2	1.9
					Sephs1	2.3	1.8		Sephs1	1.5	1.8
					Septin1	1.5	2.8		Septin1	2.2	2.4
					Septin2	21.1	27.6		Septin2	27.2	19
					Septin5	2	2.1		Septin5	2.8	1.5
					Septin6	4.5	6.3		Septin6	5.9	5
					Septin7	21.3	25.6		Septin7	25.4	23.1
					Septin8	3.3	4.5		Septin8	2.5	2.9
					Septin9	4.9	7.8		Septin9	7	6.3
					Septin11	13.8	16.1		Septin11	17	14.8
					Serbp1	14	9.2		Serbp1	14.4	11.6
					Serpina1b	4	2.4		Serpina1b	3.4	2.5
					Serpina1d	9.1	10.6		Serpina1d	12	5.4
					Serpina3k	5.3	2.8		Serpina3k	6.5	3.4
					Serpine2	1	3.6		Serpine2	2.5	2.7
					Serpinf1	18.9	20.4		Serpinf1	29.6	13.3
					Serpinh1	70.8	39		Serpinh1	83.9	22.7
					Set	42.2	33.8		Set	42.5	34.2
					Sf1	6	5.1		Sf1	6.7	6
					Sf3a1	8.7	7.3		Sf3a1	9	8.4
					Sf3a2	4.8	5.3		Sf3a2	4.3	6.2
					Sf3a3	6.4	6.3		Sf3a3	6.9	6.4
					Sf3b1	7.2	7.8		Sf3b1	6.9	6.7
					Sf3b2	8.5	8.2		Sf3b2	10.1	8.1
					Sf3b3	8.7	9.1		Sf3b3	7.7	7.8
					Sf3b4	1.8	1.9		Sf3b4	1.5	1.5
					Sf3b5	15.8	10.1		Sf3b5	13.8	13.8
					Sf3b6	4.8	6.8		Sf3b6	5.7	6.8
					Sfn	7.5	8.4		Sfn	6.9	6.6
					Sfpq	20.5	21.2		Sfpq	20	22.1
					Sfxn1	5.3	5		Sfxn1	5.7	5.8
					Sfxn3	2.5	2.6		Sfxn3	3.7	3.4
					Sgpl1	1.3	2.6		Sgpl1	2.9	2.4
					Sh3bgr	7.3	7.3		Sh3bgr	5.4	5.6
					Sh3bgrl	5.4	2.6		Sh3bgrl	2.4	2.9
					Sh3bgrl3	85.6	49.7		Sh3bgrl3	71	46
					Sh3gl1	1.5	2		Sh3gl1	1.8	1.4
					Sh3kbp1	1.6	1.1		Sh3kbp1	1.4	1.2
					Shmt2	9.6	9.4		Shmt2	7.5	8.3
					Skap2	3.3	4.9		Skap2	5	3.5
					Skiv2l2	1.7	2.5		Skiv2l2	2.4	2.1
					Skp1a	7.7	5.1		Skp1a	9.5	4.3
					Slc25a1	2.3	1.8		Slc25a1	2.1	2.2
					Slc25a11	4.9	7		Slc25a11	5.4	4.4
					Slc25a12	4.2	6		Slc25a12	4.5	4.9
					Slc25a4	39.9	53.1		Slc25a4	46.3	38.8
					Slc25a5	75.8	80.3		Slc25a5	75.4	78.1
					Slc2a3	2.1	2.2		Slc2a3	2.4	2.6
					Slc3a2	2.1	3.1		Slc3a2	3.2	3.2
					Slc4a1	1.6	3.2		Slc4a1	1.9	4.1
					Slc9a3r1	3.9	2.9		Slc9a3r1	4.8	3.4
					Smarca4	2.2	2.9		Smarca4	3.5	3.7
					Smarca5	4	5.5		Smarca5	5.4	5.5
					Smarcb1	1.3	1		Smarcb1	2	1.9
					Smarcc1	2.4	2.3		Smarcc1	3.6	3.1
					Smarcc2	1.8	2.4		Smarcc2	2.4	2.4
					Smarcd2	2.5	3.1		Smarcd2	3.3	2.5
					Smarce1	2.1	2.6		Smarce1	3.1	2.8
					Smc1a	4	5.1		Smc1a	5.8	5.5
					Smc2	4.9	6		Smc2	5.6	5.6
					Smc3	5.1	5.8		Smc3	7	6.2
					Smc4	2.2	3.6		Smc4	2.8	2.6
					Smchd1	1.3	1.3		Smchd1	1.4	1.1
					Smu1	4.9	5.8		Smu1	6.2	5.6
					Snap23	2.8	2.2		Snap23	2.9	2.6
					Snd1	16.4	23.1		Snd1	21.9	15.1
					Snrnp200	3.1	3.9		Snrnp200	3.9	3.8
					Snrnp40	5.2	7.1		Snrnp40	6.8	5.9
					Snrnp70	8.4	10.4		Snrnp70	10.3	9.7
					Snrpa	12.3	15.7		Snrpa	13.7	14.7
					Snrpa1	7.2	7.9		Snrpa1	9.3	6.9
					Snrpb2	3.4	5.3		Snrpb2	5.2	2.6
					Snrpc	6.2	3.3		Snrpc	5.9	3.3
					Snrpd1	41.9	55.3		Snrpd1	52.6	44
					Snrpd2	41.4	49		Snrpd2	47.3	37.2
					Snrpd3	19.8	21.8		Snrpd3	22.4	21.7
					Snrpe	31.9	38.3		Snrpe	37.7	37.2
					Snrpf	21.3	19.3		Snrpf	21.1	18.8
					Snrpg	16.6	19.1		Snrpg	31.2	28.3
					Snw1	2.5	1.7		Snw1	2.4	1.3
					Snx1	8	10.4		Snx1	9.1	6.6
					Snx2	3.5	5.2		Snx2	2.9	4
					Snx3	1.3	1.9		Snx3	1.2	1.5
					Snx5	5	6.3		Snx5	6.3	6
					Snx6	1.5	1.6		Snx6	1.9	1.4
					Snx9	2.1	2.9		Snx9	3.1	2.6
					Sod1	32.8	29.4		Sod1	27.8	22.9
					Sod2	2.9	3.4		Sod2	2	2.8
					Son	1.1	1.2		Son	1.4	1.1
					Sp110	1.1	1.3		Sp110	1.4	1
					Sp3	2.7	8.3		Sp3	3.1	2.6
					Sparc	47.2	38		Sparc	58.6	21.2
					Spcs1	6.2	11.5		Spcs1	7.3	8.1
					Spcs2	10.6	14.1		Spcs2	13.9	14.3
					Spcs3	5.5	7.4		Spcs3	6	4.2
					Spn	2.8	1.9		Spn	2.2	2.2
					Spp1	177	263		Spp1	224	178
					Spp2	11	28.3		Spp2	15.8	25.6
					Spr	1.7	2.7		Spr	1.6	2.3
					Sptan1	3.9	3.5		Sptan1	3.2	2.6
					Sptbn1	5.6	5.5		Sptbn1	5.6	4.2
					Sqrdl	1.9	2		Sqrdl	1.6	1.9
					Sri	3.3	4.4		Sri	2.4	3.1
					Srl	9.8	16.5		Srl	11.2	8.7
					Srm	5.8	4.5		Srm	5.3	4.3
					Srp68	3.4	4.1		Srp68	4.1	3.2
					Srp72	3.3	3.8		Srp72	4.2	3.2
					Srp9	2.1	3.6		Srp9	4.7	3.6
					Srpr	1.4	1.6		Srpr	1.9	1.2
					Srprb	2.2	2.9		Srprb	2.3	2.3
					Srpx	1.9	2.5		Srpx	2.7	2.1
					Srpx2	2.5	4.9		Srpx2	4.3	3.1
					Srrm1	2.1	2.9		Srrm1	2.7	2.7
					Srrm2	1.7	2.2		Srrm2	2.2	1.9
					Srrt	2.3	2.9		Srrt	2.8	2.8
					Srsf1	23.1	25.8		Srsf1	28.2	25.7
					Srsf10	5.5	7.2		Srsf10	5	5.6
					Srsf11	5.3	6.3		Srsf11	5.7	5.5
					Srsf2	40.3	47.1		Srsf2	50	48
					Srsf3	82.4	105		Srsf3	115	91.5
					Srsf4	2.1	2.8		Srsf4	2.9	3.6
					Srsf5	9	12.6		Srsf5	10	12
					Srsf6	4.9	7.1		Srsf6	5.7	7.4
					Srsf7	28.3	34.9		Srsf7	33.2	35.2
					Srsf9	1.9	1.6		Srsf9	2.8	1.5
					Ssb	18.9	23.9		Ssb	23.2	20.1
					Ssr1	12	10.1		Ssr1	10.6	6.9
					Ssr3	6.7	6.8		Ssr3	9	8.1
					Ssr4	20	22		Ssr4	25.6	16.3
					Ssrp1	5.2	6.9		Ssrp1	7.4	6.9
					St13	23.6	25.9		St13	28.3	25.2
					Stat1	3.5	3.9		Stat1	2.9	2.5
					Stat3	1.5	1.3		Stat3	1.2	1.1
					Stip1	11.2	8.5		Stip1	13.3	7.9
					Stk10	1	1.9		Stk10	1.6	1.5
					Stk24	2.4	3.9		Stk24	3.3	3.7
					Stk26	3.7	4.5		Stk26	6.1	4.6
					Stk4	7.2	7.7		Stk4	7.5	6.5
					Stmn1	48.8	29.1		Stmn1	38.8	25.1
					Stmn2	9.3	6.3		Stmn2	8.2	7.2
					Stom	5.5	4.6		Stom	5	10.2
					Stoml2	1.4	1.4		Stoml2	1.6	1.6
					Strap	5	4.4		Strap	4.7	3.7
					Strn4	1.4	2.5		Strn4	1.6	1.7
					Stt3a	3	3.1		Stt3a	3.4	2.8
					Stt3b	1.4	1.9		Stt3b	2.3	1.9
					Stx12	1.8	2		Stx12	1.5	1.3
					Stx7	2.7	2.8		Stx7	2.6	2.4
					Stxbp2	1.6	1.3		Stxbp2	1.1	1.3
					Sub1	45.3	52.8		Sub1	41.6	46.9
					Sucla2	1.5	2.6		Sucla2	1.6	1.7
					Suclg1	3.2	3.5		Suclg1	3.1	4.7
					Suclg2	2.4	3.4		Suclg2	2.4	3.1
					Sumo1	4.4	5.9		Sumo1	1.5	4.4
					Sumo2	32	25.7		Sumo2	33.4	30
					Sun2	12.7	13		Sun2	16.3	13.4
					Supt16	3.7	5.4		Supt16	5.4	5.9
					Supt5	2.2	2.5		Supt5	2.5	2.1
					Surf4	3.6	3.8		Surf4	4.6	3.4
					Syk	3.4	4.7		Syk	3.8	4.2
					Syncrip	16.6	20.3		Syncrip	19	17.9
					Tagln2	61.1	48		Tagln2	58.7	50
					Taldo1	31.9	32.5		Taldo1	27.2	37.9
					Tap2	1.2	2.2		Tap2	1.7	1.8
					Tapbp	1.3	3.1		Tapbp	1.4	2.2
					Tardbp	12.5	13.8		Tardbp	13.8	13.7
					Tars	2.6	3.1		Tars	3.6	3.9
					Tcea1	6.6	8.2		Tcea1	9	8.7
					Tceb2	2.6	2.3		Tceb2	2.1	1.5
					Tcerg1	1.7	1.9		Tcerg1	1.9	1.9
					Tcirg1	2	1.8		Tcirg1	2.6	2.1
					Tcof1	1.2	1.8		Tcof1	2	2.1
					Tcp1	11.1	11.1		Tcp1	10.9	11.7
					Tecr	3	1.4		Tecr	3.7	4.5
					Tfam	1.6	1.4		Tfam	1.1	1.6
					Tfg	5.6	4.2		Tfg	3.9	2.7
					Tfrc	3.6	4.8		Tfrc	3.7	4.9
					Tgfb1	1.1	1.6		Tgfb1	1.5	1.8
					Tgfbi	2.6	5.7		Tgfbi	4.7	3.8
					Tgm2	2.8	6.5		Tgm2	4.1	4.3
					Thbs1	14.3	17.4		Thbs1	16.6	16.2
					Thbs4	2.7	3.8		Thbs4	3.5	3
					Thrap3	4.1	5.1		Thrap3	5.3	5.5
					Thumpd1	2.1	2.5		Thumpd1	3.1	2.8
					Thy1	1.7	3		Thy1	1.8	3.6
					Timm13	10.5	6.8		Timm13	9.3	6.3
					Timm50	2.3	2.3		Timm50	2.4	2.3
					Timm8a1	7.3	4.2		Timm8a1	5.9	4.2
					Timp3	1.9	4.5		Timp3	4.1	3.5
					Tkt	111	100		Tkt	96.2	102
					Tln1	18.8	22.6		Tln1	18.6	17.9
					Tm9sf2	1.5	1.4		Tm9sf2	1.8	1.1
					Tma7	3.6	5.1		Tma7	3.7	12.9
					Tmco1	2.8	2.7		Tmco1	2.3	1.4
					Tmed10	14.3	17.4		Tmed10	18.2	13.9
					Tmed5	2.5	1.3		Tmed5	3.2	1.1
					Tmed9	6.3	5.8		Tmed9	5.5	5.3
					Tmem14c	2	1.7		Tmem14c	1.9	1.1
					Tmem165	1.7	1.1		Tmem165	1.8	1.3
					Tmem173	1.7	1.8		Tmem173	2.1	1.4
					Tmem205	1.5	2.2		Tmem205	2.1	1.7
					Tmem258	4.4	4.1		Tmem258	4.3	4.9
					Tmem43	7.3	8.7		Tmem43	8.9	7.3
					Tmod3	5.3	5.4		Tmod3	3.4	3.3
					Tmpo	29.9	32		Tmpo	34.4	30.8
					Tmsb10	369	175		Tmsb10	261	182
					Tmsb4x	1911	998		Tmsb4x	1415	905
					Tmx1	2.2	2.4		Tmx1	2.9	2.9
					Tmx3	2	3		Tmx3	2.5	2.5
					Tmx4	1.9	2.2		Tmx4	1.7	1.5
					Tnc	1.8	1.9		Tnc	2.3	1.2
					Tnfaip8	1.9	1.4		Tnfaip8	2	1.3
					Tnfaip8l2	3.8	3.9		Tnfaip8l2	3.6	3.6
					Tnnc1	2.2	1.9		Tnnc1	2.7	4.6
					Tnnc2	116	110		Tnnc2	93.8	64.2
					Tnni2	253	317		Tnni2	270	191
					Tnnt3	285	371		Tnnt3	296	227
					Tnpo1	2	1.9		Tnpo1	1.9	1
					Tomm22	8.8	8.3		Tomm22	10.3	9.5
					Tomm34	2.1	2.1		Tomm34	2.4	1.9
					Tomm40	2	2.1		Tomm40	2.3	2
					Tomm70a	1.4	1.4		Tomm70a	1.4	1.2
					Top1	5	7.1		Top1	7.7	7.2
					Top2a	7	8.2		Top2a	9.1	7.9
					Top2b	2.5	3.9		Top2b	3.9	3.6
					Tor1aip1	3.1	3.8		Tor1aip1	3.6	3.3
					Tpd52	5.9	1.5		Tpd52	3	2
					Tpd52l2	3.7	2.2		Tpd52l2	2	1.1
					Tpi1	28.6	30.2		Tpi1	27.9	28.1
					Tpm1	1024	765		Tpm1	675	398
					Tpm2	290	276		Tpm2	232	162
					Tpm3	276	193		Tpm3	214	149
					Tpm4	45.4	38.8		Tpm4	39.8	19.2
					Tpp1	1.1	1.3		Tpp1	1.5	1.2
					Tpr	3.4	2.7		Tpr	3.4	3.1
					Tpt1	36.6	36.9		Tpt1	42.7	37.9
					Tra2a	1.6	1.8		Tra2a	2	2.2
					Tra2b	9.4	12.9		Tra2b	13.9	13.7
					Trap1	43.3	43.2		Trap1	53.7	45.7
					Trim28	15.7	14		Trim28	14.6	13.4
					Trmt112	3.7	2.7		Trmt112	3	2.4
					Tsn	3.6	4.1		Tsn	2.1	2.3
					Tspo	2.2	1.4		Tspo	1.7	1
					Ttn	6.7	10.5		Ttn	8.8	6.4
					Ttr	2.5	7.2		Ttr	2.6	4.8
					Tuba4a	211	247		Tuba4a	253	241
					Tuba8	20.3	25.7		Tuba8	25.1	17.7
					Tubb1	17.7	98.8		Tubb1	78.9	28.5
					Tubb2a	11.8	15.9		Tubb2a	13.5	7.7
					Tubb4a	44.5	40.1		Tubb4a	82.3	35.1
					Tubb4b	74.9	103		Tubb4b	61.3	81.8
					Tubb5	449	437		Tubb5	492	403
					Tubb6	23.8	19.5		Tubb6	22.5	20.8
					Tufm	9.5	9.5		Tufm	8.9	9.6
					Twf2	7.1	5.6		Twf2	6.2	5.9
					Txn1	15.1	9.8		Txn1	9.8	6
					Txndc12	3.3	2		Txndc12	2.8	2.5
					Txndc5	4.3	7		Txndc5	3.3	4.6
					Txnl1	8.2	8.6		Txnl1	7.8	8
					Txnrd1	1.6	1.5		Txnrd1	1.1	1
					U2af1	6.1	8.8		U2af1	14.5	11.3
					U2af2	14.1	16.7		U2af2	16.5	16.1
					U2surp	1.6	2.4		U2surp	2.5	2.6
					Uba1	13	12.6		Uba1	11.9	12.9
					Uba2	6.1	5.6		Uba2	5.7	5.1
					Ubap2l	2.1	1.5		Ubap2l	1.7	1.2
					Ube2h	2	3.5		Ube2h	3.5	3.9
					Ube2k	3.4	1.6		Ube2k	2.8	1.5
					Ube2v1	6.8	8		Ube2v1	6	7.4
					Ube2z	1.2	2		Ube2z	1.5	1.8
					Ubqln1	2.6	1.6		Ubqln1	1.7	1.1
					Ubtf	2.2	3.7		Ubtf	3.4	3.6
					Uchl3	3.4	2.4		Uchl3	2.7	2.4
					Uchl5	2.7	2.5		Uchl5	3.1	2.6
					Ucma	2	6.6		Ucma	3.9	4.8
					Ufc1	1.5	1.2		Ufc1	1.1	1.3
					Ufm1	4.8	3.6		Ufm1	4.4	3.1
					Uggt1	4.3	3.5		Uggt1	3.7	3.3
					Ugt1a7c	1.4	1.6		Ugt1a7c	1.3	1.7
					Uhrf1	1.4	1.8		Uhrf1	1	1.6
					Umps	2.5	2.4		Umps	1.8	1.8
					Upf1	1.9	1.7		Upf1	1.8	1.6
					Uqcr10	14.8	18		Uqcr10	15.2	14.3
					Uqcr11	11.9	12.7		Uqcr11	8.2	6.4
					Uqcrb	10.1	10.2		Uqcrb	13.7	11.7
					Uqcrc1	13.8	16.5		Uqcrc1	13.6	13.9
					Uqcrc2	15.3	21.1		Uqcrc2	19	15.4
					Uqcrfs1	6.4	7		Uqcrfs1	7.6	8.2
					Uqcrq	14.9	12.3		Uqcrq	11.6	10.5
					Urod	2.3	3		Urod	2	3.3
					Uso1	2.8	4.1		Uso1	4	3
					Usp14	2.2	2.3		Usp14	3	1.9
					Usp15	1.3	1.9		Usp15	1.5	2
					Usp39	1.5	2.2		Usp39	2.5	2.4
					Usp5	3.3	2		Usp5	2.9	3
					Usp7	2.9	3.7		Usp7	3.2	3.2
					Vamp3	5.5	6.7		Vamp3	9.1	9.2
					Vamp8	5.1	5.3		Vamp8	4.6	5.2
					Vapa	12.5	13.8		Vapa	15.8	12.6
					Vapb	2.4	3.1		Vapb	2.7	2.7
					Vars	11.7	17.2		Vars	15.9	14.2
					Vasp	3.9	2.9		Vasp	3.1	2.7
					Vat1	5.7	5.2		Vat1	5.5	5.5
					Vav1	3.3	4		Vav1	4.1	3.6
					Vcl	14.6	3.3		Vcl	3.2	2.8
					Vcp	28.5	29.9		Vcp	25.5	23.9
					Vdac1	38.8	48		Vdac1	41.4	33.8
					Vdac2	11.6	13.2		Vdac2	12.3	8.3
					Vdac3	12.2	16.6		Vdac3	16.6	11.9
					Vim	126	90.4		Vim	109	72.6
					Vps25	1.9	1.4		Vps25	1.4	2
					Vps29	1.5	1.4		Vps29	1.6	1.7
					Vps35	3.3	3.2		Vps35	2.8	2.5
					Vps4b	2.7	3.9		Vps4b	4	2.9
					Vrk1	3.8	4.5		Vrk1	4.1	5.6
					Vta1	3.4	3.9		Vta1	4.3	2.9
					Vtn	52.1	56.8		Vtn	66.8	62.5
					Vwa5a	1.2	1.2		Vwa5a	1.1	1.1
					Wars	1.4	2.2		Wars	1.4	1.7
					Was	2.4	2.5		Was	3	2.4
					Wasf2	3.3	3.7		Wasf2	4.2	2.8
					Wdr1	16.7	15.1		Wdr1	11.7	14.1
					Wdr12	1.2	1.2		Wdr12	2.3	1.2
					Wdr5	5	6		Wdr5	7	5.8
					Wdr61	3.2	2.8		Wdr61	3	2.1
					Wdr82	1.5	2		Wdr82	1.6	1.2
					Xpo1	2.3	2		Xpo1	1.7	1.7
					Xrn2	1.6	2		Xrn2	1.9	2
					Yars	6.4	8.6		Yars	8.5	6.7
					Ybx1	33.7	28		Ybx1	32.2	19.2
					Ybx3	7.2	5.8		Ybx3	6.3	4
					Ykt6	1.3	1.3		Ykt6	1.3	1.2
					Ywhab	20.8	22.4		Ywhab	20.6	21.9
					Ywhae	37.7	34.1		Ywhae	34.6	29.1
					Ywhag	19.5	18.6		Ywhag	16.5	15.1
					Ywhah	18.9	17.1		Ywhah	15.9	14.8
					Ywhaz	108	107		Ywhaz	96.5	98.1
					Zfp207	3.6	2.8		Zfp207	3.3	2.3
					Zfp422	3.7	4.5		Zfp422	5.2	4
					Zmpste24	2.2	2.4		Zmpste24	3.1	2.5
					Zyx	4	1.5		Zyx	2.4	1.9
