# Supplementary material for: Cyclophilin A supports translation of intrinsically disordered proteins and affects haematopoietic stem cell ageing
Source: Nat Cell Biol. 2024 Mar 29;26(4):593–603. doi: 10.1038/s41556-024-01387-x (PMC11021199; doi:10.1038/s41556-024-01387-x)
Supplement: Supplementary file 5 — RNA-sequencing data. [file 41556_2024_1387_MOESM5_ESM.xlsx]

## Sheet: ERCC Spike-Ins Comparison
	ERCC Ex-Fold RNA Spike-In Mix				Official Ratio between Spike-In Mix 1 and Mix 2			FPKM Values						Recalculated FPKM Values			Charts
	Sample ID	Sample name	Spike-in Mix #		generated by Bowtie 2 and Cufflinks			Tracking ID	Young-Replicate 1	Old-Replicate 1	Young-Replicate 2	Old-Replicate 2		Old-Replicate 1	Old-Replicate 2		Young-Replicate 1	Recalculated Old-Replicate 1	Young-Replicate 2	Recalculated Old-Replicate 2
	25	Young-Replicate 1	1		ERCC-00002	0.5		ERCC-00002	47092.6	138202	55615.6	138229		69101	69114.5		47092.6	69101	55615.6	69114.5
	27	Old-Replicate 1	2		ERCC-00003	0.5		ERCC-00003	11805.3	15810.7	4477.94	17579.5		7905.35	8789.75		11805.3	7905.35	4477.94	8789.75
	78	Young-Replicate 2	1		ERCC-00004	4		ERCC-00004	71439.4	11714.8	30919.6	13057.4		46859.2	52229.6		71439.4	46859.2	30919.6	52229.6
	80	Old-Replicate 2	2		ERCC-00009	1		ERCC-00009	14755.6	20720.8	15808.4	21906.7		20720.8	21906.7		14755.6	20720.8	15808.4	21906.7
					ERCC-00012	0.67		ERCC-00012	6.08391	4.02257	9.30301	7.66677		2.69512	5.13674		6.08391	2.69512	9.30301	5.13674
					ERCC-00013	0.5		ERCC-00013	21.5893	62.2357	16.7396	75.9209		31.1179	37.9605		21.5893	31.1179	16.7396	37.9605
					ERCC-00014	0.5		ERCC-00014	101.86	242.834	85.7084	235.645		121.417	117.823		101.86	121.417	85.7084	117.823
					ERCC-00016	0.67		ERCC-00016	1.85822	7.36696	0	3.12454		4.93586	2.09344		1.85822	4.93586	0	2.09344
					ERCC-00017	4		ERCC-00017	1.29797	0	9.54606	0		0	0		1.29797	0	9.54606	0
					ERCC-00019	4		ERCC-00019	633.157	177.538	760.412	173.299		710.152	693.196		633.157	710.152	760.412	693.196
					ERCC-00022	0.5		ERCC-00022	5937.48	16102.2	5992.99	14807.6		8051.1	7403.8		5937.48	8051.1	5992.99	7403.8
					ERCC-00024	0.67		ERCC-00024	0	8.98942	0	11.5112		6.02291	7.7125		0	6.02291	0	7.7125
					ERCC-00025	1		ERCC-00025	626.309	837.74	693.921	823.03		837.74	823.03		626.309	837.74	693.921	823.03
					ERCC-00028	4		ERCC-00028	87.5064	31.1006	88.0446	35.0954		124.402	140.382		87.5064	124.402	88.0446	140.382
					ERCC-00031	1		ERCC-00031	29.7919	46.2672	61.923	41.3312		46.2672	41.3312		29.7919	46.2672	61.923	41.3312
					ERCC-00033	4		ERCC-00033	27.7923	1.79566	12.5338	3.4106		7.18264	13.6424		27.7923	7.18264	12.5338	13.6424
					ERCC-00034	1		ERCC-00034	342.506	443.195	411.929	352.205		443.195	352.205		342.506	443.195	411.929	352.205
					ERCC-00035	1		ERCC-00035	1183.3	1764.09	1447.13	1647.29		1764.09	1647.29		1183.3	1764.09	1447.13	1647.29
					ERCC-00039	0.67		ERCC-00039	92.2227	211.69	58.736	136.71		141.832	91.5957		92.2227	141.832	58.736	91.5957
					ERCC-00040	0.67		ERCC-00040	15.2638	40.3176	37.1232	33.0219		27.0128	22.1247		15.2638	27.0128	37.1232	22.1247
					ERCC-00041	0.5		ERCC-00041	3.95104	8.71127	1.61407	26.5428		4.35564	13.2714		3.95104	4.35564	1.61407	13.2714
					ERCC-00042	1		ERCC-00042	7737.96	8692.38	4909.55	8820.6		8692.38	8820.6		7737.96	8692.38	4909.55	8820.6
					ERCC-00043	0.5		ERCC-00043	11758.3	18026	5752.98	21011		9013	10505.5		11758.3	9013	5752.98	10505.5
					ERCC-00044	0.67		ERCC-00044	1308.59	2725.61	1626.23	2705.81		1826.16	1812.89		1308.59	1826.16	1626.23	1812.89
					ERCC-00046	0.5		ERCC-00046	62995.7	86465.1	19212.5	104241		43232.6	52120.5		62995.7	43232.6	19212.5	52120.5
					ERCC-00048	0.5		ERCC-00048	0	0	1.86505	2.56181		0	1.2809		0	0	1.86505	1.2809
					ERCC-00051	1		ERCC-00051	857.286	875.86	288.996	756.636		875.86	756.636		857.286	875.86	288.996	756.636
					ERCC-00053	1		ERCC-00053	358.538	161.294	161.853	170.339		161.294	170.339		358.538	161.294	161.853	170.339
					ERCC-00054	0.67		ERCC-00054	301.209	845.658	288.996	676.99		566.591	453.583		301.209	566.591	288.996	453.583
					ERCC-00057	0.67		ERCC-00057	0	0	0	2.47449		0	1.65791		0	0	0	1.65791
					ERCC-00058	0.67		ERCC-00058	46.7271	99.5936	49.3213	98.0925		66.7277	65.722		46.7271	66.7277	49.3213	65.722
					ERCC-00059	0.5		ERCC-00059	534.477	1315.51	494.364	1317.36		657.755	658.68		534.477	657.755	494.364	658.68
					ERCC-00060	1		ERCC-00060	10958.3	5123.76	4681.69	5854.33		5123.76	5854.33		10958.3	5123.76	4681.69	5854.33
					ERCC-00061	0.5		ERCC-00061	1.29797	3.43426	1.59101	13.079		1.71713	6.5395		1.29797	1.71713	1.59101	6.5395
					ERCC-00062	4		ERCC-00062	1520.85	291.495	791.282	244.4		1165.98	977.6		1520.85	1165.98	791.282	977.6
					ERCC-00067	1		ERCC-00067	92.3354	76.585	70.2902	88.8712		76.585	88.8712		92.3354	76.585	70.2902	88.8712
					ERCC-00069	0.5		ERCC-00069	19.4495	120.076	52.4498	78.3928		60.038	39.1964		19.4495	60.038	52.4498	39.1964
					ERCC-00071	0.67		ERCC-00071	1072.96	1961.11	1212.68	1905.44		1313.94	1276.64		1072.96	1313.94	1212.68	1276.64
					ERCC-00073	1		ERCC-00073	11.5461	7.6141	20.9283	53.5099		7.6141	53.5099		11.5461	7.6141	20.9283	53.5099
					ERCC-00074	0.5		ERCC-00074	282638	413567	141107	460922		206784	230461		282638	206784	141107	230461
					ERCC-00075	1		ERCC-00075	0	0	0	0		0	0		0	0	0	0
					ERCC-00076	0.67		ERCC-00076	3714.28	8033.2	4966.23	8201.89		5382.24	5495.27		3714.28	5382.24	4966.23	5495.27
					ERCC-00077	0.5		ERCC-00077	151.939	198.038	132.455	241.106		99.019	120.553		151.939	99.019	132.455	120.553
					ERCC-00078	0.5		ERCC-00078	581.717	1500.22	711.599	1512.19		750.11	756.095		581.717	750.11	711.599	756.095
					ERCC-00079	0.5		ERCC-00079	543.46	1576.95	648.587	1599.68		788.475	799.84		543.46	788.475	648.587	799.84
					ERCC-00081	0.5		ERCC-00081	3.42995	9.03816	16.4989	11.5745		4.51908	5.78725		3.42995	4.51908	16.4989	5.78725
					ERCC-00083	4		ERCC-00083	0	0	0	0		0	0		0	0	0	0
					ERCC-00084	0.67		ERCC-00084	282.902	565.171	305.139	669.565		378.665	448.609		282.902	378.665	305.139	448.609
					ERCC-00085	4		ERCC-00085	133.792	120.327	176.767	84.3625		481.308	337.45		133.792	481.308	176.767	337.45
					ERCC-00086	0.5		ERCC-00086	7.37295	1.95012	0	2.4774		0.97506	1.2387		7.37295	0.97506	0	1.2387
					ERCC-00092	4		ERCC-00092	4096.54	1441.32	4824.14	1425.89		5765.28	5703.56		4096.54	5765.28	4824.14	5703.56
					ERCC-00095	4		ERCC-00095	3428.07	1320.93	2537.35	1386.4		5283.72	5545.6		3428.07	5283.72	2537.35	5545.6
					ERCC-00096	1		ERCC-00096	230571	322471	261639	308105		322471	308105		230571	322471	261639	308105
					ERCC-00097	4		ERCC-00097	7.07216	9.31592	25.4902	0		37.2637	0		7.07216	37.2637	25.4902	0
					ERCC-00098	0.67		ERCC-00098	0	1.70484	0	0		1.14224	0		0	1.14224	0	0
					ERCC-00099	0.67		ERCC-00099	283.842	530.444	306.876	529.975		355.397	355.083		283.842	355.397	306.876	355.083
					ERCC-00104	1		ERCC-00104	5.42288	0.897832	0.835585	3.4106		0.897832	3.4106		5.42288	0.897832	0.835585	3.4106
					ERCC-00108	4		ERCC-00108	15079.2	5424.24	17424.7	5751.37		21697	23005.5		15079.2	21697	17424.7	23005.5
					ERCC-00109	1		ERCC-00109	10.234	26.9683	20.5151	0		26.9683	0		10.234	26.9683	20.5151	0
					ERCC-00111	0.67		ERCC-00111	10199.7	20760.5	10787.8	19149		13909.5	12829.8		10199.7	13909.5	10787.8	12829.8
					ERCC-00112	0.5		ERCC-00112	3549.96	10155.1	3780.24	10083.9		5077.55	5041.95		3549.96	5077.55	3780.24	5041.95
					ERCC-00113	0.67		ERCC-00113	46898.2	95777.3	51863.2	93874.8		64170.8	62896.1		46898.2	64170.8	51863.2	62896.1
					ERCC-00116	4		ERCC-00116	9139.85	3408.51	10744.5	3224.7		13634	12898.8		9139.85	13634	10744.5	12898.8
					ERCC-00117	1		ERCC-00117	1.29797	1.71713	6.36404	2.17983		1.71713	2.17983		1.29797	1.71713	6.36404	2.17983
					ERCC-00120	0.67		ERCC-00120	10.234	40.4524	16.4121	34.5337		27.1031	23.1376		10.234	27.1031	16.4121	23.1376
					ERCC-00123	4		ERCC-00123	1.47114	0	0	0		0	0		1.47114	0	0	0
					ERCC-00126	1		ERCC-00126	160.029	171.458	136.145	197.69		171.458	197.69		160.029	171.458	136.145	197.69
					ERCC-00130	4		ERCC-00130	440139	152137	470864	147827		608548	591308		440139	608548	470864	591308
					ERCC-00131	4		ERCC-00131	1547.66	580.567	1947.07	536.143		2322.27	2144.57		1547.66	2322.27	1947.07	2144.57
					ERCC-00134	4		ERCC-00134	57.9247	0	26.2724	0		0	0		57.9247	0	26.2724	0
					ERCC-00136	4		ERCC-00136	31034.3	10630.3	32481.6	10831.5		42521.2	43326		31034.3	42521.2	32481.6	43326
					ERCC-00137	0.5		ERCC-00137	13.6084	44.8263	12.2768	51.6593		22.4132	25.8297		13.6084	22.4132	12.2768	25.8297
					ERCC-00138	1		ERCC-00138	1.4677	0	1.7963	0		0	0		1.4677	0	1.7963	0
					ERCC-00142	1		ERCC-00142	0	15.2523	0	0		15.2523	0		0	15.2523	0	0
					ERCC-00143	0.67		ERCC-00143	57.0938	202.028	64.5519	205.799		135.359	137.885		57.0938	135.359	64.5519	137.885
					ERCC-00144	4		ERCC-00144	424.115	192.236	473.459	160.281		768.944	641.124		424.115	768.944	473.459	641.124
					ERCC-00145	0.67		ERCC-00145	13204.8	27436.1	14038	27247.1		18382.2	18255.6		13204.8	18382.2	14038	18255.6
					ERCC-00147	4		ERCC-00147	14.6942	1.9433	10.7902	19.7495		7.7732	78.998		14.6942	7.7732	10.7902	78.998
					ERCC-00148	1		ERCC-00148	227.158	501.795	304.448	396.637		501.795	396.637		227.158	501.795	304.448	396.637
					ERCC-00150	1		ERCC-00150	80.8203	92.3139	45.1549	132.318		92.3139	132.318		80.8203	92.3139	45.1549	132.318
					ERCC-00154	4		ERCC-00154	197.322	76.2047	278.274	97.5786		304.819	390.314		197.322	304.819	278.274	390.314
					ERCC-00156	4		ERCC-00156	3.85013	0	0	0		0	0		3.85013	0	0	0
					ERCC-00157	0.67		ERCC-00157	274.596	579.864	359.534	580.394		388.509	388.864		274.596	388.509	359.534	388.864
					ERCC-00158	1		ERCC-00158	7.3129	9.67141	8.95055	12.2858		9.67141	12.2858		7.3129	9.67141	8.95055	12.2858
					ERCC-00160	0.5		ERCC-00160	373.521	1015.45	393.113	1110		507.725	555		373.521	507.725	393.113	555
					ERCC-00162	0.67		ERCC-00162	1308.35	1341.49	492.81	1533.7		898.798	1027.58		1308.35	898.798	492.81	1027.58
					ERCC-00163	0.5		ERCC-00163	441.902	1394.02	640.582	1378		697.01	689		441.902	697.01	640.582	689
					ERCC-00164	0.67		ERCC-00164	5.88455	3.89113	0	12.3579		2.60706	8.27979		5.88455	2.60706	0	8.27979
					ERCC-00165	0.5		ERCC-00165	383.639	1264.1	559.65	1460.94		632.05	730.47		383.639	632.05	559.65	730.47
					ERCC-00168	0.5		ERCC-00168	11.7416	34.9387	5.38889	17.2605		17.4693	8.63025		11.7416	17.4693	5.38889	8.63025
					ERCC-00170	4		ERCC-00170	433.478	108.825	284.142	69.1231		435.3	276.492		433.478	435.3	284.142	276.492
					ERCC-00171	1		ERCC-00171	37730.8	52660.8	43745.4	50145.2		52660.8	50145.2		37730.8	52660.8	43745.4	50145.2

## Sheet: Young-Replicate 1
Hematopoietic Stem and Progenitor Cells
Young Mouse-Experimental Replicate #1
Tracking ID	Gene ID	Gene Short Name	TSS ID	Locus	FPKM	FPKM Confidence-Low	FPKM Confidence-High	FPKM Status
Xkr4	Xkr4	Xkr4	TSS2056	chr1:3204562-3661579	0	0	0	OK
Rp1	Rp1	Rp1	TSS16205,TSS19564	chr1:4280926-4399322	0	0	0	OK
Sox17	Sox17	Sox17	TSS26233	chr1:4481008-4487435	0	0	0	OK
Mrpl15	Mrpl15	Mrpl15	TSS21823	chr1:4763278-4775807	16.7801	15.8446	17.7156	OK
Lypla1	Lypla1	Lypla1	TSS18971	chr1:4797973-4836816	43.5584	42.2814	44.8354	OK
Rgs20	Rgs20	Rgs20	TSS15957,TSS1908,TSS8302	chr1:4899656-5060366	0.0273917	0	0.0841977	OK
Oprk1	Oprk1	Oprk1	TSS198	chr1:5578573-5596214	0	0	0	OK
Npbwr1	Npbwr1	Npbwr1	TSS23875	chr1:5903787-5907479	0	0	0	OK
Atp6v1h	Atp6v1h	Atp6v1h	TSS14377	chr1:5073253-5152630	33.0601	31.8183	34.3019	OK
Fam150a	Fam150a	Fam150a	TSS16324	chr1:6349411-6384812	0	0	0	OK
St18	St18	St18	TSS23688,TSS25820	chr1:6477311-6851021	0.0835237	0.0442795	0.122768	OK
Pcmtd1	Pcmtd1	Pcmtd1	TSS13063	chr1:7079000-7163709	8.58033	8.20261	8.95806	OK
Rb1cc1	Rb1cc1	Rb1cc1	TSS9003	chr1:6204742-6266185	11.1325	10.7631	11.5018	OK
Tcea1	Tcea1	Tcea1	TSS18629,TSS18940	chr1:4847774-4887990	62.1885	59.566	64.8111	OK
Sntg1	Sntg1	Sntg1	TSS25173	chr1:8349819-9289958	0	0	0	OK
Mybl1	Mybl1	Mybl1	TSS19058	chr1:9657491-9690290	0.954423	0.819848	1.089	OK
Rrs1	Rrs1	Rrs1	TSS4635	chr1:9535488-9537536	23.9411	22.9048	24.9773	OK
Adhfe1	Adhfe1	Adhfe1	TSS7519	chr1:9538126-9568049	0.115012	0.054021	0.176003	OK
2610203C22Rik	2610203C22Rik	2610203C22Rik	TSS2435	chr1:9550913-9621173	0.078452	0	0.167057	OK
3110035E14Rik	3110035E14Rik	3110035E14Rik	TSS24784	chr1:9591347-9617223	0	0	0	OK
Vcpip1	Vcpip1	Vcpip1	TSS9980	chr1:9708702-9738463	9.40416	8.91977	9.88855	OK
1700034P13Rik	1700034P13Rik	1700034P13Rik	TSS18980	chr1:9737728-9761337	4.56795	3.99144	5.14446	OK
Mcmdc2	Mcmdc2	Mcmdc2	TSS7353	chr1:9898718-9931035	0.141349	0.0706744	0.212023	OK
Tcf24	Tcf24	Tcf24	TSS1101	chr1:9950243-9957566	0.00588463	0	0.0176539	OK
Ppp1r42	Ppp1r42	Ppp1r42	TSS17972	chr1:9958702-9999217	0.0838328	0	0.177663	OK
Snhg6	Snhg6	Snhg6	TSS24108	chr1:9932105-9934199	55.8443	51.3446	60.344	OK
Snord87	Snord87	Snord87	TSS326	chr1:9932550-9932624	0	0	0	OK
Cspp1	Cspp1	Cspp1	TSS5049	chr1:10028298-10126849	4.40532	4.10449	4.70614	OK
Sgk3	Sgk3	Sgk3	TSS20418,TSS9256	chr1:9788210-9892649	17.0287	16.2808	17.7767	OK
Cops5	Cops5	Cops5	TSS14981	chr1:10014680-10028240	40.1492	38.0265	42.2718	OK
Cpa6	Cpa6	Cpa6	TSS23781	chr1:10314799-10710026	0.0128033	0	0.0518673	OK
Prex2	Prex2	Prex2	TSS10031,TSS20441	chr1:10983545-11293763	0.0927614	0.0647728	0.12075	OK
A830018L16Rik	A830018L16Rik	A830018L16Rik	TSS20991	chr1:11404185-11965983	0	0	0	OK
Mir6341	Mir6341	Mir6341	TSS1294	chr1:12416066-12416187	0	0	0	OK
Slco5a1	Slco5a1	Slco5a1	TSS17951	chr1:12856630-12981216	0.126085	0.0901872	0.161983	OK
Prdm14	Prdm14	Prdm14	TSS23208	chr1:13103508-13117244	0	0	0	OK
Gm17644	Gm17644	Gm17644	TSS3305	chr1:12657643-12663171	2.39581	2.1362	2.65543	OK
Sulf1	Sulf1	Sulf1	TSS18097,TSS1817	chr1:12682510-12850453	0.0241263	0	0.0504308	OK
Arfgef1	Arfgef1	Arfgef1	TSS16656	chr1:10127587-10222751	18.5404	18.0596	19.0212	OK
Ncoa2	Ncoa2	Ncoa2	TSS10513,TSS9106	chr1:13129185-13364164	10.9642	10.4362	11.4922	OK
Xkr9	Xkr9	Xkr9	TSS17528	chr1:13658851-13691804	0	0	0	OK
Gm5523	Gm5523	Gm5523	TSS4641	chr1:13775765-13777010	0.098065	0.010353	0.185777	OK
Msc	Msc	Msc	TSS2831	chr1:14743428-14746047	0	0	0	OK
Trpa1	Trpa1	Trpa1	TSS10386	chr1:14862728-14908943	0.0822526	0.0411263	0.123379	OK
Kcnb2	Kcnb2	Kcnb2	TSS104	chr1:15302532-15704295	0	0	0	OK
Lactb2	Lactb2	Lactb2	TSS975	chr1:13615979-13650590	12.0146	11.2389	12.7903	OK
Eya1	Eya1	Eya1	TSS14815	chr1:14159038-14300280	2.1824	1.96019	2.40461	OK
4930444P10Rik	4930444P10Rik	4930444P10Rik	TSS14730	chr1:16056059-16083406	0	0	0	OK
Sbspon	Sbspon	Sbspon	TSS9033	chr1:15843942-15882803	0.12248	0.0586505	0.186309	OK
Terf1	Terf1	Terf1	TSS24839	chr1:15795726-15834133	7.50317	6.86984	8.1365	OK
Tram1	Tram1	Tram1	TSS3311	chr1:13554773-13579991	134.678	132.625	136.732	OK
Rdh10	Rdh10	Rdh10	TSS10992	chr1:16095962-16122631	3.5472	3.17006	3.92434	OK
Stau2	Stau2	Stau2	TSS6588	chr1:16218890-16509383	1.64494	1.407	1.88288	OK
D030040B21Rik	D030040B21Rik	D030040B21Rik	TSS10968	chr1:16647632-16652359	0.0160808	0	0.0388543	OK
Tceb1	Tceb1	Tceb1	TSS18787	chr1:16632845-16646946	40.302	38.2154	42.3886	OK
Ube2w	Ube2w	Ube2w	TSS13996	chr1:16530868-16609419	10.2619	9.60643	10.9173	OK
Ly96	Ly96	Ly96	TSS20160	chr1:16678536-16699686	2.8713	2.09213	3.65046	OK
Pi15	Pi15	Pi15	TSS21252	chr1:17591981-17621020	0.0062299	0	0.0150526	OK
Jph1	Jph1	Jph1	TSS19475	chr1:16985020-17087970	0.113433	0.0680185	0.158847	OK
Gdap1	Gdap1	Gdap1	TSS6232	chr1:17135453-17154351	0.0391022	0.00954371	0.0686607	OK
Defb44-ps	Defb44-ps	Defb44-ps	TSS27412	chr1:18200133-18213645	0	0	0	OK
Crisp4	Crisp4	Crisp4	TSS7381	chr1:18105271-18127132	0	0	0	OK
Gm16070	Gm16070	Gm16070	TSS23227	chr1:17666107-17717727	0.0201106	0	0.0554203	OK
Crispld1	Crispld1	Crispld1	TSS25451	chr1:17717497-17756288	0.575974	0.459869	0.69208	OK
Defb18	Defb18	Defb18	TSS11239	chr1:18226553-18227524	0	0	0	OK
Tfap2d	Tfap2d	Tfap2d	TSS23744	chr1:19093102-19156413	0	0	0	OK
Tfap2b	Tfap2b	Tfap2b	TSS25484,TSS7131	chr1:19198994-19228926	0	0	0	OK
Defb41	Defb41	Defb41	TSS24055	chr1:18241058-18255219	0	0	0	OK
Gm15386	Gm15386	Gm15386	TSS24055	chr1:18250604-18255219	0	0	0	OK
Il17a	Il17a	Il17a	TSS9628	chr1:20720985-20724577	0	0	0	OK
Il17f	Il17f	Il17f	TSS26662	chr1:20767229-20774351	0	0	0	OK
Tmem70	Tmem70	Tmem70	TSS26400	chr1:16655271-16668356	19.6996	18.3989	21.0002	OK
Pkhd1	Pkhd1	Pkhd1	TSS6426	chr1:20047859-20608138	0	0	0	OK
4930486I03Rik	4930486I03Rik	4930486I03Rik	TSS10885	chr1:20346534-20382381	0	0	0	OK
Linc-md1	Linc-md1	Linc-md1	TSS20521	chr1:20659962-20673039	0	0	0	OK
Mir133b	Mir133b	Mir133b	TSS10973	chr1:20672849-20672968	0	0	0	OK
Mir206	Mir206	Mir206	TSS2883	chr1:20669090-20669163	0	0	0	OK
6720483E21Rik	6720483E21Rik	6720483E21Rik	TSS9408	chr1:20878730-20880554	0	0	0	OK
Efhc1	Efhc1	Efhc1	TSS4989	chr1:20941706-20980922	0.299627	0.188349	0.410906	OK
Tram2	Tram2	Tram2	TSS159	chr1:20991477-21069306	1.00202	0.734323	1.26973	OK
Paqr8	Paqr8	Paqr8	TSS12225	chr1:20880702-20928837	3.15858	2.9067	3.41046	OK
Gsta3	Gsta3	Gsta3	TSS9562	chr1:21230665-21255656	0.156672	0.041957	0.271387	OK
Khdc1a	Khdc1a	Khdc1a	TSS9596	chr1:21339757-21342280	0.023664	0	0.0571767	OK
Tmem14a	Tmem14a	Tmem14a	TSS19119	chr1:21208655-21220248	1.79518	1.40313	2.18723	OK
Gm4956	Gm4956	Gm4956	TSS8805	chr1:21275326-21288393	0.0215641	0	0.0646924	OK
Khdc1c	Khdc1c	Khdc1c	TSS7641	chr1:21358411-21359824	0	0	0	OK
Khdc1b	Khdc1b	Khdc1b	TSS11326	chr1:21373636-21376465	0.0202754	0	0.0489891	OK
4933415F23Rik	4933415F23Rik	4933415F23Rik	TSS8357	chr1:23107312-23109092	0	0	0	OK
Mir30a	Mir30a	Mir30a	TSS11708	chr1:23279107-23279178	0	0	0	OK
Mir30c-2	Mir30c-2	Mir30c-2	TSS12805	chr1:23298539-23298623	0	0	0	OK
Rims1	Rims1	Rims1	TSS26024	chr1:22278502-22812563	0	0	0	OK
Kcnq5	Kcnq5	Kcnq5	TSS15003	chr1:21388483-21952023	1.67188	1.51255	1.83121	OK
Ogfrl1	Ogfrl1	Ogfrl1	TSS26701	chr1:23373262-23390014	21.2374	20.6176	21.8573	OK
Mcm3	Mcm3	Mcm3	TSS8603	chr1:20793094-20810294	111.313	109.431	113.195	OK
Sdhaf4	Sdhaf4	Sdhaf4	TSS7492	chr1:24002777-24012479	16.981	15.2807	18.6812	OK
Col9a1	Col9a1	Col9a1	TSS13383,TSS22770	chr1:24184448-24259577	0	0	0	OK
Col19a1	Col19a1	Col19a1	TSS10140	chr1:24264521-24594276	0.0608332	0.03862	0.0830463	OK
Fam135a	Fam135a	Fam135a	TSS21390	chr1:24017596-24107180	0.417578	0.342689	0.492468	OK
B3gat2	B3gat2	B3gat2	TSS2265	chr1:23768764-23854697	0.241329	0.170227	0.312432	OK
Smap1	Smap1	Smap1	TSS25052,TSS3696	chr1:23851663-23929220	19.8724	18.7755	20.9693	OK
Rpl7	Rpl7	Rpl7	TSS19052	chr1:16091375-16094514	1598.1	1584.7	1611.5	OK
4931408C20Rik	4931408C20Rik	4931408C20Rik	TSS3861	chr1:26738645-26744305	0.00505672	0	0.0151702	OK
Adgrb3	Adgrb3	Adgrb3	TSS19172	chr1:25124320-25886552	0	0	0	OK
Gm20172	Gm20172	Gm20172	TSS11397	chr1:25333248-25334799	0	0	0	OK
Gm597	Gm597	Gm597	TSS22187	chr1:28832966-28837097	0	0	0	OK
Mir6342	Mir6342	Mir6342	TSS9157	chr1:29478332-29478457	0	0	0	OK
Lmbrd1	Lmbrd1	Lmbrd1	TSS18941	chr1:24685382-24823146	5.36424	5.0691	5.65937	OK
Gm4850	Gm4850	Gm4850	TSS8027	chr1:31321691-31324906	0	0	0	OK
Pih1d3	Pih1d3	Pih1d3	TSS1881	chr1:31279683-31281132	0	0	0	OK
4931428L18Rik	4931428L18Rik	4931428L18Rik	TSS24243	chr1:31197922-31279501	0	0	0	OK
Lgsn	Lgsn	Lgsn	TSS12337	chr1:31233279-31261570	0.0121535	0	0.0468612	OK
Khdrbs2	Khdrbs2	Khdrbs2	TSS203	chr1:32229650-32714583	0	0	0	OK
Gm9839	Gm9839	Gm9839	TSS392	chr1:32576407-32577844	0	0	0	OK
Gm5415	Gm5415	Gm5415	TSS8717	chr1:32600390-32604138	0	0	0	OK
Phf3	Phf3	Phf3	TSS20497	chr1:30859186-30920101	19.5318	19.0544	20.0092	OK
1700001G17Rik	1700001G17Rik	1700001G17Rik	TSS20387	chr1:33726668-33727557	0.499189	0.257047	0.741331	OK
Rab23	Rab23	Rab23	TSS1309,TSS6176	chr1:33776740-33799409	1.00873	0.858332	1.15913	OK
Bag2	Bag2	Bag2	TSS4727	chr1:33802328-33814595	13.2658	12.4334	14.0981	OK
Prim2	Prim2	Prim2	TSS9312	chr1:33510652-33726639	27.9057	26.7648	29.0467	OK
Ptp4a1	Ptp4a1	Ptp4a1	TSS20120	chr1:30997147-31006600	4.73764	4.28678	5.1885	OK
Gm13363	Gm13363	Gm13363	TSS4088	chr1:30998436-31006555	30.9033	29.235	32.5716	OK
Gm15455	Gm15455	Gm15455	TSS10833	chr1:33892743-33895759	0.133121	0.0703257	0.195916	OK
Bend6	Bend6	Bend6	TSS16620	chr1:33908896-33964466	0.0793793	0.0232497	0.135509	OK
Mir5103	Mir5103	Mir5103	TSS27096	chr1:34489965-34490044	0	0	0	OK
Zfp451	Zfp451	Zfp451	TSS7437	chr1:33818385-33871440	12.063	11.3426	12.7834	OK
Ccdc115	Ccdc115	Ccdc115	TSS2864	chr1:34493514-34496517	27.2974	26.0732	28.5215	OK
Dst	Dst	Dst	TSS16245,TSS19395,TSS27097	chr1:33965069-34365507	1.38446	1.29039	1.47854	OK
Mir6896	Mir6896	Mir6896	TSS26043	chr1:34174203-34174276	0	0	0	OK
AA619741	AA619741	AA619741	TSS26714	chr1:34690379-34693055	0	0	0	OK
Prss39	Prss39	Prss39	TSS2559	chr1:34555274-34559907	0	0	0	OK
Prss40	Prss40	Prss40	TSS25806	chr1:34609176-34617788	0	0	0	OK
Amer3	Amer3	Amer3	TSS24237	chr1:34636537-34647789	0	0	0	OK
Imp4	Imp4	Imp4	TSS19724	chr1:34496673-34502592	27.548	26.4916	28.6044	OK
Cfc1	Cfc1	Cfc1	TSS27512	chr1:34592492-34601156	0.0243063	0	0.0729188	OK
Arhgef4	Arhgef4	Arhgef4	TSS21948	chr1:34858566-34869599	1.96107	1.70257	2.21957	OK
Ptpn18	Ptpn18	Ptpn18	TSS23048	chr1:34516590-34530624	30.4793	29.126	31.8325	OK
Plekhb2	Plekhb2	Plekhb2	TSS27357	chr1:34906803-34936430	14.3823	13.526	15.2385	OK
Hs6st1	Hs6st1	Hs6st1	TSS16682	chr1:36125244-36163291	9.03053	8.56748	9.49358	OK
Fam168b	Fam168b	Fam168b	TSS26614	chr1:34870062-34899895	44.8456	43.2187	46.4724	OK
Neurl3	Neurl3	Neurl3	TSS126	chr1:36321446-36330270	20.0485	19.2121	20.885	OK
Fer1l5	Fer1l5	Fer1l5	TSS17138	chr1:36429135-36478955	0.0171081	0.00180615	0.0324101	OK
Lman2l	Lman2l	Lman2l	TSS20475	chr1:36480030-36502084	4.56989	4.13414	5.00564	OK
Kansl3	Kansl3	Kansl3	TSS19972	chr1:36392574-36426026	10.5059	10.0622	10.9496	OK
Mir6898	Mir6898	Mir6898	TSS23726	chr1:36405526-36405603	0	0	0	OK
Cnnm4	Cnnm4	Cnnm4	TSS26055	chr1:36528441-36565621	7.52524	7.1461	7.90438	OK
Ankrd23	Ankrd23	Ankrd23	TSS13866	chr1:36587378-36592574	1.0743	0.846441	1.30215	OK
Arid5a	Arid5a	Arid5a	TSS7242	chr1:36364577-36380874	6.62024	6.24846	6.99201	OK
Ankrd39	Ankrd39	Ankrd39	TSS26536	chr1:36595017-36604046	3.66283	3.2225	4.10317	OK
Fam178b	Fam178b	Fam178b	TSS13690,TSS2992	chr1:36619540-36740028	0	0	0	OK
Cnnm3	Cnnm3	Cnnm3	TSS23752	chr1:36568720-36585082	5.72029	5.33371	6.10687	OK
Uggt1	Uggt1	Uggt1	TSS329	chr1:36196872-36301147	27.6274	27.1074	28.1474	OK
Mir6897	Mir6897	Mir6897	TSS21040	chr1:36201096-36201158	0	0	0	OK
Sema4c	Sema4c	Sema4c	TSS1427,TSS26878	chr1:36605483-36615226	2.02625	1.79759	2.25492	OK
4933424G06Rik	4933424G06Rik	4933424G06Rik	TSS26220	chr1:36771382-36814805	0.0220388	0	0.0661164	OK
Zap70	Zap70	Zap70	TSS13415,TSS24390,TSS5094,TSS5397	chr1:36818642-36839665	0.738034	0.557087	0.918981	OK
Actr1b	Actr1b	Actr1b	TSS25230	chr1:36756046-36766770	24.504	23.4637	25.5444	OK
Cox5b	Cox5b	Cox5b	TSS14379	chr1:36748331-36750233	290.559	282.672	298.447	OK
Cnga3	Cnga3	Cnga3	TSS19202,TSS7240	chr1:37275122-37320229	0	0	0	OK
Tmem131	Tmem131	Tmem131	TSS505	chr1:36849033-36996372	6.32591	6.03703	6.6148	OK
Inpp4a	Inpp4a	Inpp4a	TSS15547,TSS25909	chr1:37356682-37467585	2.71042	2.4773	2.94353	OK
Unc50	Unc50	Unc50	TSS26085	chr1:37487016-37495969	23.0786	21.8181	24.339	OK
2010300C02Rik	2010300C02Rik	2010300C02Rik	TSS11726	chr1:37668520-37776656	0.115471	0.0670761	0.163867	OK
Coa5	Coa5	Coa5	TSS8654	chr1:37473929-37486948	35.6681	34.7563	36.5798	OK
Lipt1	Lipt1	Lipt1	TSS26290	chr1:37929050-37933143	2.92103	2.49299	3.34907	OK
Tsga10	Tsga10	Tsga10	TSS2382,TSS250,TSS27429	chr1:37811416-37922143	1.56432	1.29478	1.83385	OK
Mitd1	Mitd1	Mitd1	TSS8527	chr1:37935734-37947256	16.0078	14.8707	17.1448	OK
Mgat4a	Mgat4a	Mgat4a	TSS18371,TSS3470	chr1:37496184-37597861	6.54066	6.19453	6.88678	OK
4930594C11Rik	4930594C11Rik	4930594C11Rik	TSS25112	chr1:37542695-37545450	0.171007	0.0963733	0.24564	OK
Lyg2	Lyg2	Lyg2	TSS23183	chr1:37962767-37973338	0.00879366	0	0.026381	OK
Lyg1	Lyg1	Lyg1	TSS16048	chr1:38003582-38014604	0	0	0	OK
Mrpl30	Mrpl30	Mrpl30	TSS14946	chr1:37947397-37955178	85.5171	81.791	89.2431	OK
Txndc9	Txndc9	Txndc9	TSS8089	chr1:38040711-38054053	12.0365	11.5581	12.5149	OK
Eif5b	Eif5b	Eif5b	TSS25636	chr1:38054854-38112424	4.96967	4.65673	5.28261	OK
Rev1	Rev1	Rev1	TSS26330	chr1:38109630-38186507	9.78017	9.17358	10.3868	OK
Lonrf2	Lonrf2	Lonrf2	TSS406	chr1:38851353-38878060	0.0128625	0	0.0277148	OK
Chst10	Chst10	Chst10	TSS10404	chr1:38920717-38955005	0.649471	0.51172	0.787222	OK
Nms	Nms	Nms	TSS11516	chr1:38995993-39007121	0	0	0	OK
Mir6349	Mir6349	Mir6349	TSS3786	chr1:39243740-39243837	0	0	0	OK
Npas2	Npas2	Npas2	TSS18497	chr1:39251116-39420085	0.0367309	0.00896495	0.0644969	OK
Pdcl3	Pdcl3	Pdcl3	TSS11712	chr1:39044658-39054081	19.1327	18.1009	20.1645	OK
Aff3	Aff3	Aff3	TSS2426	chr1:38232835-38684089	10.0733	9.72734	10.4193	OK
Snord89	Snord89	Snord89	TSS22360	chr1:39605591-39605685	0	0	0	OK
Cnot11	Cnot11	Cnot11	TSS8305	chr1:39592646-39603722	14.7173	14.0738	15.3608	OK
1700066B17Rik	1700066B17Rik	1700066B17Rik	TSS14116	chr1:39899272-39904175	0	0	0	OK
Gm3646	Gm3646	Gm3646	TSS18194	chr1:39860985-39862177	0	0	0	OK
Rfx8	Rfx8	Rfx8	TSS14901	chr1:39722145-39777834	0.0115082	0	0.0345247	OK
Creg2	Creg2	Creg2	TSS21627	chr1:39675250-39708027	0.0523218	0.0243546	0.080289	OK
Rnf149	Rnf149	Rnf149	TSS4507	chr1:39608143-39634192	19.1726	18.3276	20.0177	OK
Gm16894	Gm16894	Gm16894	TSS7687	chr1:40133056-40142696	0	0	0	OK
Il1r2	Il1r2	Il1r2	TSS4413	chr1:40141612-40182070	1.63529	1.28845	1.98214	OK
Il1rl2	Il1rl2	Il1rl2	TSS17362	chr1:40381471-40422316	2.05877	1.74248	2.37506	OK
Il1r1	Il1r1	Il1r1	TSS25736,TSS6723	chr1:40281924-40373022	2.96916	2.70798	3.23034	OK
Il18r1	Il18r1	Il18r1	TSS15262,TSS15451,TSS7346	chr1:40522396-40557699	1.98227	1.71811	2.24643	OK
Il1rl1	Il1rl1	Il1rl1	TSS11082,TSS11395	chr1:40486414-40522259	6.89849	6.458	7.33899	OK
Slc9a4	Slc9a4	Slc9a4	TSS19161	chr1:40637071-40687576	0.0172862	0	0.0372466	OK
4930448I06Rik	4930448I06Rik	4930448I06Rik	TSS6929	chr1:41224404-41238097	0	0	0	OK
Mfsd9	Mfsd9	Mfsd9	TSS2049	chr1:40828884-40847502	0.938712	0.775917	1.10151	OK
Slc9a2	Slc9a2	Slc9a2	TSS18279	chr1:40738556-40825730	0.170993	0.105044	0.236941	OK
2900092D14Rik	2900092D14Rik	2900092D14Rik	TSS12013	chr1:42757180-42760021	0	0	0	OK
Tmem182	Tmem182	Tmem182	TSS9882	chr1:40862445-40912112	0	0	0	OK
Pantr1	Pantr1	Pantr1	TSS19046	chr1:42705044-42751670	0	0	0	OK
Il18rap	Il18rap	Il18rap	TSS20332	chr1:40572206-40608550	8.72511	8.33064	9.11957	OK
Pou3f3	Pou3f3	Pou3f3	TSS8311	chr1:42753990-42757054	0	0	0	OK
Pantr2	Pantr2	Pantr2	TSS11422	chr1:42763907-42770299	0	0	0	OK
Dalir	Dalir	Dalir	TSS4232	chr1:42807556-42809731	0	0	0	OK
Gpr45	Gpr45	Gpr45	TSS25519	chr1:43009716-43092294	0.0114054	0	0.0275575	OK
Map4k4	Map4k4	Map4k4	TSS15367	chr1:39957757-40083155	18.034	17.27	18.798	OK
Mrps9	Mrps9	Mrps9	TSS10678	chr1:42908077-42962528	31.7741	30.3097	33.2386	OK
Tgfbrap1	Tgfbrap1	Tgfbrap1	TSS14588	chr1:43104113-43155467	5.01251	4.73154	5.29347	OK
Fhl2	Fhl2	Fhl2	TSS23678,TSS27120	chr1:43179915-43253606	0.241499	0.111909	0.371089	OK
1500015O10Rik	1500015O10Rik	1500015O10Rik	TSS8217	chr1:43787446-43799409	0	0	0	OK
AI597479	AI597479	AI597479	TSS19404	chr1:43155554-43172791	10.0967	9.58777	10.6057	OK
Nck2	Nck2	Nck2	TSS23703	chr1:43502595-43627363	8.12099	7.60547	8.6365	OK
Uxs1	Uxs1	Uxs1	TSS8240	chr1:43807075-43884553	18.4211	17.2177	19.6245	OK
Mettl21c	Mettl21c	Mettl21c	TSS26511	chr1:44066252-44076851	0.0690853	0	0.148858	OK
Tex30	Tex30	Tex30	TSS14485	chr1:44143461-44159233	26.8976	25.4468	28.3484	OK
Bivm	Bivm	Bivm	TSS708	chr1:44176812-44201616	5.08938	4.73204	5.44671	OK
Kdelc1	Kdelc1	Kdelc1	TSS21316	chr1:44163390-44175618	14.281	13.5337	15.0282	OK
Mettl21e	Mettl21e	Mettl21e	TSS13000	chr1:44260914-44275776	0	0	0	OK
Tpp2	Tpp2	Tpp2	TSS6751	chr1:43990851-44059816	26.1038	25.3997	26.8079	OK
Col3a1	Col3a1	Col3a1	TSS13517	chr1:45368382-45406551	0.00780036	0	0.0188471	OK
Ercc5	Ercc5	Ercc5	TSS3542	chr1:44204588-44238105	4.29065	3.98231	4.59899	OK
Col5a2	Col5a2	Col5a2	TSS16417	chr1:45431175-45560127	0.535276	0.451503	0.619049	OK
Gulp1	Gulp1	Gulp1	TSS5953	chr1:44608515-44853681	0.960147	0.790415	1.12988	OK
4930521E06Rik	4930521E06Rik	4930521E06Rik	TSS2467	chr1:44796519-44801794	0.0286831	0	0.0860492	OK
Stk-ps2	Stk-ps2	Stk-ps2	TSS19242	chr1:46077259-46087282	0	0	0	OK
Rpl31	Rpl31	Rpl31	TSS694	chr1:39424695-39428755	785.93	752.927	818.934	OK
Tbc1d8	Tbc1d8	Tbc1d8	TSS3695	chr1:39428341-39535592	10.7619	10.1189	11.4049	OK
Slc40a1	Slc40a1	Slc40a1	TSS5784	chr1:45964914-45982439	5.95959	5.55979	6.3594	OK
Wdr75	Wdr75	Wdr75	TSS18136	chr1:45852345-45880458	28.1808	27.195	29.1665	OK
Dnah7b	Dnah7b	Dnah7b	TSS24403	chr1:46123582-46430395	0.0164468	0.00549748	0.0273962	OK
Mir6350	Mir6350	Mir6350	TSS7114	chr1:47523864-47523969	0	0	0	OK
Tmeff2	Tmeff2	Tmeff2	TSS2278	chr1:50984366-51244114	0.0464878	0.0113463	0.0816292	OK
Myo1b	Myo1b	Myo1b	TSS14299	chr1:51806601-51972822	0.308867	0.232101	0.385633	OK
Nabp1	Nabp1	Nabp1	TSS26316	chr1:51526331-51535243	6.91126	6.43932	7.3832	OK
9330175M20Rik	9330175M20Rik	9330175M20Rik	TSS21598	chr1:51275229-51390623	0	0	0	OK
Sdpr	Sdpr	Sdpr	TSS11398	chr1:51345969-51359804	14.2482	13.6034	14.893	OK
Slc39a10	Slc39a10	Slc39a10	TSS26327	chr1:46864388-46910354	17.9519	17.3884	18.5154	OK
Stat4	Stat4	Stat4	TSS6372,TSS8408	chr1:52043991-52164033	10.989	10.29	11.6881	OK
Stat1	Stat1	Stat1	TSS14117,TSS22966	chr1:52176281-52218709	31.4341	30.1853	32.6828	OK
Tmem194b	Tmem194b	Tmem194b	TSS7481	chr1:52687548-52708763	6.06015	5.62099	6.49931	OK
Nab1	Nab1	Nab1	TSS8833	chr1:52512692-52557292	18.8441	18.274	19.4142	OK
Inpp1	Inpp1	Inpp1	TSS11173	chr1:52846263-52874532	6.1855	5.61249	6.75851	OK
Mfsd6	Mfsd6	Mfsd6	TSS12764	chr1:52713147-52784162	5.92074	5.50966	6.33182	OK
Gls	Gls	Gls	TSS9441	chr1:52220293-52290076	37.5693	36.0395	39.0991	OK
Mstn	Mstn	Mstn	TSS17565	chr1:53118506-53124923	0	0	0	OK
1700019A02Rik	1700019A02Rik	1700019A02Rik	TSS25495	chr1:53215420-53244461	0	0	0	OK
1700019D03Rik	1700019D03Rik	1700019D03Rik	TSS24215	chr1:52981970-53009684	0.127229	0	0.254519	OK
Hibch	Hibch	Hibch	TSS27252	chr1:52901889-52977704	22.0005	20.8985	23.1025	OK
Pms1	Pms1	Pms1	TSS18323	chr1:53246031-53353840	6.03993	5.61618	6.46368	OK
Ormdl1	Ormdl1	Ormdl1	TSS3150	chr1:53353938-53367089	16.8656	15.9391	17.7921	OK
Osgepl1	Osgepl1	Osgepl1	TSS10779	chr1:53370467-53383186	4.32852	3.83082	4.82621	OK
Dnah7a	Dnah7a	Dnah7a	TSS21492	chr1:53453845-53763628	0.010427	0.00191338	0.0189406	OK
Asnsd1	Asnsd1	Asnsd1	TSS1858	chr1:53401460-53409596	43.3426	41.1883	45.4969	OK
Ccdc150	Ccdc150	Ccdc150	TSS8942	chr1:54307526-54425571	0.0983595	0.0506481	0.146071	OK
Hecw2	Hecw2	Hecw2	TSS4100	chr1:53863717-54251878	0.00573123	0	0.0438651	OK
Mir7681	Mir7681	Mir7681	TSS273	chr1:53906267-53906339	0	0	0	OK
Stk17b	Stk17b	Stk17b	TSS22879	chr1:53812355-53842059	22.8541	22.0673	23.6409	OK
Pgap1	Pgap1	Pgap1	TSS12439	chr1:54529843-54614528	1.34367	1.23862	1.44873	OK
Gtf3c3	Gtf3c3	Gtf3c3	TSS2451	chr1:54454424-54495815	12.8367	12.2186	13.4547	OK
Ankrd44	Ankrd44	Ankrd44	TSS22192	chr1:54702183-54983231	12.347	11.9299	12.7642	OK
Coq10b	Coq10b	Coq10b	TSS9864	chr1:55109613-55129546	8.02203	7.2817	8.76235	OK
Sf3b1	Sf3b1	Sf3b1	TSS21322	chr1:55042012-55084322	79.0716	78.0097	80.1335	OK
Rftn2	Rftn2	Rftn2	TSS8166	chr1:55227003-55283626	0.32412	0.23488	0.41336	OK
Hspe1	Hspe1	Hspe1	TSS3616	chr1:55144991-55148161	185.368	180.228	190.508	OK
Mob4	Mob4	Mob4	TSS25004	chr1:55188088-55211743	14.2558	13.5835	14.9281	OK
9130227L01Rik	9130227L01Rik	9130227L01Rik	TSS5368	chr1:55988084-56028942	0	0	0	OK
1700003I22Rik	1700003I22Rik	1700003I22Rik	TSS5207	chr1:56075821-56077047	0	0	0	OK
Plcl1	Plcl1	Plcl1	TSS15710	chr1:55462789-55811129	0.105426	0.0680785	0.142774	OK
Boll	Boll	Boll	TSS12228,TSS19939	chr1:55356912-55420313	0.195808	0.0411641	0.350452	OK
Hsfy2	Hsfy2	Hsfy2	TSS22587	chr1:56692892-56694295	0	0	0	OK
Mars2	Mars2	Mars2	TSS5345	chr1:55294020-55296902	8.18054	7.67206	8.68902	OK
BC055402	BC055402	BC055402	TSS14484	chr1:57257488-57271840	0	0	0	OK
Satb2	Satb2	Satb2	TSS10612	chr1:56850824-57028178	0.115143	0.0716228	0.158663	OK
9130024F11Rik	9130024F11Rik	9130024F11Rik	TSS27244	chr1:57028312-57032040	0.0354866	0	0.0829655	OK
4930558J18Rik	4930558J18Rik	4930558J18Rik	TSS6155	chr1:57416065-57434388	0.581867	0.420377	0.743357	OK
1700066M21Rik	1700066M21Rik	1700066M21Rik	TSS27341	chr1:57434463-57442266	6.23204	5.79829	6.66579	OK
Spats2l	Spats2l	Spats2l	TSS11873,TSS12924	chr1:57831704-58005241	0.0235572	0	0.0519744	OK
Tyw5	Tyw5	Tyw5	TSS21088	chr1:57445087-57463518	5.71321	5.07693	6.34948	OK
9430016H08Rik	9430016H08Rik	9430016H08Rik	TSS1903	chr1:57463391-57472802	10.8594	9.8544	11.8643	OK
Kctd18	Kctd18	Kctd18	TSS15514,TSS23582	chr1:58011944-58026928	4.9321	4.4887	5.3755	OK
Aox1	Aox1	Aox1	TSS18729	chr1:58086812-58163254	0.0149863	0	0.0322911	OK
Aox2	Aox2	Aox2	TSS25147	chr1:58335169-58436108	0.0685179	0.0328104	0.104225	OK
Aox4	Aox4	Aox4	TSS9269	chr1:58267240-58325440	0.0175252	0	0.0350589	OK
Aox3	Aox3	Aox3	TSS24291	chr1:58169979-58257296	0.0150651	0	0.0324607	OK
Hspd1	Hspd1	Hspd1	TSS5303	chr1:55134677-55144776	223.647	220.663	226.631	OK
Sgol2a	Sgol2a	Sgol2a	TSS1358,TSS26699	chr1:58042183-58083121	11.3067	10.745	11.8684	OK
Nif3l1	Nif3l1	Nif3l1	TSS5003	chr1:58504476-58519120	12.574	11.832	13.316	OK
Ppil3	Ppil3	Ppil3	TSS21907	chr1:58487836-58502330	27.596	25.7303	29.4617	OK
Clk1	Clk1	Clk1	TSS1469	chr1:58468831-58480932	42.3014	40.4905	44.1123	OK
Bzw1	Bzw1	Bzw1	TSS15602	chr1:58449979-58463392	132.359	130.282	134.436	OK
Gm20257	Gm20257	Gm20257	TSS7981	chr1:58709484-58712675	1.86917	1.40847	2.32988	OK
Als2cr12	Als2cr12	Als2cr12	TSS5494	chr1:58714963-58752833	0.044958	0	0.096871	OK
Fam126b	Fam126b	Fam126b	TSS713	chr1:58579649-58643177	5.63768	5.4018	5.87356	OK
Ndufb3	Ndufb3	Ndufb3	TSS9281	chr1:58643442-58652792	92.5244	87.8676	97.1812	OK
Orc2	Orc2	Orc2	TSS10690,TSS19382	chr1:58519614-58561953	23.7305	22.5885	24.8725	OK
Als2cr11	Als2cr11	Als2cr11	TSS13452	chr1:59107349-59151744	0	0	0	OK
Cflar	Cflar	Cflar	TSS1955,TSS23230,TSS24535	chr1:58768334-58816053	15.7	15.0189	16.381	OK
Stradb	Stradb	Stradb	TSS18628	chr1:59030414-59051965	6.94316	6.41705	7.46927	OK
Tmem237	Tmem237	Tmem237	TSS26196,TSS7722	chr1:59157436-59176940	6.98732	6.34209	7.63255	OK
Casp8	Casp8	Casp8	TSS25677,TSS4817	chr1:58852217-58904347	35.9673	34.3631	37.5715	OK
Trak2	Trak2	Trak2	TSS8773	chr1:58957293-59030326	12.218	11.8065	12.6296	OK
Cdk15	Cdk15	Cdk15	TSS14621	chr1:59313750-59409213	0	0	0	OK
Gm973	Gm973	Gm973	TSS11616	chr1:59573107-59691353	0.135174	0.0775359	0.192813	OK
Fzd7	Fzd7	Fzd7	TSS27288	chr1:59538990-59543799	2.567	2.34809	2.78592	OK
Mpp4	Mpp4	Mpp4	TSS19896,TSS22280	chr1:59177778-59220233	0.122957	0.0529384	0.192975	OK
Als2	Als2	Als2	TSS2906,TSS8044	chr1:59219599-59294075	9.80527	9.26886	10.3417	OK
Sumo1	Sumo1	Sumo1	TSS26108	chr1:59696277-59727678	90.5472	87.837	93.2574	OK
Bmpr2	Bmpr2	Bmpr2	TSS26924	chr1:59821122-59934925	3.6546	3.48678	3.82241	OK
Ica1l	Ica1l	Ica1l	TSS20627	chr1:60045911-60099931	0.45958	0.353521	0.565639	OK
Fam117b	Fam117b	Fam117b	TSS23145	chr1:59969849-60042192	11.2405	10.8205	11.6604	OK
Nop58	Nop58	Nop58	TSS22505	chr1:59741849-59768354	91.7403	89.6402	93.8404	OK
Snord70	Snord70	Snord70	TSS4470	chr1:59748801-59748854	0	0	0	OK
Snord11	Snord11	Snord11	TSS21921	chr1:59761651-59761714	0	0	0	OK
Nbeal1	Nbeal1	Nbeal1	TSS16088	chr1:60237442-60391549	2.20037	2.07563	2.32512	OK
Cyp20a1	Cyp20a1	Cyp20a1	TSS13535	chr1:60400215-60444231	17.7639	16.6968	18.8309	OK
Raph1	Raph1	Raph1	TSS6088	chr1:60540028-60623609	0.655886	0.576549	0.735222	OK
Ctla4	Ctla4	Ctla4	TSS6266	chr1:60965868-60972676	0.119468	0.0360322	0.202904	OK
Cd28	Cd28	Cd28	TSS18182	chr1:60803231-60830203	1.85194	1.65638	2.04749	OK
9530026F06Rik	9530026F06Rik	9530026F06Rik	TSS14745	chr1:61435275-61452748	0	0	0	OK
Icos	Icos	Icos	TSS18736	chr1:61034757-61057164	0.505	0.386857	0.623143	OK
Pard3b	Pard3b	Pard3b	TSS26373	chr1:61685397-62688858	1.31492	1.19843	1.43141	OK
Abi2	Abi2	Abi2	TSS27562	chr1:60466462-60538007	9.54761	8.99934	10.0959	OK
Wdr12	Wdr12	Wdr12	TSS20752,TSS27568,TSS5892	chr1:60133711-60155344	26.1149	24.9269	27.3029	OK
Carf	Carf	Carf	TSS4181,TSS6787	chr1:60155090-60210797	1.91119	1.72735	2.09502	OK
Nrp2	Nrp2	Nrp2	TSS9021	chr1:62749890-62865266	1.79985	1.62942	1.97029	OK
4930487H11Rik	4930487H11Rik	4930487H11Rik	TSS7087	chr1:62837491-62841306	0.0291201	0	0.0873602	OK
Ino80d	Ino80d	Ino80d	TSS22738	chr1:63094374-63160841	5.23953	5.00263	5.47643	OK
Ino80dos	Ino80dos	Ino80dos	TSS14936,TSS21133	chr1:63161044-63204869	1.59673	1.29212	1.90133	OK
Ndufs1	Ndufs1	Ndufs1	TSS12463	chr1:63190165-63223396	41.5807	40.0788	43.0827	OK
Dytn	Dytn	Dytn	TSS17163	chr1:63669424-63733501	0	0	0	OK
Mdh1b	Mdh1b	Mdh1b	TSS20908	chr1:63745400-63776892	0	0	0	OK
Adam23	Adam23	Adam23	TSS4838	chr1:63492477-63643089	0.0388645	0.0001454	0.0775835	OK
Gpr1	Gpr1	Gpr1	TSS18689	chr1:63229144-63260855	0.0776324	0.0142458	0.141019	OK
Zdbf2	Zdbf2	Zdbf2	TSS230,TSS618	chr1:63246931-63361149	0	0	0	OK
Gm13749	Gm13749	Gm13749	TSS5054	chr1:64011300-64015573	0	0	0	OK
4933402D24Rik	4933402D24Rik	4933402D24Rik	TSS23601	chr1:63801482-63815841	0.026564	0	0.0641837	OK
Klf7	Klf7	Klf7	TSS19535	chr1:64082246-64167963	2.4629	2.04052	2.88528	OK
Mir6899	Mir6899	Mir6899	TSS18655	chr1:64089011-64089075	0	0	0	OK
Fastkd2	Fastkd2	Fastkd2	TSS8686	chr1:63777198-63799959	10.2286	9.69438	10.7627	OK
2810408I11Rik	2810408I11Rik	2810408I11Rik	TSS11273	chr1:64726442-64737233	6.77447	5.73371	7.81522	OK
Mettl21a	Mettl21a	Mettl21a	TSS17052	chr1:64653053-64663742	4.38562	3.99866	4.77257	OK
Ccnyl1	Ccnyl1	Ccnyl1	TSS25353	chr1:64737918-64772216	3.25471	2.93811	3.5713	OK
Fzd5	Fzd5	Fzd5	TSS3141	chr1:64777131-64784324	1.00135	0.882824	1.11987	OK
Akr1cl	Akr1cl	Akr1cl	TSS1717	chr1:65059659-65079322	0	0	0	OK
Crygc	Crygc	Crygc	TSS16023	chr1:65118098-65120106	0	0	0	OK
Cryge	Cryge	Cryge	TSS19736	chr1:65095130-65097737	0	0	0	OK
Crygb	Crygb	Crygb	TSS10376	chr1:65126795-65128864	0	0	0	OK
Cryga	Cryga	Cryga	TSS4949	chr1:65146962-65149937	0	0	0	OK
D630023F18Rik	D630023F18Rik	D630023F18Rik	TSS17215	chr1:65151858-65169788	0.113105	0.0105632	0.215647	OK
Crygd	Crygd	Crygd	TSS9988	chr1:65108411-65110014	0	0	0	OK
Plekhm3	Plekhm3	Plekhm3	TSS7333	chr1:64835694-65003398	3.49388	3.30547	3.68229	OK
Eef1b2	Eef1b2	Eef1b2	TSS20587	chr1:63223404-63227060	265.351	261.75	268.952	OK
Snora41	Snora41	Snora41	TSS12344	chr1:63225596-63225709	0	0	0	OK
Creb1	Creb1	Creb1	TSS4437	chr1:64579377-64651122	17.3379	16.6348	18.0411	OK
Crygf	Crygf	Crygf	TSS17752	chr1:65973095-65974878	0	0	0	OK
Pth2r	Pth2r	Pth2r	TSS7801	chr1:65357830-65435818	0	0	0	OK
Unc80	Unc80	Unc80	TSS19782	chr1:66515020-66745722	0.00629521	0	0.0125935	OK
Map2	Map2	Map2	TSS4998	chr1:66221902-66489157	0.133698	0.0857936	0.181602	OK
Pikfyve	Pikfyve	Pikfyve	TSS19257	chr1:65233258-65325270	6.5571	6.33402	6.78018	OK
Idh1	Idh1	Idh1	TSS12452,TSS15008	chr1:65205189-65233053	71.2336	67.8748	74.5925	OK
Myl1	Myl1	Myl1	TSS12784,TSS3420	chr1:66970869-66991630	0	0	0	OK
Rpe	Rpe	Rpe	TSS16128	chr1:66747466-66766379	18.872	17.7474	19.9967	OK
Kansl1l	Kansl1l	Kansl1l	TSS13801	chr1:66765816-66864169	8.6563	8.17922	9.13338	OK
Cps1	Cps1	Cps1	TSS18768	chr1:67169600-67277841	0	0	0	OK
Erbb4	Erbb4	Erbb4	TSS19266	chr1:68086539-69154633	0	0	0	OK
Acadl	Acadl	Acadl	TSS15742	chr1:66877412-66909883	39.2673	37.9033	40.6314	OK
Lancl1	Lancl1	Lancl1	TSS15094,TSS1720	chr1:67047090-67085446	6.32573	5.92675	6.72471	OK
Spag16	Spag16	Spag16	TSS11985,TSS12708	chr1:69873543-70771706	0	0	0	OK
Vwc2l	Vwc2l	Vwc2l	TSS13950	chr1:70772288-70931971	0	0	0	OK
Abca12	Abca12	Abca12	TSS5458	chr1:71289663-71461484	0	0	0	OK
Ikzf2	Ikzf2	Ikzf2	TSS22863	chr1:69577783-69732534	6.72749	6.48014	6.97484	OK
Bard1	Bard1	Bard1	TSS1267	chr1:71074108-71149546	5.10201	4.81597	5.38806	OK
Gm8883	Gm8883	Gm8883	TSS8880	chr1:71934685-71937778	0	0	0	OK
4933417E11Rik	4933417E11Rik	4933417E11Rik	TSS7575	chr1:72005571-72051769	0	0	0	OK
Apol7d	Apol7d	Apol7d	TSS16122	chr1:71699908-71709417	0.0618385	0	0.133243	OK
Mreg	Mreg	Mreg	TSS22357	chr1:72205806-72258881	1.53161	1.29432	1.76889	OK
Tmem169	Tmem169	Tmem169	TSS18745	chr1:72330946-72349569	0.00795825	0	0.0238747	OK
Pecr	Pecr	Pecr	TSS8882	chr1:72305746-72330888	6.12885	5.40941	6.84829	OK
2020-03-04	2020-03-04	2020-03-04	TSS22019	chr1:72473685-72583138	0	0	0	OK
Xrcc5	Xrcc5	Xrcc5	TSS6917	chr1:72353994-72441527	13.2083	12.5238	13.8928	OK
Fn1	Fn1	Fn1	TSS18601	chr1:71632046-71699808	2.91855	2.72777	3.10932	OK
Ankar	Ankar	Ankar	TSS21042	chr1:72689553-72747138	0	0	0	OK
Atic	Atic	Atic	TSS7997	chr1:71603729-71625977	78.29	76.6142	79.9657	OK
Smarcal1	Smarcal1	Smarcal1	TSS6461	chr1:72629824-72683364	6.8458	6.54913	7.14246	OK
Tnp1	Tnp1	Tnp1	TSS1758	chr1:73061648-73062473	0	0	0	OK
Igfbp2	Igfbp2	Igfbp2	TSS26425	chr1:72871053-72899045	0	0	0	OK
Igfbp5	Igfbp5	Igfbp5	TSS25815	chr1:72904638-72921439	0.00370109	0	0.0111033	OK
1700027A15Rik	1700027A15Rik	1700027A15Rik	TSS18477,TSS2021	chr1:73062609-73072082	0	0	0	OK
Pinc	Pinc	Pinc	TSS5265	chr1:73437958-73454143	0	0	0	OK
D530049I02Rik	D530049I02Rik	D530049I02Rik	TSS117	chr1:73445541-73477353	0	0	0	OK
6030407O03Rik	6030407O03Rik	6030407O03Rik	TSS14809	chr1:73664954-73911040	0	0	0	OK
Mir6351	Mir6351	Mir6351	TSS2640	chr1:73902050-73902149	0	0	0	OK
Rufy4	Rufy4	Rufy4	TSS3851	chr1:74172114-74194804	0.252735	0.148743	0.356728	OK
Cxcr1	Cxcr1	Cxcr1	TSS11735	chr1:74238359-74241205	0.066325	0	0.14291	OK
Cxcr2	Cxcr2	Cxcr2	TSS12568	chr1:74200567-74207820	2.78902	2.50168	3.07637	OK
Mir1928	Mir1928	Mir1928	TSS26095	chr1:74253127-74253194	0	0	0	OK
Tns1	Tns1	Tns1	TSS18088,TSS18089	chr1:73956804-74171023	3.36606	3.14474	3.58737	OK
Gpbar1	Gpbar1	Gpbar1	TSS13029	chr1:74325173-74326163	0.154405	0.0283339	0.280476	OK
Rpl37a	Rpl37a	Rpl37a	TSS13234	chr1:72757833-72760387	1322.59	1306.05	1339.13	OK
Catip	Catip	Catip	TSS9487	chr1:74408681-74415895	0	0	0	OK
Slc11a1	Slc11a1	Slc11a1	TSS18489	chr1:74421776-74432625	3.24609	2.88421	3.60797	OK
Arpc2	Arpc2	Arpc2	TSS9646	chr1:74283123-74314787	171.85	168.616	175.084	OK
Pnkd	Pnkd	Pnkd	TSS21204,TSS5331	chr1:74331607-74400266	18.3582	16.3799	20.3365	OK
Tmbim1	Tmbim1	Tmbim1	TSS26219	chr1:74334820-74350910	14.7652	13.9999	15.5304	OK
Aamp	Aamp	Aamp	TSS20965	chr1:74326413-74331312	68.9771	65.7054	72.2488	OK
Ctdsp1	Ctdsp1	Ctdsp1	TSS10093	chr1:74438182-74443859	22.6412	21.7859	23.4965	OK
Mir26b	Mir26b	Mir26b	TSS5666	chr1:74440883-74440968	0	0	0	OK
Bcs1l	Bcs1l	Bcs1l	TSS7950	chr1:74634862-74639017	10.3973	9.59038	11.2043	OK
Stk36	Stk36	Stk36	TSS8176	chr1:74648028-74683467	0.0955533	0.0555059	0.135601	OK
Rnf25	Rnf25	Rnf25	TSS13943	chr1:74640321-74647971	11.291	10.3527	12.2293	OK
Wnt6	Wnt6	Wnt6	TSS23153	chr1:74818465-74831893	0.0887622	0.0259978	0.151527	OK
Prkag3	Prkag3	Prkag3	TSS27458	chr1:74785495-74795529	0.00790737	0	0.0237221	OK
Cyp27a1	Cyp27a1	Cyp27a1	TSS23205	chr1:74760147-74784464	2.51032	2.15621	2.86443	OK
Wnt10a	Wnt10a	Wnt10a	TSS13978	chr1:74838592-74850749	0.141111	0.0593314	0.22289	OK
Fev	Fev	Fev	TSS1423	chr1:74928082-74931982	0	0	0	OK
Mir375	Mir375	Mir375	TSS22174	chr1:74947231-74947295	0	0	0	OK
Cdk5r2	Cdk5r2	Cdk5r2	TSS13046	chr1:74901602-74904306	0	0	0	OK
Cryba2	Cryba2	Cryba2	TSS14092	chr1:74936507-74939717	0	0	0	OK
Ttll4	Ttll4	Ttll4	TSS7022	chr1:74708327-74744547	7.92591	7.52113	8.33069	OK
Ccdc108	Ccdc108	Ccdc108	TSS2262	chr1:74948653-74982173	0	0	0	OK
Ihh	Ihh	Ihh	TSS4417	chr1:74991891-74998225	0.0370332	0	0.0740844	OK
Slc23a3	Slc23a3	Slc23a3	TSS1674	chr1:75122115-75130464	0.0557707	0.00588786	0.105653	OK
Nhej1	Nhej1	Nhej1	TSS14699	chr1:75013919-75121800	4.06753	3.39884	4.73623	OK
Vil1	Vil1	Vil1	TSS17768	chr1:74455957-74482134	0.0499932	0.0095926	0.0903939	OK
Usp37	Usp37	Usp37	TSS6455	chr1:74482083-74590860	11.7824	11.1659	12.3988	OK
Rqcd1	Rqcd1	Rqcd1	TSS20987	chr1:74552633-74577416	29.8969	28.9918	30.802	OK
Plcd4	Plcd4	Plcd4	TSS18715,TSS24582	chr1:74589462-74612551	0.00820912	0	0.0350367	OK
Zfp142	Zfp142	Zfp142	TSS24443	chr1:74611701-74634602	1.64774	1.49282	1.80265	OK
Cnppd1	Cnppd1	Cnppd1	TSS26566	chr1:75131788-75138942	25.5259	24.6111	26.4408	OK
Zfand2b	Zfand2b	Zfand2b	TSS17654,TSS5771	chr1:75165219-75168200	12.2345	11.1803	13.2888	OK
Abcb6	Abcb6	Abcb6	TSS9276	chr1:75168214-75176857	7.51898	7.03605	8.0019	OK
Fam134a	Fam134a	Fam134a	TSS4140,TSS6449	chr1:75139359-75144483	32.7949	31.4069	34.1829	OK
Atg9a	Atg9a	Atg9a	TSS5998	chr1:75177434-75188584	7.9949	7.51329	8.47651	OK
Ankzf1	Ankzf1	Ankzf1	TSS3124	chr1:75188733-75195960	7.50056	6.81827	8.18284	OK
Glb1l	Glb1l	Glb1l	TSS22351	chr1:75194809-75207353	3.48933	3.15456	3.8241	OK
A630095N17Rik	A630095N17Rik	A630095N17Rik	TSS14540,TSS19486	chr1:75216669-75228668	0.044259	0	0.192495	OK
Resp18	Resp18	Resp18	TSS11612	chr1:75268776-75274955	0	0	0	OK
Ptprn	Ptprn	Ptprn	TSS21841	chr1:75243615-75260783	0.300189	0.21309	0.387289	OK
Dnajb2	Dnajb2	Dnajb2	TSS16816,TSS20083	chr1:75232997-75242267	4.25769	3.80756	4.70782	OK
Des	Des	Des	TSS1951	chr1:75356866-75365154	0.0145406	0	0.0397682	OK
Gm15179	Gm15179	Gm15179	TSS10203	chr1:75364784-75371590	0	0	0	OK
Speg	Speg	Speg	TSS13752,TSS3340,TSS491,TSS5962	chr1:75371871-75428881	0.264297	0.126418	0.402176	OK
Asic4	Asic4	Asic4	TSS13015	chr1:75447084-75470915	0	0	0	OK
Inha	Inha	Inha	TSS10867	chr1:75503651-75506929	0.0651947	0	0.130421	OK
Tmem198	Tmem198	Tmem198	TSS4559	chr1:75476106-75482268	0.0522504	0.00551622	0.0989846	OK
Obsl1	Obsl1	Obsl1	TSS21725	chr1:75482399-75503027	0.334341	0.263085	0.405597	OK
Chpf	Chpf	Chpf	TSS26194	chr1:75471143-75476046	1.56619	1.34248	1.7899	OK
Dnpep	Dnpep	Dnpep	TSS22045,TSS23270	chr1:75305139-75314212	32.7868	31.0012	34.5723	OK
Gmppa	Gmppa	Gmppa	TSS16844	chr1:75432517-75439751	20.2185	19.0913	21.3456	OK
Gm17751	Gm17751	Gm17751	TSS12724	chr1:76485707-76498603	0	0	0	OK
Mir6343	Mir6343	Mir6343	TSS6935	chr1:76506134-76506218	0	0	0	OK
Slc4a3	Slc4a3	Slc4a3	TSS2257	chr1:75542840-75556006	0.024632	0.00260046	0.0466634	OK
Pax3	Pax3	Pax3	TSS22756	chr1:78097841-78193711	0	0	0	OK
Epha4	Epha4	Epha4	TSS11231	chr1:77363759-77511663	0.28695	0.223897	0.350002	OK
Mir6352	Mir6352	Mir6352	TSS25359	chr1:77493227-77493343	0	0	0	OK
Stk11ip	Stk11ip	Stk11ip	TSS18046	chr1:75518103-75533910	7.743	7.35289	8.13312	OK
Mogat1	Mogat1	Mogat1	TSS19620	chr1:78507634-78534748	0	0	0	OK
Stk16	Stk16	Stk16	TSS15087	chr1:75207403-75212181	22.2477	21.1388	23.3567	OK
Tuba4a	Tuba4a	Tuba4a	TSS6358	chr1:75211548-75215828	198.121	189.416	206.826	OK
Kcne4	Kcne4	Kcne4	TSS7395	chr1:78813523-78816600	0.0091815	0	0.0275445	OK
Scg2	Scg2	Scg2	TSS8637	chr1:79431243-79436665	0.00909413	0	0.0272824	OK
Ap1s3	Ap1s3	Ap1s3	TSS182	chr1:79603450-79668547	2.6253	2.33799	2.9126	OK
Wdfy1	Wdfy1	Wdfy1	TSS25485	chr1:79698836-79758344	4.21464	3.52919	4.90009	OK
Sgpp2	Sgpp2	Sgpp2	TSS26504	chr1:78306920-78416861	0.247362	0.171992	0.322733	OK
Farsb	Farsb	Farsb	TSS16083	chr1:78414532-78485472	39.2356	37.4989	40.9723	OK
Mrpl44	Mrpl44	Mrpl44	TSS11045	chr1:79772592-79778020	33.6135	32.1103	35.1168	OK
Fam124b	Fam124b	Fam124b	TSS3296	chr1:80195273-80210519	0.0703724	0.0234575	0.117287	OK
Utp14b	Utp14b	Utp14b	TSS3344,TSS5693	chr1:78654399-78664176	6.79234	6.30726	7.27742	OK
Acsl3	Acsl3	Acsl3	TSS3344	chr1:78654399-78704318	13.5839	12.904	14.2638	OK
Serpine2	Serpine2	Serpine2	TSS7567	chr1:79790895-79855240	33.4599	32.2371	34.6827	OK
1700016L21Rik	1700016L21Rik	1700016L21Rik	TSS5881	chr1:80442506-80472235	0	0	0	OK
Cul3	Cul3	Cul3	TSS21798	chr1:80263392-80337005	48.5636	47.2988	49.8283	OK
Nyap2	Nyap2	Nyap2	TSS7796	chr1:81073891-81268226	0	0	0	OK
Irs1	Irs1	Irs1	TSS19030	chr1:82229679-82288014	0.11928	0.0856466	0.152913	OK
Mir6344	Mir6344	Mir6344	TSS12411	chr1:82128490-82128594	0	0	0	OK
Col4a4	Col4a4	Col4a4	TSS19933	chr1:82447297-82583424	0.0220311	0.00645276	0.0376095	OK
Col4a3	Col4a3	Col4a3	TSS9976	chr1:82583495-82718634	0.00249241	0	0.00747722	OK
Rhbdd1	Rhbdd1	Rhbdd1	TSS4424,TSS495	chr1:82313153-82441941	6.09772	5.63134	6.5641	OK
Tm4sf20	Tm4sf20	Tm4sf20	TSS8992	chr1:82753223-82765031	0.094851	0.0174055	0.172297	OK
Mff	Mff	Mff	TSS20071	chr1:82721492-82748964	29.5127	28.3015	30.7239	OK
Sphkap	Sphkap	Sphkap	TSS18465	chr1:83252355-83404775	0	0	0	OK
Slc19a3	Slc19a3	Slc19a3	TSS17168	chr1:83009097-83035023	0	0	0	OK
Ccl20	Ccl20	Ccl20	TSS23830	chr1:83113340-83115742	0	0	0	OK
Daw1	Daw1	Daw1	TSS14378	chr1:83156336-83207147	0	0	0	OK
Dner	Dner	Dner	TSS12608	chr1:84366413-84692796	0.00607857	0	0.0233882	OK
Mir5126	Mir5126	Mir5126	TSS18199	chr1:84692413-84692490	0	0	0	OK
Pid1	Pid1	Pid1	TSS7288	chr1:84032867-84281220	4.52718	4.13292	4.92143	OK
Mir6353	Mir6353	Mir6353	TSS25279	chr1:84215423-84215536	0	0	0	OK
Agfg1	Agfg1	Agfg1	TSS26288	chr1:82836057-82892850	16.8866	16.1943	17.5788	OK
Slc16a14	Slc16a14	Slc16a14	TSS27179	chr1:84903279-84931658	0.019325	0	0.0466928	OK
Fbxo36	Fbxo36	Fbxo36	TSS1326	chr1:84836415-84897061	1.33031	0.937348	1.72327	OK
A530032D15Rik	A530032D15Rik	A530032D15Rik	TSS18175	chr1:85084713-85106428	1.47887	1.19846	1.75929	OK
Gm7609	Gm7609	Gm7609	TSS3087	chr1:85196185-85210337	1.34272	1.05973	1.62571	OK
C130026I21Rik	C130026I21Rik	C130026I21Rik	TSS26982	chr1:85242918-85267141	1.33633	1.0711	1.60156	OK
Dock10	Dock10	Dock10	TSS23155,TSS5452	chr1:80497642-80755128	44.3702	42.8774	45.8631	OK
Trip12	Trip12	Trip12	TSS26180	chr1:84717763-84835879	27.6725	27.1692	28.1758	OK
Mir8096	Mir8096	Mir8096	TSS27250	chr1:87648522-87648649	0	0	0	OK
9930111H07Rik	9930111H07Rik	9930111H07Rik	TSS3321	chr1:87671845-87681269	0	0	0	OK
A630001G21Rik	A630001G21Rik	A630001G21Rik	TSS14011	chr1:87613657-87633181	7.86518	7.24774	8.48263	OK
Sp100	Sp100	Sp100	TSS16277	chr1:87546624-87606023	21.5146	20.5596	22.4695	OK
Sp110	Sp110	Sp110	TSS13061,TSS26813	chr1:87473474-87500466	43.6793	41.4879	45.8707	OK
Sp140	Sp140	Sp140	TSS18417	chr1:87497277-87541611	19.5121	18.6566	20.3675	OK
4933407L21Rik	4933407L21Rik	4933407L21Rik	TSS1464	chr1:87825057-87828331	0	0	0	OK
2810459M11Rik	2810459M11Rik	2810459M11Rik	TSS18292	chr1:87942437-87952031	0	0	0	OK
Spata3	Spata3	Spata3	TSS473	chr1:87918516-87926533	0	0	0	OK
Gpr55	Gpr55	Gpr55	TSS20852	chr1:87836111-87857630	0.238827	0.146716	0.330939	OK
Itm2c	Itm2c	Itm2c	TSS8453	chr1:87791084-87805273	49.7638	48.2539	51.2737	OK
Cab39	Cab39	Cab39	TSS13887	chr1:87690021-87748152	53.2166	52.0858	54.3475	OK
B3gnt7	B3gnt7	B3gnt7	TSS26616	chr1:88199795-88203880	1.66677	1.42253	1.91102	OK
Armc9	Armc9	Armc9	TSS16559,TSS20728	chr1:88051354-88174859	1.92537	1.63116	2.21957	OK
Psmd1	Psmd1	Psmd1	TSS24920	chr1:87961193-88035870	68.4445	67.0559	69.8331	OK
Htr2b	Htr2b	Htr2b	TSS16066	chr1:87995611-88008545	0.254654	0.147926	0.361382	OK
1700019O17Rik	1700019O17Rik	1700019O17Rik	TSS6557	chr1:88322903-88324624	0	0	0	OK
C130036L24Rik	C130036L24Rik	C130036L24Rik	TSS15030	chr1:88256148-88264539	0.80792	0.556634	1.05921	OK
Nmur1	Nmur1	Nmur1	TSS21541	chr1:88282899-88284716	0.0201197	0	0.0603592	OK
Ncl	Ncl	Ncl	TSS14201	chr1:88241293-88256030	78.9982	78.0847	79.9116	OK
Snora75	Snora75	Snora75	TSS18551	chr1:88247744-88247860	0	0	0	OK
Gm24148	Gm24148	Gm24148	TSS22964	chr1:88248555-88248702	5.37066	0	12.9765	OK
Snord82	Snord82	Snord82	TSS26898	chr1:88252834-88252902	0	0	0	OK
Pde6d	Pde6d	Pde6d	TSS20102	chr1:88439589-88479076	16.2663	15.0403	17.4924	OK
Nppc	Nppc	Nppc	TSS480	chr1:88562867-88567148	0	0	0	OK
Cops7b	Cops7b	Cops7b	TSS13529	chr1:88483674-88503075	8.30602	7.71954	8.89251	OK
Alppl2	Alppl2	Alppl2	TSS6107	chr1:88983265-88986503	0	0	0	OK
Akp3	Akp3	Akp3	TSS4757	chr1:89021582-89024487	0	0	0	OK
Alpi	Alpi	Alpi	TSS11199	chr1:88994576-88998181	0	0	0	OK
Ecel1	Ecel1	Ecel1	TSS12699,TSS9190	chr1:89044229-89052931	0	0	0	OK
Prss56	Prss56	Prss56	TSS23560	chr1:89080067-89084979	0	0	0	OK
Chrnd	Chrnd	Chrnd	TSS9961	chr1:89087171-89096645	0	0	0	OK
Chrng	Chrng	Chrng	TSS20366	chr1:89102385-89108410	0.0481133	0	0.0962498	OK
Dis3l2	Dis3l2	Dis3l2	TSS8119	chr1:88600378-88946672	12.6139	11.8566	13.3712	OK
Efhd1	Efhd1	Efhd1	TSS895	chr1:89160938-89207366	0.051533	0	0.103091	OK
Eif4e2	Eif4e2	Eif4e2	TSS11691,TSS19540	chr1:89110488-89137063	29.7966	28.4714	31.1217	OK
3110079O15Rik	3110079O15Rik	3110079O15Rik	TSS4643	chr1:89366838-89372034	0	0	0	OK
Ngef	Ngef	Ngef	TSS25845,TSS26896	chr1:89373403-89470445	0.0163111	0	0.0481326	OK
Neu2	Neu2	Neu2	TSS19721,TSS19930,TSS21838	chr1:89470601-89494415	0.0298165	0	0.0973072	OK
Gigyf2	Gigyf2	Gigyf2	TSS12094	chr1:89223572-89347385	14.1066	13.4775	14.7358	OK
Kcnj13	Kcnj13	Kcnj13	TSS25934	chr1:89282858-89291304	0.214543	0.0902067	0.338879	OK
Sag	Sag	Sag	TSS22287	chr1:89700254-89741732	0.0816521	0.0149834	0.148321	OK
Atg16l1	Atg16l1	Atg16l1	TSS22038	chr1:89652585-89689003	10.5958	9.95347	11.2382	OK
Scarna6	Scarna6	Scarna6	TSS19937	chr1:89681145-89681393	122.927	111.485	134.369	OK
Usp40	Usp40	Usp40	TSS622	chr1:89841695-89905126	7.75736	7.32326	8.19145	OK
Dgkd	Dgkd	Dgkd	TSS27420	chr1:89749861-89841064	29.9945	29.3079	30.6812	OK
Inpp5d	Inpp5d	Inpp5d	TSS18789	chr1:89516886-89617085	47.0193	45.4659	48.5727	OK
Ugt1a10	Ugt1a10	Ugt1a10	TSS20042	chr1:89951985-90116577	0.0727964	0.0196789	0.125914	OK
Ugt1a9	Ugt1a9	Ugt1a9	TSS9115	chr1:89967353-90116577	0.0123959	0	0.0400341	OK
Ugt1a7c	Ugt1a7c	Ugt1a7c	TSS14244	chr1:89991575-90116577	16.8455	15.8645	17.8265	OK
Ugt1a6b	Ugt1a6b	Ugt1a6b	TSS6265	chr1:89999831-90115573	0.616273	0.406213	0.826334	OK
Ugt1a6a	Ugt1a6a	Ugt1a6a	TSS21770	chr1:90031383-90116577	0.63316	0.470773	0.795547	OK
Ugt1a5	Ugt1a5	Ugt1a5	TSS21710	chr1:90062586-90116577	0.0217336	0	0.0531536	OK
Ugt1a2	Ugt1a2	Ugt1a2	TSS12364	chr1:90097185-90116577	0.0376696	0	0.0815134	OK
Ugt1a1	Ugt1a1	Ugt1a1	TSS20924	chr1:90108533-90116577	0.0500522	0	0.101539	OK
Dnajb3	Dnajb3	Dnajb3	TSS24413	chr1:90101306-90102323	0.697508	0.433875	0.961141	OK
Spp2	Spp2	Spp2	TSS14971	chr1:90303593-90323013	0	0	0	OK
Trpm8	Trpm8	Trpm8	TSS23482	chr1:90203286-90285426	0	0	0	OK
Gm19589	Gm19589	Gm19589	TSS22844	chr1:90448091-90458741	0	0	0	OK
Glrp1	Glrp1	Glrp1	TSS9679	chr1:90396445-90406641	0.942848	0.729398	1.1563	OK
Platr5	Platr5	Platr5	TSS24001	chr1:90651464-90652308	0	0	0	OK
1700067G17Rik	1700067G17Rik	1700067G17Rik	TSS16219	chr1:90912687-90918785	0.0488924	0	0.146677	OK
C030007H22Rik	C030007H22Rik	C030007H22Rik	TSS15380	chr1:91256916-91302708	0	0	0	OK
Sh3bp4	Sh3bp4	Sh3bp4	TSS12202	chr1:90967036-91050368	1.26155	1.0855	1.43759	OK
Arl4c	Arl4c	Arl4c	TSS1647	chr1:90594800-90598766	8.3815	7.94971	8.81328	OK
Iqca	Iqca	Iqca	TSS7490	chr1:91938706-92049976	0	0	0	OK
Gbx2	Gbx2	Gbx2	TSS18312	chr1:91824536-91827751	1.30266	1.06548	1.53984	OK
Ackr3	Ackr3	Ackr3	TSS4986	chr1:92100554-92112297	0.0225711	0	0.0666732	OK
Asb18	Asb18	Asb18	TSS21808	chr1:91849252-91911152	0	0	0	OK
Agap1	Agap1	Agap1	TSS5245	chr1:91351385-91791857	2.27458	2.10951	2.43965	OK
4933400F21Rik	4933400F21Rik	4933400F21Rik	TSS17059	chr1:91573081-91580467	0.110083	0.0581549	0.16201	OK
Prlh	Prlh	Prlh	TSS17747	chr1:92849684-92850589	0	0	0	OK
Mlph	Mlph	Mlph	TSS19860	chr1:92811676-92847719	0.1073	0.0615469	0.153052	OK
Col6a3	Col6a3	Col6a3	TSS5671	chr1:92663434-92740548	0.0236469	0.00857184	0.038722	OK
Rab17	Rab17	Rab17	TSS18968,TSS24504	chr1:92854709-92866197	1.06623	0.82186	1.3106	OK
Cops8	Cops8	Cops8	TSS23721	chr1:92499999-92509916	25.0795	23.9556	26.2033	OK
Ptma	Ptma	Ptma	TSS20231	chr1:88423310-88427273	2473.31	2458.89	2487.73	OK
Mroh2a	Mroh2a	Mroh2a	TSS9619	chr1:90123594-90158864	0.043033	0.019996	0.06607	OK
Hjurp	Hjurp	Hjurp	TSS13723	chr1:90155430-90174154	9.07592	8.56042	9.59143	OK
6430706D22Rik	6430706D22Rik	6430706D22Rik	TSS15707	chr1:90159687-90165983	47.4747	45.1636	49.7859	OK
A730008H23Rik	A730008H23Rik	A730008H23Rik	TSS6547	chr1:90161402-90174132	23.6355	22.0361	25.2349	OK
Rbm44	Rbm44	Rbm44	TSS1163	chr1:93041679-93067372	0.691713	0.565772	0.817655	OK
Lrrfip1	Lrrfip1	Lrrfip1	TSS21227,TSS7446	chr1:92895303-93025521	42.313	40.3493	44.2766	OK
Ube2f	Ube2f	Ube2f	TSS21833	chr1:93146895-93182602	25.1419	23.8089	26.4749	OK
Ramp1	Ramp1	Ramp1	TSS26640	chr1:93076398-93121773	36.6916	34.7882	38.595	OK
Espnl	Espnl	Espnl	TSS25764	chr1:93218651-93244880	0.187553	0.132668	0.242438	OK
Klhl30	Klhl30	Klhl30	TSS8616	chr1:93247649-93258981	0.457884	0.339606	0.576161	OK
Fam132b	Fam132b	Fam132b	TSS1772	chr1:93263006-93270794	0.45362	0.332545	0.574696	OK
Scly	Scly	Scly	TSS24751	chr1:93194914-93217657	15.7433	14.9361	16.5506	OK
1700020N18Rik	1700020N18Rik	1700020N18Rik	TSS5101	chr1:93301456-93302606	0.281812	0.0297517	0.533873	OK
Per2	Per2	Per2	TSS21839	chr1:93312558-93355905	1.43662	1.29035	1.5829	OK
Hes6	Hes6	Hes6	TSS2269	chr1:93308059-93309799	30.1989	28.7163	31.6814	OK
Ilkap	Ilkap	Ilkap	TSS7589	chr1:93272407-93295360	34.4233	32.8666	35.98	OK
Traf3ip1	Traf3ip1	Traf3ip1	TSS16008	chr1:93391244-93425884	2.4331	2.18394	2.68225	OK
Twist2	Twist2	Twist2	TSS24252	chr1:93698053-93744604	0	0	0	OK
Asb1	Asb1	Asb1	TSS2568,TSS27509	chr1:93437141-93456167	5.71987	5.38445	6.05529	OK
Hdac4	Hdac4	Hdac4	TSS18967	chr1:93829331-94044970	4.22638	3.91775	4.535	OK
Olfr1416	Olfr1416	Olfr1416	TSS19802	chr1:94376257-94377196	0	0	0	OK
Olfr1415	Olfr1415	Olfr1415	TSS16883	chr1:94387394-94388330	0	0	0	OK
Olfr1412	Olfr1412	Olfr1412	TSS12655	chr1:94484908-94485874	0	0	0	OK
Olfr1414	Olfr1414	Olfr1414	TSS1235	chr1:94407624-94415092	0	0	0	OK
Olfr1411	Olfr1411	Olfr1411	TSS18100	chr1:94493097-94494069	0	0	0	OK
Olfr1410	Olfr1410	Olfr1410	TSS21363	chr1:94504415-94505384	0	0	0	OK
Olfr1413	Olfr1413	Olfr1413	TSS21050	chr1:94469701-94470783	0	0	0	OK
Olfr12	Olfr12	Olfr12	TSS20855	chr1:94516457-94517578	0	0	0	OK
Otos	Otos	Otos	TSS27284	chr1:94540794-94545418	1.30659	0.849346	1.76383	OK
Ndufa10	Ndufa10	Ndufa10	TSS15028	chr1:94336295-94370335	69.4072	67.0335	71.7809	OK
Mir6900	Mir6900	Mir6900	TSS11540	chr1:94361059-94361119	0	0	0	OK
Myeov2	Myeov2	Myeov2	TSS10921,TSS25213	chr1:94533721-94538562	115.459	107.732	123.186	OK
Ankmy1	Ankmy1	Ankmy1	TSS24358	chr1:94766705-94799483	0.0205463	0	0.0442712	OK
Dusp28	Dusp28	Dusp28	TSS21148	chr1:94803565-94805197	4.57835	4.03486	5.12184	OK
Aqp12	Aqp12	Aqp12	TSS9182	chr1:94902910-94908846	0	0	0	OK
Rnpepl1	Rnpepl1	Rnpepl1	TSS22910	chr1:94807401-94817162	11.7013	11.1147	12.2879	OK
Gpc1	Gpc1	Gpc1	TSS10751	chr1:94728262-94756773	20.7333	20.0149	21.4517	OK
Mir149	Mir149	Mir149	TSS10642	chr1:94746954-94747020	0	0	0	OK
2310007B03Rik	2310007B03Rik	2310007B03Rik	TSS18500,TSS20079	chr1:95047931-95057525	0	0	0	OK
Agxt	Agxt	Agxt	TSS3183	chr1:95031816-95041998	0	0	0	OK
Gpr35	Gpr35	Gpr35	TSS17701,TSS19884,TSS630	chr1:94869695-94882968	1.52969	1.34345	1.71593	OK
9430060I03Rik	9430060I03Rik	9430060I03Rik	TSS2015	chr1:94830119-94847167	0.0841577	0.00993759	0.158378	OK
Capn10	Capn10	Capn10	TSS14962	chr1:94830984-94844525	6.09621	5.58941	6.60301	OK
Sned1	Sned1	Sned1	TSS3870	chr1:95132473-95193025	0.0488859	0.0164587	0.0813132	OK
Mir6901	Mir6901	Mir6901	TSS20641	chr1:95171125-95171187	0	0	0	OK
Kif1a	Kif1a	Kif1a	TSS15021,TSS19707	chr1:94912031-94998451	0.210574	0.161657	0.259491	OK
Mterf4	Mterf4	Mterf4	TSS13769	chr1:95195787-95202447	4.26939	3.92893	4.60986	OK
Pask	Pask	Pask	TSS19757	chr1:95206013-95239365	5.28835	4.98807	5.58863	OK
Ano7	Ano7	Ano7	TSS25690	chr1:95270472-95300881	0.0225702	0	0.0493658	OK
Ppp1r7	Ppp1r7	Ppp1r7	TSS15184	chr1:95240221-95264195	15.4946	14.8821	16.1071	OK
Mir6902	Mir6902	Mir6902	TSS5014	chr1:95242668-95242732	0	0	0	OK
Mir6345	Mir6345	Mir6345	TSS18430	chr1:95248734-95248862	0	0	0	OK
Bok	Bok	Bok	TSS8312	chr1:95582270-95592339	0.918499	0.668204	1.16879	OK
Thap4	Thap4	Thap4	TSS3592	chr1:95601967-95651415	10.7932	10.1132	11.4732	OK
Farp2	Farp2	Farp2	TSS14079	chr1:95408680-95518553	0.298039	0.213771	0.382307	OK
Stk25	Stk25	Stk25	TSS26571	chr1:95517327-95532304	18.3028	17.2639	19.3418	OK
Hdlbp	Hdlbp	Hdlbp	TSS3377,TSS7308	chr1:95302516-95375494	48.9087	47.1223	50.695	OK
Atg4b	Atg4b	Atg4b	TSS10822	chr1:95651609-95686106	14.4566	13.7966	15.1166	OK
Dtymk	Dtymk	Dtymk	TSS2848	chr1:95689152-95698511	76.9453	73.0162	80.8743	OK
Gm9994	Gm9994	Gm9994	TSS11684	chr1:95815013-95837816	0	0	0	OK
Gm6086	Gm6086	Gm6086	TSS21553	chr1:95887085-95908116	0.00541066	0	0.016232	OK
Gal3st2	Gal3st2	Gal3st2	TSS3515	chr1:95757920-95773071	0.00786595	0	0.0235979	OK
Neu4	Neu4	Neu4	TSS19405	chr1:95917069-95924907	0.00970274	0	0.0234436	OK
Pdcd1	Pdcd1	Pdcd1	TSS19556	chr1:95934881-95949130	0.586368	0.418235	0.754502	OK
4930440C22Rik	4930440C22Rik	4930440C22Rik	TSS27304	chr1:96694018-96699049	0	0	0	OK
Ing5	Ing5	Ing5	TSS20707	chr1:95700541-95718677	11.0307	10.5697	11.4918	OK
D2hgdh	D2hgdh	D2hgdh	TSS13763	chr1:95721816-95748751	6.42068	5.98346	6.8579	OK
Fam174a	Fam174a	Fam174a	TSS19495	chr1:97210204-97231861	12.4805	11.7415	13.2195	OK
2020-09-02	2020-09-02	2020-09-02	TSS1082,TSS27193	chr1:95375569-95406309	81.134	77.9772	84.2907	OK
4930598F16Rik	4930598F16Rik	4930598F16Rik	TSS23511	chr1:97597760-97613095	0	0	0	OK
1700063A18Rik	1700063A18Rik	1700063A18Rik	TSS22259	chr1:97887235-97918335	0	0	0	OK
Slco6c1	Slco6c1	Slco6c1	TSS3981	chr1:98956025-99024880	0	0	0	OK
Slco6b1	Slco6b1	Slco6b1	TSS20256	chr1:98802752-98894137	0	0	0	OK
4930533P14Rik	4930533P14Rik	4930533P14Rik	TSS13988	chr1:98508633-98559150	0	0	0	OK
Slco4c1	Slco4c1	Slco4c1	TSS24855	chr1:98715360-98768748	0.227202	0.133822	0.320581	OK
Panct2	Panct2	Panct2	TSS6393	chr1:98767702-98777811	0.0617745	0.0245231	0.099026	OK
D1Ertd622e	D1Ertd622e	D1Ertd622e	TSS19997	chr1:99540478-99558595	11.7875	11.1657	12.4093	OK
St8sia4	St8sia4	St8sia4	TSS437	chr1:97484258-97564171	37.6923	35.9726	39.4121	OK
Gin1	Gin1	Gin1	TSS18783	chr1:99666755-99689548	3.42171	3.02669	3.81673	OK
Slco6d1	Slco6d1	Slco6d1	TSS4472	chr1:100317700-100405957	0	0	0	OK
1810006J02Rik	1810006J02Rik	1810006J02Rik	TSS18276	chr1:100028043-100041232	0.041662	0	0.0897691	OK
Cntnap5b	Cntnap5b	Cntnap5b	TSS116	chr1:101669341-102382519	0	0	0	OK
Gm20268	Gm20268	Gm20268	TSS3535	chr1:103052344-103071779	0	0	0	OK
Pam	Pam	Pam	TSS19415	chr1:99717670-99992209	10.4139	9.94179	10.8861	OK
B230216N24Rik	B230216N24Rik	B230216N24Rik	TSS5286	chr1:99927699-99944370	0.125523	0.0230339	0.228012	OK
Ppip5k2	Ppip5k2	Ppip5k2	TSS21285	chr1:99602619-99666669	22.3081	21.7144	22.9018	OK
Cdh20	Cdh20	Cdh20	TSS13118	chr1:106665395-106892058	0	0	0	OK
Rnf152	Rnf152	Rnf152	TSS13455	chr1:107173493-107253287	0.00510599	0	0.0141101	OK
Pign	Pign	Pign	TSS6479	chr1:107414998-107560253	12.0253	11.6333	12.4173	OK
Tnfrsf11a	Tnfrsf11a	Tnfrsf11a	TSS9425	chr1:107677299-107744558	0.459629	0.370274	0.548984	OK
Gm20753	Gm20753	Gm20753	TSS7285	chr1:108049201-108068101	0	0	0	OK
2310035C23Rik	2310035C23Rik	2310035C23Rik	TSS4475	chr1:107560437-107651708	8.13134	7.64981	8.61286	OK
Phlpp1	Phlpp1	Phlpp1	TSS26199	chr1:108068445-108290822	2.51701	2.32673	2.70729	OK
Zcchc2	Zcchc2	Zcchc2	TSS18920	chr1:107886982-107930654	6.33295	5.98225	6.68364	OK
Kdsr	Kdsr	Kdsr	TSS20953	chr1:108616986-108656319	7.28851	6.95187	7.62515	OK
Bcl2	Bcl2	Bcl2	TSS291	chr1:108434754-108610867	11.7014	11.0883	12.3144	OK
Mir3473f	Mir3473f	Mir3473f	TSS11559	chr1:108443072-108443208	0	0	0	OK
Serpinb13	Serpinb13	Serpinb13	TSS26569	chr1:108877560-108897772	0	0	0	OK
Serpinb5	Serpinb5	Serpinb5	TSS26133	chr1:108757756-108779925	0	0	0	OK
Serpinb3a	Serpinb3a	Serpinb3a	TSS23122	chr1:108942163-108948880	0	0	0	OK
Serpinb11	Serpinb11	Serpinb11	TSS7042	chr1:109258890-109277052	0	0	0	OK
Serpinb3c	Serpinb3c	Serpinb3c	TSS1395	chr1:109167777-109174948	0	0	0	OK
Serpinb12	Serpinb12	Serpinb12	TSS3434,TSS3666	chr1:108831025-108853657	0.0290774	0	0.0831745	OK
Serpinb3d	Serpinb3d	Serpinb3d	TSS18064	chr1:108974769-108980057	0	0	0	OK
Serpinb3b	Serpinb3b	Serpinb3b	TSS620	chr1:109050537-109057691	0	0	0	OK
Serpinb7	Serpinb7	Serpinb7	TSS19773	chr1:109319265-109349266	0	0	0	OK
D830032E09Rik	D830032E09Rik	D830032E09Rik	TSS17234	chr1:109813835-109847524	0	0	0	OK
Cdh7	Cdh7	Cdh7	TSS13249	chr1:111880313-112035578	0	0	0	OK
Serpinb10	Serpinb10	Serpinb10	TSS3552	chr1:109425579-109445848	1.70066	1.48052	1.92081	OK
Serpinb8	Serpinb8	Serpinb8	TSS2566	chr1:109486582-109505555	1.21098	0.923884	1.49807	OK
Cdh19	Cdh19	Cdh19	TSS6122	chr1:112785771-112873949	0	0	0	OK
Serpinb2	Serpinb2	Serpinb2	TSS21448,TSS22421	chr1:109407999-109422177	4.12547	3.65616	4.59477	OK
Cntnap5a	Cntnap5a	Cntnap5a	TSS10895	chr1:117581713-118477251	0	0	0	OK
Dsel	Dsel	Dsel	TSS11344	chr1:113755278-113761495	1.66815	1.50903	1.82728	OK
Vps4b	Vps4b	Vps4b	TSS19749	chr1:108667364-108693302	36.4677	35.4692	37.4662	OK
Tsn	Tsn	Tsn	TSS14584	chr1:120195094-120207709	48.9769	47.7635	50.1903	OK
Nifk	Nifk	Nifk	TSS26785	chr1:120218419-120230408	44.2989	42.8274	45.7704	OK
Tfcp2l1	Tfcp2l1	Tfcp2l1	TSS8158	chr1:120524521-120581745	0.0416035	0.0219785	0.0612286	OK
Inhbb	Inhbb	Inhbb	TSS24017	chr1:121312041-121318825	0.0103017	0	0.0248909	OK
Gli2	Gli2	Gli2	TSS1663	chr1:120730637-120950196	0	0	0	OK
Mir6346	Mir6346	Mir6346	TSS20449	chr1:120850796-120850876	0	0	0	OK
3830432H09Rik	3830432H09Rik	3830432H09Rik	TSS19801	chr1:121426056-121432742	0.0562935	0.01033	0.102257	OK
Ralb	Ralb	Ralb	TSS12014	chr1:121366881-121401359	19.3967	18.5162	20.2772	OK
Epb4.1l5	Epb4.1l5	Epb4.1l5	TSS21786	chr1:121441609-121545577	0.793503	0.661578	0.925428	OK
Tmem185b	Tmem185b	Tmem185b	TSS15697	chr1:121422730-121425560	10.0855	9.51965	10.6514	OK
Sctr	Sctr	Sctr	TSS17212	chr1:121903556-121960109	0.0120214	0	0.0360643	OK
Cfap221	Cfap221	Cfap221	TSS21807	chr1:121820095-121891787	0	0	0	OK
Tmem177	Tmem177	Tmem177	TSS352	chr1:121804477-121809745	3.49417	3.18551	3.80284	OK
Tmem37	Tmem37	Tmem37	TSS1689	chr1:121963953-121970357	0.548042	0.314356	0.781728	OK
Ptpn4	Ptpn4	Ptpn4	TSS11991	chr1:121554669-121733648	5.16253	4.85201	5.47305	OK
Clasp1	Clasp1	Clasp1	TSS8907	chr1:120285634-120506039	11.7666	11.1715	12.3617	OK
2900060B14Rik	2900060B14Rik	2900060B14Rik	TSS24286	chr1:120355245-120355842	1.2396	0.743315	1.73589	OK
3110009E18Rik	3110009E18Rik	3110009E18Rik	TSS7984	chr1:122017763-122084766	6.31934	5.02426	7.61443	OK
En1	En1	En1	TSS23935	chr1:122499063-122504568	0	0	0	OK
C1ql2	C1ql2	C1ql2	TSS23096	chr1:122237158-122239751	0	0	0	OK
Celrr	Celrr	Celrr	TSS26081	chr1:122983981-123017552	0	0	0	OK
Marco	Marco	Marco	TSS2726	chr1:122371114-122401661	0	0	0	OK
Steap3	Steap3	Steap3	TSS10827,TSS8018	chr1:122122992-122167659	10.1321	9.41736	10.8469	OK
Insig2	Insig2	Insig2	TSS12248,TSS17737,TSS19712	chr1:123200929-123229166	4.38181	3.9561	4.80752	OK
Htr5b	Htr5b	Htr5b	TSS21533	chr1:123406349-123425042	0.0114831	0	0.0344492	OK
Dbi	Dbi	Dbi	TSS12146,TSS17532	chr1:122009856-122017673	277.811	264.11	291.512	OK
Dpp10	Dpp10	Dpp10	TSS11765	chr1:125228714-125942136	0	0	0	OK
Ccdc93	Ccdc93	Ccdc93	TSS15520	chr1:123327643-123403037	6.48052	6.11141	6.84963	OK
Ddx18	Ddx18	Ddx18	TSS16250	chr1:123450411-123464557	29.371	28.2802	30.4618	OK
Nckap5	Nckap5	Nckap5	TSS12561,TSS13601	chr1:127810212-128727209	0.00750533	0	0.0254492	OK
Gpr39	Gpr39	Gpr39	TSS13624	chr1:127573572-127770438	0.0250704	0	0.0584975	OK
Lypd1	Lypd1	Lypd1	TSS3580	chr1:127768618-127808791	0.123614	0.0457572	0.20147	OK
Slc35f5	Slc35f5	Slc35f5	TSS12252	chr1:127457592-127492261	7.17336	6.67047	7.67625	OK
Acmsd	Acmsd	Acmsd	TSS4905	chr1:129625989-129664141	0.236908	0.135599	0.338218	OK
2900009J06Rik	2900009J06Rik	2900009J06Rik	TSS2395	chr1:129650193-129670631	0.144467	0	0.396726	OK
Tmem163	Tmem163	Tmem163	TSS18576	chr1:129386918-129574598	1.54284	1.30588	1.77979	OK
Mgat5	Mgat5	Mgat5	TSS8678	chr1:129101562-129379549	21.4418	20.6574	22.2262	OK
Map3k19	Map3k19	Map3k19	TSS2357	chr1:129711847-129736867	0.491701	0.386015	0.597387	OK
Ccnt2	Ccnt2	Ccnt2	TSS21069	chr1:129670740-129701414	9.2857	8.80046	9.77094	OK
Zranb3	Zranb3	Zranb3	TSS1345,TSS15421	chr1:129850755-129999624	4.39499	4.05284	4.73714	OK
Rab3gap1	Rab3gap1	Rab3gap1	TSS9432	chr1:129765349-129840453	16.9527	16.3614	17.5439	OK
R3hdm1	R3hdm1	R3hdm1	TSS21820	chr1:129999882-130134312	4.75903	4.4632	5.05486	OK
Mir128-1	Mir128-1	Mir128-1	TSS14975	chr1:130098937-130099007	0	0	0	OK
Lct	Lct	Lct	TSS15949	chr1:130181340-130224895	0.0842018	0.049595	0.118809	OK
Ubxn4	Ubxn4	Ubxn4	TSS15982	chr1:130140757-130175954	26.5129	25.7572	27.2686	OK
Actr3	Actr3	Actr3	TSS14026	chr1:127289481-127332304	207.72	201.488	213.952	OK
Thsd7b	Thsd7b	Thsd7b	TSS2968	chr1:131169880-132115855	0.0138328	0	0.0276724	OK
Cd55b	Cd55b	Cd55b	TSS15918	chr1:132285104-132319576	0.164402	0.0548007	0.274003	OK
C4bp	C4bp	C4bp	TSS27353	chr1:132532497-132558195	0	0	0	OK
Zp3r	Zp3r	Zp3r	TSS9254	chr1:132473282-132526183	0	0	0	OK
C4bp-ps1	C4bp-ps1	C4bp-ps1	TSS9123	chr1:132566778-132578148	0	0	0	OK
Cd55	Cd55	Cd55	TSS20467	chr1:132335606-132359317	3.81553	3.44467	4.18639	OK
Dars	Dars	Dars	TSS27496	chr1:130260283-130313993	85.2476	81.2638	89.2313	OK
Mcm6	Mcm6	Mcm6	TSS20684	chr1:130228167-130256233	174.641	172.294	176.988	OK
Fcamr	Fcamr	Fcamr	TSS21917	chr1:132697478-132711317	0	0	0	OK
Pigr	Pigr	Pigr	TSS4238	chr1:132723260-132748826	0.0114395	0	0.02764	OK
Il24	Il24	Il24	TSS25500	chr1:132778650-132783988	0	0	0	OK
AA986860	AA986860	AA986860	TSS9453	chr1:132628552-132641199	0.268969	0.176959	0.360979	OK
Il19	Il19	Il19	TSS20415	chr1:132829232-132835818	0.0247352	0	0.0742055	OK
Il20	Il20	Il20	TSS5085	chr1:132803768-132807873	0	0	0	OK
Il10	Il10	Il10	TSS18029	chr1:132916421-132921547	0.148457	0.043482	0.253431	OK
Fcmr	Fcmr	Fcmr	TSS15639	chr1:132762353-132777367	3.44573	2.96896	3.92249	OK
Cxcr4	Cxcr4	Cxcr4	TSS17610	chr1:130484775-130488876	93.186	90.9679	95.404	OK
Pfkfb2	Pfkfb2	Pfkfb2	TSS12119,TSS15678,TSS21858	chr1:132585619-132625830	4.24663	3.96107	4.5322	OK
Yod1	Yod1	Yod1	TSS5030	chr1:132613903-132618634	4.71843	4.33277	5.10409	OK
Dyrk3	Dyrk3	Dyrk3	TSS6560	chr1:133025017-133034811	6.25562	5.72131	6.78994	OK
Eif2d	Eif2d	Eif2d	TSS2717	chr1:133049783-133070048	22.7363	21.3436	24.129	OK
Ikbke	Ikbke	Ikbke	TSS13669	chr1:133151178-133176140	6.53671	6.10527	6.96816	OK
Rassf5	Rassf5	Rassf5	TSS5869	chr1:133072986-133141755	21.8682	21.1131	22.6233	OK
Avpr1b	Avpr1b	Avpr1b	TSS15108	chr1:133495690-133508577	0	0	0	OK
Fam72a	Fam72a	Fam72a	TSS2221	chr1:133424565-133436449	3.22131	2.8433	3.59932	OK
Srgap2	Srgap2	Srgap2	TSS1185	chr1:133181827-133423938	3.8834	3.6791	4.08769	OK
Mapkapk2	Mapkapk2	Mapkapk2	TSS24814	chr1:132950280-132994120	117.512	115.448	119.575	OK
Pm20d1	Pm20d1	Pm20d1	TSS15637	chr1:133693971-133714692	0.0312233	0.00329633	0.0591503	OK
Slc26a9	Slc26a9	Slc26a9	TSS20880	chr1:133640598-133666982	0.0303227	0.00320126	0.0574442	OK
Ctse	Ctse	Ctse	TSS25545	chr1:133534890-133572084	11.6575	10.9452	12.3698	OK
Rab7b	Rab7b	Rab7b	TSS12110	chr1:133585271-133610041	6.28085	5.80342	6.75828	OK
Slc41a1	Slc41a1	Slc41a1	TSS25674	chr1:133724588-133745440	4.44228	4.15147	4.73309	OK
Rab29	Rab29	Rab29	TSS1071	chr1:133763853-133769464	12.6233	11.5897	13.6569	OK
Slc45a3	Slc45a3	Slc45a3	TSS27400,TSS9714	chr1:133859491-133879549	4.96762	4.54338	5.39186	OK
Elk4	Elk4	Elk4	TSS15590	chr1:133904181-133922261	11.9014	11.3665	12.4363	OK
Klhdc8a	Klhdc8a	Klhdc8a	TSS24769	chr1:134195202-134203934	0	0	0	OK
Cdk18	Cdk18	Cdk18	TSS13834	chr1:134010123-134036262	1.09044	0.911775	1.2691	OK
Mfsd4	Mfsd4	Mfsd4	TSS7212	chr1:133923197-133964639	4.11059	3.69882	4.52236	OK
Lemd1	Lemd1	Lemd1	TSS18990	chr1:134088012-134153959	0	0	0	OK
Mir135b	Mir135b	Mir135b	TSS8150	chr1:134094664-134094761	0	0	0	OK
Tmcc2	Tmcc2	Tmcc2	TSS2523	chr1:134252891-134287858	5.66403	5.27642	6.05164	OK
Nuak2	Nuak2	Nuak2	TSS26445	chr1:134212701-134230065	8.60323	7.99061	9.21585	OK
Dstyk	Dstyk	Dstyk	TSS8021	chr1:134314029-134363536	6.65775	6.35752	6.95798	OK
Lrrn2	Lrrn2	Lrrn2	TSS11351	chr1:134776931-134836582	0	0	0	OK
Cntn2	Cntn2	Cntn2	TSS1215	chr1:134406001-134439517	0.0378057	0.0192857	0.0563257	OK
Tmem81	Tmem81	Tmem81	TSS9824	chr1:134402806-134405216	2.76051	2.37278	3.14824	OK
Nfasc	Nfasc	Nfasc	TSS13377,TSS16547,TSS23643	chr1:134461266-134638374	0	0	0	OK
Gm10538	Gm10538	Gm10538	TSS21214	chr1:134625929-134629403	0	0	0	OK
Rbbp5	Rbbp5	Rbbp5	TSS24861	chr1:134373943-134402242	16.4061	15.7745	17.0377	OK
Pik3c2b	Pik3c2b	Pik3c2b	TSS4091	chr1:134942588-135005265	0.821411	0.726251	0.91657	OK
Etnk2	Etnk2	Etnk2	TSS11573	chr1:135260148-135276895	0.0798693	0.0233932	0.136345	OK
Kiss1	Kiss1	Kiss1	TSS6773	chr1:135223788-135226299	0	0	0	OK
Golt1a	Golt1a	Golt1a	TSS790	chr1:135206399-135219603	0	0	0	OK
Ren2	Ren2	Ren2	TSS6001	chr1:135247142-135256900	2.46602e-05	0	0.0311272	OK
Ren1	Ren1	Ren1	TSS8731	chr1:135247250-135256896	0.0336407	0	0.0933984	OK
Sox13	Sox13	Sox13	TSS8838	chr1:135278876-135320789	0.983039	0.826129	1.13995	OK
Plekha6	Plekha6	Plekha6	TSS22563	chr1:135142673-135200012	0.566923	0.479465	0.654381	OK
Gm19461	Gm19461	Gm19461	TSS16022	chr1:135146428-135166385	0.00715404	0	0.0214621	OK
Mdm4	Mdm4	Mdm4	TSS21955,TSS361	chr1:134882681-134927164	12.7356	12.2437	13.2275	OK
Ppp1r15b	Ppp1r15b	Ppp1r15b	TSS15036	chr1:135027742-135036377	36.276	35.5117	37.0402	OK
Snrpe	Snrpe	Snrpe	TSS7306	chr1:135500447-135506857	276.709	268.132	285.287	OK
Lax1	Lax1	Lax1	TSS12675,TSS14371	chr1:135575605-135586685	2.75276	2.4107	3.09481	OK
Optc	Optc	Optc	TSS12039,TSS13354	chr1:135793770-135804576	0	0	0	OK
Prelp	Prelp	Prelp	TSS8282	chr1:135806881-135817978	0	0	0	OK
Nucks1	Nucks1	Nucks1	TSS20840	chr1:133807034-133832898	122.071	117.746	126.396	OK
Fmod	Fmod	Fmod	TSS13810	chr1:135934091-135944854	0	0	0	OK
Zc3h11a	Zc3h11a	Zc3h11a	TSS18998	chr1:135516447-135557976	18.2003	17.3692	19.0314	OK
Zbed6	Zbed6	Zbed6	TSS4394	chr1:135552455-135557462	5.72839	5.41101	6.04577	OK
Myog	Myog	Myog	TSS4240	chr1:136186580-136189125	0	0	0	OK
Mybph	Mybph	Mybph	TSS7450	chr1:136090024-136097809	0.0126965	0	0.0486078	OK
Adora1	Adora1	Adora1	TSS14023,TSS2669	chr1:136095791-136132034	0	0	0	OK
Chit1	Chit1	Chit1	TSS8322	chr1:136007818-136048117	0.0768228	0	0.154872	OK
Chil1	Chil1	Chil1	TSS3326	chr1:136078980-136086608	0.513153	0.342687	0.683619	OK
Atp2b4	Atp2b4	Atp2b4	TSS23806	chr1:135599250-135650324	7.26395	6.85795	7.66995	OK
Mir6903	Mir6903	Mir6903	TSS9456	chr1:135623134-135623222	0	0	0	OK
Btg2	Btg2	Btg2	TSS2341	chr1:135971441-135975732	21.5893	20.7994	22.3792	OK
Ppfia4	Ppfia4	Ppfia4	TSS18244	chr1:136193359-136229505	4.69105	4.43104	4.95106	OK
4933406M09Rik	4933406M09Rik	4933406M09Rik	TSS2597	chr1:136282516-136287560	0	0	0	OK
Cyb5r1	Cyb5r1	Cyb5r1	TSS27521	chr1:136302566-136308315	13.1969	12.3135	14.0804	OK
Tmem183a	Tmem183a	Tmem183a	TSS8865	chr1:136242673-136258576	19.345	18.3475	20.3425	OK
Klhl12	Klhl12	Klhl12	TSS20531	chr1:136352131-136387450	6.64922	6.21497	7.08348	OK
Mgat4e	Mgat4e	Mgat4e	TSS24651	chr1:136437517-136446259	0	0	0	OK
Rabif	Rabif	Rabif	TSS27283	chr1:136391236-136404461	16.8345	15.9404	17.7286	OK
Syt2	Syt2	Syt2	TSS18693	chr1:136543257-136645994	0	0	0	OK
Ppp1r12b	Ppp1r12b	Ppp1r12b	TSS12147,TSS1871	chr1:136662519-136852517	2.0818	1.82461	2.339	OK
Adipor1	Adipor1	Adipor1	TSS10287,TSS26713	chr1:136311954-136329927	36.2634	34.7864	37.7404	OK
Ptprv	Ptprv	Ptprv	TSS26007	chr1:137005074-137029152	0.309676	0.242905	0.376446	OK
Lgr6	Lgr6	Lgr6	TSS18128	chr1:136882929-137001853	0.0243777	0	0.0487672	OK
Ube2t	Ube2t	Ube2t	TSS22500	chr1:136859141-136870756	10.3578	9.29483	11.4207	OK
Kdm5b	Kdm5b	Kdm5b	TSS4305	chr1:136456754-136529455	11.4481	11.0517	11.8445	OK
Gpr37l1	Gpr37l1	Gpr37l1	TSS25497	chr1:137056826-137064258	0	0	0	OK
Elf3	Elf3	Elf3	TSS23814	chr1:137150150-137155049	0	0	0	OK
Arl8a	Arl8a	Arl8a	TSS13021	chr1:137043410-137052845	8.8282	8.12737	9.52903	OK
Ptpn7	Ptpn7	Ptpn7	TSS22460	chr1:137029301-137041897	50.5305	49.3375	51.7234	OK
Lmod1	Lmod1	Lmod1	TSS18265	chr1:137221389-137264642	0	0	0	OK
Shisa4	Shisa4	Shisa4	TSS16148	chr1:137268032-137271640	0.0413473	0	0.0999027	OK
Timm17a	Timm17a	Timm17a	TSS14179	chr1:137198111-137210314	39.5061	37.3749	41.6374	OK
Rnpep	Rnpep	Rnpep	TSS23263	chr1:137159275-137180661	42.8693	40.8645	44.8741	OK
Nav1	Nav1	Nav1	TSS1793	chr1:137331156-137481932	1.20373	1.11371	1.29375	OK
Mir1231	Mir1231	Mir1231	TSS18347	chr1:137351179-137351260	0	0	0	OK
Ipo9	Ipo9	Ipo9	TSS3892	chr1:137278891-137327068	18.1579	17.6542	18.6617	OK
Lad1	Lad1	Lad1	TSS19006	chr1:137715174-137729918	0.298343	0.203444	0.393242	OK
Pkp1	Pkp1	Pkp1	TSS19584	chr1:137767971-137815601	0.014625	0	0.0315124	OK
Tnnt2	Tnnt2	Tnnt2	TSS5600,TSS8851	chr1:137732910-137748845	0	0	0	OK
Tnni1	Tnni1	Tnni1	TSS16292,TSS5724	chr1:137695997-137707566	0.0729144	0	0.178926	OK
Phlda3	Phlda3	Phlda3	TSS12677	chr1:137662661-137665711	1.68982	1.35769	2.02195	OK
Igfn1	Igfn1	Igfn1	TSS1003	chr1:137850154-137902919	0	0	0	OK
Ascl5	Ascl5	Ascl5	TSS27589	chr1:137947380-137947947	0	0	0	OK
Gm15850	Gm15850	Gm15850	TSS14359	chr1:138024295-138027760	0	0	0	OK
Cacna1s	Cacna1s	Cacna1s	TSS14535	chr1:137949477-138016399	0.0139823	0	0.0311568	OK
Tmem9	Tmem9	Tmem9	TSS11182,TSS17640,TSS20817	chr1:137904795-137931607	16.333	15.1204	17.5456	OK
Gpr25	Gpr25	Gpr25	TSS4045	chr1:138155490-138157450	0.270614	0.157197	0.384031	OK
5730559C18Rik	5730559C18Rik	5730559C18Rik	TSS21623	chr1:138110098-138130857	0.0222103	0	0.0478565	OK
Csrp1	Csrp1	Csrp1	TSS2291	chr1:137625773-137648806	88.5386	86.3525	90.7247	OK
Camsap2	Camsap2	Camsap2	TSS21632	chr1:138164699-138242681	2.92439	2.7442	3.10459	OK
Kif21b	Kif21b	Kif21b	TSS12319	chr1:138027977-138074591	6.04267	5.80423	6.28112	OK
9230116N13Rik	9230116N13Rik	9230116N13Rik	TSS2443	chr1:138308492-138312096	0.972596	0.759569	1.18562	OK
Ddx59	Ddx59	Ddx59	TSS8847	chr1:138311847-138336797	4.63484	4.15494	5.11473	OK
Nr5a2	Nr5a2	Nr5a2	TSS25591,TSS25955	chr1:138740160-138857025	0	0	0	OK
Platr22	Platr22	Platr22	TSS25993	chr1:138592787-138622305	0	0	0	OK
Gm19705	Gm19705	Gm19705	TSS16642,TSS22888	chr1:138579972-138587382	0.348735	0	0.77877	OK
Kif14	Kif14	Kif14	TSS2360	chr1:138364424-138427396	5.74512	5.50185	5.98838	OK
Mir181b-1	Mir181b-1	Mir181b-1	TSS16291	chr1:139863215-139863295	0	0	0	OK
Mir181a-1	Mir181a-1	Mir181a-1	TSS8943	chr1:139863031-139863118	0	0	0	OK
Zfp281	Zfp281	Zfp281	TSS5450	chr1:138521477-138526968	7.54992	7.12426	7.97558	OK
Atp6v1g3	Atp6v1g3	Atp6v1g3	TSS16904	chr1:140170314-140186039	0	0	0	OK
Gm5833	Gm5833	Gm5833	TSS21135	chr1:140536671-140578652	0	0	0	OK
Lhx9	Lhx9	Lhx9	TSS26000,TSS6927	chr1:140721762-140744156	0.0110428	0	0.0448273	OK
2310009B15Rik	2310009B15Rik	2310009B15Rik	TSS10278	chr1:140748555-140753431	14.2622	12.5079	16.0164	OK
Nek7	Nek7	Nek7	TSS21782	chr1:140381290-140516273	21.862	21.103	22.621	OK
4933436E23Rik	4933436E23Rik	4933436E23Rik	TSS20738	chr1:141276028-141299429	0	0	0	OK
Crb1	Crb1	Crb1	TSS10227	chr1:141094830-141273653	0.00464249	0	0.0139275	OK
Zbtb41	Zbtb41	Zbtb41	TSS15805	chr1:141318959-141349584	4.42652	4.213	4.64003	OK
Dennd1b	Dennd1b	Dennd1b	TSS15408,TSS4992	chr1:140860285-141072619	7.15237	6.80162	7.50312	OK
4930596I21Rik	4930596I21Rik	4930596I21Rik	TSS24532	chr1:140874233-140875823	0.219717	0	0.473425	OK
Cfhr1	Cfhr1	Cfhr1	TSS20133	chr1:141443640-141456799	0	0	0	OK
F13b	F13b	F13b	TSS12260	chr1:141398283-141420333	0	0	0	OK
Cfhr2	Cfhr2	Cfhr2	TSS17011	chr1:141706868-141755276	0	0	0	OK
Cfh	Cfh	Cfh	TSS3168	chr1:141982431-142079988	0.147963	0.093019	0.202908	OK
Gm4788	Gm4788	Gm4788	TSS12022	chr1:141594495-141677816	0.0124302	0	0.0446574	OK
Kcnt2	Kcnt2	Kcnt2	TSS26931	chr1:142142833-142506838	0	0	0	OK
4930590L20Rik	4930590L20Rik	4930590L20Rik	TSS23595	chr1:142466752-142552979	0	0	0	OK
Cdc73	Cdc73	Cdc73	TSS19147	chr1:145454628-145549814	4.21353	3.83459	4.59247	OK
B3galt2	B3galt2	B3galt2	TSS21189	chr1:145487826-145497067	0.147968	0.0948166	0.20112	OK
Aspm	Aspm	Aspm	TSS22825	chr1:141351349-141390665	11.9016	11.5787	12.2246	OK
Glrx2	Glrx2	Glrx2	TSS12366,TSS15881,TSS16764,TSS25300	chr1:145586478-145596808	4.21862	3.86522	4.57203	OK
Trove2	Trove2	Trove2	TSS11894	chr1:145597920-145624181	3.7983	3.60497	3.99163	OK
Rgs13	Rgs13	Rgs13	TSS6262	chr1:145985796-146024502	0	0	0	OK
Rgs21	Rgs21	Rgs21	TSS197	chr1:146366819-146414797	0.0364345	0	0.157664	OK
Rgs1	Rgs1	Rgs1	TSS11955	chr1:146091798-146096234	12.0481	11.1046	12.9917	OK
Uchl5	Uchl5	Uchl5	TSS25707	chr1:145624407-145654596	37.6597	35.9002	39.4191	OK
Rgs2	Rgs2	Rgs2	TSS13362	chr1:145846467-145851279	19.58	18.818	20.342	OK
Ptprc	Ptprc	Ptprc	TSS12878,TSS6027	chr1:139959435-140071882	65.364	63.0602	67.6679	OK
Brinp3	Brinp3	Brinp3	TSS21312,TSS7327	chr1:148342795-148749602	0	0	0	OK
Rgs18	Rgs18	Rgs18	TSS8951	chr1:146599970-146622551	64.523	62.722	66.3241	OK
Mir7652	Mir7652	Mir7652	TSS8661	chr1:151871390-151899332	0	0	0	OK
Ptgs2os	Ptgs2os	Ptgs2os	TSS1264	chr1:151922002-151947004	0.00745328	0	0.0223599	OK
Ptgs2	Ptgs2	Ptgs2	TSS17703	chr1:151947253-151955142	0.328198	0.24342	0.412975	OK
Ptgs2os2	Ptgs2os2	Ptgs2os2	TSS10330	chr1:152006172-152012078	0.160499	0.0674836	0.253515	OK
Pdc	Pdc	Pdc	TSS15724	chr1:152166546-152181036	0	0	0	OK
2310030A07Rik	2310030A07Rik	2310030A07Rik	TSS6778	chr1:152167810-152193901	0	0	0	OK
Pla2g4a	Pla2g4a	Pla2g4a	TSS10605,TSS17939	chr1:151676748-151808420	30.1902	28.605	31.7754	OK
Hmcn1	Hmcn1	Hmcn1	TSS16057	chr1:152409631-152840565	0.00115903	0	0.0034771	OK
C730036E19Rik	C730036E19Rik	C730036E19Rik	TSS2999	chr1:152985163-152991225	0.00852277	0	0.0255683	OK
Swt1	Swt1	Swt1	TSS1339	chr1:153214828-153275565	6.04604	5.66224	6.42984	OK
Trmt1l	Trmt1l	Trmt1l	TSS8376	chr1:153275777-153305313	12.7318	12.075	13.3886	OK
Mir7682	Mir7682	Mir7682	TSS9633	chr1:153289522-153289580	0	0	0	OK
BC003331	BC003331	BC003331	TSS14478	chr1:152208440-152240185	13.4036	12.586	14.2211	OK
Prg4	Prg4	Prg4	TSS25850	chr1:152296541-152313295	0.798148	0.596126	1.00017	OK
Tpr	Tpr	Tpr	TSS18197	chr1:152239967-152297065	49.136	46.9736	51.2984	OK
Rnf2	Rnf2	Rnf2	TSS9837	chr1:153316535-153347953	18.3229	17.5883	19.0576	OK
Fam129a	Fam129a	Fam129a	TSS24363	chr1:153418502-153566477	16.2355	15.6334	16.8377	OK
Colgalt2	Colgalt2	Colgalt2	TSS15110	chr1:154246996-154357825	0.0216593	0	0.0433292	OK
Tsen15	Tsen15	Tsen15	TSS8666	chr1:154217865-154233812	13.1324	12.0451	14.2197	OK
1700025G04Rik	1700025G04Rik	1700025G04Rik	TSS24182	chr1:153731653-153937450	2.72563	2.57082	2.88044	OK
Apobec4	Apobec4	Apobec4	TSS8218	chr1:154597680-154604674	0	0	0	OK
Rgl1	Rgl1	Rgl1	TSS5856	chr1:154364659-154472241	3.11934	2.84995	3.38872	OK
Edem3	Edem3	Edem3	TSS10964	chr1:153602503-153669458	15.5054	15.053	15.9578	OK
Ivns1abp	Ivns1abp	Ivns1abp	TSS27482	chr1:153191627-153211575	101.502	97.5789	105.425	OK
Arpc5	Arpc5	Arpc5	TSS3591	chr1:154613671-154622710	124.738	122.23	127.246	OK
Nmnat2	Nmnat2	Nmnat2	TSS12822	chr1:154802230-154966391	0.101504	0.0572041	0.145804	OK
Lamc2	Lamc2	Lamc2	TSS10179	chr1:154969885-155033577	0.0126383	0	0.0272317	OK
Ncf2	Ncf2	Ncf2	TSS205	chr1:154655019-154684120	49.297	47.9801	50.614	OK
Shcbp1l	Shcbp1l	Shcbp1l	TSS21879	chr1:155272338-155299704	0.134779	0.0566692	0.212889	OK
E330020D12Rik	E330020D12Rik	E330020D12Rik	TSS17851	chr1:155251315-155261363	0.922944	0.751559	1.09433	OK
Lamc1	Lamc1	Lamc1	TSS3992	chr1:155066051-155179916	3.50856	3.30922	3.70789	OK
Rgs16	Rgs16	Rgs16	TSS11393	chr1:155587482-155592598	0.262577	0.161306	0.363848	OK
Rgs8	Rgs8	Rgs8	TSS19697	chr1:155500166-155544795	0.12322	0.0800994	0.166342	OK
C230024C17Rik	C230024C17Rik	C230024C17Rik	TSS6979	chr1:155568369-155584959	0	0	0	OK
Smg7	Smg7	Smg7	TSS19047,TSS2504	chr1:154684124-154749776	13.4006	12.7929	14.0083	OK
Npl	Npl	Npl	TSS804	chr1:155350145-155396844	19.0082	17.8643	20.152	OK
Teddm1a	Teddm1a	Teddm1a	TSS20685	chr1:155738775-155740190	0	0	0	OK
Teddm2	Teddm2	Teddm2	TSS9416	chr1:155696671-155698325	0	0	0	OK
Rgsl1	Rgsl1	Rgsl1	TSS2735	chr1:155626516-155691271	0.00606455	0	0.0181936	OK
Teddm1b	Teddm1b	Teddm1b	TSS19544	chr1:155721474-155724001	0.197543	0.111718	0.283369	OK
Dhx9	Dhx9	Dhx9	TSS19185	chr1:155302887-155334790	22.6407	21.9841	23.2972	OK
Rnasel	Rnasel	Rnasel	TSS22513	chr1:155596555-155611351	11.7006	11.2373	12.164	OK
Zfp648	Zfp648	Zfp648	TSS20118	chr1:156048316-156052804	0	0	0	OK
4930452N14Rik	4930452N14Rik	4930452N14Rik	TSS14000	chr1:156088650-156104036	0	0	0	OK
4930532M18Rik	4930532M18Rik	4930532M18Rik	TSS2880	chr1:156102818-156117546	0	0	0	OK
Cacna1e	Cacna1e	Cacna1e	TSS18822	chr1:156239648-156573050	0.49862	0.440314	0.556926	OK
Mr1	Mr1	Mr1	TSS21929	chr1:156975007-156993910	2.89823	2.57215	3.22431	OK
Ier5	Ier5	Ier5	TSS26906	chr1:156943496-156946766	10.6181	10.0807	11.1555	OK
Mir8114	Mir8114	Mir8114	TSS4672	chr1:155747055-155747166	0	0	0	OK
Glul	Glul	Glul	TSS4673	chr1:155747058-155756853	43.592	41.4354	45.7485	OK
Stx6	Stx6	Stx6	TSS27152	chr1:157005832-157050647	18.1284	17.3117	18.9451	OK
Gm5532	Gm5532	Gm5532	TSS6279	chr1:157367302-157374241	0	0	0	OK
Lhx4	Lhx4	Lhx4	TSS4046	chr1:157548823-157589157	0	0	0	OK
Xpr1	Xpr1	Xpr1	TSS17678	chr1:157122786-157264574	7.98806	7.68832	8.28779	OK
Acbd6	Acbd6	Acbd6	TSS4208	chr1:157405249-157534363	24.1931	22.6036	25.7825	OK
Qsox1	Qsox1	Qsox1	TSS16868	chr1:157625284-157660029	17.7255	16.7755	18.6755	OK
Cep350	Cep350	Cep350	TSS1034	chr1:157692093-157820385	11.4111	11.1366	11.6855	OK
Nphs2	Nphs2	Nphs2	TSS1286	chr1:158240865-158258166	0.0286552	0	0.0573242	OK
Fam163a	Fam163a	Fam163a	TSS9228	chr1:157923085-158135156	0.00565362	0	0.0169608	OK
Tdrd5	Tdrd5	Tdrd5	TSS14273,TSS16563	chr1:158185425-158233737	0.0141247	0	0.0413745	OK
Soat1	Soat1	Soat1	TSS25556	chr1:158358238-158404459	28.1158	27.3922	28.8394	OK
Tor3a	Tor3a	Tor3a	TSS21739	chr1:158583747-158604470	11.9701	11.3997	12.5404	OK
Tor1aip1	Tor1aip1	Tor1aip1	TSS26623,TSS3187	chr1:157851728-157883610	12.3703	11.7312	13.0093	OK
Tor1aip2	Tor1aip2	Tor1aip2	TSS24679,TSS26195,TSS3011,TSS9250	chr1:157882793-157915989	29.1028	27.944	30.2615	OK
Abl2	Abl2	Abl2	TSS14868	chr1:158488917-158579750	7.05192	6.73008	7.37376	OK
Fam20b	Fam20b	Fam20b	TSS27053	chr1:158608701-158649041	19.575	18.9385	20.2114	OK
Tex35	Tex35	Tex35	TSS14681,TSS19013	chr1:159029277-159038811	0	0	0	OK
Sec16b	Sec16b	Sec16b	TSS19247,TSS2453	chr1:159436926-159498555	0.151081	0.0934259	0.208736	OK
BC026585	BC026585	BC026585	TSS23168	chr1:159388712-159418864	7.19679	6.45806	7.93551	OK
Brinp2	Brinp2	Brinp2	TSS12295	chr1:160175399-160286391	0.0107056	0	0.0258667	OK
Pappa2	Pappa2	Pappa2	TSS27026	chr1:160641861-160887569	0	0	0	OK
Rasal2	Rasal2	Rasal2	TSS19558	chr1:159065313-159342726	0.753894	0.667125	0.840662	OK
2810025M15Rik	2810025M15Rik	2810025M15Rik	TSS14725	chr1:159342482-159350367	16.33	14.9784	17.6816	OK
Astn1	Astn1	Astn1	TSS5399	chr1:160292434-160621917	0.0029871	0	0.0110715	OK
Mir488	Mir488	Mir488	TSS7891	chr1:160435755-160435864	0	0	0	OK
Tnr	Tnr	Tnr	TSS16119	chr1:161453899-161855053	0	0	0	OK
Tnn	Tnn	Tnn	TSS2894	chr1:162015162-162083706	0.00746128	0	0.0180278	OK
Ralgps2	Ralgps2	Ralgps2	TSS10505,TSS14155	chr1:158734296-158869757	5.36504	5.05606	5.67401	OK
Angptl1	Angptl1	Angptl1	TSS25002	chr1:158769153-158791209	0.0208484	0	0.0503735	OK
4930523C07Rik	4930523C07Rik	4930523C07Rik	TSS15973	chr1:161974510-162008717	7.04539	6.54582	7.54496	OK
4930562F07Rik	4930562F07Rik	4930562F07Rik	TSS1764,TSS3318	chr1:162004865-162008116	3.88142	3.10432	4.65851	OK
Rfwd2	Rfwd2	Rfwd2	TSS11819	chr1:161162456-161277711	18.5456	17.9778	19.1135	OK
Scarna3a	Scarna3a	Scarna3a	TSS25008	chr1:161270437-161270555	95.3557	0	206.413	OK
Mir1843b	Mir1843b	Mir1843b	TSS13771	chr1:161270488-161270554	0	0	0	OK
Mrps14	Mrps14	Mrps14	TSS1657	chr1:162125390-162131317	21.1542	20.1592	22.1492	OK
Cacybp	Cacybp	Cacybp	TSS4915	chr1:162132497-162143023	66.4438	64.7266	68.1609	OK
Rabgap1l	Rabgap1l	Rabgap1l	TSS20170,TSS25985	chr1:162149304-162723069	20.8645	19.9331	21.7959	OK
Mir1927	Mir1927	Mir1927	TSS16738	chr1:162225994-162226103	0	0	0	OK
Gpr52	Gpr52	Gpr52	TSS23667	chr1:162506798-162507884	0.0921138	0	0.184272	OK
Serpinc1	Serpinc1	Serpinc1	TSS14483	chr1:162908736-162933145	0.158644	0.0759679	0.241319	OK
Zbtb37	Zbtb37	Zbtb37	TSS730	chr1:162947886-162964390	1.53585	1.3474	1.72429	OK
Rc3h1	Rc3h1	Rc3h1	TSS21538	chr1:162836541-162905107	8.98813	8.72293	9.25333	OK
Dars2	Dars2	Dars2	TSS2639	chr1:162970743-163000763	11.7283	11.1903	12.2663	OK
Gas5	Gas5	Gas5	TSS27200	chr1:162965296-162968668	32.5739	31.4999	33.6478	OK
Snord47	Snord47	Snord47	TSS19281	chr1:162968222-162968287	0	0	0	OK
Ankrd45	Ankrd45	Ankrd45	TSS19463	chr1:163072842-163100638	0	0	0	OK
4930469G21Rik	4930469G21Rik	4930469G21Rik	TSS3200	chr1:163086973-163089445	0	0	0	OK
Klhl20	Klhl20	Klhl20	TSS23615	chr1:163018508-163061610	6.87801	6.49037	7.26565	OK
Cenpl	Cenpl	Cenpl	TSS13985	chr1:163000897-163016856	6.54947	6.00158	7.09736	OK
Tnfsf18	Tnfsf18	Tnfsf18	TSS20480	chr1:163424787-163435421	0	0	0	OK
Fasl	Fasl	Fasl	TSS27344	chr1:163710822-163718626	0.367793	0.229221	0.506364	OK
Tnfsf4	Tnfsf4	Tnfsf4	TSS24240	chr1:163325568-163348337	0.45389	0.290848	0.616933	OK
Dnm3	Dnm3	Dnm3	TSS15963,TSS15965	chr1:163917432-164408165	0.0200356	0.00105842	0.0390128	OK
2810442N19Rik	2810442N19Rik	2810442N19Rik	TSS19853	chr1:163935099-163946616	0	0	0	OK
Dnm3os	Dnm3os	Dnm3os	TSS14049	chr1:164147753-164155681	0	0	0	OK
Mir199a-2	Mir199a-2	Mir199a-2	TSS12786	chr1:164147944-164148054	0	0	0	OK
Mir214	Mir214	Mir214	TSS7654	chr1:164153498-164153608	0	0	0	OK
4930558K02Rik	4930558K02Rik	4930558K02Rik	TSS18859,TSS1956	chr1:163872219-163909767	0.0250296	0	0.108661	OK
Pigc	Pigc	Pigc	TSS10931	chr1:163899318-163903566	6.62805	6.15259	7.10351	OK
Suco	Suco	Suco	TSS23940	chr1:163746242-163806792	10.8917	10.5053	11.2781	OK
Mettl13	Mettl13	Mettl13	TSS24143	chr1:164463802-164478476	11.3123	10.7059	11.9186	OK
Myoc	Myoc	Myoc	TSS24975	chr1:164569280-164579825	0	0	0	OK
7420461P10Rik	7420461P10Rik	7420461P10Rik	TSS13851	chr1:164577373-164588350	0	0	0	OK
Vamp4	Vamp4	Vamp4	TSS2989	chr1:164500958-164529209	3.08388	2.75038	3.41738	OK
Prdx6	Prdx6	Prdx6	TSS11585	chr1:163170242-163181341	84.3108	80.5047	88.1169	OK
Fmo4	Fmo4	Fmo4	TSS20307	chr1:164724013-164742680	0	0	0	OK
Fmo6	Fmo6	Fmo6	TSS24774	chr1:164846681-164867356	0	0	0	OK
Fmo1	Fmo1	Fmo1	TSS5860	chr1:164759691-164796679	0	0	0	OK
Mroh9	Mroh9	Mroh9	TSS7805	chr1:164954432-165015801	0	0	0	OK
Fmo2	Fmo2	Fmo2	TSS835	chr1:164805177-164828843	0	0	0	OK
Fmo3	Fmo3	Fmo3	TSS15483	chr1:164883930-164914622	0	0	0	OK
Prrx1	Prrx1	Prrx1	TSS17284	chr1:165175249-165243781	0.0222749	0	0.0476415	OK
Mettl11b	Mettl11b	Mettl11b	TSS27191	chr1:165633123-165655363	0	0	0	OK
Gorab	Gorab	Gorab	TSS10100	chr1:165315039-165333772	3.62728	3.26591	3.98866	OK
Kifap3	Kifap3	Kifap3	TSS6931	chr1:165709713-165847238	6.7344	6.26267	7.20613	OK
Mettl18	Mettl18	Mettl18	TSS19127	chr1:165925075-165927374	5.66569	5.05299	6.2784	OK
Sele	Sele	Sele	TSS25526	chr1:165978364-165987808	0.0153528	0	0.0370953	OK
Prrc2c	Prrc2c	Prrc2c	TSS20280	chr1:164601915-164670687	17.6226	17.2354	18.0099	OK
Scyl3	Scyl3	Scyl3	TSS25039,TSS6518	chr1:165859230-165885257	8.4314	7.92625	8.93655	OK
BC055324	BC055324	BC055324	TSS23113	chr1:165884138-165924912	12.1837	11.3871	12.9803	OK
Selp	Selp	Selp	TSS12310	chr1:166045394-166080157	0.972401	0.807463	1.13734	OK
F5	F5	F5	TSS7851	chr1:166081965-166150408	1.25692	1.12446	1.38939	OK
Gm16548	Gm16548	Gm16548	TSS25362	chr1:166078706-166082348	0.137805	0.0264418	0.249169	OK
Slc19a2	Slc19a2	Slc19a2	TSS9326	chr1:166179176-166195516	5.14069	4.74103	5.54036	OK
Ccdc181	Ccdc181	Ccdc181	TSS5780	chr1:166205728-166217978	8.77384	8.11709	9.43059	OK
Blzf1	Blzf1	Blzf1	TSS1045	chr1:166219930-166237615	5.63487	5.24409	6.02565	OK
4930568G15Rik	4930568G15Rik	4930568G15Rik	TSS3994	chr1:166996747-167022061	0	0	0	OK
Dpt	Dpt	Dpt	TSS26178	chr1:166726862-166754397	0	0	0	OK
Gm20743	Gm20743	Gm20743	TSS14033	chr1:166793251-166801569	0.0742946	0.00784349	0.140746	OK
Xcl1	Xcl1	Xcl1	TSS15861	chr1:166861778-166865641	3.19486	2.28524	4.10447	OK
Tbx19	Tbx19	Tbx19	TSS13580	chr1:167067983-167090904	0	0	0	OK
Nme7	Nme7	Nme7	TSS8231	chr1:166237802-166367431	8.88618	8.13133	9.64102	OK
Atp1b1	Atp1b1	Atp1b1	TSS13033	chr1:166367229-166388486	14.7014	13.7582	15.6446	OK
Sell	Sell	Sell	TSS15626	chr1:165992206-166010916	77.691	74.0789	81.3032	OK
Gpr161	Gpr161	Gpr161	TSS23182	chr1:167225896-167251982	0.308849	0.187251	0.430448	OK
Sft2d2	Sft2d2	Sft2d2	TSS6395	chr1:167104471-167124564	17.5576	17.0302	18.085	OK
Tiprl	Tiprl	Tiprl	TSS15877	chr1:167142416-167167089	7.6195	7.22972	8.00928	OK
Dcaf6	Dcaf6	Dcaf6	TSS14737	chr1:167259631-167390594	6.27684	5.862	6.69169	OK
Adcy10	Adcy10	Adcy10	TSS22632	chr1:167415313-167506904	0	0	0	OK
Mpzl1	Mpzl1	Mpzl1	TSS19528	chr1:167522311-167564672	0.785526	0.60484	0.966211	OK
Mpc2	Mpc2	Mpc2	TSS13795	chr1:167391338-167411345	31.8919	29.8896	33.8942	OK
Rcsd1	Rcsd1	Rcsd1	TSS21590	chr1:167579075-167638225	32.679	31.1014	34.2567	OK
Ildr2	Ildr2	Ildr2	TSS6159	chr1:168184269-168246963	0.0129998	0.00137243	0.0246273	OK
Mael	Mael	Mael	TSS13899	chr1:168131515-168168875	0	0	0	OK
Gpa33	Gpa33	Gpa33	TSS22462	chr1:168060590-168096641	0	0	0	OK
Dusp27	Dusp27	Dusp27	TSS13100	chr1:168028278-168058029	0.00546125	0	0.0202609	OK
Creg1	Creg1	Creg1	TSS24709	chr1:167693910-167705435	75.0436	73.2209	76.8662	OK
Fmo9	Fmo9	Fmo9	TSS18959	chr1:168592185-168611976	0	0	0	OK
Gm4846	Gm4846	Gm4846	TSS13451	chr1:168413743-168427719	0	0	0	OK
Gm4847	Gm4847	Gm4847	TSS7847	chr1:168559101-168577824	0	0	0	OK
Gm16701	Gm16701	Gm16701	TSS6928	chr1:168904153-168929861	0.0275554	0	0.0826661	OK
Fam78b	Fam78b	Fam78b	TSS6219	chr1:168931547-169021433	0.0233927	0	0.047377	OK
Cd247	Cd247	Cd247	TSS12782	chr1:167718811-167801284	1.36919	1.08166	1.65672	OK
Pou2f1	Pou2f1	Pou2f1	TSS22936,TSS3154	chr1:167795284-167932765	3.27435	3.09066	3.45803	OK
Tada1	Tada1	Tada1	TSS24169	chr1:168309297-168323751	28.0127	26.4146	29.6109	OK
Pogk	Pogk	Pogk	TSS8823	chr1:168323741-168339959	4.22768	3.9556	4.49977	OK
Mir6347	Mir6347	Mir6347	TSS17111	chr1:169220255-169220356	0	0	0	OK
Uck2	Uck2	Uck2	TSS13028	chr1:169156216-169215258	77.3518	74.9779	79.7257	OK
Tmco1	Tmco1	Tmco1	TSS27575	chr1:169238800-169264109	17.1687	16.5893	17.7482	OK
Lmx1a	Lmx1a	Lmx1a	TSS1597	chr1:169619688-169778864	0	0	0	OK
Rxrg	Rxrg	Rxrg	TSS27210,TSS8826	chr1:169528492-169569754	0	0	0	OK
Mgst3	Mgst3	Mgst3	TSS9379	chr1:169302514-169323928	22.2526	20.229	24.2762	OK
Lrrc52	Lrrc52	Lrrc52	TSS17125	chr1:169375805-169396911	0	0	0	OK
Aldh9a1	Aldh9a1	Aldh9a1	TSS5561	chr1:169280121-169298661	35.8227	34.7545	36.891	OK
Mir6354	Mir6354	Mir6354	TSS21470	chr1:170949104-170949220	0	0	0	OK
Mir6348	Mir6348	Mir6348	TSS26612	chr1:170420773-170420893	0	0	0	OK
Rgs5	Rgs5	Rgs5	TSS22272	chr1:171585631-171623657	0.0257035	0	0.0621044	OK
1700084C01Rik	1700084C01Rik	1700084C01Rik	TSS11263	chr1:171859069-171864784	0.0331891	0	0.080191	OK
Rgs4	Rgs4	Rgs4	TSS18188	chr1:171671607-171677773	0.00759599	0	0.022788	OK
3110045C21Rik	3110045C21Rik	3110045C21Rik	TSS18611	chr1:171899539-171902527	0.983499	0.683831	1.28317	OK
Ddr2	Ddr2	Ddr2	TSS6775	chr1:171902437-172019075	0.0336747	0.0142902	0.0530591	OK
Pbx1	Pbx1	Pbx1	TSS15803	chr1:170049494-170362300	9.99668	9.54035	10.453	OK
Hsd17b7	Hsd17b7	Hsd17b7	TSS5464	chr1:171879667-171899336	7.77779	7.39127	8.16432	OK
Nuf2	Nuf2	Nuf2	TSS26980	chr1:171428064-171461595	27.6244	26.6041	28.6447	OK
Uap1	Uap1	Uap1	TSS17382	chr1:172071353-172105095	17.9652	16.9663	18.9641	OK
Sh2d1b2	Sh2d1b2	Sh2d1b2	TSS4441	chr1:172163001-172181718	0	0	0	OK
Sh2d1b1	Sh2d1b1	Sh2d1b1	TSS12311	chr1:172207454-172215793	2.26383	1.87463	2.65303	OK
Gm7694	Gm7694	Gm7694	TSS24220	chr1:172228323-172236463	1.48215	1.29513	1.66916	OK
1700015E13Rik	1700015E13Rik	1700015E13Rik	TSS9663	chr1:172238991-172242256	0.194669	0.0205517	0.368785	OK
Olfml2b	Olfml2b	Olfml2b	TSS13770	chr1:172574662-172612920	0.251848	0.165695	0.338001	OK
Nos1ap	Nos1ap	Nos1ap	TSS14547,TSS18950	chr1:172247626-172519980	0.821126	0.620574	1.02168	OK
Uhmk1	Uhmk1	Uhmk1	TSS3349	chr1:172129386-172145524	19.4466	18.5061	20.3872	OK
Fcrlb	Fcrlb	Fcrlb	TSS6475	chr1:172837403-172843072	0.0567736	0	0.12233	OK
Dusp12	Dusp12	Dusp12	TSS27163	chr1:172804318-172815671	10.2938	9.4335	11.1541	OK
Atf6	Atf6	Atf6	TSS3195	chr1:172634587-172797902	11.4619	11.0975	11.8263	OK
Fcrla	Fcrla	Fcrla	TSS21496	chr1:172847724-172857714	16.3759	15.3172	17.4346	OK
Fcgr4	Fcgr4	Fcgr4	TSS1931	chr1:172949056-172959892	1.11275	0.815747	1.40975	OK
Fcgr2b	Fcgr2b	Fcgr2b	TSS5559	chr1:172890688-172906202	31.6715	29.9289	33.4141	OK
Mir6546	Mir6546	Mir6546	TSS14517	chr1:172994721-172994783	0	0	0	OK
Cfap126	Cfap126	Cfap126	TSS17529	chr1:173051791-173057098	0.708156	0.445153	0.971158	OK
Fcgr3	Fcgr3	Fcgr3	TSS24501	chr1:172981299-172989534	57.9144	55.8825	59.9463	OK
Pcp4l1	Pcp4l1	Pcp4l1	TSS12135	chr1:173103394-173126399	2.18952	1.8271	2.55193	OK
Mpz	Mpz	Mpz	TSS332	chr1:173080843-173091254	0.0346574	0	0.0746764	OK
Sdhc	Sdhc	Sdhc	TSS12048	chr1:173059287-173080734	79.8786	77.2916	82.4655	OK
Nr1i3	Nr1i3	Nr1i3	TSS11601	chr1:173144100-173148976	0.0740976	0	0.16982	OK
Apoa2	Apoa2	Apoa2	TSS7267,TSS9761	chr1:173151694-173156510	0.501585	0.067662	0.935508	OK
Tomm40l	Tomm40l	Tomm40l	TSS17193	chr1:173147933-173152645	11.5806	10.8126	12.3486	OK
Fcer1g	Fcer1g	Fcer1g	TSS5582	chr1:173159702-173164480	106.377	102.082	110.672	OK
Adamts4	Adamts4	Adamts4	TSS3941	chr1:173180552-173190053	0	0	0	OK
B4galt3	B4galt3	B4galt3	TSS25419	chr1:173200458-173207026	10.3457	9.64648	11.0449	OK
Ppox	Ppox	Ppox	TSS5740	chr1:173207122-173211317	7.15733	6.54452	7.77014	OK
Usp21	Usp21	Usp21	TSS23341	chr1:173212083-173218092	9.00498	8.38579	9.62416	OK
Ndufs2	Ndufs2	Ndufs2	TSS22112	chr1:173164990-173177243	100.96	98.4935	103.426	OK
Ufc1	Ufc1	Ufc1	TSS17671	chr1:173218694-173225113	77.6403	74.7671	80.5134	OK
Klhdc9	Klhdc9	Klhdc9	TSS1870	chr1:173288579-173290929	1.27795	0.997143	1.55876	OK
Pfdn2	Pfdn2	Pfdn2	TSS1626	chr1:173275829-173288301	16.3883	14.6218	18.1548	OK
Pvrl4	Pvrl4	Pvrl4	TSS22143	chr1:173300303-173318418	0.958405	0.79741	1.1194	OK
Dedd	Dedd	Dedd	TSS27279	chr1:173259275-173272632	8.94172	8.32011	9.56332	OK
Nit1	Nit1	Nit1	TSS2059	chr1:173272367-173275776	15.4846	14.3057	16.6635	OK
Tstd1	Tstd1	Tstd1	TSS25226	chr1:173349163-173350483	0.38932	0.0950217	0.683618	OK
F11r	F11r	F11r	TSS10082	chr1:173367691-173394724	4.00662	3.6229	4.39034	OK
Itln1	Itln1	Itln1	TSS20107	chr1:173448254-173465425	0	0	0	OK
Alyref2	Alyref2	Alyref2	TSS19695	chr1:173433608-173434881	7.60728	6.84465	8.36992	OK
Cd244	Cd244	Cd244	TSS1825	chr1:173489323-173515447	6.24029	5.85578	6.6248	OK
Arhgap30	Arhgap30	Arhgap30	TSS14338	chr1:173319090-173340370	42.7803	41.8489	43.7117	OK
Usf1	Usf1	Usf1	TSS16640,TSS682	chr1:173341443-173348890	34.7647	33.0924	36.437	OK
Slamf7	Slamf7	Slamf7	TSS25182	chr1:173562533-173583168	5.70969	5.35121	6.06816	OK
Mir7683	Mir7683	Mir7683	TSS9777	chr1:173571970-173572031	0	0	0	OK
Ly9	Ly9	Ly9	TSS20490,TSS25146	chr1:173518743-173537541	15.7891	14.8464	16.7319	OK
Slamf1	Slamf1	Slamf1	TSS7382	chr1:173697262-173731315	0.869451	0.698563	1.04034	OK
Cd48	Cd48	Cd48	TSS12522	chr1:173612185-173635388	80.5851	77.9397	83.2305	OK
Nhlh1	Nhlh1	Nhlh1	TSS19436	chr1:173982422-173987727	0	0	0	OK
Slamf6	Slamf6	Slamf6	TSS22747	chr1:173847667-173873999	2.41748	2.11499	2.71998	OK
Vangl2	Vangl2	Vangl2	TSS4217	chr1:173934501-173957399	2.42797	2.10902	2.74691	OK
Cd84	Cd84	Cd84	TSS26077	chr1:173769827-173820849	17.6097	16.7023	18.5171	OK
Pex19	Pex19	Pex19	TSS27572	chr1:174056885-174066628	16.8177	15.8333	17.8022	OK
Atp1a2	Atp1a2	Atp1a2	TSS21176	chr1:174201839-174228195	0	0	0	OK
Atp1a4	Atp1a4	Atp1a4	TSS3521	chr1:174153638-174188555	0	0	0	OK
Casq1	Casq1	Casq1	TSS4965	chr1:174140024-174150026	0.0123607	0	0.037082	OK
Pea15a	Pea15a	Pea15a	TSS7686	chr1:174126859-174136912	8.40478	7.84492	8.96464	OK
Kcnj9	Kcnj9	Kcnj9	TSS11885	chr1:174251163-174259394	0.00678907	0	0.0203672	OK
Kcnj10	Kcnj10	Kcnj10	TSS14154	chr1:174271340-174304216	0.024103	0.00442299	0.0437831	OK
Igsf8	Igsf8	Igsf8	TSS24905	chr1:174242537-174249966	21.1481	20.2187	22.0775	OK
Slamf9	Slamf9	Slamf9	TSS19173	chr1:174405490-174408540	4.49918	3.87051	5.12786	OK
Dcaf8	Dcaf8	Dcaf8	TSS19644	chr1:174078145-174126524	39.5917	38.6138	40.5696	OK
Igsf9	Igsf9	Igsf9	TSS13067,TSS6410	chr1:174412343-174429008	0.228192	0.156255	0.30013	OK
Pigm	Pigm	Pigm	TSS1965	chr1:174306661-174314230	6.87124	6.59171	7.15077	OK
Ncstn	Ncstn	Ncstn	TSS9070	chr1:173996143-174012880	23.8558	22.5401	25.1714	OK
Copa	Copa	Copa	TSS20502	chr1:174012659-174052463	81.1236	77.5529	84.6943	OK
Vsig8	Vsig8	Vsig8	TSS20138,TSS2309	chr1:174486068-174493848	0.0258299	0	0.080965	OK
Fcrl6	Fcrl6	Fcrl6	TSS3248	chr1:174526770-174532682	0	0	0	OK
Apcs	Apcs	Apcs	TSS18189	chr1:174824091-174825185	0	0	0	OK
Crp	Crp	Crp	TSS16588	chr1:174628186-174630097	0	0	0	OK
Olfr16	Olfr16	Olfr16	TSS20790	chr1:174886898-174887948	0	0	0	OK
Cfap45	Cfap45	Cfap45	TSS24109	chr1:174451260-174476001	0.114754	0.0382513	0.191256	OK
4933439K11Rik	4933439K11Rik	4933439K11Rik	TSS7197	chr1:174471750-174480937	0.219008	0.0641459	0.37387	OK
Dusp23	Dusp23	Dusp23	TSS14739	chr1:174560899-174563105	2.97464	2.5189	3.43037	OK
Slamf8	Slamf8	Slamf8	TSS26993	chr1:174511507-174520699	1.83565	1.54809	2.12321	OK
Olfr1408	Olfr1408	Olfr1408	TSS23363	chr1:175060413-175061346	0	0	0	OK
Olfr1406	Olfr1406	Olfr1406	TSS4873	chr1:175113572-175114635	0	0	0	OK
Olfr1404	Olfr1404	Olfr1404	TSS2392	chr1:175145737-175146771	0	0	0	OK
Olfr218	Olfr218	Olfr218	TSS519	chr1:175133488-175134430	0	0	0	OK
Mptx2	Mptx2	Mptx2	TSS27154	chr1:175204591-175207887	0	0	0	OK
Olfr418	Olfr418	Olfr418	TSS23685	chr1:175200277-175201268	0	0	0	OK
Ackr1	Ackr1	Ackr1	TSS12971	chr1:175262016-175263634	0.320178	0.15332	0.487037	OK
Cadm3	Cadm3	Cadm3	TSS19116	chr1:175264384-175297826	0.395619	0.303402	0.487836	OK
Fcer1a	Fcer1a	Fcer1a	TSS21244	chr1:175151401-175157360	17.796	16.4657	19.1263	OK
BC094916	BC094916	BC094916	TSS6948	chr1:175451441-175466088	2.10377	1.70502	2.50252	OK
Pydc4	Pydc4	Pydc4	TSS24308	chr1:175522087-175529405	0.4142	0.292464	0.535936	OK
Aim2	Aim2	Aim2	TSS20117	chr1:175350734-175396167	11.3933	10.7545	12.0321	OK
Tagln2	Tagln2	Tagln2	TSS13126	chr1:174430376-174437506	185.627	181.978	189.276	OK
Pydc3	Pydc3	Pydc3	TSS16477	chr1:175603810-175628523	1.00994	0.83567	1.18421	OK
AI607873	AI607873	AI607873	TSS6015	chr1:175653558-175671940	3.32432	3.03162	3.61701	OK
Pyhin1	Pyhin1	Pyhin1	TSS15050	chr1:175560989-175578059	22.8949	22.1337	23.6562	OK
Ifi204	Ifi204	Ifi204	TSS18278	chr1:175677424-175697050	7.69254	7.13659	8.24849	OK
Mndal	Mndal	Mndal	TSS20713	chr1:175787350-175810318	31.721	30.4809	32.9611	OK
Mnda	Mnda	Mnda	TSS26823	chr1:175826471-175843177	9.18472	8.41778	9.95165	OK
Ifi202b	Ifi202b	Ifi202b	TSS27328	chr1:175892699-175912975	0	0	0	OK
Olfr432	Olfr432	Olfr432	TSS8972	chr1:175980505-175981444	0	0	0	OK
Olfr429	Olfr429	Olfr429	TSS20977	chr1:176019168-176020111	0	0	0	OK
Olfr427	Olfr427	Olfr427	TSS22136	chr1:176029590-176030538	0	0	0	OK
Olfr426	Olfr426	Olfr426	TSS22136	chr1:176029590-176030541	0	0	0	OK
Olfr430	Olfr430	Olfr430	TSS1851	chr1:175999430-176000384	0	0	0	OK
Olfr433	Olfr433	Olfr433	TSS5670	chr1:175972063-175973067	0.075902	0	0.163546	OK
Olfr231	Olfr231	Olfr231	TSS19659	chr1:176047221-176048145	0	0	0	OK
Ifi205	Ifi205	Ifi205	TSS17386	chr1:175942128-175961886	6.87977	6.24257	7.51698	OK
Olfr424	Olfr424	Olfr424	TSS21164	chr1:176066876-176067824	0	0	0	OK
Olfr421-ps1	Olfr421-ps1	Olfr421-ps1	TSS19976	chr1:176081611-176082661	0	0	0	OK
Olfr420	Olfr420	Olfr420	TSS22981	chr1:176088852-176089898	0.0240835	0	0.0722506	OK
Olfr419	Olfr419	Olfr419	TSS3317	chr1:176180019-176181107	0	0	0	OK
Olfr417	Olfr417	Olfr417	TSS9471	chr1:176299049-176299979	0.263851	0.0881941	0.439508	OK
Mptx1	Mptx1	Mptx1	TSS8129	chr1:176260648-176263008	0	0	0	OK
Olfr248	Olfr248	Olfr248	TSS1574	chr1:176321176-176322186	0.188395	0.0307789	0.346011	OK
Olfr220	Olfr220	Olfr220	TSS12072	chr1:176378755-176379733	0	0	0	OK
Rgs7	Rgs7	Rgs7	TSS564	chr1:176989206-177422676	0	0	0	OK
Ifi203	Ifi203	Ifi203	TSS1444,TSS4314	chr1:175850530-175872803	14.2922	13.5849	14.9994	OK
Grem2	Grem2	Grem2	TSS20240	chr1:176763915-176851950	0.00588628	0	0.0176588	OK
Olfr414	Olfr414	Olfr414	TSS3717	chr1:176360560-176361515	0.349517	0.15564	0.543394	OK
Fmn2	Fmn2	Fmn2	TSS6970	chr1:176431955-176752860	0.0737869	0.0423241	0.10525	OK
Spta1	Spta1	Spta1	TSS21844	chr1:176102906-176178580	4.4698	4.25582	4.68378	OK
Wdr64	Wdr64	Wdr64	TSS17867	chr1:177628723-177745864	0	0	0	OK
Fh1	Fh1	Fh1	TSS4209	chr1:177531508-177555766	73.1493	71.0867	75.2119	OK
Kmo	Kmo	Kmo	TSS27390	chr1:177562323-177590984	19.5697	18.7283	20.411	OK
Opn3	Opn3	Opn3	TSS7358	chr1:177592552-177622763	1.74004	1.43713	2.04294	OK
Chml	Chml	Chml	TSS23921	chr1:177612368-177618484	5.81635	5.52818	6.10452	OK
Becn2	Becn2	Becn2	TSS5555	chr1:177850459-177852356	0	0	0	OK
Pld5	Pld5	Pld5	TSS10504,TSS16147	chr1:177892436-178205443	0	0	0	OK
Exo1	Exo1	Exo1	TSS13369	chr1:177810908-177841527	9.31833	8.93495	9.70172	OK
Cep170	Cep170	Cep170	TSS11489	chr1:178663783-178737255	8.19628	7.87688	8.51568	OK
Mir350	Mir350	Mir350	TSS2635	chr1:178702455-178702554	0	0	0	OK
Sdccag8	Sdccag8	Sdccag8	TSS27011	chr1:178744790-178950563	8.82949	8.29306	9.36592	OK
Hmga2-ps1	Hmga2-ps1	Hmga2-ps1	TSS479	chr1:178764754-178766264	2.70483	2.28941	3.12025	OK
Akt3	Akt3	Akt3	TSS38	chr1:178952245-179178898	11.8541	11.3864	12.3218	OK
1700016C15Rik	1700016C15Rik	1700016C15Rik	TSS16572	chr1:179659944-179683436	0	0	0	OK
2310043L19Rik	2310043L19Rik	2310043L19Rik	TSS1258	chr1:179571672-179573074	0	0	0	OK
Zbtb18	Zbtb18	Zbtb18	TSS10464,TSS12249	chr1:179374791-179380897	17.7653	16.8433	18.6872	OK
Gm16432	Gm16432	Gm16432	TSS17281	chr1:179921565-179978422	0.028222	0	0.0681896	OK
Desi2	Desi2	Desi2	TSS26773	chr1:180117547-180182728	11.6527	11.1602	12.1452	OK
Cox20	Cox20	Cox20	TSS14834	chr1:180249283-180252824	31.5656	28.4591	34.6721	OK
Adss	Adss	Adss	TSS9469	chr1:179693308-179726640	49.9403	48.6054	51.2752	OK
Efcab2	Efcab2	Efcab2	TSS22739	chr1:180336011-180413380	0.693446	0.534399	0.852494	OK
Kif26b	Kif26b	Kif26b	TSS3644	chr1:180459255-180862988	0.255811	0.200827	0.310795	OK
Smyd3	Smyd3	Smyd3	TSS10279	chr1:180885169-181448134	5.93621	5.56105	6.31137	OK
Tfb2m	Tfb2m	Tfb2m	TSS17228	chr1:181458186-181476398	12.3196	11.642	12.9972	OK
Sccpdh	Sccpdh	Sccpdh	TSS8875	chr1:181598361-181617315	7.81393	7.19741	8.43046	OK
Cnst	Cnst	Cnst	TSS6804	chr1:181476659-181557604	7.46869	7.0896	7.84779	OK
Cdc42bpa	Cdc42bpa	Cdc42bpa	TSS7043	chr1:181891219-182095733	2.64466	2.44806	2.84127	OK
Adck3	Adck3	Adck3	TSS12742,TSS6538	chr1:182095368-182126151	2.79953	2.52425	3.07481	OK
6330403A02Rik	6330403A02Rik	6330403A02Rik	TSS9795	chr1:182362503-182413635	0.0889254	0.0546285	0.123222	OK
Gm5069	Gm5069	Gm5069	TSS22441	chr1:182257099-182260680	0.160408	0.0957328	0.225083	OK
Itpkb	Itpkb	Itpkb	TSS11121	chr1:182260606-182353790	7.54764	7.06978	8.0255	OK
Psen2	Psen2	Psen2	TSS22334,TSS3314	chr1:182157134-182186431	16.4031	15.2942	17.5121	OK
Ahctf1	Ahctf1	Ahctf1	TSS25158	chr1:181675034-181734146	21.3684	20.9038	21.8329	OK
Hnrnpu	Hnrnpu	Hnrnpu	TSS5468	chr1:180258430-180267915	207.832	205.575	210.088	OK
Mixl1	Mixl1	Mixl1	TSS18851	chr1:182623178-182627165	0.00993648	0	0.0298094	OK
Lin9	Lin9	Lin9	TSS7609	chr1:182571280-182620818	8.84812	8.22542	9.47083	OK
Acbd3	Acbd3	Acbd3	TSS23077	chr1:182656173-182684335	11.9346	11.3829	12.4863	OK
Parp1	Parp1	Parp1	TSS9885	chr1:182499105-182531385	91.7793	87.7203	95.8382	OK
Mir6904	Mir6904	Mir6904	TSS3400	chr1:182517331-182517398	0	0	0	OK
Lefty2	Lefty2	Lefty2	TSS25222	chr1:182823249-182829233	0.00918952	0	0.0275686	OK
Sde2	Sde2	Sde2	TSS26598	chr1:182781281-182798245	14.8302	14.1872	15.4732	OK
Lefty1	Lefty1	Lefty1	TSS6678	chr1:182865169-182868532	2.14515	1.79008	2.50021	OK
Pycr2	Pycr2	Pycr2	TSS4367	chr1:182834404-182838219	31.774	30.405	33.1429	OK
9130409I23Rik	9130409I23Rik	9130409I23Rik	TSS25100	chr1:182981367-182990798	0	0	0	OK
Ephx1	Ephx1	Ephx1	TSS8938	chr1:182919686-182947626	1.7897	1.4711	2.10829	OK
Tmem63a	Tmem63a	Tmem63a	TSS10253	chr1:182872648-182905235	12.2273	11.6482	12.8064	OK
Cnih4	Cnih4	Cnih4	TSS8104	chr1:183081061-183099125	8.47144	7.99072	8.95215	OK
Nvl	Nvl	Nvl	TSS20811	chr1:183023553-183074288	21.856	21.058	22.6539	OK
Ccdc121	Ccdc121	Ccdc121	TSS19331	chr1:183439763-183441582	0	0	0	OK
Cnih3	Cnih3	Cnih3	TSS18168	chr1:183282758-183390772	0.01787	0	0.0560362	OK
Wdr26	Wdr26	Wdr26	TSS23841	chr1:183103356-183142109	22.8489	22.3125	23.3854	OK
H3f3a	H3f3a	H3f3a	TSS19915	chr1:182732698-182743734	818.122	809.315	826.93	OK
Enah	Enah	Enah	TSS22330	chr1:183826515-183950111	0.21422	0.172675	0.255766	OK
Vmn1r1	Vmn1r1	Vmn1r1	TSS26004	chr1:184087308-184088229	0	0	0	OK
Srp9	Srp9	Srp9	TSS17461	chr1:184054867-184062546	59.5283	57.4984	61.5582	OK
1700047M11Rik	1700047M11Rik	1700047M11Rik	TSS3619	chr1:184230964-184233420	0	0	0	OK
Degs1	Degs1	Degs1	TSS23811	chr1:184205900-184212890	34.6485	33.3873	35.9097	OK
Fbxo28	Fbxo28	Fbxo28	TSS7846	chr1:184243232-184271737	7.39897	7.0356	7.76235	OK
Trp53bp2	Trp53bp2	Trp53bp2	TSS7102	chr1:184339297-184392567	3.39159	3.12865	3.65452	OK
Susd4	Susd4	Susd4	TSS15430	chr1:184695036-184825785	0.0338757	0	0.072992	OK
Capn8	Capn8	Capn8	TSS15874	chr1:184495137-184562483	0	0	0	OK
Ccdc185	Ccdc185	Ccdc185	TSS8401	chr1:184677256-184679311	0	0	0	OK
Tlr5	Tlr5	Tlr5	TSS11565	chr1:184884918-184906175	0.0694836	0.0246189	0.114348	OK
Dusp10	Dusp10	Dusp10	TSS9290	chr1:185858339-185899515	2.63338	2.33731	2.92946	OK
4930488B22Rik	4930488B22Rik	4930488B22Rik	TSS7074	chr1:186536375-186542868	0	0	0	OK
1700056E22Rik	1700056E22Rik	1700056E22Rik	TSS6211	chr1:185856910-185857877	0.370714	0.172559	0.56887	OK
1700112H15Rik	1700112H15Rik	1700112H15Rik	TSS16036	chr1:186351719-186381570	0	0	0	OK
2020-03-01	2020-03-01	2020-03-01	TSS21735	chr1:186610645-186635179	0	0	0	OK
Hlx	Hlx	Hlx	TSS9199	chr1:186551023-186556372	5.29367	4.81451	5.77283	OK
Capn2	Capn2	Capn2	TSS12332	chr1:184397389-184447614	20.6697	19.91	21.4294	OK
Mark1	Mark1	Mark1	TSS26047	chr1:186720302-186823428	0	0	0	OK
C130074G19Rik	C130074G19Rik	C130074G19Rik	TSS5254	chr1:186695804-186706915	0.0156908	0	0.0379119	OK
Lbr	Lbr	Lbr	TSS16280	chr1:183745445-183772532	125.576	123.783	127.369	OK
2020-03-02	2020-03-02	2020-03-02	TSS13099	chr1:186636946-186669726	40.2435	38.8366	41.6504	OK
Mir1981	Mir1981	Mir1981	TSS206	chr1:186646285-186646367	0	0	0	OK
Bpnt1	Bpnt1	Bpnt1	TSS20394	chr1:187156037-187181648	11.7533	11.048	12.4587	OK
Rab3gap2	Rab3gap2	Rab3gap2	TSS13255	chr1:187028046-187110625	15.653	14.8696	16.4363	OK
Iars2	Iars2	Iars2	TSS16494	chr1:187110540-187153280	36.0754	34.3057	37.8451	OK
Snora36b	Snora36b	Snora36b	TSS19912	chr1:187066804-187066917	0	0	0	OK
Mir664	Mir664	Mir664	TSS16793	chr1:187066853-187066922	0	0	0	OK
Mir194-1	Mir194-1	Mir194-1	TSS912	chr1:187137197-187137264	0	0	0	OK
Mir215	Mir215	Mir215	TSS22422	chr1:187137459-187137570	0	0	0	OK
A730004F24Rik	A730004F24Rik	A730004F24Rik	TSS4324	chr1:188335716-188382560	0	0	0	OK
9630028B13Rik	9630028B13Rik	9630028B13Rik	TSS7511	chr1:187253235-187265698	0.0260139	0	0.0520404	OK
Tgfb2	Tgfb2	Tgfb2	TSS14077	chr1:188447064-188529871	0.0415713	0.0138571	0.0692855	OK
5033404E19Rik	5033404E19Rik	5033404E19Rik	TSS12892	chr1:187321184-187321893	0	0	0	OK
Gm2061	Gm2061	Gm2061	TSS609	chr1:187270994-187279447	0	0	0	OK
Slc30a10	Slc30a10	Slc30a10	TSS13373	chr1:187278726-187292640	0.0222811	0.00175032	0.0428118	OK
Lyplal1	Lyplal1	Lyplal1	TSS27580	chr1:187911610-187941189	1.19803	0.926807	1.46924	OK
D1Pas1	D1Pas1	D1Pas1	TSS871	chr1:188791294-188794506	0	0	0	OK
Spata17	Spata17	Spata17	TSS7424	chr1:188872285-189039325	0.0468776	0	0.136687	OK
1700007P06Rik	1700007P06Rik	1700007P06Rik	TSS12322	chr1:188949016-188951731	0	0	0	OK
Rrp15	Rrp15	Rrp15	TSS15970	chr1:188544964-188573237	36.9759	35.2467	38.7051	OK
Ush2a	Ush2a	Ush2a	TSS5396	chr1:190086716-190788918	0	0	0	OK
Esrrg	Esrrg	Esrrg	TSS19602,TSS26760	chr1:189432884-190038763	0	0	0	OK
9330162B11Rik	9330162B11Rik	9330162B11Rik	TSS21688	chr1:189830454-189832869	0	0	0	OK
Gpatch2	Gpatch2	Gpatch2	TSS7158	chr1:189039389-189175308	4.38679	4.09341	4.68017	OK
Kcnk2	Kcnk2	Kcnk2	TSS21309,TSS23773,TSS3312,TSS8560	chr1:191031808-191226152	0	0	0	OK
Kctd3	Kctd3	Kctd3	TSS1151	chr1:190794976-190831719	7.93977	7.50306	8.37647	OK
Ptpn14	Ptpn14	Ptpn14	TSS8721	chr1:191552146-191700572	0.69218	0.617271	0.767089	OK
Prox1	Prox1	Prox1	TSS17673	chr1:191945657-191994559	0.0159206	0	0.0343041	OK
Eprs	Eprs	Eprs	TSS7727	chr1:187186973-187252234	63.6665	62.5825	64.7504	OK
Cenpf	Cenpf	Cenpf	TSS26543	chr1:191464492-191511965	10.3728	10.0894	10.6562	OK
Smyd2	Smyd2	Smyd2	TSS6827	chr1:191704370-191746167	28.9392	27.6356	30.2429	OK
Rps6kc1	Rps6kc1	Rps6kc1	TSS10646	chr1:192596757-192735649	5.79282	5.43281	6.15284	OK
Vash2	Vash2	Vash2	TSS11317,TSS6552	chr1:192771524-192803175	0.502495	0.391919	0.613071	OK
Spata45	Spata45	Spata45	TSS8272	chr1:192860700-192866820	0	0	0	OK
Tatdn3	Tatdn3	Tatdn3	TSS16525	chr1:192869708-192886811	3.29141	2.75686	3.82596	OK
Mfsd7b	Mfsd7b	Mfsd7b	TSS7855	chr1:192829710-192850069	10.1691	9.53758	10.8006	OK
A230020J21Rik	A230020J21Rik	A230020J21Rik	TSS14920	chr1:192849229-192853660	2.30766	1.92863	2.6867	OK
Batf3	Batf3	Batf3	TSS3263	chr1:192922292-192932822	1.13117	0.711066	1.55128	OK
Fam71a	Fam71a	Fam71a	TSS8960	chr1:192986462-192988696	0	0	0	OK
Nsl1	Nsl1	Nsl1	TSS26926	chr1:192886899-192908437	10.8551	10.2839	11.4264	OK
Atf3	Atf3	Atf3	TSS7116	chr1:192994175-193007212	4.26807	3.81828	4.71787	OK
Angel2	Angel2	Angel2	TSS27644,TSS3761	chr1:192748986-192770370	19.9863	19.074	20.8986	OK
Nenf	Nenf	Nenf	TSS4544	chr1:193130675-193141997	21.891	19.9298	23.8522	OK
Tmem206	Tmem206	Tmem206	TSS15868	chr1:193149843-193176804	7.5323	7.02551	8.03908	OK
Ppp2r5a	Ppp2r5a	Ppp2r5a	TSS19631	chr1:193175859-193220920	56.9986	54.3145	59.6827	OK
Dtl	Dtl	Dtl	TSS21198	chr1:193361234-193399423	19.8149	18.7743	20.8556	OK
Rd3	Rd3	Rd3	TSS16327,TSS9653	chr1:193801250-193812163	0.0362798	0.00035276	0.0722068	OK
1700034H15Rik	1700034H15Rik	1700034H15Rik	TSS9711	chr1:193717950-193731406	0.0250965	0.000334941	0.049858	OK
Slc30a1	Slc30a1	Slc30a1	TSS16396	chr1:193730659-193737126	2.08305	1.87632	2.28977	OK
Nek2	Nek2	Nek2	TSS21420	chr1:193645351-193656928	18.7417	18.0197	19.4637	OK
Kcnh1	Kcnh1	Kcnh1	TSS11717	chr1:194014658-194334041	0.012038	0	0.025753	OK
1700065J18Rik	1700065J18Rik	1700065J18Rik	TSS14095	chr1:194667898-194668933	0	0	0	OK
Traf5	Traf5	Traf5	TSS17333	chr1:193821083-193916480	4.0488	3.62767	4.46993	OK
Mir3473c	Mir3473c	Mir3473c	TSS17706	chr1:193822434-193822515	0	0	0	OK
Hhat	Hhat	Hhat	TSS26527	chr1:194336709-194597413	1.18477	0.991297	1.37824	OK
Sertad4	Sertad4	Sertad4	TSS15082,TSS7754	chr1:194670681-194681946	0.0596431	0.0146734	0.104613	OK
Gm15867	Gm15867	Gm15867	TSS7059	chr1:194681121-194683049	0	0	0	OK
Syt14	Syt14	Syt14	TSS23665	chr1:194717427-194861969	0.00545157	0	0.0151217	OK
Ints7	Ints7	Ints7	TSS27074	chr1:193399514-193447569	22.1716	21.1567	23.1864	OK
Lpgat1	Lpgat1	Lpgat1	TSS15464,TSS25308	chr1:193541902-193608134	14.3311	13.7053	14.9569	OK
Rcor3	Rcor3	Rcor3	TSS25743	chr1:193922428-193961922	4.55931	4.13337	4.98525	OK
Gm10516	Gm10516	Gm10516	TSS20917	chr1:193960779-193974907	0.0948267	0.037644	0.152009	OK
Irf6	Irf6	Irf6	TSS21988	chr1:194979305-194998229	0.447018	0.348793	0.545243	OK
Diexf	Diexf	Diexf	TSS10898	chr1:194930596-194956445	4.28341	4.02331	4.54351	OK
Mir205	Mir205	Mir205	TSS12673	chr1:195333656-195333724	0	0	0	OK
G0s2	G0s2	G0s2	TSS27246	chr1:195098353-195099382	2.0397	1.52431	2.55508	OK
Camk1g	Camk1g	Camk1g	TSS14046	chr1:195172539-195196476	0.0368871	0	0.073792	OK
4930503O07Rik	4930503O07Rik	4930503O07Rik	TSS16899	chr1:196038380-196048953	0	0	0	OK
Hsd11b1	Hsd11b1	Hsd11b1	TSS11052,TSS1771	chr1:195047834-195090239	7.95631	7.15237	8.76024	OK
Mir3962	Mir3962	Mir3962	TSS18225	chr1:196648194-196648258	0	0	0	OK
Plxna2	Plxna2	Plxna2	TSS1115	chr1:196446022-196643062	0.0909796	0.0643557	0.117604	OK
Lamb3	Lamb3	Lamb3	TSS15212,TSS22322	chr1:195128187-195170072	0.328266	0.239985	0.416548	OK
A130010J15Rik	A130010J15Rik	A130010J15Rik	TSS12185,TSS7713	chr1:194999662-195004026	3.78573	3.45295	4.11852	OK
Traf3ip3	Traf3ip3	Traf3ip3	TSS25452	chr1:195001697-195027740	20.9608	19.6683	22.2533	OK
A330023F24Rik	A330023F24Rik	A330023F24Rik	TSS12770	chr1:196843592-196864102	0.0962953	0.0547761	0.137814	OK
Mir29b-2	Mir29b-2	Mir29b-2	TSS4341	chr1:196863233-196863314	0	0	0	OK
Mir29c	Mir29c	Mir29c	TSS4089	chr1:196863740-196863828	0	0	0	OK
Cd46	Cd46	Cd46	TSS12901	chr1:196868093-196918442	0.424545	0.239259	0.609832	OK
Cr2	Cr2	Cr2	TSS26423	chr1:196963004-197002909	0.142867	0.0976764	0.188058	OK
Cnksr3	Cnksr3	Cnksr3	TSS17043	chr10:3134303-3227479	4.29503	3.96004	4.63003	OK
Rgs17	Rgs17	Rgs17	TSS26450	chr10:4424140-4520877	0.00264225	0	0.0104425	OK
Cr1l	Cr1l	Cr1l	TSS22307	chr1:196929981-196957764	40.6105	39.096	42.125	OK
Mtrf1l	Mtrf1l	Mtrf1l	TSS13008	chr10:4522597-4534654	4.01102	3.63799	4.38405	OK
Oprm1	Oprm1	Oprm1	TSS19386,TSS22374,TSS5053	chr10:3308331-3587948	0.0219335	0	0.0957602	OK
Ipcef1	Ipcef1	Ipcef1	TSS11429,TSS16156	chr10:3323355-3460176	1.66541	1.48083	1.84999	OK
Vip	Vip	Vip	TSS10912	chr10:4698926-4707323	0	0	0	OK
Fbxo5	Fbxo5	Fbxo5	TSS21904	chr10:4541075-4547383	29.7432	28.5057	30.9806	OK
Syne1	Syne1	Syne1	TSS25411	chr10:4795848-5009592	1.02366	0.910115	1.1372	OK
Myct1	Myct1	Myct1	TSS9661	chr10:4739751-4752813	5.62784	5.19773	6.05795	OK
Ccdc170	Ccdc170	Ccdc170	TSS1751	chr10:5785429-5836669	0.0106297	0	0.0318891	OK
Esr1	Esr1	Esr1	TSS17474,TSS729	chr10:5340907-5734552	2.80203	2.57704	3.02702	OK
Armt1	Armt1	Armt1	TSS12195	chr10:5891400-5913936	13.7555	13.0093	14.5018	OK
Cd34	Cd34	Cd34	TSS26355	chr1:196765014-196787486	134.118	129.421	138.816	OK
Gm16897	Gm16897	Gm16897	TSS8433	chr1:196781952-196803153	1.33338	1.10391	1.56285	OK
Syne1	Syne1	Syne1	TSS22118,TSS9491	chr10:5151833-5326342	5.96752	5.63837	6.29667	OK
Rmnd1	Rmnd1	Rmnd1	TSS12867	chr10:5914188-5943372	14.2072	13.1724	15.2419	OK
Gm5512	Gm5512	Gm5512	TSS15755	chr10:5917374-5943370	0.000102077	0	0.026801	OK
Zbtb2	Zbtb2	Zbtb2	TSS21105	chr10:5958432-5979467	5.96211	5.55325	6.37097	OK
Akap12	Akap12	Akap12	TSS5946	chr10:5987069-6080212	5.73591	5.45308	6.01874	OK
Iyd	Iyd	Iyd	TSS15190	chr10:6791663-6806262	0	0	0	OK
H60c	H60c	H60c	TSS14785	chr10:7078769-7090333	0.00795223	0	0.0238567	OK
Ppp1r14c	Ppp1r14c	Ppp1r14c	TSS25580	chr10:6881565-6980391	0.0134149	0	0.0426712	OK
Lrp11	Lrp11	Lrp11	TSS24035	chr10:7309597-7345275	1.09564	0.925895	1.26537	OK
Plekhg1	Plekhg1	Plekhg1	TSS22124,TSS22937	chr10:6379238-6606164	0.952608	0.839346	1.06587	OK
B020014A21Rik	B020014A21Rik	B020014A21Rik	TSS20033	chr10:7213347-7221452	0	0	0	OK
BC020402	BC020402	BC020402	TSS14419	chr10:7398768-7400956	0.719982	0.544065	0.895899	OK
Nup43	Nup43	Nup43	TSS7945	chr10:7387301-7398684	20.1593	18.92	21.3986	OK
Pcmt1	Pcmt1	Pcmt1	TSS12940	chr10:7350033-7383382	24.5036	23.0114	25.9958	OK
A630066F11Rik	A630066F11Rik	A630066F11Rik	TSS9181	chr10:7383168-7384421	1.46008	1.11401	1.80614	OK
Lats1	Lats1	Lats1	TSS5149	chr10:7401006-7436259	6.98078	6.69203	7.26952	OK
Mthfd1l	Mthfd1l	Mthfd1l	TSS19975	chr10:6179459-6373466	32.54	31.1919	33.8882	OK
Ginm1	Ginm1	Ginm1	TSS7162	chr10:7487744-7500715	10.8925	10.0766	11.7083	OK
Katna1	Katna1	Katna1	TSS26489	chr10:7445797-7482948	22.9547	21.8562	24.0533	OK
Zc3h12d	Zc3h12d	Zc3h12d	TSS19894	chr10:7552267-7590195	1.68957	1.49796	1.88118	OK
Mir5104	Mir5104	Mir5104	TSS15098	chr10:7556178-7556272	0	0	0	OK
Ppil4	Ppil4	Ppil4	TSS9161	chr10:7512691-7542361	21.7052	20.8864	22.524	OK
Ust	Ust	Ust	TSS19166	chr10:7924550-8238623	0.603514	0.492398	0.71463	OK
Gm6150	Gm6150	Gm6150	TSS22240	chr10:9404519-9411707	0	0	0	OK
Samd5	Samd5	Samd5	TSS19850	chr10:9347056-9395006	0.0633848	0.0154704	0.111299	OK
Sash1	Sash1	Sash1	TSS7702	chr10:8442016-8605868	1.48771	1.35301	1.62241	OK
Tab2	Tab2	Tab2	TSS24952	chr10:7625445-7675921	20.1884	19.544	20.8328	OK
Adgb	Adgb	Adgb	TSS15896	chr10:10055500-10192112	0.025006	0.00458868	0.0454233	OK
Gm5177	Gm5177	Gm5177	TSS25409	chr10:10325742-10336111	0	0	0	OK
Grm1	Grm1	Grm1	TSS20282	chr10:10405856-10802129	0.0124906	0	0.0268245	OK
4930567K20Rik	4930567K20Rik	4930567K20Rik	TSS11075	chr10:10470843-10477929	0	0	0	OK
Rab32	Rab32	Rab32	TSS8816	chr10:10264836-10278005	31.0632	29.8847	32.2418	OK
Stxbp5	Stxbp5	Stxbp5	TSS20109	chr10:9475344-9620838	14.1425	13.7743	14.5107	OK
Epm2a	Epm2a	Epm2a	TSS168	chr10:11063242-11177275	2.34384	1.87528	2.8124	OK
Fbxo30	Fbxo30	Fbxo30	TSS11046,TSS1767	chr10:11001127-11017767	6.03115	5.61941	6.44289	OK
Shprh	Shprh	Shprh	TSS2528	chr10:10869227-10935071	9.15629	8.66034	9.65225	OK
B230208H11Rik	B230208H11Rik	B230208H11Rik	TSS21872	chr10:12636443-12642925	0.789552	0.510909	1.06819	OK
Stx11	Stx11	Stx11	TSS21806	chr10:12659786-12684065	8.34052	7.71809	8.96295	OK
Zc2hc1b	Zc2hc1b	Zc2hc1b	TSS6092	chr10:12869449-12897829	0	0	0	OK
Plagl1	Plagl1	Plagl1	TSS5686	chr10:12810593-12851501	0.0289271	0.00429177	0.0535624	OK
Hymai	Hymai	Hymai	TSS4364	chr10:12810650-12815706	0	0	0	OK
Sf3b5	Sf3b5	Sf3b5	TSS6414	chr10:12728255-12728989	101.674	97.7695	105.578	OK
Utrn	Utrn	Utrn	TSS1408	chr10:12101985-12581533	7.49661	7.26876	7.72446	OK
Ltv1	Ltv1	Ltv1	TSS8835	chr10:12898443-12912943	31.2284	29.9452	32.5116	OK
Phactr2	Phactr2	Phactr2	TSS13490,TSS17912,TSS4221	chr10:12927522-13194202	4.8432	4.58341	5.10298	OK
Fuca2	Fuca2	Fuca2	TSS11325	chr10:13220833-13237081	17.541	16.9163	18.1657	OK
Aig1	Aig1	Aig1	TSS7401	chr10:13372514-13588636	5.05935	4.35513	5.76356	OK
Hivep2	Hivep2	Hivep2	TSS6797	chr10:13686184-13871184	1.23154	1.12613	1.33694	OK
Adgrg6	Adgrg6	Adgrg6	TSS22173	chr10:14122390-14264842	0.1129	0.0738187	0.151981	OK
Pex3	Pex3	Pex3	TSS1275	chr10:13243647-13272948	9.71455	8.96288	10.4662	OK
Adat2	Adat2	Adat2	TSS18690	chr10:13272712-13283182	5.15777	4.53185	5.78368	OK
Gm20125	Gm20125	Gm20125	TSS3722	chr10:16670899-16815588	0	0	0	OK
Nmbr	Nmbr	Nmbr	TSS24858	chr10:14480094-14490362	0	0	0	OK
C330004P14Rik	C330004P14Rik	C330004P14Rik	TSS19551	chr10:15511582-15526871	0	0	0	OK
1700016L04Rik	1700016L04Rik	1700016L04Rik	TSS12270	chr10:14425414-14478825	0.0570548	0	0.137855	OK
Gje1	Gje1	Gje1	TSS6735	chr10:14435431-14438020	0	0	0	OK
Vta1	Vta1	Vta1	TSS22993	chr10:14375138-14425295	26.902	25.4978	28.3062	OK
Txlnb	Txlnb	Txlnb	TSS20834	chr10:17516024-17565469	0.161964	0.105284	0.218643	OK
Cited2	Cited2	Cited2	TSS5455	chr10:17443033-17445480	25.5678	24.4736	26.662	OK
Heca	Heca	Heca	TSS12320	chr10:17620271-17667873	11.3433	10.8208	11.8659	OK
Abracl	Abracl	Abracl	TSS5557	chr10:17731066-17743058	106.748	102.99	110.505	OK
Ect2l	Ect2l	Ect2l	TSS25208	chr10:17848827-17930696	0	0	0	OK
Ccdc28a	Ccdc28a	Ccdc28a	TSS25799	chr10:17933490-17954787	3.66298	3.10034	4.22562	OK
Hebp2	Hebp2	Hebp2	TSS16019	chr10:18259928-18265882	0.157358	0.0700716	0.244645	OK
Gm4922	Gm4922	Gm4922	TSS7625	chr10:18499532-18506599	0	0	0	OK
Nhsl1	Nhsl1	Nhsl1	TSS2202,TSS26664	chr10:18127480-18253697	0.168345	0.121362	0.215329	OK
Perp	Perp	Perp	TSS4906	chr10:18564876-18576878	1.60704	1.32729	1.88679	OK
4930444F02Rik	4930444F02Rik	4930444F02Rik	TSS3898	chr10:18517104-18551736	0.145988	0.0222477	0.269728	OK
Arfgef3	Arfgef3	Arfgef3	TSS26870	chr10:18307816-18463564	0.909739	0.811285	1.00819	OK
Reps1	Reps1	Reps1	TSS22408	chr10:17775745-17844961	18.6792	17.6841	19.6743	OK
Olig3	Olig3	Olig3	TSS12340	chr10:19076344-19078410	0	0	0	OK
Gm20139	Gm20139	Gm20139	TSS3052,TSS9361	chr10:18861554-18927753	0.00364517	0	0.0147979	OK
Tnfaip3	Tnfaip3	Tnfaip3	TSS10906,TSS7125	chr10:18720716-18735216	9.03359	8.53293	9.53425	OK
Il20ra	Il20ra	Il20ra	TSS7370	chr10:19432392-19479859	0.922269	0.719616	1.12492	OK
Il22ra2	Il22ra2	Il22ra2	TSS24512	chr10:19341833-19354487	0.274845	0.174486	0.375204	OK
Slc35d3	Slc35d3	Slc35d3	TSS18441	chr10:19567722-19571265	7.60211	7.08746	8.11676	OK
Pex7	Pex7	Pex7	TSS9035	chr10:19579895-19627480	20.9761	19.6497	22.3024	OK
Ifngr1	Ifngr1	Ifngr1	TSS7914	chr10:19311763-19330031	93.9982	91.9328	96.0635	OK
Map3k5	Map3k5	Map3k5	TSS18726	chr10:19654331-19862556	10.3075	9.89999	10.715	OK
Mir6413	Mir6413	Mir6413	TSS6888	chr10:20017386-20017494	0	0	0	OK
Map7	Map7	Map7	TSS14717	chr10:19868725-20001396	10.9393	10.2629	11.6158	OK
4930405J17Rik	4930405J17Rik	4930405J17Rik	TSS25651	chr10:19919052-19921660	0	0	0	OK
Gm6251	Gm6251	Gm6251	TSS27072	chr10:19928244-19928836	0.175615	0	0.405194	OK
Mtfr2	Mtfr2	Mtfr2	TSS3374	chr10:20067624-20081475	8.13831	7.56827	8.70834	OK
Pde7b	Pde7b	Pde7b	TSS10054	chr10:20117809-20444874	0.494537	0.391032	0.598043	OK
Ahi1	Ahi1	Ahi1	TSS16931,TSS23528	chr10:20672352-20800235	3.7578	3.45227	4.06333	OK
Bclaf1	Bclaf1	Bclaf1	TSS13258	chr10:20032274-20062307	54.3036	52.6032	56.004	OK
1700020N01Rik	1700020N01Rik	1700020N01Rik	TSS9358	chr10:21312950-21342181	0	0	0	OK
Aldh8a1	Aldh8a1	Aldh8a1	TSS25394	chr10:21097105-21116384	0	0	0	OK
Gm5420	Gm5420	Gm5420	TSS10537	chr10:21410650-21413784	0	0	0	OK
4930444G20Rik	4930444G20Rik	4930444G20Rik	TSS7730	chr10:21786114-21787885	0.0131573	0	0.039472	OK
E030030I06Rik	E030030I06Rik	E030030I06Rik	TSS1625	chr10:21832855-21869076	1.1247	0.789113	1.46028	OK
Gm10825	Gm10825	Gm10825	TSS5383	chr10:22122618-22127276	0.115342	0.0679364	0.162747	OK
Sgk1	Sgk1	Sgk1	TSS15556,TSS19094,TSS20564,TSS6768,TSS715,TSS7200	chr10:21601989-21719708	4.10251	3.67678	4.52824	OK
Raet1a	Raet1a	Raet1a	TSS2923	chr10:21878414-22093945	0.0622241	0	0.131673	OK
Raet1e	Raet1e	Raet1e	TSS1159	chr10:21893326-21903720	0.000148517	0	0.0383414	OK
Raet1b	Raet1b	Raet1b	TSS16652	chr10:21893680-22093919	4.70846e-98	0	0.0393361	OK
Raet1c	Raet1c	Raet1c	TSS24154	chr10:21893707-22093945	0.187924	0.0627124	0.313135	OK
Raet1d	Raet1d	Raet1d	TSS23201	chr10:22081699-22093945	0.0850119	0	0.17882	OK
H60b	H60b	H60b	TSS3716	chr10:21993279-22008654	0.0270241	0	0.0810724	OK
C920009B18Rik	C920009B18Rik	C920009B18Rik	TSS2169	chr10:22026525-22032748	0.566565	0.461807	0.671322	OK
Hbs1l	Hbs1l	Hbs1l	TSS20623	chr10:21015784-21088695	30.8086	29.4577	32.1594	OK
4930455C13Rik	4930455C13Rik	4930455C13Rik	TSS7621	chr10:21038893-21061861	3.96555	3.30946	4.62163	OK
Tcf21	Tcf21	Tcf21	TSS20701	chr10:22537078-22539934	0	0	0	OK
Eya4	Eya4	Eya4	TSS2695	chr10:22823973-23069709	0.0374887	0.00914991	0.0658275	OK
Slc2a12	Slc2a12	Slc2a12	TSS25670	chr10:22364816-22423686	0.0410088	0.00786868	0.0741489	OK
Tbpl1	Tbpl1	Tbpl1	TSS7394	chr10:22423682-22451253	13.2442	12.3963	14.092	OK
Mir7663	Mir7663	Mir7663	TSS22605	chr10:22449177-22449238	0	0	0	OK
Myb	Myb	Myb	TSS18240	chr10:20844735-20880790	137.729	132.231	143.227	OK
Taar1	Taar1	Taar1	TSS11143	chr10:23640211-23641210	0	0	0	OK
Slc18b1	Slc18b1	Slc18b1	TSS3806	chr10:23516791-23547774	0.406465	0.29236	0.52057	OK
Taar2	Taar2	Taar2	TSS6539	chr10:23658377-23661389	0	0	0	OK
Taar3	Taar3	Taar3	TSS15339	chr10:23669363-23670395	0	0	0	OK
Vnn3	Vnn3	Vnn3	TSS4940	chr10:23571267-23589649	0.0385082	0	0.0829736	OK
Vnn1	Vnn1	Vnn1	TSS160	chr10:23614493-23625149	0.0468694	0.00494814	0.0887907	OK
Taar4	Taar4	Taar4	TSS27605	chr10:23680299-23681343	0	0	0	OK
Taar5	Taar5	Taar5	TSS16234	chr10:23690511-23691525	0	0	0	OK
Taar6	Taar6	Taar6	TSS9247	chr10:23704414-23705452	0	0	0	OK
Taar7a	Taar7a	Taar7a	TSS21795	chr10:23712210-23713287	0	0	0	OK
Taar7b	Taar7b	Taar7b	TSS19954	chr10:23719744-23720821	0	0	0	OK
Taar7f	Taar7f	Taar7f	TSS22797	chr10:23769315-23770392	0	0	0	OK
Taar8a	Taar8a	Taar8a	TSS779	chr10:23796305-23797340	0	0	0	OK
Taar8b	Taar8b	Taar8b	TSS12693	chr10:23811065-23812100	0	0	0	OK
Taar7e	Taar7e	Taar7e	TSS12415	chr10:23757419-23758496	0	0	0	OK
Taar8c	Taar8c	Taar8c	TSS27321	chr10:23820648-23821757	0	0	0	OK
Taar7d	Taar7d	Taar7d	TSS13533	chr10:23747027-23748104	0	0	0	OK
Taar9	Taar9	Taar9	TSS13401	chr10:23828293-23829340	0	0	0	OK
Moxd1	Moxd1	Moxd1	TSS9968	chr10:23943322-24022589	0	0	0	OK
Ctgf	Ctgf	Ctgf	TSS13302	chr10:24315247-24318488	0.0848948	0.0282983	0.141491	OK
Enpp3	Enpp3	Enpp3	TSS7818	chr10:24493619-24556001	0.0397912	0.00420087	0.0753816	OK
Stx7	Stx7	Stx7	TSS13135	chr10:23869122-23908765	30.5039	29.4539	31.5539	OK
Enpp1	Enpp1	Enpp1	TSS18622	chr10:24357719-24431965	1.10537	0.979948	1.23079	OK
Arg1	Arg1	Arg1	TSS3930	chr10:24635012-24647276	0.0322474	0	0.0779157	OK
Akap7	Akap7	Akap7	TSS3932	chr10:24888895-25018969	3.08615	2.78773	3.38457	OK
4930401C15Rik	4930401C15Rik	4930401C15Rik	TSS12654	chr10:25499119-25557243	0	0	0	OK
Smlr1	Smlr1	Smlr1	TSS2348	chr10:25247748-25256078	0.0419642	0	0.125893	OK
Tmem200a	Tmem200a	Tmem200a	TSS10471	chr10:25710991-25798858	0.00533379	0	0.0205226	OK
Gm9767	Gm9767	Gm9767	TSS2075	chr10:25798060-25799253	0	0	0	OK
Med23	Med23	Med23	TSS25721	chr10:24589791-24633335	11.5731	10.9413	12.2048	OK
Mir6905	Mir6905	Mir6905	TSS21649	chr10:24630469-24630539	0	0	0	OK
Samd3	Samd3	Samd3	TSS16237	chr10:25949512-25991978	0.828164	0.61903	1.0373	OK
Epb4.1l2	Epb4.1l2	Epb4.1l2	TSS10248,TSS9195	chr10:25079603-25243324	13.5539	12.8967	14.211	OK
Gm8709	Gm8709	Gm8709	TSS18219	chr10:26393251-26394457	0	0	0	OK
L3mbtl3	L3mbtl3	L3mbtl3	TSS11464	chr10:25995257-26094991	9.66224	9.1593	10.1652	OK
Lama2	Lama2	Lama2	TSS10068	chr10:26701091-27336748	0	0	0	OK
4930579H20Rik	4930579H20Rik	4930579H20Rik	TSS27293	chr10:27109671-27117031	0	0	0	OK
Ptprk	Ptprk	Ptprk	TSS18802	chr10:27794625-28317203	0.0910515	0.0552032	0.1269	OK
4930519F09Rik	4930519F09Rik	4930519F09Rik	TSS8103	chr10:28641768-28643313	0.229869	0.110075	0.349663	OK
Soga3	Soga3	Soga3	TSS4912	chr10:28863801-28919434	0	0	0	OK
2310057J18Rik	2310057J18Rik	2310057J18Rik	TSS9152	chr10:28692093-28706112	0	0	0	OK
Themis	Themis	Themis	TSS26150	chr10:28388165-28603624	0.33388	0.249617	0.418142	OK
9330159F19Rik	9330159F19Rik	9330159F19Rik	TSS21200	chr10:28931448-28950585	0	0	0	OK
Arhgap18	Arhgap18	Arhgap18	TSS783	chr10:26492317-26638454	14.4365	13.8427	15.0304	OK
Rspo3	Rspo3	Rspo3	TSS19932	chr10:29172912-29255673	0.00945822	0	0.0283747	OK
Cenpw	Cenpw	Cenpw	TSS19511	chr10:29915814-29920346	12.1064	11.2316	12.9813	OK
Gm20300	Gm20300	Gm20300	TSS5522	chr10:30323000-30326440	1.58321	1.37771	1.7887	OK
Trmt11	Trmt11	Trmt11	TSS13066	chr10:30254030-30320555	8.32945	7.75825	8.90065	OK
Hint3	Hint3	Hint3	TSS7903	chr10:30328012-30338172	13.5873	12.1024	15.0722	OK
Hey2	Hey2	Hey2	TSS9081	chr10:30552164-30562589	0	0	0	OK
Echdc1	Echdc1	Echdc1	TSS13494,TSS21247	chr10:29032971-29066467	5.44434	4.99465	5.89402	OK
Rnf146	Rnf146	Rnf146	TSS10977,TSS8525	chr10:29063981-29082248	17.2239	16.4209	18.027	OK
Ncoa7	Ncoa7	Ncoa7	TSS1452,TSS23916	chr10:30365387-30522913	7.81811	7.32394	8.31228	OK
Tpd52l1	Tpd52l1	Tpd52l1	TSS23986	chr10:31052185-31165727	0.115312	0.0211601	0.209463	OK
Gm3258	Gm3258	Gm3258	TSS25856	chr10:31133531-31134241	0.097878	0	0.254641	OK
Hddc2	Hddc2	Hddc2	TSS9010	chr10:31033210-31047892	19.8669	18.1047	21.6292	OK
Nkain2	Nkain2	Nkain2	TSS20129	chr10:31409124-32609721	0	0	0	OK
Rnf217	Rnf217	Rnf217	TSS14992	chr10:31221692-31329531	2.73091	2.43573	3.0261	OK
Gm4794	Gm4794	Gm4794	TSS13977	chr10:33486229-33501921	0	0	0	OK
Clvs2	Clvs2	Clvs2	TSS24423	chr10:33232139-33344406	0	0	0	OK
Trdn	Trdn	Trdn	TSS7331	chr10:32803288-33196515	0	0	0	OK
D830005E20Rik	D830005E20Rik	D830005E20Rik	TSS21211	chr10:32942150-32976163	0	0	0	OK
Sult3a1	Sult3a1	Sult3a1	TSS1781	chr10:33577527-33599281	0	0	0	OK
Rsph4a	Rsph4a	Rsph4a	TSS16894	chr10:33624916-33635827	0.0181413	0	0.0390891	OK
A830082N09Rik	A830082N09Rik	A830082N09Rik	TSS26453	chr10:33707021-33714861	0.290694	0.234181	0.347207	OK
Zufsp	Zufsp	Zufsp	TSS23779	chr10:33646741-33671018	5.37396	4.91382	5.8341	OK
Rps12	Rps12	Rps12	TSS15487	chr10:23504988-23507015	3146.08	3118.17	3174	OK
Snora33	Snora33	Snora33	TSS12844	chr10:23505152-23505257	0	0	0	OK
Snord100	Snord100	Snord100	TSS26738	chr10:23505559-23505627	0	0	0	OK
Fam26f	Fam26f	Fam26f	TSS7807	chr10:33845872-33847778	5.25046	4.54342	5.95749	OK
Trappc3l	Trappc3l	Trappc3l	TSS18023	chr10:33757402-33829621	0	0	0	OK
Fam26d	Fam26d	Fam26d	TSS20720	chr10:33758589-33764119	0	0	0	OK
Fam26e	Fam26e	Fam26e	TSS6315	chr10:33811157-33816325	0.013035	0	0.039105	OK
Rwdd1	Rwdd1	Rwdd1	TSS12042	chr10:33716360-33739422	50.793	48.6252	52.9608	OK
Dse	Dse	Dse	TSS18094	chr10:33871198-33927357	6.10486	5.74814	6.46157	OK
Tspyl4	Tspyl4	Tspyl4	TSS18209	chr10:34017226-34021126	2.05914	1.84171	2.27657	OK
Tspyl1	Tspyl1	Tspyl1	TSS24304	chr10:34001995-34004691	27.5675	26.6089	28.5262	OK
Hs3st5	Hs3st5	Hs3st5	TSS16138	chr10:36226612-36554200	0	0	0	OK
Frk	Frk	Frk	TSS1059	chr10:34203205-34331036	0.0563934	0.0212458	0.091541	OK
Nt5dc1	Nt5dc1	Nt5dc1	TSS27021	chr10:34023417-34138334	13.725	13.0484	14.4015	OK
Col10a1	Col10a1	Col10a1	TSS13862	chr10:34109786-34116891	0.199094	0.123843	0.274344	OK
4930591E09Rik	4930591E09Rik	4930591E09Rik	TSS10012	chr10:37895579-37901709	0	0	0	OK
Rfpl4b	Rfpl4b	Rfpl4b	TSS19131	chr10:38540346-38541585	0	0	0	OK
Lama4	Lama4	Lama4	TSS21887	chr10:38685320-38829994	0.0179005	0.0018898	0.0339111	OK
Fam229b	Fam229b	Fam229b	TSS16035	chr10:38838613-38853701	1.81179	1.2861	2.33747	OK
Marcks	Marcks	Marcks	TSS19613	chr10:36853048-36858732	6.49165	6.12238	6.86092	OK
Tube1	Tube1	Tube1	TSS5113	chr10:38853828-38870864	3.58566	3.2201	3.95122	OK
Wisp3	Wisp3	Wisp3	TSS2811	chr10:38870776-38883600	0.0506633	0	0.118922	OK
Hdac2	Hdac2	Hdac2	TSS14476	chr10:36694349-36721694	61.5895	59.9015	63.2775	OK
Traf3ip2	Traf3ip2	Traf3ip2	TSS20703	chr10:39332739-39375113	1.72483	1.48951	1.96014	OK
E130307A14Rik	E130307A14Rik	E130307A14Rik	TSS20508	chr10:39341216-39451813	2.22804	1.87354	2.58255	OK
2010001E11Rik	2010001E11Rik	2010001E11Rik	TSS18547	chr10:39640187-39646729	0.0497765	0.00525505	0.094298	OK
AA474331	AA474331	AA474331	TSS20137	chr10:39612565-39619044	2.38599	1.80301	2.96898	OK
AI317395	AI317395	AI317395	TSS18386	chr10:39721378-39745074	0.134242	0.0671211	0.201363	OK
G630090E17Rik	G630090E17Rik	G630090E17Rik	TSS7704	chr10:39666717-39679959	0.063573	0	0.12759	OK
BC021785	BC021785	BC021785	TSS10010	chr10:39677866-39706452	0.26875	0.180197	0.357303	OK
Fyn	Fyn	Fyn	TSS4977	chr10:39089604-39285180	19.9205	18.8837	20.9573	OK
Rev3l	Rev3l	Rev3l	TSS13116	chr10:39451965-39595011	4.96391	4.76443	5.16339	OK
Slc16a10	Slc16a10	Slc16a10	TSS15252	chr10:39753340-39862060	10.9127	10.2972	11.5281	OK
Gtf3c6	Gtf3c6	Gtf3c6	TSS12845	chr10:39969008-39977471	25.8157	24.2001	27.4313	OK
Rpf2	Rpf2	Rpf2	TSS15852,TSS404	chr10:39943051-39966845	25.5951	23.9503	27.24	OK
Slc22a16	Slc22a16	Slc22a16	TSS14918	chr10:40290167-40323938	0	0	0	OK
Ddo	Ddo	Ddo	TSS12218	chr10:40349816-40369737	0	0	0	OK
Mettl24	Mettl24	Mettl24	TSS11715	chr10:40403087-40530889	0.0155054	0	0.0465162	OK
Gpr6	Gpr6	Gpr6	TSS19924	chr10:40790298-40791390	0	0	0	OK
Wasf1	Wasf1	Wasf1	TSS19238	chr10:40603339-40658375	0	0	0	OK
Cdc40	Cdc40	Cdc40	TSS24080	chr10:40551426-40602949	14.5067	13.8885	15.1248	OK
Fig4	Fig4	Fig4	TSS25759	chr10:40907977-41023047	14.6772	14.0451	15.3092	OK
Cdk19	Cdk19	Cdk19	TSS3428	chr10:40069113-40203624	17.4116	16.6297	18.1936	OK
Zbtb24	Zbtb24	Zbtb24	TSS12098	chr10:41170163-41185388	7.93061	7.36646	8.49476	OK
Amd1	Amd1	Amd1	TSS637	chr10:40007263-40021994	4.87963	4.31936	5.43991	OK
Amd2	Amd2	Amd2	TSS638	chr10:40007270-40021992	62.8624	59.9231	65.8016	OK
Ppil6	Ppil6	Ppil6	TSS587	chr10:41210244-41234094	0.0234392	0	0.0703176	OK
Smpd2	Smpd2	Smpd2	TSS12436	chr10:41206977-41210146	7.12126	6.46933	7.77319	OK
Mical1	Mical1	Mical1	TSS6696	chr10:41196119-41206836	19.6317	18.5695	20.694	OK
Ccdc162	Ccdc162	Ccdc162	TSS4787	chr10:41258654-41326401	0.118789	0.0611681	0.176411	OK
5730435O14Rik	5730435O14Rik	5730435O14Rik	TSS3765	chr10:41287821-41296282	0	0	0	OK
Armc2	Armc2	Armc2	TSS12392	chr10:41634796-41738188	0.0403395	0.0134465	0.0672325	OK
Cep57l1	Cep57l1	Cep57l1	TSS22559,TSS8708	chr10:41438645-41529674	7.88846	7.27804	8.49887	OK
Cd164	Cd164	Cd164	TSS24294	chr10:41239305-41250848	67.8884	66.395	69.3817	OK
Sesn1	Sesn1	Sesn1	TSS10523,TSS7685	chr10:41530379-41628242	20.0433	18.9693	21.1173	OK
Lace1	Lace1	Lace1	TSS21062	chr10:42032390-42198371	2.48893	2.1865	2.79136	OK
Foxo3	Foxo3	Foxo3	TSS24927	chr10:41905591-41996548	20.3174	19.5241	21.1106	OK
Nr2e1	Nr2e1	Nr2e1	TSS17149	chr10:42281776-42303394	0	0	0	OK
Snx3	Snx3	Snx3	TSS8083	chr10:42221859-42255175	60.9627	58.8985	63.0269	OK
Ostm1	Ostm1	Ostm1	TSS3109	chr10:42398721-42422268	25.867	24.9911	26.7428	OK
9030612E09Rik	9030612E09Rik	9030612E09Rik	TSS22695	chr10:42894504-42896371	0	0	0	OK
Scml4	Scml4	Scml4	TSS21097	chr10:42580317-42680588	0.869179	0.74116	0.997197	OK
Sobp	Sobp	Sobp	TSS8354	chr10:42722305-42894336	0	0	0	OK
Pdss2	Pdss2	Pdss2	TSS9855	chr10:42941291-43184688	4.45378	3.93087	4.97669	OK
Sec63	Sec63	Sec63	TSS2071	chr10:42481301-42552320	9.75036	9.37625	10.1245	OK
Bend3	Bend3	Bend3	TSS27270	chr10:43198945-43235223	3.62478	3.3957	3.85387	OK
1700021F05Rik	1700021F05Rik	1700021F05Rik	TSS27170	chr10:43244926-43260800	13.1078	11.8682	14.3474	OK
4933404K13Rik	4933404K13Rik	4933404K13Rik	TSS20631	chr10:43545712-43553107	0	0	0	OK
1700027J07Rik	1700027J07Rik	1700027J07Rik	TSS6171	chr10:43465963-43485642	0.142221	0.026098	0.258343	OK
F830002L21Rik	F830002L21Rik	F830002L21Rik	TSS10862	chr10:43313232-43350719	0.0126736	0	0.0380207	OK
Qrsl1	Qrsl1	Qrsl1	TSS13114	chr10:43593995-43621542	6.57559	6.0128	7.13838	OK
Rtn4ip1	Rtn4ip1	Rtn4ip1	TSS14121	chr10:43621612-43667668	4.02094	3.67077	4.37111	OK
Speer5-ps1	Speer5-ps1	Speer5-ps1	TSS15223,TSS15892	chr10:43890252-43939391	0	0	0	OK
Aim1	Aim1	Aim1	TSS21686	chr10:43670112-43724652	2.90003	2.71482	3.08523	OK
Prdm1	Prdm1	Prdm1	TSS4386	chr10:44156979-44178554	0.342631	0.266105	0.419158	OK
Cd24a	Cd24a	Cd24a	TSS13625	chr10:43298974-43304071	119.844	117.323	122.365	OK
Atg5	Atg5	Atg5	TSS13311	chr10:43988163-44084097	19.5396	18.6712	20.4081	OK
Mir1929	Mir1929	Mir1929	TSS401	chr10:44079481-44079574	0	0	0	OK
Popdc3	Popdc3	Popdc3	TSS20037	chr10:45009110-45038256	0	0	0	OK
Lin28b	Lin28b	Lin28b	TSS11125	chr10:45096424-45190007	0.00402024	0	0.0120607	OK
Bves	Bves	Bves	TSS4621	chr10:45055567-45089514	0.014662	0	0.0439861	OK
D030045P18Rik	D030045P18Rik	D030045P18Rik	TSS1317	chr10:45527509-45571824	0	0	0	OK
C130030K03Rik	C130030K03Rik	C130030K03Rik	TSS24428	chr10:48813486-48815649	0	0	0	OK
Grik2	Grik2	Grik2	TSS1661	chr10:48819268-49508560	0	0	0	OK
Hace1	Hace1	Hace1	TSS18315	chr10:45297634-45432151	7.01442	6.60834	7.42049	OK
Prep	Prep	Prep	TSS8164	chr10:44787019-44878801	32.4552	31.4191	33.4913	OK
Sim1	Sim1	Sim1	TSS14694	chr10:50615456-50708958	0	0	0	OK
Lilr4b	Lilr4b	Lilr4b	TSS24789	chr10:51200417-51206135	11.5836	10.647	12.5203	OK
Ascc3	Ascc3	Ascc3	TSS2761	chr10:50312474-50571008	10.9736	10.6179	11.3292	OK
4933411G06Rik	4933411G06Rik	4933411G06Rik	TSS22204	chr10:51475979-51477000	0	0	0	OK
Vgll2	Vgll2	Vgll2	TSS27257	chr10:51742307-51748277	0	0	0	OK
Fam162b	Fam162b	Fam162b	TSS8303	chr10:51305255-51310266	0	0	0	OK
Rfx6	Rfx6	Rfx6	TSS16302,TSS25283	chr10:51397565-51450235	0	0	0	OK
Ros1	Ros1	Ros1	TSS25288	chr10:51765731-51915050	0	0	0	OK
Gprc6a	Gprc6a	Gprc6a	TSS23619	chr10:51334628-51351264	0	0	0	OK
Dcbld1	Dcbld1	Dcbld1	TSS20238	chr10:51953424-52041183	0.206424	0.128403	0.284444	OK
Nepn	Nepn	Nepn	TSS22221	chr10:52111413-52124410	0	0	0	OK
Lilrb4a	Lilrb4a	Lilrb4a	TSS23157	chr10:51210703-51216417	37.7645	35.8007	39.7282	OK
Zfa-ps	Zfa-ps	Zfa-ps	TSS2645	chr10:52262125-52265545	0.475945	0.363961	0.587929	OK
Slc35f1	Slc35f1	Slc35f1	TSS17229	chr10:52410306-52831428	0	0	0	OK
Gopc	Gopc	Gopc	TSS26705	chr10:52056829-52101930	9.61711	9.0315	10.2027	OK
Nus1	Nus1	Nus1	TSS6736	chr10:52137352-52159998	12.8068	12.3143	13.2993	OK
Gm20597	Gm20597	Gm20597	TSS25345	chr10:53218248-53238795	0	0	0	OK
Cep85l	Cep85l	Cep85l	TSS23570	chr10:52997886-53099657	3.53211	3.18812	3.8761	OK
Gm19395	Gm19395	Gm19395	TSS20372	chr10:53000075-53003493	0.216742	0.0228821	0.410602	OK
Pln	Pln	Pln	TSS7036	chr10:53057491-53065805	0.202539	0.110288	0.294789	OK
Fam184a	Fam184a	Fam184a	TSS27102	chr10:53352951-53470715	0.339665	0.251149	0.428181	OK
Mcm9	Mcm9	Mcm9	TSS7418	chr10:53257129-53350245	4.46656	4.14664	4.78648	OK
Asf1a	Asf1a	Asf1a	TSS26752	chr10:53316766-53329021	18.1161	17.2438	18.9884	OK
Gm16998	Gm16998	Gm16998	TSS25987	chr10:53795727-53800887	0.159131	0.0466082	0.271653	OK
4930467K11Rik	4930467K11Rik	4930467K11Rik	TSS16712	chr10:57198188-57206159	0	0	0	OK
Gja1	Gja1	Gja1	TSS7076	chr10:56097105-56110225	4.49629	4.1344	4.85818	OK
Tbc1d32	Tbc1d32	Tbc1d32	TSS17310	chr10:55734099-55948495	1.65148	1.50932	1.79365	OK
Msl3l2	Msl3l2	Msl3l2	TSS22324	chr10:55826722-55836686	3.98705	3.57235	4.40176	OK
Hsf2	Hsf2	Hsf2	TSS13781	chr10:57206190-57232949	5.75846	5.30997	6.20695	OK
Man1a	Man1a	Man1a	TSS10249	chr10:53625838-53795602	26.7462	25.9655	27.5269	OK
Fabp7	Fabp7	Fabp7	TSS9184	chr10:57504728-57508256	0	0	0	OK
Gm4981	Gm4981	Gm4981	TSS14048	chr10:57697595-57699408	0	0	0	OK
Pkib	Pkib	Pkib	TSS14024,TSS1900,TSS22843	chr10:57351786-57460918	1.42462	1.26219	1.58706	OK
Dux	Dux	Dux	TSS22642	chr10:57693398-57695423	0.0113529	0	0.0340586	OK
Serinc1	Serinc1	Serinc1	TSS23687	chr10:57235581-57252335	38.7545	37.6529	39.856	OK
Smpdl3a	Smpdl3a	Smpdl3a	TSS18773	chr10:57514349-57531636	20.1938	19.1693	21.2183	OK
Gcc2	Gcc2	Gcc2	TSS14606	chr10:57718273-57768340	7.71802	7.39796	8.03808	OK
BB019430	BB019430	BB019430	TSS22102	chr10:58159492-58167025	0	0	0	OK
Edar	Edar	Edar	TSS7229	chr10:58063535-58138444	0.0239815	0	0.0479746	OK
Ccdc138	Ccdc138	Ccdc138	TSS3756	chr10:57960684-58038992	1.48546	1.25204	1.71887	OK
Sh3rf3	Sh3rf3	Sh3rf3	TSS10815	chr10:58276106-58601664	0	0	0	OK
2020-09-10	2020-09-10	2020-09-10	TSS10357	chr10:58604374-58684595	2.38657	2.06888	2.70426	OK
Sowahc	Sowahc	Sowahc	TSS6237	chr10:58684669-58689181	2.77179	2.53692	3.00665	OK
Pla2g12b	Pla2g12b	Pla2g12b	TSS19318	chr10:58866432-58884724	0	0	0	OK
Oit3	Oit3	Oit3	TSS10842	chr10:58885707-58904527	0.496084	0.366047	0.62612	OK
Lims1	Lims1	Lims1	TSS1396,TSS5999,TSS9321	chr10:57786213-57887439	69.0502	66.5062	71.5942	OK
P4ha1	P4ha1	P4ha1	TSS2902	chr10:58786043-58836052	11.3713	10.8739	11.8687	OK
Mcu	Mcu	Mcu	TSS12540	chr10:58909731-59079440	9.46507	8.91986	10.0103	OK
Dnajb12	Dnajb12	Dnajb12	TSS14953	chr10:59342338-59360764	13.1852	12.3482	14.0223	OK
Ddit4	Ddit4	Ddit4	TSS7936	chr10:59412422-59414518	8.14874	7.46705	8.83042	OK
Micu1	Micu1	Micu1	TSS4663	chr10:59165310-59326882	25.4599	24.0184	26.9015	OK
Spock2	Spock2	Spock2	TSS15371	chr10:59569004-59596661	0.353989	0.262779	0.445199	OK
Mir6906	Mir6906	Mir6906	TSS11513	chr10:59589523-59589581	0	0	0	OK
Chst3	Chst3	Chst3	TSS17274	chr10:59644275-59682008	3.8731	3.63785	4.10834	OK
Ranbp2	Ranbp2	Ranbp2	TSS11981	chr10:57909599-57956902	47.3497	46.6865	48.0128	OK
Anapc16	Anapc16	Anapc16	TSS19946	chr10:59450656-59465860	22.6439	21.3581	23.9298	OK
Ascc1	Ascc1	Ascc1	TSS1421,TSS21010	chr10:59465552-59562738	15.5581	14.3925	16.7236	OK
Mir6408	Mir6408	Mir6408	TSS12985	chr10:60385770-60385861	0	0	0	OK
Gm20611	Gm20611	Gm20611	TSS12781	chr10:60494050-60500828	0	0	0	OK
Unc5b	Unc5b	Unc5b	TSS16755	chr10:60225342-60294329	0.151398	0.103509	0.199288	OK
Pldi	Pldi	Pldi	TSS22001	chr10:60390973-60400880	0	0	0	OK
Mir466j	Mir466j	Mir466j	TSS23976	chr10:60423470-60423592	0	0	0	OK
Pcbd1	Pcbd1	Pcbd1	TSS16562	chr10:60552078-60557077	1.68455	1.21703	2.15208	OK
Slc29a3	Slc29a3	Slc29a3	TSS25434	chr10:60174819-60215530	4.27406	4.00555	4.54256	OK
Tbata	Tbata	Tbata	TSS10202,TSS15134	chr10:60634711-60651589	0	0	0	OK
Adamts14	Adamts14	Adamts14	TSS19255	chr10:60659859-60736186	0.0754667	0.0398679	0.111066	OK
Prf1	Prf1	Prf1	TSS14899	chr10:60760583-60767011	0.346513	0.222042	0.470985	OK
Cdh23	Cdh23	Cdh23	TSS16498	chr10:59765497-60159238	0.055027	0.0333608	0.0766933	OK
4632428N05Rik	4632428N05Rik	4632428N05Rik	TSS8622	chr10:59809598-59835432	18.014	17.1949	18.833	OK
Gm17455	Gm17455	Gm17455	TSS17986	chr10:59862473-59866306	0	0	0	OK
Pald1	Pald1	Pald1	TSS4408	chr10:60782404-60846271	0.384525	0.294894	0.474156	OK
Nodal	Nodal	Nodal	TSS22822	chr10:60880719-60888085	0.0218902	0	0.0528908	OK
Eif4ebp2	Eif4ebp2	Eif4ebp2	TSS24090	chr10:60895244-60915417	13.035	12.2024	13.8676	OK
Npffr1	Npffr1	Npffr1	TSS15811	chr10:61058231-61089133	0	0	0	OK
Sgpl1	Sgpl1	Sgpl1	TSS25547	chr10:60561389-60610413	20.5148	19.8527	21.177	OK
Lrrc20	Lrrc20	Lrrc20	TSS8795	chr10:60938580-61044976	5.29936	4.86819	5.73053	OK
1700022H01Rik	1700022H01Rik	1700022H01Rik	TSS8775	chr10:61137274-61143038	0.0822861	0	0.198819	OK
Ppa1	Ppa1	Ppa1	TSS11200	chr10:61111368-61136913	65.8751	63.65	68.1002	OK
Col13a1	Col13a1	Col13a1	TSS14430	chr10:61300981-61441856	0	0	0	OK
2010107G23Rik	2010107G23Rik	2010107G23Rik	TSS9958	chr10:61570403-61573761	0.0404854	0	0.0872339	OK
Neurog3	Neurog3	Neurog3	TSS25428	chr10:61595837-61597511	0	0	0	OK
Gm5424	Gm5424	Gm5424	TSS958	chr10:61533769-61535319	1.48872	1.18641	1.79103	OK
Tspan15	Tspan15	Tspan15	TSS1491	chr10:61648143-61693966	0.0857695	0.0399238	0.131615	OK
Mir7662	Mir7662	Mir7662	TSS17810	chr10:61656914-61656975	0	0	0	OK
Tacr2	Tacr2	Tacr2	TSS18308	chr10:61715185-61728738	0	0	0	OK
Aifm2	Aifm2	Aifm2	TSS25735,TSS3015	chr10:61178010-61202008	1.60797	1.3246	1.89134	OK
H2afy2	H2afy2	H2afy2	TSS4594	chr10:61201394-61246612	1.13782	0.895732	1.37991	OK
Mir5108	Mir5108	Mir5108	TSS27156	chr10:61237484-61237569	0	0	0	OK
Sar1a	Sar1a	Sar1a	TSS26964	chr10:61143068-61156045	52.1674	50.8132	53.5216	OK
Tysnd1	Tysnd1	Tysnd1	TSS22855,TSS5135	chr10:61158261-61165521	26.1231	24.1909	28.0553	OK
Hkdc1	Hkdc1	Hkdc1	TSS6140	chr10:61845884-61885205	0	0	0	OK
Supv3l1	Supv3l1	Supv3l1	TSS20309	chr10:61892125-61912441	13.9317	12.9992	14.8642	OK
4930507D05Rik	4930507D05Rik	4930507D05Rik	TSS21106	chr10:61911907-61914101	0.634616	0.466192	0.803041	OK
Vps26a	Vps26a	Vps26a	TSS26090,TSS886	chr10:61917590-61949553	29.2983	27.7733	30.8233	OK
Hk1	Hk1	Hk1	TSS25020,TSS4839	chr10:61731602-61842656	61.2285	58.6006	63.8565	OK
Hk1os	Hk1os	Hk1os	TSS22577	chr10:61803354-61812614	0.766476	0.356777	1.17617	OK
Kif1bp	Kif1bp	Kif1bp	TSS27421	chr10:62021217-62041205	10.3528	9.73444	10.9711	OK
Srgn	Srgn	Srgn	TSS21484	chr10:61957175-61970503	492.392	484.911	499.872	OK
Stox1	Stox1	Stox1	TSS25948	chr10:62122169-62188847	0.236889	0.15399	0.319789	OK
Mir7215	Mir7215	Mir7215	TSS5712	chr10:62145255-62145306	0	0	0	OK
Ddx50	Ddx50	Ddx50	TSS25375	chr10:62078770-62113946	30.4034	29.3567	31.4501	OK
Ddx21	Ddx21	Ddx21	TSS20556	chr10:62042994-62065046	66.5512	65.4287	67.6737	OK
Tet1	Tet1	Tet1	TSS21087	chr10:62267317-62342762	1.69157	1.56782	1.81533	OK
Slc25a16	Slc25a16	Slc25a16	TSS12953	chr10:62383380-62409242	9.27314	8.75728	9.789	OK
Ccar1	Ccar1	Ccar1	TSS6642	chr10:62206675-62255116	24.4056	23.7127	25.0985	OK
Pbld1	Pbld1	Pbld1	TSS8118	chr10:62524364-62540284	0.622978	0.45002	0.795936	OK
Pbld2	Pbld2	Pbld2	TSS16862	chr10:62487259-62521560	0.0928509	0.0309503	0.154752	OK
Mypn	Mypn	Mypn	TSS11926	chr10:62578542-62666700	0.00414466	0	0.012434	OK
Atoh7	Atoh7	Atoh7	TSS15676	chr10:62562903-62563353	0	0	0	OK
Dna2	Dna2	Dna2	TSS16865	chr10:62409776-62436936	17.2056	16.6002	17.811	OK
Rufy2	Rufy2	Rufy2	TSS2710	chr10:62442970-62481490	1.55721	1.41796	1.69646	OK
Hnrnph3	Hnrnph3	Hnrnph3	TSS3736	chr10:62477411-62486597	7.6883	7.03148	8.34511	OK
1700023F02Rik	1700023F02Rik	1700023F02Rik	TSS2784	chr10:65583356-65586812	0	0	0	OK
4930407I19Rik	4930407I19Rik	4930407I19Rik	TSS4572	chr10:65608043-65642262	0	0	0	OK
Dnajc12	Dnajc12	Dnajc12	TSS10965,TSS3809	chr10:62845190-62871588	6.0664	5.33697	6.79584	OK
Ctnna3	Ctnna3	Ctnna3	TSS20110,TSS21076,TSS22249	chr10:62892845-64466415	0.0061162	0	0.0294575	OK
Lrrtm3	Lrrtm3	Lrrtm3	TSS18844	chr10:63391244-63553003	0	0	0	OK
Herc4	Herc4	Herc4	TSS19444	chr10:62706544-62780629	17.2492	16.3532	18.1452	OK
Sirt1	Sirt1	Sirt1	TSS16837,TSS17974	chr10:62781752-62801783	10.5635	9.9383	11.1888	OK
Gm31763	Gm31763	Gm31763	TSS7005	chr10:66467822-66504074	0	0	0	OK
Reep3	Reep3	Reep3	TSS14898	chr10:66471936-66559736	5.9621	5.57643	6.34778	OK
Egr2	Egr2	Egr2	TSS13446	chr10:67000616-67004936	0.564802	0.433149	0.696455	OK
Nrbf2	Nrbf2	Nrbf2	TSS4577	chr10:66729436-66748029	10.2005	9.46808	10.9329	OK
Zfp365	Zfp365	Zfp365	TSS24399	chr10:67348852-67375410	0.0720768	0.0335501	0.110603	OK
Rtkn2	Rtkn2	Rtkn2	TSS17717	chr10:67442345-67506612	2.16467	1.94426	2.38507	OK
4930545H06Rik	4930545H06Rik	4930545H06Rik	TSS10871	chr10:67781812-67783890	0	0	0	OK
1700040L02Rik	1700040L02Rik	1700040L02Rik	TSS20774	chr10:67893703-68004623	0.394838	0.218261	0.571415	OK
Arid5b	Arid5b	Arid5b	TSS9407	chr10:67558340-67741474	3.28939	3.03423	3.54456	OK
Ado	Ado	Ado	TSS17661	chr10:67007258-67011703	12.0387	11.5518	12.5255	OK
Tmem26	Tmem26	Tmem26	TSS18115	chr10:68186493-68245402	0.142212	0.092445	0.191979	OK
Rhobtb1	Rhobtb1	Rhobtb1	TSS12376,TSS17681,TSS7584	chr10:68671299-68754532	1.66387	1.4721	1.85565	OK
Jmjd1c	Jmjd1c	Jmjd1c	TSS26976,TSS7944	chr10:66590005-66719074	14.0117	13.4018	14.6216	OK
Ank3	Ank3	Ank3	TSS16912,TSS23498	chr10:68996455-69490184	0.0705597	0.0409585	0.100161	OK
D630013N20Rik	D630013N20Rik	D630013N20Rik	TSS2925,TSS9204	chr10:70063796-70118711	0	0	0	OK
Slc16a9	Slc16a9	Slc16a9	TSS15744	chr10:69708023-69748699	0.316317	0.227126	0.405508	OK
Mrln	Mrln	Mrln	TSS2982	chr10:69667411-69682459	0	0	0	OK
Fam13c	Fam13c	Fam13c	TSS10151,TSS13802	chr10:69903415-70021480	0	0	0	OK
Phyhipl	Phyhipl	Phyhipl	TSS22648,TSS2698	chr10:70020433-70062039	0	0	0	OK
Bicc1	Bicc1	Bicc1	TSS18815	chr10:70387847-70622382	0.0503352	0.0122854	0.088385	OK
C730027H18Rik	C730027H18Rik	C730027H18Rik	TSS22826	chr10:70631484-70644788	0	0	0	OK
1700113B09Rik	1700113B09Rik	1700113B09Rik	TSS24682	chr10:70664492-70667236	0	0	0	OK
Cdk1	Cdk1	Cdk1	TSS6991	chr10:68799382-68815660	44.5397	43.3515	45.7279	OK
Ccdc6	Ccdc6	Ccdc6	TSS13207	chr10:69559868-69655948	10.3711	9.96691	10.7754	OK
Ube2d1	Ube2d1	Ube2d1	TSS25890	chr10:70717727-70748010	8.75774	7.98739	9.5281	OK
Tfam	Tfam	Tfam	TSS25097	chr10:70688224-70700792	15.535	14.9443	16.1256	OK
Cisd1	Cisd1	Cisd1	TSS23138	chr10:70793241-70807597	27.9003	26.1658	29.6349	OK
1700049L16Rik	1700049L16Rik	1700049L16Rik	TSS25306	chr10:71442632-71443438	0	0	0	OK
Ipmk	Ipmk	Ipmk	TSS691	chr10:70810540-70848633	12.9307	12.4753	13.3861	OK
A330049N07Rik	A330049N07Rik	A330049N07Rik	TSS2627	chr10:72436050-72549453	0.0115779	0	0.0347338	OK
Pcdh15	Pcdh15	Pcdh15	TSS23696	chr10:73284614-74112477	0	0	0	OK
Rab36	Rab36	Rab36	TSS22593	chr10:74499833-74516845	0.0429621	0.00453563	0.0813886	OK
Rsph14	Rsph14	Rsph14	TSS22602,TSS27428	chr10:74420221-74495331	0	0	0	OK
Gnaz	Gnaz	Gnaz	TSS21066	chr10:74429975-74478622	3.00233	2.66556	3.3391	OK
Zwint	Zwint	Zwint	TSS9156	chr10:72117593-72137712	51.3036	48.8959	53.7114	OK
Bcr	Bcr	Bcr	TSS14983	chr10:74523640-74647668	8.27623	7.94551	8.60695	OK
Gm5779	Gm5779	Gm5779	TSS18167	chr10:74814799-74815706	0.114576	0	0.229207	OK
Adora2a	Adora2a	Adora2a	TSS24013	chr10:74779621-74797537	1.70385	1.4581	1.94959	OK
4933407G14Rik	4933407G14Rik	4933407G14Rik	TSS20961	chr10:74912254-74925849	0.0386137	0	0.0932978	OK
Psap	Psap	Psap	TSS2498,TSS969	chr10:59740375-59765348	533.742	514.686	552.798	OK
Upb1	Upb1	Upb1	TSS25028	chr10:74869655-74904424	0.960045	0.79223	1.12786	OK
Gucd1	Gucd1	Gucd1	TSS22271	chr10:74969558-74980067	11.016	10.4313	11.6007	OK
Lrrc75b	Lrrc75b	Lrrc75b	TSS5489	chr10:75012869-75023075	0.0189935	0	0.0379963	OK
Ggt5	Ggt5	Ggt5	TSS7882	chr10:75052125-75079713	1.08736	0.933975	1.24074	OK
Snrpd3	Snrpd3	Snrpd3	TSS26782	chr10:74980786-74998185	63.9005	60.347	67.4539	OK
Specc1l	Specc1l	Specc1l	TSS17741,TSS3159	chr10:74674817-74775145	14.1565	13.417	14.896	OK
Susd2	Susd2	Susd2	TSS12702	chr10:75099363-75106753	0.635276	0.498599	0.771954	OK
Ggt1	Ggt1	Ggt1	TSS15559,TSS16673	chr10:75031406-75048936	0.204592	0.106166	0.303018	OK
Ddt	Ddt	Ddt	TSS13409	chr10:75233977-75236119	34.8146	32.2121	37.417	OK
Gstt3	Gstt3	Gstt3	TSS13617	chr10:75236866-75244159	5.39242	4.87251	5.91232	OK
Gstt4	Gstt4	Gstt4	TSS5118	chr10:75277688-75285288	0	0	0	OK
Gstt1	Gstt1	Gstt1	TSS19040	chr10:75246557-75261329	5.47524	4.73303	6.21745	OK
Gstt2	Gstt2	Gstt2	TSS9348	chr10:75294589-75297626	10.1525	9.29512	11.0099	OK
Cabin1	Cabin1	Cabin1	TSS1093	chr10:75108854-75227102	12.7362	12.3512	13.1211	OK
Derl3	Derl3	Derl3	TSS11545	chr10:75356142-75358686	0.560431	0.359118	0.761744	OK
Mmp11	Mmp11	Mmp11	TSS22239	chr10:75385966-75395247	0.751577	0.567645	0.935509	OK
Vpreb3	Vpreb3	Vpreb3	TSS2292	chr10:75411056-75412391	18.8593	16.9298	20.7888	OK
Chchd10	Chchd10	Chchd10	TSS5263	chr10:75398317-75400479	14.758	13.3421	16.1739	OK
Gm867	Gm867	Gm867	TSS23536	chr10:75400467-75403417	0.139503	0.0267676	0.252239	OK
Gm5134	Gm5134	Gm5134	TSS11537	chr10:75417258-75472334	0.134223	0.0672279	0.201219	OK
Mir6409	Mir6409	Mir6409	TSS8677	chr10:75471670-75471762	0	0	0	OK
S100b	S100b	S100b	TSS4740	chr10:75716580-75724064	0.0423899	0	0.0913376	OK
Slc5a4a	Slc5a4a	Slc5a4a	TSS9488	chr10:75610195-75652010	0	0	0	OK
Mif	Mif	Mif	TSS15660	chr10:75322097-75322995	440.551	430.535	450.568	OK
Slc5a4b	Slc5a4b	Slc5a4b	TSS16169	chr10:75521365-75573763	0	0	0	OK
Prmt2	Prmt2	Prmt2	TSS3194	chr10:75669970-75700610	3.0219	2.63663	3.40717	OK
Mir678	Mir678	Mir678	TSS14913	chr10:75670070-75670154	0	0	0	OK
Zfp280b	Zfp280b	Zfp280b	TSS6300	chr10:75495356-75505714	5.42978	5.11711	5.74245	OK
Dip2a	Dip2a	Dip2a	TSS27020	chr10:75725793-75808036	2.35019	2.17019	2.5302	OK
Smarcb1	Smarcb1	Smarcb1	TSS23794	chr10:75359513-75384359	49.4664	47.2612	51.6716	OK
2610028H24Rik	2610028H24Rik	2610028H24Rik	TSS7127	chr10:75911825-75923963	0	0	0	OK
Mcm3ap	Mcm3ap	Mcm3ap	TSS16535	chr10:75931715-75978602	14.1798	13.4465	14.9131	OK
Ybey	Ybey	Ybey	TSS19604	chr10:75922311-75931859	2.39397	2.15516	2.63278	OK
Spatc1l	Spatc1l	Spatc1l	TSS24254	chr10:76025016-76032945	0	0	0	OK
Ftcd	Ftcd	Ftcd	TSS6802	chr10:76038392-76053083	0	0	0	OK
Col6a2	Col6a2	Col6a2	TSS18872	chr10:76058500-76086149	0.0413893	0.0101019	0.0726767	OK
Col6a1	Col6a1	Col6a1	TSS27037	chr10:76171536-76188789	0.0718736	0.0320053	0.111742	OK
Gm10787	Gm10787	Gm10787	TSS9929	chr10:76474739-76484959	0	0	0	OK
Pcbp3	Pcbp3	Pcbp3	TSS14915	chr10:76224598-76424692	3.6653	3.26912	4.06148	OK
Pcnt	Pcnt	Pcnt	TSS11486	chr10:75813998-75905657	16.2027	15.4725	16.9328	OK
1700094J05Rik	1700094J05Rik	1700094J05Rik	TSS2121	chr10:75851759-75864252	0.816499	0.518939	1.11406	OK
Lss	Lss	Lss	TSS16149	chr10:75994349-76019884	17.3406	16.4728	18.2083	OK
4930483K19Rik	4930483K19Rik	4930483K19Rik	TSS9753	chr10:76008615-76024971	0.750897	0.500945	1.00085	OK
Slc19a1	Slc19a1	Slc19a1	TSS12857,TSS5742	chr10:76495483-76513177	14.5054	13.5409	15.47	OK
Gm10941	Gm10941	Gm10941	TSS18900	chr10:76720517-76721968	0.0781569	0	0.188842	OK
Gm17769	Gm17769	Gm17769	TSS21100	chr10:76881120-76883684	0.0439683	0.00464186	0.0832948	OK
Pofut2	Pofut2	Pofut2	TSS25105	chr10:76722044-76732331	11.6432	10.9483	12.3381	OK
Adarb1	Adarb1	Adarb1	TSS11342	chr10:76753471-76881018	0.83883	0.729146	0.948515	OK
Fam207a	Fam207a	Fam207a	TSS26912	chr10:76949399-76978558	15.5804	14.8168	16.3441	OK
Col18a1	Col18a1	Col18a1	TSS2481,TSS848	chr10:76514923-76629275	11.5522	10.8976	12.2069	OK
Pttg1ip	Pttg1ip	Pttg1ip	TSS7389	chr10:77044511-77061477	34.3972	33.2162	35.5782	OK
Itgb2	Itgb2	Itgb2	TSS24293	chr10:76993092-77028419	43.5839	42.4099	44.758	OK
1700009J07Rik	1700009J07Rik	1700009J07Rik	TSS7928	chr10:77356164-77358856	0	0	0	OK
Lrrc3	Lrrc3	Lrrc3	TSS17418	chr10:77360319-77365281	0.0560961	0.0222689	0.0899233	OK
Trpm2	Trpm2	Trpm2	TSS7804	chr10:77370466-77432617	0.738374	0.643235	0.833513	OK
1810043G02Rik	1810043G02Rik	1810043G02Rik	TSS20485	chr10:77441394-77448183	4.90087	4.37731	5.42443	OK
Ube2g2	Ube2g2	Ube2g2	TSS24600	chr10:77085065-77108735	23.199	22.1604	24.2375	OK
Mir1930	Mir1930	Mir1930	TSS15503	chr10:77103968-77104052	0	0	0	OK
Tspear	Tspear	Tspear	TSS4750	chr10:77149313-77349514	0.111002	0.0466719	0.175332	OK
Gm19402	Gm19402	Gm19402	TSS20244	chr10:77152701-77153502	0	0	0	OK
Gm10272	Gm10272	Gm10272	TSS15772	chr10:77169331-77169731	0	0	0	OK
Gm10024	Gm10024	Gm10024	TSS17659	chr10:77174190-77174754	0	0	0	OK
Gm10142	Gm10142	Gm10142	TSS21530	chr10:77178551-77178914	0	0	0	OK
Krtap12-1	Krtap12-1	Krtap12-1	TSS2649	chr10:77183330-77184001	0	0	0	OK
Gm10100	Gm10100	Gm10100	TSS15860	chr10:77189230-77189593	0	0	0	OK
Gm3238	Gm3238	Gm3238	TSS19910	chr10:77233377-77234070	0	0	0	OK
Gm19668	Gm19668	Gm19668	TSS5052	chr10:77261131-77261878	0	0	0	OK
Gm2696	Gm2696	Gm2696	TSS13379	chr10:77277426-77278149	0	0	0	OK
Krtap10-4	Krtap10-4	Krtap10-4	TSS16790	chr10:77288913-77289815	0	0	0	OK
Krtap10-10	Krtap10-10	Krtap10-10	TSS2441	chr10:77298691-77299996	0	0	0	OK
Gm10318	Gm10318	Gm10318	TSS1023	chr10:77315603-77316533	0	0	0	OK
Gm3285	Gm3285	Gm3285	TSS13742	chr10:77324719-77325383	0	0	0	OK
Icosl	Icosl	Icosl	TSS27189	chr10:77532112-77542270	4.91552	4.50942	5.32162	OK
Aire	Aire	Aire	TSS23104	chr10:77492766-77506355	0	0	0	OK
Dnmt3l	Dnmt3l	Dnmt3l	TSS13929,TSS25522,TSS27171,TSS5598	chr10:77505031-77526367	0.487693	0.279211	0.696174	OK
Sumo3	Sumo3	Sumo3	TSS13032,TSS27545,TSS873	chr10:77068841-77081076	46.1111	44.0656	48.1566	OK
D10Jhu81e	D10Jhu81e	D10Jhu81e	TSS16113	chr10:77624811-77632513	35.3188	33.7389	36.8987	OK
Pfkl	Pfkl	Pfkl	TSS10541	chr10:77449693-77472541	35.7866	34.8568	36.7163	OK
Pwp2	Pwp2	Pwp2	TSS27286	chr10:77633654-77647894	17.296	16.6688	17.9231	OK
Agpat3	Agpat3	Agpat3	TSS15569	chr10:77734307-77814445	4.51932	4.17579	4.86285	OK
Mir7659	Mir7659	Mir7659	TSS27224	chr10:77802894-77802952	0	0	0	OK
Trappc10	Trappc10	Trappc10	TSS295	chr10:77649470-77707387	18.5281	17.9614	19.0948	OK
Mir6410	Mir6410	Mir6410	TSS4502	chr10:77897543-77897647	0	0	0	OK
Cstb	Cstb	Cstb	TSS3293	chr10:77888414-77890367	72.2354	68.4649	76.0058	OK
Ccdc105	Ccdc105	Ccdc105	TSS25466	chr10:78209668-78215812	0	0	0	OK
Olfr1357	Olfr1357	Olfr1357	TSS27031	chr10:78074413-78080819	0	0	0	OK
Casp14	Casp14	Casp14	TSS18741	chr10:78174739-78181038	0	0	0	OK
Syde1	Syde1	Syde1	TSS14732	chr10:78047247-78054709	0.708733	0.570002	0.847464	OK
Slc1a6	Slc1a6	Slc1a6	TSS11839	chr10:78243240-78277570	0.0109737	0	0.032921	OK
Olfr1356	Olfr1356	Olfr1356	TSS25399	chr10:78309695-78310658	0	0	0	OK
Ilvbl	Ilvbl	Ilvbl	TSS986	chr10:78037244-78047247	9.73263	9.11115	10.3541	OK
Olfr8	Olfr8	Olfr8	TSS16142	chr10:78417951-78418884	0	0	0	OK
Olfr1355	Olfr1355	Olfr1355	TSS25136	chr10:78338293-78342851	0	0	0	OK
Olfr1353	Olfr1353	Olfr1353	TSS13424	chr10:78426053-78433357	0	0	0	OK
Olfr1352	Olfr1352	Olfr1352	TSS20367	chr10:78443794-78447466	0	0	0	OK
Olfr1354	Olfr1354	Olfr1354	TSS3481	chr10:78379586-78380681	0	0	0	OK
Pdxk	Pdxk	Pdxk	TSS26520	chr10:77899491-77927693	10.4168	9.99486	10.8387	OK
Mir6908	Mir6908	Mir6908	TSS21975	chr10:77907839-77907902	0	0	0	OK
Olfr57	Olfr57	Olfr57	TSS17051	chr10:78497467-78498547	0	0	0	OK
Olfr1351	Olfr1351	Olfr1351	TSS11276	chr10:78480068-78481028	0	0	0	OK
Vmn2r81	Vmn2r81	Vmn2r81	TSS16063	chr10:78710521-78757280	0	0	0	OK
Vmn2r82	Vmn2r82	Vmn2r82	TSS11057	chr10:78819335-78859511	0	0	0	OK
Vmn2r80	Vmn2r80	Vmn2r80	TSS26821	chr10:78611560-78657678	0	0	0	OK
Vmn2r83	Vmn2r83	Vmn2r83	TSS6421	chr10:78931702-78954899	0	0	0	OK
2610008E11Rik	2610008E11Rik	2610008E11Rik	TSS1500	chr10:78527118-78560345	4.45814	4.15159	4.76468	OK
Rrp1	Rrp1	Rrp1	TSS4	chr10:77863106-77875788	84.1594	82.1632	86.1555	OK
Mir6907	Mir6907	Mir6907	TSS5605	chr10:77871219-77871290	0	0	0	OK
Shc2	Shc2	Shc2	TSS5933	chr10:79080682-79100663	0.0055565	0	0.0166695	OK
C2cd4c	C2cd4c	C2cd4c	TSS26913,TSS9565	chr10:79069598-79076770	0	0	0	OK
Madcam1	Madcam1	Madcam1	TSS11692	chr10:79127318-79131281	0.0337214	0	0.0814771	OK
Theg	Theg	Theg	TSS8076	chr10:79039221-79049881	0	0	0	OK
Odf3l2	Odf3l2	Odf3l2	TSS2472	chr10:79102270-79108483	0	0	0	OK
Ppap2c	Ppap2c	Ppap2c	TSS11690	chr10:78989168-78996532	7.72877	7.01813	8.43942	OK
Mir6909	Mir6909	Mir6909	TSS18613	chr10:78993773-78993835	0	0	0	OK
Mier2	Mier2	Mier2	TSS10834	chr10:79002989-79017836	6.28393	5.81084	6.75702	OK
Tpgs1	Tpgs1	Tpgs1	TSS14334	chr10:79132154-79138871	11.8039	10.7629	12.8449	OK
Gzmm	Gzmm	Gzmm	TSS10056,TSS16939	chr10:79151764-79158006	0.860301	0.581234	1.13937	OK
Cdc34	Cdc34	Cdc34	TSS27007	chr10:79144939-79151143	43.3968	41.5695	45.2242	OK
Hcn2	Hcn2	Hcn2	TSS19263	chr10:79179378-79198853	0.180896	0.109675	0.252118	OK
Fgf22	Fgf22	Fgf22	TSS25018	chr10:79217863-79219706	0	0	0	OK
Polrmt	Polrmt	Polrmt	TSS15283	chr10:79198869-79209326	8.40094	7.95505	8.84684	OK
Rnf126	Rnf126	Rnf126	TSS12465	chr10:79221259-79229697	19.8419	18.5197	21.1642	OK
Fstl3	Fstl3	Fstl3	TSS24147	chr10:79240018-79245375	0.141745	0.0565668	0.226923	OK
Prss57	Prss57	Prss57	TSS9144	chr10:79244218-79251730	14.4677	13.5464	15.3889	OK
Misp	Misp	Misp	TSS25448	chr10:79283765-79293197	0	0	0	OK
Bsg	Bsg	Bsg	TSS15023	chr10:79167102-79174724	134.358	128.12	140.595	OK
Palm	Palm	Palm	TSS26473	chr10:79256316-79283641	21.091	20.0243	22.1577	OK
Prtn3	Prtn3	Prtn3	TSS10171	chr10:79342411-79345917	488.394	481.11	495.678	OK
E130317F20Rik	E130317F20Rik	E130317F20Rik	TSS6105	chr10:79314121-79317716	1.27801	1.09124	1.46478	OK
Lppr3	Lppr3	Lppr3	TSS20086	chr10:79323219-79337379	20.2854	19.2183	21.3526	OK
Ptbp1	Ptbp1	Ptbp1	TSS23194	chr10:79317176-79327180	114.483	110.679	118.287	OK
Mir6910	Mir6910	Mir6910	TSS19347	chr10:79325331-79325397	0	0	0	OK
Cfd	Cfd	Cfd	TSS4752	chr10:79353597-79355405	0.307882	0.107294	0.50847	OK
Med16	Med16	Med16	TSS18455	chr10:79357451-79371683	10.7768	10.095	11.4587	OK
Kiss1r	Kiss1r	Kiss1r	TSS20402	chr10:79379715-79385017	0.218065	0.139734	0.296397	OK
R3hdm4	R3hdm4	R3hdm4	TSS25524	chr10:79372797-79379675	36.9094	35.5369	38.2818	OK
Arid3a	Arid3a	Arid3a	TSS22178,TSS7630	chr10:79389787-79417763	10.3578	9.83892	10.8766	OK
Wdr18	Wdr18	Wdr18	TSS12830	chr10:79422896-79431991	25.6716	24.7904	26.5528	OK
Grin3b	Grin3b	Grin3b	TSS1261	chr10:79433468-79439935	0.21697	0.137877	0.296063	OK
Tmem259	Tmem259	Tmem259	TSS218	chr10:79439864-79447075	24.9589	23.5084	26.4094	OK
Elane	Elane	Elane	TSS15195	chr10:79349056-79350961	589.199	580.951	597.447	OK
Cnn2	Cnn2	Cnn2	TSS15889	chr10:79451344-79458145	72.2235	70.2698	74.1773	OK
Abca7	Abca7	Abca7	TSS22869	chr10:79460359-79478317	19.2003	18.6957	19.705	OK
Polr2e	Polr2e	Polr2e	TSS14711	chr10:79498697-79502404	56.0747	53.6982	58.4512	OK
Hmha1	Hmha1	Hmha1	TSS2290,TSS741	chr10:79479416-79494216	68.439	65.4568	71.4212	OK
Sbno2	Sbno2	Sbno2	TSS12801	chr10:79519758-79565447	21.1482	20.5139	21.7826	OK
Gpx4	Gpx4	Gpx4	TSS10086,TSS12479,TSS23774	chr10:79509910-79519184	192.603	183.57	201.635	OK
Atp5d	Atp5d	Atp5d	TSS4085	chr10:79605059-79608563	107.884	104.418	111.349	OK
Efna2	Efna2	Efna2	TSS13630	chr10:79642226-79652755	0.075168	0.0183463	0.13199	OK
Stk11	Stk11	Stk11	TSS14017	chr10:79578547-79593430	28.7606	27.3946	30.1265	OK
Dos	Dos	Dos	TSS25395,TSS6952	chr10:79593178-79602112	1.61717	1.3898	1.84455	OK
1600002K03Rik	1600002K03Rik	1600002K03Rik	TSS545	chr10:79635688-79637864	9.28045	7.98629	10.5746	OK
Midn	Midn	Midn	TSS17225,TSS17543	chr10:79611016-79621113	8.83061	8.30108	9.36015	OK
Cirbp	Cirbp	Cirbp	TSS26955	chr10:79630585-79634398	31.1203	29.562	32.6786	OK
Mum1	Mum1	Mum1	TSS12720	chr10:79689342-79707889	12.4292	11.8858	12.9726	OK
Gamt	Gamt	Gamt	TSS4978	chr10:79720895-79723713	2.07248	1.59421	2.55075	OK
Ndufs7	Ndufs7	Ndufs7	TSS25392	chr10:79712196-79719537	59.587	56.6488	62.5251	OK
Dazap1	Dazap1	Dazap1	TSS19212	chr10:79727735-79751158	55.2508	52.8932	57.6085	OK
Mir6911	Mir6911	Mir6911	TSS25689	chr10:79740908-79740977	0	0	0	OK
Reep6	Reep6	Reep6	TSS20318	chr10:79792889-79799186	0.680166	0.492962	0.867371	OK
Pcsk4	Pcsk4	Pcsk4	TSS9821	chr10:79784027-79792218	0.529907	0.389904	0.669911	OK
Plk5	Plk5	Plk5	TSS25162	chr10:79819203-79828234	0.0108435	0	0.0325305	OK
Adamtsl5	Adamtsl5	Adamtsl5	TSS19399	chr10:79802537-79811193	0.440843	0.328037	0.553649	OK
Mex3d	Mex3d	Mex3d	TSS4353	chr10:79843099-79850396	4.08247	3.74447	4.42047	OK
Apc2	Apc2	Apc2	TSS7750	chr10:79764564-79781001	0.35433	0.294013	0.414647	OK
2310011J03Rik	2310011J03Rik	2310011J03Rik	TSS7315	chr10:79780999-79783293	24.506	22.945	26.0671	OK
Mbd3	Mbd3	Mbd3	TSS7985	chr10:79855283-79862276	32.1359	30.3266	33.9452	OK
Uqcr11	Uqcr11	Uqcr11	TSS8614	chr10:79865741-79869566	285.36	275.81	294.911	OK
Onecut3	Onecut3	Onecut3	TSS13969	chr10:79957650-79980005	0	0	0	OK
Atp8b3	Atp8b3	Atp8b3	TSS25442	chr10:79982329-80001869	0.0198451	0	0.0396997	OK
Rps15	Rps15	Rps15	TSS22301	chr10:79755175-79756859	1591.4	1571.65	1611.15	OK
Rexo1	Rexo1	Rexo1	TSS8669	chr10:80003670-80024305	7.55125	7.19754	7.90497	OK
Klf16	Klf16	Klf16	TSS22711	chr10:80029865-80040041	8.88014	8.326	9.43428	OK
Abhd17a	Abhd17a	Abhd17a	TSS200	chr10:80046393-80053086	38.6704	37.0887	40.2521	OK
Adat3	Adat3	Adat3	TSS5068	chr10:80065624-80070399	1.27374	0.971843	1.57564	OK
Scamp4	Scamp4	Scamp4	TSS5066	chr10:80065626-80078528	12.5585	11.594	13.523	OK
Mir6912	Mir6912	Mir6912	TSS15075	chr10:80072004-80072074	0	0	0	OK
Tcf3	Tcf3	Tcf3	TSS20696	chr10:79871909-79896398	27.9378	26.9541	28.9215	OK
Btbd2	Btbd2	Btbd2	TSS1729	chr10:80105361-80119816	12.0421	11.446	12.6381	OK
Csnk1g2	Csnk1g2	Csnk1g2	TSS11544,TSS15334	chr10:80085524-80103516	53.6137	51.1236	56.1039	OK
Izumo4	Izumo4	Izumo4	TSS4384	chr10:80165437-80168127	2.08873	1.60671	2.57076	OK
Mob3a	Mob3a	Mob3a	TSS11029	chr10:80147997-80164565	33.6037	32.5304	34.6769	OK
Mknk2	Mknk2	Mknk2	TSS21902	chr10:80128062-80139038	56.41	55.1831	57.637	OK
Dot1l	Dot1l	Dot1l	TSS19367	chr10:80217950-80257092	4.41388	4.15345	4.6743	OK
Plekhj1	Plekhj1	Plekhj1	TSS17042	chr10:80258843-80261371	20.9478	19.6689	22.2267	OK
Jsrp1	Jsrp1	Jsrp1	TSS234	chr10:80271240-80276243	0.111479	0.0117692	0.21119	OK
Amh	Amh	Amh	TSS23146	chr10:80267992-80270393	0.295934	0.166778	0.42509	OK
Sf3a2	Sf3a2	Sf3a2	TSS16431	chr10:80261479-80267667	16.2068	15.2505	17.163	OK
Ap3d1	Ap3d1	Ap3d1	TSS24338	chr10:80169722-80204956	27.3147	26.6012	28.0282	OK
Lingo3	Lingo3	Lingo3	TSS1384	chr10:80295547-80306784	0.0515337	0.0150939	0.0879736	OK
Lsm7	Lsm7	Lsm7	TSS19992	chr10:80315569-80317954	123.77	117.825	129.716	OK
Sppl2b	Sppl2b	Sppl2b	TSS18429	chr10:80318019-80331453	12.4041	11.7814	13.0267	OK
Tmprss9	Tmprss9	Tmprss9	TSS11106	chr10:80342560-80362239	0.0897168	0.040078	0.139356	OK
Timm13	Timm13	Timm13	TSS20278	chr10:80362194-80363714	46.8668	44.1178	49.6159	OK
Gng7	Gng7	Gng7	TSS12476,TSS22144	chr10:80411368-80477670	0.210979	0.132883	0.289076	OK
Diras1	Diras1	Diras1	TSS2188	chr10:80482334-80488122	0	0	0	OK
Gadd45b	Gadd45b	Gadd45b	TSS517	chr10:80392835-80394949	9.86816	8.99171	10.7446	OK
Slc39a3	Slc39a3	Slc39a3	TSS8685	chr10:80491284-80496657	4.74982	4.39958	5.10005	OK
Lmnb2	Lmnb2	Lmnb2	TSS5705	chr10:80364107-80380990	26.1145	25.2843	26.9448	OK
Sgta	Sgta	Sgta	TSS5125	chr10:80506817-80522899	26.4834	25.3627	27.604	OK
Mir5615-1	Mir5615-1	Mir5615-1	TSS8191	chr10:80567358-80567418	0	0	0	OK
Mir5615-2	Mir5615-2	Mir5615-2	TSS10355	chr10:80567360-80567420	0	0	0	OK
Creb3l3	Creb3l3	Creb3l3	TSS9381	chr10:80547077-80561617	0.169401	0.0872292	0.251572	OK
Thop1	Thop1	Thop1	TSS5041	chr10:80532827-80545105	24.8873	23.9558	25.8189	OK
Map2k2	Map2k2	Map2k2	TSS2881	chr10:80568691-80587442	32.2074	31.0978	33.317	OK
Zbtb7a	Zbtb7a	Zbtb7a	TSS5732	chr10:80599015-80614402	8.35374	7.98617	8.72132	OK
Pias4	Pias4	Pias4	TSS5337	chr10:80616715-80630465	8.77704	8.06983	9.48426	OK
Oaz1	Oaz1	Oaz1	TSS24744	chr10:80289400-80292035	359.495	343.807	375.183	OK
Oaz1-ps	Oaz1-ps	Oaz1-ps	TSS10458	chr10:80289440-80291962	54.4695	50.3995	58.5394	OK
Mir1982	Mir1982	Mir1982	TSS26278	chr10:80291541-80291615	0	0	0	OK
Zfr2	Zfr2	Zfr2	TSS19548	chr10:80695907-80714868	0.0862799	0.0384204	0.134139	OK
Atcayos	Atcayos	Atcayos	TSS17063	chr10:80657435-80671115	0.143911	0	0.550951	OK
Atcay	Atcay	Atcay	TSS22448	chr10:80667257-80693524	0.012001	0	0.0330189	OK
Nmrk2	Nmrk2	Nmrk2	TSS3710	chr10:80660914-80664782	0.0378383	0	0.0815301	OK
Dapk3	Dapk3	Dapk3	TSS14531,TSS2184,TSS25843	chr10:80645751-80655942	10.7184	9.83488	11.6019	OK
Mrpl54	Mrpl54	Mrpl54	TSS344	chr10:80727466-80729671	62.7154	59.1441	66.2868	OK
Matk	Matk	Matk	TSS12802,TSS22429	chr10:80715679-80725726	18.6496	17.5184	19.7807	OK
Apba3	Apba3	Apba3	TSS11160	chr10:80730916-80735992	13.7905	12.8233	14.7578	OK
Mir3057	Mir3057	Mir3057	TSS11203	chr10:80734341-80734432	0	0	0	OK
Tjp3	Tjp3	Tjp3	TSS11733,TSS12888,TSS21720	chr10:80735932-80754326	3.67163	3.30876	4.0345	OK
[truncated: 22,857 more rows]

## Sheet: Old-Replicate 1
Hematopoietic Stem and Progenitor Cells
Old Mouse-Experimental Replicate #1
Tracking ID	Gene ID	Gene Short Name	TSS ID	Locus	FPKM	FPKM Confidence-Low	FPKM Confidence-High	FPKM Status
Xkr4	Xkr4	Xkr4	TSS2056	chr1:3204562-3661579	0	0	0	OK
Rp1	Rp1	Rp1	TSS16205,TSS19564	chr1:4280926-4399322	0.0125986	0	0.0350439	OK
Sox17	Sox17	Sox17	TSS26233	chr1:4481008-4487435	0.0058124	0	0.0339737	OK
Mrpl15	Mrpl15	Mrpl15	TSS21823	chr1:4763278-4775807	19.4961	18.5208	20.4714	OK
Lypla1	Lypla1	Lypla1	TSS18971	chr1:4797973-4836816	27.9783	27.0316	28.9251	OK
Rgs20	Rgs20	Rgs20	TSS15957,TSS1908,TSS8302	chr1:4899656-5060366	0.0235558	0	0.0732043	OK
Oprk1	Oprk1	Oprk1	TSS198	chr1:5578573-5596214	0	0	0	OK
Npbwr1	Npbwr1	Npbwr1	TSS23875	chr1:5903787-5907479	0	0	0	OK
Atp6v1h	Atp6v1h	Atp6v1h	TSS14377	chr1:5073253-5152630	32.495	31.3531	33.637	OK
Fam150a	Fam150a	Fam150a	TSS16324	chr1:6349411-6384812	0	0	0	OK
St18	St18	St18	TSS23688,TSS25820	chr1:6477311-6851021	0.134181	0.090241	0.178121	OK
Rb1cc1	Rb1cc1	Rb1cc1	TSS9003	chr1:6204742-6266185	9.05065	8.74171	9.35959	OK
Pcmtd1	Pcmtd1	Pcmtd1	TSS13063	chr1:7079000-7163709	6.3919	6.08932	6.69448	OK
Tcea1	Tcea1	Tcea1	TSS18629,TSS18940	chr1:4847774-4887990	53.1195	50.8493	55.3897	OK
Sntg1	Sntg1	Sntg1	TSS25173	chr1:8349819-9289958	0	0	0	OK
Adhfe1	Adhfe1	Adhfe1	TSS7519	chr1:9538126-9568049	0.080461	0.0325829	0.128339	OK
2610203C22Rik	2610203C22Rik	2610203C22Rik	TSS2435	chr1:9550913-9621173	0.0505401	0	0.118158	OK
3110035E14Rik	3110035E14Rik	3110035E14Rik	TSS24784	chr1:9591347-9617223	0	0	0	OK
Mybl1	Mybl1	Mybl1	TSS19058	chr1:9657491-9690290	1.03764	0.907275	1.168	OK
Rrs1	Rrs1	Rrs1	TSS4635	chr1:9535488-9537536	25.905	24.9051	26.905	OK
Vcpip1	Vcpip1	Vcpip1	TSS9980	chr1:9708702-9738463	6.70524	6.34714	7.06335	OK
1700034P13Rik	1700034P13Rik	1700034P13Rik	TSS18980	chr1:9737728-9761337	4.61061	4.06817	5.15305	OK
Mcmdc2	Mcmdc2	Mcmdc2	TSS7353	chr1:9898718-9931035	0.144486	0.0780976	0.210874	OK
Ppp1r42	Ppp1r42	Ppp1r42	TSS17972	chr1:9958702-9999217	0.0576396	0	0.132347	OK
Tcf24	Tcf24	Tcf24	TSS1101	chr1:9950243-9957566	0.0101368	0	0.0244925	OK
Snhg6	Snhg6	Snhg6	TSS24108	chr1:9932105-9934199	51.9685	47.9591	55.978	OK
Snord87	Snord87	Snord87	TSS326	chr1:9932550-9932624	0	0	0	OK
Sgk3	Sgk3	Sgk3	TSS20418,TSS9256	chr1:9788210-9892649	12.7025	12.1121	13.2929	OK
Cspp1	Cspp1	Cspp1	TSS5049	chr1:10028298-10126849	4.19349	3.92139	4.46559	OK
Cops5	Cops5	Cops5	TSS14981	chr1:10014680-10028240	44.0271	41.7863	46.2679	OK
Cpa6	Cpa6	Cpa6	TSS23781	chr1:10314799-10710026	0.0110122	0	0.0443619	OK
Prex2	Prex2	Prex2	TSS10031,TSS20441	chr1:10983545-11293763	0.306816	0.25752	0.356112	OK
A830018L16Rik	A830018L16Rik	A830018L16Rik	TSS20991	chr1:11404185-11965983	0	0	0	OK
Mir6341	Mir6341	Mir6341	TSS1294	chr1:12416066-12416187	0	0	0	OK
Gm17644	Gm17644	Gm17644	TSS3305	chr1:12657643-12663171	1.51927	1.32592	1.71262	OK
Prdm14	Prdm14	Prdm14	TSS23208	chr1:13103508-13117244	0	0	0	OK
Sulf1	Sulf1	Sulf1	TSS18097,TSS1817	chr1:12682510-12850453	0	0	0	OK
Slco5a1	Slco5a1	Slco5a1	TSS17951	chr1:12856630-12981216	0.0521613	0.0307231	0.0735996	OK
Arfgef1	Arfgef1	Arfgef1	TSS16656	chr1:10127587-10222751	16.8826	16.4562	17.309	OK
Ncoa2	Ncoa2	Ncoa2	TSS10513,TSS9106	chr1:13129185-13364164	10.2603	9.78733	10.7332	OK
Gm5523	Gm5523	Gm5523	TSS4641	chr1:13775765-13777010	0.207776	0.0862927	0.329259	OK
Xkr9	Xkr9	Xkr9	TSS17528	chr1:13658851-13691804	0	0	0	OK
Lactb2	Lactb2	Lactb2	TSS975	chr1:13615979-13650590	10.5249	9.85278	11.1969	OK
Kcnb2	Kcnb2	Kcnb2	TSS104	chr1:15302532-15704295	0.014109	0	0.0282249	OK
Msc	Msc	Msc	TSS2831	chr1:14743428-14746047	0	0	0	OK
Trpa1	Trpa1	Trpa1	TSS10386	chr1:14862728-14908943	0.022142	0.0023376	0.0419464	OK
Eya1	Eya1	Eya1	TSS14815	chr1:14159038-14300280	1.83422	1.64602	2.02242	OK
4930444P10Rik	4930444P10Rik	4930444P10Rik	TSS14730	chr1:16056059-16083406	0	0	0	OK
Sbspon	Sbspon	Sbspon	TSS9033	chr1:15843942-15882803	0.316331	0.221257	0.411406	OK
Terf1	Terf1	Terf1	TSS24839	chr1:15795726-15834133	7.54313	6.94809	8.13818	OK
Tram1	Tram1	Tram1	TSS3311	chr1:13554773-13579991	106.999	105.304	108.694	OK
Rdh10	Rdh10	Rdh10	TSS10992	chr1:16095962-16122631	4.11014	3.733	4.48728	OK
Stau2	Stau2	Stau2	TSS6588	chr1:16218890-16509383	2.04985	1.80472	2.29497	OK
D030040B21Rik	D030040B21Rik	D030040B21Rik	TSS10968	chr1:16647632-16652359	0	0	0	OK
Ube2w	Ube2w	Ube2w	TSS13996	chr1:16530868-16609419	7.48443	6.9722	7.99667	OK
Tceb1	Tceb1	Tceb1	TSS18787	chr1:16632845-16646946	32.9075	31.1574	34.6575	OK
Ly96	Ly96	Ly96	TSS20160	chr1:16678536-16699686	4.33046	3.44419	5.21673	OK
Jph1	Jph1	Jph1	TSS19475	chr1:16985020-17087970	0.0859983	0.0493285	0.122668	OK
Pi15	Pi15	Pi15	TSS21252	chr1:17591981-17621020	0.00805313	0	0.0173521	OK
Crisp4	Crisp4	Crisp4	TSS7381	chr1:18105271-18127132	0	0	0	OK
Defb44-ps	Defb44-ps	Defb44-ps	TSS27412	chr1:18200133-18213645	0	0	0	OK
Gdap1	Gdap1	Gdap1	TSS6232	chr1:17135453-17154351	0.0288691	0.00529758	0.0524406	OK
Defb18	Defb18	Defb18	TSS11239	chr1:18226553-18227524	0	0	0	OK
Tmem70	Tmem70	Tmem70	TSS26400	chr1:16655271-16668356	18.3697	17.2019	19.5374	OK
Tfap2d	Tfap2d	Tfap2d	TSS23744	chr1:19093102-19156413	0	0	0	OK
Gm16070	Gm16070	Gm16070	TSS23227	chr1:17666107-17717727	0.0432671	0.000621878	0.0859123	OK
Crispld1	Crispld1	Crispld1	TSS25451	chr1:17717497-17756288	1.21905	1.05757	1.38053	OK
Il17a	Il17a	Il17a	TSS9628	chr1:20720985-20724577	0	0	0	OK
Tfap2b	Tfap2b	Tfap2b	TSS25484,TSS7131	chr1:19198994-19228926	0	0	0	OK
Pkhd1	Pkhd1	Pkhd1	TSS6426	chr1:20047859-20608138	0	0	0	OK
4930486I03Rik	4930486I03Rik	4930486I03Rik	TSS10885	chr1:20346534-20382381	0	0	0	OK
Defb41	Defb41	Defb41	TSS24055	chr1:18241058-18255219	0	0	0	OK
Gm15386	Gm15386	Gm15386	TSS24055	chr1:18250604-18255219	0	0	0	OK
Il17f	Il17f	Il17f	TSS26662	chr1:20767229-20774351	0	0	0	OK
Linc-md1	Linc-md1	Linc-md1	TSS20521	chr1:20659962-20673039	0	0	0	OK
Mir133b	Mir133b	Mir133b	TSS10973	chr1:20672849-20672968	0	0	0	OK
Mir206	Mir206	Mir206	TSS2883	chr1:20669090-20669163	0	0	0	OK
6720483E21Rik	6720483E21Rik	6720483E21Rik	TSS9408	chr1:20878730-20880554	0	0	0	OK
Paqr8	Paqr8	Paqr8	TSS12225	chr1:20880702-20928837	2.66554	2.45015	2.88093	OK
Efhc1	Efhc1	Efhc1	TSS4989	chr1:20941706-20980922	0.346751	0.235579	0.457923	OK
Tram2	Tram2	Tram2	TSS159	chr1:20991477-21069306	0.905633	0.669626	1.14164	OK
Gm4956	Gm4956	Gm4956	TSS8805	chr1:21275326-21288393	0.0185155	0	0.0555465	OK
Tmem14a	Tmem14a	Tmem14a	TSS19119	chr1:21208655-21220248	1.8069	1.43816	2.17564	OK
Khdc1a	Khdc1a	Khdc1a	TSS9596	chr1:21339757-21342280	0	0	0	OK
Khdc1c	Khdc1c	Khdc1c	TSS7641	chr1:21358411-21359824	0	0	0	OK
Khdc1b	Khdc1b	Khdc1b	TSS11326	chr1:21373636-21376465	0.0174484	0	0.0421586	OK
Gsta3	Gsta3	Gsta3	TSS9562	chr1:21230665-21255656	0.120247	0.0216454	0.218848	OK
Rims1	Rims1	Rims1	TSS26024	chr1:22278502-22812563	0	0	0	OK
4933415F23Rik	4933415F23Rik	4933415F23Rik	TSS8357	chr1:23107312-23109092	0	0	0	OK
Mir30a	Mir30a	Mir30a	TSS11708	chr1:23279107-23279178	0	0	0	OK
Mir30c-2	Mir30c-2	Mir30c-2	TSS12805	chr1:23298539-23298623	0	0	0	OK
Kcnq5	Kcnq5	Kcnq5	TSS15003	chr1:21388483-21952023	1.31183	1.18093	1.44273	OK
Ogfrl1	Ogfrl1	Ogfrl1	TSS26701	chr1:23373262-23390014	15.714	15.2187	16.2092	OK
Col9a1	Col9a1	Col9a1	TSS13383,TSS22770	chr1:24184448-24259577	0	0	0	OK
Sdhaf4	Sdhaf4	Sdhaf4	TSS7492	chr1:24002777-24012479	19.7602	18.0504	21.4699	OK
Fam135a	Fam135a	Fam135a	TSS21390	chr1:24017596-24107180	0.451961	0.37982	0.524101	OK
Col19a1	Col19a1	Col19a1	TSS10140	chr1:24264521-24594276	0.036705	0.0206856	0.0527243	OK
Mcm3	Mcm3	Mcm3	TSS8603	chr1:20793094-20810294	129.191	127.308	131.074	OK
B3gat2	B3gat2	B3gat2	TSS2265	chr1:23768764-23854697	0.168912	0.113447	0.224377	OK
Smap1	Smap1	Smap1	TSS25052,TSS3696	chr1:23851663-23929220	19.9323	18.9116	20.953	OK
Rpl7	Rpl7	Rpl7	TSS19052	chr1:16091375-16094514	1757.83	1744.81	1770.84	OK
Adgrb3	Adgrb3	Adgrb3	TSS19172	chr1:25124320-25886552	0	0	0	OK
Gm20172	Gm20172	Gm20172	TSS11397	chr1:25333248-25334799	0	0	0	OK
4931408C20Rik	4931408C20Rik	4931408C20Rik	TSS3861	chr1:26738645-26744305	0	0	0	OK
Mir6342	Mir6342	Mir6342	TSS9157	chr1:29478332-29478457	0	0	0	OK
Gm597	Gm597	Gm597	TSS22187	chr1:28832966-28837097	0	0	0	OK
Lmbrd1	Lmbrd1	Lmbrd1	TSS18941	chr1:24685382-24823146	4.77985	4.5207	5.039	OK
Gm4850	Gm4850	Gm4850	TSS8027	chr1:31321691-31324906	0	0	0	OK
Pih1d3	Pih1d3	Pih1d3	TSS1881	chr1:31279683-31281132	0.0141622	0	0.0424867	OK
4931428L18Rik	4931428L18Rik	4931428L18Rik	TSS24243	chr1:31197922-31279501	0	0	0	OK
Lgsn	Lgsn	Lgsn	TSS12337	chr1:31233279-31261570	0	0	0	OK
Khdrbs2	Khdrbs2	Khdrbs2	TSS203	chr1:32229650-32714583	0	0	0	OK
Gm9839	Gm9839	Gm9839	TSS392	chr1:32576407-32577844	0	0	0	OK
Gm5415	Gm5415	Gm5415	TSS8717	chr1:32600390-32604138	0.0151968	0	0.0327445	OK
Phf3	Phf3	Phf3	TSS20497	chr1:30859186-30920101	19.624	19.1782	20.0699	OK
1700001G17Rik	1700001G17Rik	1700001G17Rik	TSS20387	chr1:33726668-33727557	0.302086	0.127015	0.477156	OK
Ptp4a1	Ptp4a1	Ptp4a1	TSS20120	chr1:30997147-31006600	3.44948	3.09698	3.80197	OK
Gm13363	Gm13363	Gm13363	TSS4088	chr1:30998436-31006555	24.5598	23.2139	25.9058	OK
Rab23	Rab23	Rab23	TSS1309,TSS6176	chr1:33776740-33799409	1.30997	1.14779	1.47215	OK
Bag2	Bag2	Bag2	TSS4727	chr1:33802328-33814595	14.1415	13.3492	14.9337	OK
Prim2	Prim2	Prim2	TSS9312	chr1:33510652-33726639	33.2207	32.066	34.3755	OK
Gm15455	Gm15455	Gm15455	TSS10833	chr1:33892743-33895759	0.162382	0.0974415	0.227322	OK
Bend6	Bend6	Bend6	TSS16620	chr1:33908896-33964466	0.0683144	0.0200088	0.11662	OK
Zfp451	Zfp451	Zfp451	TSS7437	chr1:33818385-33871440	12.5159	11.8	13.2319	OK
Mir5103	Mir5103	Mir5103	TSS27096	chr1:34489965-34490044	0	0	0	OK
Ccdc115	Ccdc115	Ccdc115	TSS2864	chr1:34493514-34496517	28.6204	27.458	29.7827	OK
Dst	Dst	Dst	TSS16245,TSS19395,TSS27097	chr1:33965069-34365507	2.40941	2.28719	2.53164	OK
Mir6896	Mir6896	Mir6896	TSS26043	chr1:34174203-34174276	0	0	0	OK
Prss39	Prss39	Prss39	TSS2559	chr1:34555274-34559907	0.0168311	0	0.0504932	OK
AA619741	AA619741	AA619741	TSS26714	chr1:34690379-34693055	0	0	0	OK
Cfc1	Cfc1	Cfc1	TSS27512	chr1:34592492-34601156	0	0	0	OK
Prss40	Prss40	Prss40	TSS25806	chr1:34609176-34617788	0	0	0	OK
Amer3	Amer3	Amer3	TSS24237	chr1:34636537-34647789	0	0	0	OK
Imp4	Imp4	Imp4	TSS19724	chr1:34496673-34502592	34.0353	32.9442	35.1263	OK
Arhgef4	Arhgef4	Arhgef4	TSS21948	chr1:34858566-34869599	1.90909	1.67343	2.14476	OK
Ptpn18	Ptpn18	Ptpn18	TSS23048	chr1:34516590-34530624	30.9815	29.7164	32.2466	OK
Plekhb2	Plekhb2	Plekhb2	TSS27357	chr1:34906803-34936430	16.2946	15.3898	17.1994	OK
Hs6st1	Hs6st1	Hs6st1	TSS16682	chr1:36125244-36163291	9.6011	9.15823	10.044	OK
Fam168b	Fam168b	Fam168b	TSS26614	chr1:34870062-34899895	45.2813	43.6198	46.9428	OK
Neurl3	Neurl3	Neurl3	TSS126	chr1:36321446-36330270	32.0002	31.0152	32.9852	OK
Fer1l5	Fer1l5	Fer1l5	TSS17138	chr1:36429135-36478955	0.0619182	0.0348949	0.0889414	OK
Lman2l	Lman2l	Lman2l	TSS20475	chr1:36480030-36502084	5.39634	4.95516	5.83752	OK
Arid5a	Arid5a	Arid5a	TSS7242	chr1:36364577-36380874	6.99115	6.62387	7.35842	OK
Kansl3	Kansl3	Kansl3	TSS19972	chr1:36392574-36426026	11.7659	11.3302	12.2017	OK
Mir6898	Mir6898	Mir6898	TSS23726	chr1:36405526-36405603	0	0	0	OK
Uggt1	Uggt1	Uggt1	TSS329	chr1:36196872-36301147	29.9991	29.4966	30.5016	OK
Mir6897	Mir6897	Mir6897	TSS21040	chr1:36201096-36201158	0	0	0	OK
Cnnm4	Cnnm4	Cnnm4	TSS26055	chr1:36528441-36565621	8.15088	7.7849	8.51687	OK
Ankrd23	Ankrd23	Ankrd23	TSS13866	chr1:36587378-36592574	1.70622	1.44188	1.97055	OK
Ankrd39	Ankrd39	Ankrd39	TSS26536	chr1:36595017-36604046	4.21537	3.77877	4.65197	OK
Fam178b	Fam178b	Fam178b	TSS13690,TSS2992	chr1:36619540-36740028	0	0	0	OK
Cnnm3	Cnnm3	Cnnm3	TSS23752	chr1:36568720-36585082	5.98506	5.6107	6.35942	OK
Sema4c	Sema4c	Sema4c	TSS1427,TSS26878	chr1:36605483-36615226	1.18962	1.03153	1.3477	OK
4933424G06Rik	4933424G06Rik	4933424G06Rik	TSS26220	chr1:36771382-36814805	0.0189213	0	0.0567638	OK
Zap70	Zap70	Zap70	TSS13415,TSS24390,TSS5094,TSS5397	chr1:36818642-36839665	2.253	1.94331	2.56269	OK
Cox5b	Cox5b	Cox5b	TSS14379	chr1:36748331-36750233	316.883	309.2	324.566	OK
Actr1b	Actr1b	Actr1b	TSS25230	chr1:36756046-36766770	30.3856	29.3109	31.4602	OK
Cnga3	Cnga3	Cnga3	TSS19202,TSS7240	chr1:37275122-37320229	0	0	0	OK
Tmem131	Tmem131	Tmem131	TSS505	chr1:36849033-36996372	6.16752	5.90273	6.43232	OK
Inpp4a	Inpp4a	Inpp4a	TSS15547,TSS25909	chr1:37356682-37467585	2.14373	1.95978	2.32768	OK
Unc50	Unc50	Unc50	TSS26085	chr1:37487016-37495969	22.5732	21.4256	23.7207	OK
2010300C02Rik	2010300C02Rik	2010300C02Rik	TSS11726	chr1:37668520-37776656	0.233544	0.169242	0.297845	OK
Lipt1	Lipt1	Lipt1	TSS26290	chr1:37929050-37933143	3.21751	2.79989	3.63513	OK
Coa5	Coa5	Coa5	TSS8654	chr1:37473929-37486948	33.4613	32.6396	34.283	OK
Tsga10	Tsga10	Tsga10	TSS2382,TSS250,TSS27429	chr1:37811416-37922143	1.29845	1.07387	1.52303	OK
Mitd1	Mitd1	Mitd1	TSS8527	chr1:37935734-37947256	17.3916	16.2949	18.4884	OK
Mgat4a	Mgat4a	Mgat4a	TSS18371,TSS3470	chr1:37496184-37597861	6.63204	6.3001	6.96399	OK
4930594C11Rik	4930594C11Rik	4930594C11Rik	TSS25112	chr1:37542695-37545450	0.210317	0.13352	0.287113	OK
Lyg1	Lyg1	Lyg1	TSS16048	chr1:38003582-38014604	0	0	0	OK
Lyg2	Lyg2	Lyg2	TSS23183	chr1:37962767-37973338	0	0	0	OK
Mrpl30	Mrpl30	Mrpl30	TSS14946	chr1:37947397-37955178	96.1697	92.5152	99.8242	OK
Txndc9	Txndc9	Txndc9	TSS8089	chr1:38040711-38054053	11.9256	11.4836	12.3675	OK
Eif5b	Eif5b	Eif5b	TSS25636	chr1:38054854-38112424	4.48268	4.20399	4.76136	OK
Rev1	Rev1	Rev1	TSS26330	chr1:38109630-38186507	10.9918	10.356	11.6275	OK
Lonrf2	Lonrf2	Lonrf2	TSS406	chr1:38851353-38878060	0.0295518	0.00865553	0.0504481	OK
Nms	Nms	Nms	TSS11516	chr1:38995993-39007121	0	0	0	OK
Chst10	Chst10	Chst10	TSS10404	chr1:38920717-38955005	1.07548	0.910672	1.24028	OK
Mir6349	Mir6349	Mir6349	TSS3786	chr1:39243740-39243837	0	0	0	OK
Npas2	Npas2	Npas2	TSS18497	chr1:39251116-39420085	0.0406803	0.0135601	0.0678005	OK
Aff3	Aff3	Aff3	TSS2426	chr1:38232835-38684089	9.00372	8.70007	9.30736	OK
Pdcl3	Pdcl3	Pdcl3	TSS11712	chr1:39044658-39054081	19.5907	18.6252	20.5562	OK
Snord89	Snord89	Snord89	TSS22360	chr1:39605591-39605685	0	0	0	OK
Cnot11	Cnot11	Cnot11	TSS8305	chr1:39592646-39603722	15.4739	14.862	16.0858	OK
Rfx8	Rfx8	Rfx8	TSS14901	chr1:39722145-39777834	0.0297028	0	0.0640007	OK
Gm3646	Gm3646	Gm3646	TSS18194	chr1:39860985-39862177	0	0	0	OK
1700066B17Rik	1700066B17Rik	1700066B17Rik	TSS14116	chr1:39899272-39904175	0	0	0	OK
Creg2	Creg2	Creg2	TSS21627	chr1:39675250-39708027	0.0225419	0.00550184	0.039582	OK
Rnf149	Rnf149	Rnf149	TSS4507	chr1:39608143-39634192	15.4121	14.7092	16.115	OK
Gm16894	Gm16894	Gm16894	TSS7687	chr1:40133056-40142696	0.157836	0.0289635	0.286709	OK
Il1r2	Il1r2	Il1r2	TSS4413	chr1:40141612-40182070	1.35878	1.06672	1.65084	OK
Il1rl2	Il1rl2	Il1rl2	TSS17362	chr1:40381471-40422316	1.67951	1.41732	1.94171	OK
Il1r1	Il1r1	Il1r1	TSS25736,TSS6723	chr1:40281924-40373022	2.92389	2.6769	3.17089	OK
Il1rl1	Il1rl1	Il1rl1	TSS11082,TSS11395	chr1:40486414-40522259	4.28498	3.98004	4.58991	OK
Il18r1	Il18r1	Il18r1	TSS15262,TSS15451,TSS7346	chr1:40522396-40557699	3.36472	3.0331	3.69634	OK
Slc9a4	Slc9a4	Slc9a4	TSS19161	chr1:40637071-40687576	0.00496298	0	0.0148889	OK
Slc9a2	Slc9a2	Slc9a2	TSS18279	chr1:40738556-40825730	0.218167	0.14877	0.287563	OK
4930448I06Rik	4930448I06Rik	4930448I06Rik	TSS6929	chr1:41224404-41238097	0	0	0	OK
Tmem182	Tmem182	Tmem182	TSS9882	chr1:40862445-40912112	0	0	0	OK
Pantr1	Pantr1	Pantr1	TSS19046	chr1:42705044-42751670	0	0	0	OK
Mfsd9	Mfsd9	Mfsd9	TSS2049	chr1:40828884-40847502	1.31276	1.13112	1.4944	OK
2900092D14Rik	2900092D14Rik	2900092D14Rik	TSS12013	chr1:42757180-42760021	0	0	0	OK
Pou3f3	Pou3f3	Pou3f3	TSS8311	chr1:42753990-42757054	0	0	0	OK
Pantr2	Pantr2	Pantr2	TSS11422	chr1:42763907-42770299	0	0	0	OK
Dalir	Dalir	Dalir	TSS4232	chr1:42807556-42809731	0	0	0	OK
Il18rap	Il18rap	Il18rap	TSS20332	chr1:40572206-40608550	7.92804	7.57903	8.27706	OK
Gpr45	Gpr45	Gpr45	TSS25519	chr1:43009716-43092294	0.0196475	0	0.0393046	OK
Map4k4	Map4k4	Map4k4	TSS15367	chr1:39957757-40083155	17.9487	17.2077	18.6898	OK
Mrps9	Mrps9	Mrps9	TSS10678	chr1:42908077-42962528	34.7324	33.313	36.1519	OK
Tgfbrap1	Tgfbrap1	Tgfbrap1	TSS14588	chr1:43104113-43155467	5.38265	5.11269	5.6526	OK
Fhl2	Fhl2	Fhl2	TSS23678,TSS27120	chr1:43179915-43253606	0.857621	0.636703	1.07854	OK
AI597479	AI597479	AI597479	TSS19404	chr1:43155554-43172791	9.21921	8.76772	9.6707	OK
1500015O10Rik	1500015O10Rik	1500015O10Rik	TSS8217	chr1:43787446-43799409	0.0756264	0	0.162952	OK
Nck2	Nck2	Nck2	TSS23703	chr1:43502595-43627363	9.20031	8.69161	9.70901	OK
Uxs1	Uxs1	Uxs1	TSS8240	chr1:43807075-43884553	21.6067	20.403	22.8104	OK
Mettl21c	Mettl21c	Mettl21c	TSS26511	chr1:44066252-44076851	0.0790682	0	0.158175	OK
Tex30	Tex30	Tex30	TSS14485	chr1:44143461-44159233	20.393	19.2293	21.5567	OK
Tpp2	Tpp2	Tpp2	TSS6751	chr1:43990851-44059816	24.4067	23.7733	25.04	OK
Bivm	Bivm	Bivm	TSS708	chr1:44176812-44201616	5.54762	5.20082	5.89441	OK
Kdelc1	Kdelc1	Kdelc1	TSS21316	chr1:44163390-44175618	16.0595	15.3244	16.7946	OK
Mettl21e	Mettl21e	Mettl21e	TSS13000	chr1:44260914-44275776	0	0	0	OK
Ercc5	Ercc5	Ercc5	TSS3542	chr1:44204588-44238105	4.43215	4.13995	4.72435	OK
Gulp1	Gulp1	Gulp1	TSS5953	chr1:44608515-44853681	0.846083	0.698188	0.993977	OK
4930521E06Rik	4930521E06Rik	4930521E06Rik	TSS2467	chr1:44796519-44801794	0	0	0	OK
Col5a2	Col5a2	Col5a2	TSS16417	chr1:45431175-45560127	0.410645	0.342675	0.478615	OK
Col3a1	Col3a1	Col3a1	TSS13517	chr1:45368382-45406551	0.080653	0.0475047	0.113801	OK
Rpl31	Rpl31	Rpl31	TSS694	chr1:39424695-39428755	847.299	811.998	882.6	OK
Tbc1d8	Tbc1d8	Tbc1d8	TSS3695	chr1:39428341-39535592	9.02462	8.48155	9.56769	OK
Stk-ps2	Stk-ps2	Stk-ps2	TSS19242	chr1:46077259-46087282	0	0	0	OK
Slc40a1	Slc40a1	Slc40a1	TSS5784	chr1:45964914-45982439	3.8958	3.59774	4.19387	OK
Dnah7b	Dnah7b	Dnah7b	TSS24403	chr1:46123582-46430395	0.0104464	0.00254968	0.0183432	OK
Wdr75	Wdr75	Wdr75	TSS18136	chr1:45852345-45880458	34.6926	33.673	35.7122	OK
Mir6350	Mir6350	Mir6350	TSS7114	chr1:47523864-47523969	0	0	0	OK
Tmeff2	Tmeff2	Tmeff2	TSS2278	chr1:50984366-51244114	0.0285956	0.00301891	0.0541722	OK
Slc39a10	Slc39a10	Slc39a10	TSS26327	chr1:46864388-46910354	17.2069	16.6957	17.7181	OK
Nabp1	Nabp1	Nabp1	TSS26316	chr1:51526331-51535243	5.46801	5.08024	5.85579	OK
Myo1b	Myo1b	Myo1b	TSS14299	chr1:51806601-51972822	0.312608	0.240656	0.38456	OK
9330175M20Rik	9330175M20Rik	9330175M20Rik	TSS21598	chr1:51275229-51390623	0	0	0	OK
Sdpr	Sdpr	Sdpr	TSS11398	chr1:51345969-51359804	29.1855	28.3266	30.0445	OK
Stat4	Stat4	Stat4	TSS6372,TSS8408	chr1:52043991-52164033	13.3289	12.5992	14.0586	OK
Tmem194b	Tmem194b	Tmem194b	TSS7481	chr1:52687548-52708763	5.3584	4.97211	5.7447	OK
Stat1	Stat1	Stat1	TSS14117,TSS22966	chr1:52176281-52218709	30.1788	28.965	31.3925	OK
Gls	Gls	Gls	TSS9441	chr1:52220293-52290076	30.6856	29.4917	31.8796	OK
Mfsd6	Mfsd6	Mfsd6	TSS12764	chr1:52713147-52784162	6.76718	6.34033	7.19403	OK
Inpp1	Inpp1	Inpp1	TSS11173	chr1:52846263-52874532	7.88384	7.28128	8.4864	OK
Nab1	Nab1	Nab1	TSS8833	chr1:52512692-52557292	18.353	17.8311	18.875	OK
Mstn	Mstn	Mstn	TSS17565	chr1:53118506-53124923	0	0	0	OK
1700019D03Rik	1700019D03Rik	1700019D03Rik	TSS24215	chr1:52981970-53009684	0.327062	0.137516	0.516607	OK
1700019A02Rik	1700019A02Rik	1700019A02Rik	TSS25495	chr1:53215420-53244461	0.0395673	0	0.118702	OK
Pms1	Pms1	Pms1	TSS18323	chr1:53246031-53353840	5.58706	5.20629	5.96783	OK
Hibch	Hibch	Hibch	TSS27252	chr1:52901889-52977704	22.368	21.34	23.3959	OK
Ormdl1	Ormdl1	Ormdl1	TSS3150	chr1:53353938-53367089	15.2205	14.4047	16.0363	OK
Osgepl1	Osgepl1	Osgepl1	TSS10779	chr1:53370467-53383186	3.48178	3.07032	3.89323	OK
Dnah7a	Dnah7a	Dnah7a	TSS21492	chr1:53453845-53763628	0.00599209	0	0.0119871	OK
Ccdc150	Ccdc150	Ccdc150	TSS8942	chr1:54307526-54425571	0.0797351	0.0398675	0.119603	OK
Hecw2	Hecw2	Hecw2	TSS4100	chr1:53863717-54251878	0.00164673	0	0.0341327	OK
Mir7681	Mir7681	Mir7681	TSS273	chr1:53906267-53906339	0	0	0	OK
Asnsd1	Asnsd1	Asnsd1	TSS1858	chr1:53401460-53409596	43.7623	41.6539	45.8707	OK
Stk17b	Stk17b	Stk17b	TSS22879	chr1:53812355-53842059	18.4503	17.7943	19.1063	OK
Pgap1	Pgap1	Pgap1	TSS12439	chr1:54529843-54614528	0.999703	0.915179	1.08423	OK
Gtf3c3	Gtf3c3	Gtf3c3	TSS2451	chr1:54454424-54495815	12.1332	11.5762	12.6902	OK
Ankrd44	Ankrd44	Ankrd44	TSS22192	chr1:54702183-54983231	10.7427	10.3815	11.1039	OK
Coq10b	Coq10b	Coq10b	TSS9864	chr1:55109613-55129546	8.15306	7.45135	8.85477	OK
Sf3b1	Sf3b1	Sf3b1	TSS21322	chr1:55042012-55084322	78.9716	77.9874	79.9559	OK
Rftn2	Rftn2	Rftn2	TSS8166	chr1:55227003-55283626	0.217122	0.149591	0.284653	OK
Boll	Boll	Boll	TSS12228,TSS19939	chr1:55356912-55420313	0.210032	0.0644827	0.355582	OK
Mob4	Mob4	Mob4	TSS25004	chr1:55188088-55211743	10.112	9.58541	10.6387	OK
9130227L01Rik	9130227L01Rik	9130227L01Rik	TSS5368	chr1:55988084-56028942	0.0208734	0	0.0504339	OK
Plcl1	Plcl1	Plcl1	TSS15710	chr1:55462789-55811129	0.335009	0.273329	0.39669	OK
1700003I22Rik	1700003I22Rik	1700003I22Rik	TSS5207	chr1:56075821-56077047	0	0	0	OK
Mars2	Mars2	Mars2	TSS5345	chr1:55294020-55296902	8.13917	7.67103	8.60731	OK
Hsfy2	Hsfy2	Hsfy2	TSS22587	chr1:56692892-56694295	0	0	0	OK
BC055402	BC055402	BC055402	TSS14484	chr1:57257488-57271840	0	0	0	OK
Satb2	Satb2	Satb2	TSS10612	chr1:56850824-57028178	0.138181	0.0938789	0.182484	OK
9130024F11Rik	9130024F11Rik	9130024F11Rik	TSS27244	chr1:57028312-57032040	0.0689819	0.0123459	0.125618	OK
Hspe1	Hspe1	Hspe1	TSS3616	chr1:55144991-55148161	181.467	176.745	186.188	OK
4930558J18Rik	4930558J18Rik	4930558J18Rik	TSS6155	chr1:57416065-57434388	0.568026	0.417952	0.718101	OK
1700066M21Rik	1700066M21Rik	1700066M21Rik	TSS27341	chr1:57434463-57442266	4.95717	4.59883	5.31551	OK
Spats2l	Spats2l	Spats2l	TSS11873,TSS12924	chr1:57831704-58005241	0.0659446	0.0268925	0.104997	OK
Tyw5	Tyw5	Tyw5	TSS21088	chr1:57445087-57463518	5.38744	4.80396	5.97092	OK
9430016H08Rik	9430016H08Rik	9430016H08Rik	TSS1903	chr1:57463391-57472802	11.1179	10.1574	12.0784	OK
Kctd18	Kctd18	Kctd18	TSS15514,TSS23582	chr1:58011944-58026928	4.92332	4.51231	5.33433	OK
Aox1	Aox1	Aox1	TSS18729	chr1:58086812-58163254	0.01291	0	0.0278171	OK
Aox4	Aox4	Aox4	TSS9269	chr1:58267240-58325440	0.0377473	0.0133743	0.0621203	OK
Aox3	Aox3	Aox3	TSS24291	chr1:58169979-58257296	0	0	0	OK
Aox2	Aox2	Aox2	TSS25147	chr1:58335169-58436108	0.0236119	0.00433286	0.0428909	OK
Sgol2a	Sgol2a	Sgol2a	TSS1358,TSS26699	chr1:58042183-58083121	9.42044	8.94918	9.89169	OK
Hspd1	Hspd1	Hspd1	TSS5303	chr1:55134677-55144776	235.576	232.744	238.409	OK
Ppil3	Ppil3	Ppil3	TSS21907	chr1:58487836-58502330	28.079	26.3059	29.8521	OK
Nif3l1	Nif3l1	Nif3l1	TSS5003	chr1:58504476-58519120	14.591	13.8514	15.3306	OK
Clk1	Clk1	Clk1	TSS1469	chr1:58468831-58480932	38.0815	36.429	39.7339	OK
Bzw1	Bzw1	Bzw1	TSS15602	chr1:58449979-58463392	127.007	125.124	128.891	OK
Gm20257	Gm20257	Gm20257	TSS7981	chr1:58709484-58712675	1.31943	0.964801	1.67407	OK
Als2cr12	Als2cr12	Als2cr12	TSS5494	chr1:58714963-58752833	0.0128841	0	0.0386523	OK
Fam126b	Fam126b	Fam126b	TSS713	chr1:58579649-58643177	3.73411	3.55589	3.91233	OK
Ndufb3	Ndufb3	Ndufb3	TSS9281	chr1:58643442-58652792	86.3545	82.1964	90.5126	OK
Orc2	Orc2	Orc2	TSS10690,TSS19382	chr1:58519614-58561953	25.5115	24.3694	26.6535	OK
Als2cr11	Als2cr11	Als2cr11	TSS13452	chr1:59107349-59151744	0	0	0	OK
Stradb	Stradb	Stradb	TSS18628	chr1:59030414-59051965	6.45655	5.98628	6.92681	OK
Cflar	Cflar	Cflar	TSS1955,TSS23230,TSS24535	chr1:58768334-58816053	12.8872	12.3165	13.4579	OK
Trak2	Trak2	Trak2	TSS8773	chr1:58957293-59030326	12.1037	11.7224	12.485	OK
Tmem237	Tmem237	Tmem237	TSS26196,TSS7722	chr1:59157436-59176940	8.09235	7.41563	8.76907	OK
Casp8	Casp8	Casp8	TSS25677,TSS4817	chr1:58852217-58904347	39.4702	37.7609	41.1796	OK
Cdk15	Cdk15	Cdk15	TSS14621	chr1:59313750-59409213	0	0	0	OK
Gm973	Gm973	Gm973	TSS11616	chr1:59573107-59691353	0.185213	0.121855	0.248571	OK
Fzd7	Fzd7	Fzd7	TSS27288	chr1:59538990-59543799	2.0787	1.89642	2.26097	OK
Mpp4	Mpp4	Mpp4	TSS19896,TSS22280	chr1:59177778-59220233	0.116639	0.0504599	0.182818	OK
Als2	Als2	Als2	TSS2906,TSS8044	chr1:59219599-59294075	11.8176	11.2305	12.4047	OK
Sumo1	Sumo1	Sumo1	TSS26108	chr1:59696277-59727678	83.7288	81.3134	86.1441	OK
Bmpr2	Bmpr2	Bmpr2	TSS26924	chr1:59821122-59934925	2.96086	2.82062	3.1011	OK
Ica1l	Ica1l	Ica1l	TSS20627	chr1:60045911-60099931	0.302075	0.221372	0.382778	OK
Fam117b	Fam117b	Fam117b	TSS23145	chr1:59969849-60042192	9.71896	9.35651	10.0814	OK
Nop58	Nop58	Nop58	TSS22505	chr1:59741849-59768354	101.408	99.3569	103.459	OK
Snord70	Snord70	Snord70	TSS4470	chr1:59748801-59748854	0	0	0	OK
Snord11	Snord11	Snord11	TSS21921	chr1:59761651-59761714	0	0	0	OK
Nbeal1	Nbeal1	Nbeal1	TSS16088	chr1:60237442-60391549	1.85117	1.74473	1.95761	OK
Cyp20a1	Cyp20a1	Cyp20a1	TSS13535	chr1:60400215-60444231	22.3467	21.2389	23.4545	OK
Raph1	Raph1	Raph1	TSS6088	chr1:60540028-60623609	0.536943	0.470393	0.603493	OK
Cd28	Cd28	Cd28	TSS18182	chr1:60803231-60830203	2.24657	2.04755	2.44559	OK
9530026F06Rik	9530026F06Rik	9530026F06Rik	TSS14745	chr1:61435275-61452748	0	0	0	OK
Ctla4	Ctla4	Ctla4	TSS6266	chr1:60965868-60972676	0.616617	0.449588	0.783647	OK
Icos	Icos	Icos	TSS18736	chr1:61034757-61057164	0.716955	0.586825	0.847085	OK
Wdr12	Wdr12	Wdr12	TSS20752,TSS27568,TSS5892	chr1:60133711-60155344	27.2869	26.1826	28.3912	OK
Carf	Carf	Carf	TSS4181,TSS6787	chr1:60155090-60210797	1.96145	1.78988	2.13302	OK
Pard3b	Pard3b	Pard3b	TSS26373	chr1:61685397-62688858	1.62938	1.50882	1.74993	OK
Abi2	Abi2	Abi2	TSS27562	chr1:60466462-60538007	9.76853	9.2306	10.3065	OK
Nrp2	Nrp2	Nrp2	TSS9021	chr1:62749890-62865266	1.85882	1.70092	2.01672	OK
4930487H11Rik	4930487H11Rik	4930487H11Rik	TSS7087	chr1:62837491-62841306	0.0998633	0	0.199775	OK
Ino80d	Ino80d	Ino80d	TSS22738	chr1:63094374-63160841	4.4364	4.23066	4.64214	OK
Ino80dos	Ino80dos	Ino80dos	TSS14936,TSS21133	chr1:63161044-63204869	1.32155	1.06349	1.5796	OK
Ndufs1	Ndufs1	Ndufs1	TSS12463	chr1:63190165-63223396	42.6383	41.2006	44.076	OK
Dytn	Dytn	Dytn	TSS17163	chr1:63669424-63733501	0	0	0	OK
Adam23	Adam23	Adam23	TSS4838	chr1:63492477-63643089	0.0268454	0	0.0542248	OK
Mdh1b	Mdh1b	Mdh1b	TSS20908	chr1:63745400-63776892	0	0	0	OK
Gpr1	Gpr1	Gpr1	TSS18689	chr1:63229144-63260855	0.0445141	0	0.0890496	OK
Zdbf2	Zdbf2	Zdbf2	TSS230,TSS618	chr1:63246931-63361149	0	0	0	OK
4933402D24Rik	4933402D24Rik	4933402D24Rik	TSS23601	chr1:63801482-63815841	0.0571149	0.00602979	0.1082	OK
Gm13749	Gm13749	Gm13749	TSS5054	chr1:64011300-64015573	0	0	0	OK
Klf7	Klf7	Klf7	TSS19535	chr1:64082246-64167963	2.11615	1.75324	2.47907	OK
Mir6899	Mir6899	Mir6899	TSS18655	chr1:64089011-64089075	0	0	0	OK
Fastkd2	Fastkd2	Fastkd2	TSS8686	chr1:63777198-63799959	10.7428	10.2362	11.2493	OK
2810408I11Rik	2810408I11Rik	2810408I11Rik	TSS11273	chr1:64726442-64737233	7.19601	6.20033	8.19168	OK
Mettl21a	Mettl21a	Mettl21a	TSS17052	chr1:64653053-64663742	5.05324	4.66725	5.43924	OK
Ccnyl1	Ccnyl1	Ccnyl1	TSS25353	chr1:64737918-64772216	3.46011	3.15586	3.76435	OK
Fzd5	Fzd5	Fzd5	TSS3141	chr1:64777131-64784324	1.22547	1.10395	1.34699	OK
Akr1cl	Akr1cl	Akr1cl	TSS1717	chr1:65059659-65079322	0	0	0	OK
Cryge	Cryge	Cryge	TSS19736	chr1:65095130-65097737	0	0	0	OK
Crygd	Crygd	Crygd	TSS9988	chr1:65108411-65110014	0	0	0	OK
Cryga	Cryga	Cryga	TSS4949	chr1:65146962-65149937	0	0	0	OK
Crygc	Crygc	Crygc	TSS16023	chr1:65118098-65120106	0	0	0	OK
Crygb	Crygb	Crygb	TSS10376	chr1:65126795-65128864	0	0	0	OK
D630023F18Rik	D630023F18Rik	D630023F18Rik	TSS17215	chr1:65151858-65169788	0.0723638	0	0.145436	OK
Plekhm3	Plekhm3	Plekhm3	TSS7333	chr1:64835694-65003398	2.92705	2.76708	3.08701	OK
Creb1	Creb1	Creb1	TSS4437	chr1:64579377-64651122	12.9497	12.3963	13.503	OK
Eef1b2	Eef1b2	Eef1b2	TSS20587	chr1:63223404-63227060	282.832	279.393	286.271	OK
Snora41	Snora41	Snora41	TSS12344	chr1:63225596-63225709	0	0	0	OK
Crygf	Crygf	Crygf	TSS17752	chr1:65973095-65974878	0	0	0	OK
Pth2r	Pth2r	Pth2r	TSS7801	chr1:65357830-65435818	0	0	0	OK
Unc80	Unc80	Unc80	TSS19782	chr1:66515020-66745722	0.00678337	0.000716139	0.0128506	OK
Map2	Map2	Map2	TSS4998	chr1:66221902-66489157	0.277831	0.214261	0.3414	OK
Pikfyve	Pikfyve	Pikfyve	TSS19257	chr1:65233258-65325270	6.32917	6.12542	6.53291	OK
Idh1	Idh1	Idh1	TSS12452,TSS15008	chr1:65205189-65233053	66.7996	63.6817	69.9174	OK
Myl1	Myl1	Myl1	TSS12784,TSS3420	chr1:66970869-66991630	0.027969	0	0.119452	OK
Rpe	Rpe	Rpe	TSS16128	chr1:66747466-66766379	14.7995	13.8954	15.7037	OK
Kansl1l	Kansl1l	Kansl1l	TSS13801	chr1:66765816-66864169	5.82821	5.47851	6.17792	OK
Cps1	Cps1	Cps1	TSS18768	chr1:67169600-67277841	0	0	0	OK
Erbb4	Erbb4	Erbb4	TSS19266	chr1:68086539-69154633	0	0	0	OK
Acadl	Acadl	Acadl	TSS15742	chr1:66877412-66909883	37.8978	36.6532	39.1423	OK
Lancl1	Lancl1	Lancl1	TSS15094,TSS1720	chr1:67047090-67085446	6.98365	6.58327	7.38403	OK
Vwc2l	Vwc2l	Vwc2l	TSS13950	chr1:70772288-70931971	0	0	0	OK
Spag16	Spag16	Spag16	TSS11985,TSS12708	chr1:69873543-70771706	0.00917906	0	0.0489821	OK
Ikzf2	Ikzf2	Ikzf2	TSS22863	chr1:69577783-69732534	4.73837	4.54565	4.9311	OK
Abca12	Abca12	Abca12	TSS5458	chr1:71289663-71461484	0	0	0	OK
Bard1	Bard1	Bard1	TSS1267	chr1:71074108-71149546	5.33016	5.05913	5.6012	OK
Apol7d	Apol7d	Apol7d	TSS16122	chr1:71699908-71709417	0	0	0	OK
Gm8883	Gm8883	Gm8883	TSS8880	chr1:71934685-71937778	0	0	0	OK
4933417E11Rik	4933417E11Rik	4933417E11Rik	TSS7575	chr1:72005571-72051769	0	0	0	OK
Mreg	Mreg	Mreg	TSS22357	chr1:72205806-72258881	0.873692	0.70858	1.0388	OK
Tmem169	Tmem169	Tmem169	TSS18745	chr1:72330946-72349569	0	0	0	OK
Pecr	Pecr	Pecr	TSS8882	chr1:72305746-72330888	6.77971	6.0807	7.47872	OK
2020-03-04	2020-03-04	2020-03-04	TSS22019	chr1:72473685-72583138	0	0	0	OK
Fn1	Fn1	Fn1	TSS18601	chr1:71632046-71699808	3.86772	3.65547	4.07998	OK
Xrcc5	Xrcc5	Xrcc5	TSS6917	chr1:72353994-72441527	15.6684	14.9785	16.3583	OK
Ankar	Ankar	Ankar	TSS21042	chr1:72689553-72747138	0.0041167	0	0.0123501	OK
Atic	Atic	Atic	TSS7997	chr1:71603729-71625977	89.2206	87.5659	90.8754	OK
Smarcal1	Smarcal1	Smarcal1	TSS6461	chr1:72629824-72683364	6.72476	6.45181	6.99771	OK
Igfbp2	Igfbp2	Igfbp2	TSS26425	chr1:72871053-72899045	0	0	0	OK
Tnp1	Tnp1	Tnp1	TSS1758	chr1:73061648-73062473	0	0	0	OK
Igfbp5	Igfbp5	Igfbp5	TSS25815	chr1:72904638-72921439	0.0669716	0.0377428	0.0962004	OK
1700027A15Rik	1700027A15Rik	1700027A15Rik	TSS18477,TSS2021	chr1:73062609-73072082	0	0	0	OK
Pinc	Pinc	Pinc	TSS5265	chr1:73437958-73454143	0	0	0	OK
D530049I02Rik	D530049I02Rik	D530049I02Rik	TSS117	chr1:73445541-73477353	0	0	0	OK
6030407O03Rik	6030407O03Rik	6030407O03Rik	TSS14809	chr1:73664954-73911040	0	0	0	OK
Mir6351	Mir6351	Mir6351	TSS2640	chr1:73902050-73902149	0	0	0	OK
Rufy4	Rufy4	Rufy4	TSS3851	chr1:74172114-74194804	0.518848	0.381948	0.655748	OK
Mir1928	Mir1928	Mir1928	TSS26095	chr1:74253127-74253194	0	0	0	OK
Cxcr1	Cxcr1	Cxcr1	TSS11735	chr1:74238359-74241205	0.189807	0.067251	0.312363	OK
Cxcr2	Cxcr2	Cxcr2	TSS12568	chr1:74200567-74207820	2.46247	2.2129	2.71203	OK
Tns1	Tns1	Tns1	TSS18088,TSS18089	chr1:73956804-74171023	2.18251	2.02532	2.33969	OK
Gpbar1	Gpbar1	Gpbar1	TSS13029	chr1:74325173-74326163	0.176622	0.0517314	0.301513	OK
Rpl37a	Rpl37a	Rpl37a	TSS13234	chr1:72757833-72760387	1432.23	1416.37	1448.09	OK
Arpc2	Arpc2	Arpc2	TSS9646	chr1:74283123-74314787	153.421	150.584	156.259	OK
Catip	Catip	Catip	TSS9487	chr1:74408681-74415895	0.00938341	0	0.0281502	OK
Slc11a1	Slc11a1	Slc11a1	TSS18489	chr1:74421776-74432625	3.84657	3.48205	4.21108	OK
Pnkd	Pnkd	Pnkd	TSS21204,TSS5331	chr1:74331607-74400266	21.8996	19.857	23.9421	OK
Tmbim1	Tmbim1	Tmbim1	TSS26219	chr1:74334820-74350910	19.1244	18.3193	19.9295	OK
Aamp	Aamp	Aamp	TSS20965	chr1:74326413-74331312	72.1411	68.8437	75.4385	OK
Ctdsp1	Ctdsp1	Ctdsp1	TSS10093	chr1:74438182-74443859	24.6522	23.8242	25.4803	OK
Mir26b	Mir26b	Mir26b	TSS5666	chr1:74440883-74440968	0	0	0	OK
Stk36	Stk36	Stk36	TSS8176	chr1:74648028-74683467	0.103805	0.0652528	0.142357	OK
Bcs1l	Bcs1l	Bcs1l	TSS7950	chr1:74634862-74639017	12.3381	11.5029	13.1733	OK
Rnf25	Rnf25	Rnf25	TSS13943	chr1:74640321-74647971	13.8873	12.8963	14.8784	OK
Fev	Fev	Fev	TSS1423	chr1:74928082-74931982	0	0	0	OK
Cdk5r2	Cdk5r2	Cdk5r2	TSS13046	chr1:74901602-74904306	0	0	0	OK
Wnt10a	Wnt10a	Wnt10a	TSS13978	chr1:74838592-74850749	0.0404656	0	0.0809507	OK
Cyp27a1	Cyp27a1	Cyp27a1	TSS23205	chr1:74760147-74784464	2.37008	2.0488	2.69136	OK
Cryba2	Cryba2	Cryba2	TSS14092	chr1:74936507-74939717	0	0	0	OK
Prkag3	Prkag3	Prkag3	TSS27458	chr1:74785495-74795529	0.0136157	0	0.0328981	OK
Wnt6	Wnt6	Wnt6	TSS23153	chr1:74818465-74831893	0.0572787	0.0105108	0.104047	OK
Mir375	Mir375	Mir375	TSS22174	chr1:74947231-74947295	0	0	0	OK
Ccdc108	Ccdc108	Ccdc108	TSS2262	chr1:74948653-74982173	0	0	0	OK
Ihh	Ihh	Ihh	TSS4417	chr1:74991891-74998225	0.00796882	0	0.0239065	OK
Ttll4	Ttll4	Ttll4	TSS7022	chr1:74708327-74744547	9.70863	9.29343	10.1238	OK
Slc23a3	Slc23a3	Slc23a3	TSS1674	chr1:75122115-75130464	0.028791	0	0.0620359	OK
Nhej1	Nhej1	Nhej1	TSS14699	chr1:75013919-75121800	5.68042	4.93422	6.42663	OK
Vil1	Vil1	Vil1	TSS17768	chr1:74455957-74482134	0.0307488	0.000621252	0.0608763	OK
Usp37	Usp37	Usp37	TSS6455	chr1:74482083-74590860	11.4853	10.8977	12.0728	OK
Rqcd1	Rqcd1	Rqcd1	TSS20987	chr1:74552633-74577416	33.4785	32.5878	34.3692	OK
Plcd4	Plcd4	Plcd4	TSS18715,TSS24582	chr1:74589462-74612551	0.0212031	0	0.0526449	OK
Zfp142	Zfp142	Zfp142	TSS24443	chr1:74611701-74634602	2.37584	2.19233	2.55935	OK
Cnppd1	Cnppd1	Cnppd1	TSS26566	chr1:75131788-75138942	27.9384	27.0472	28.8296	OK
Zfand2b	Zfand2b	Zfand2b	TSS17654,TSS5771	chr1:75165219-75168200	14.2764	13.1944	15.3584	OK
Abcb6	Abcb6	Abcb6	TSS9276	chr1:75168214-75176857	9.66158	9.15751	10.1656	OK
Fam134a	Fam134a	Fam134a	TSS4140,TSS6449	chr1:75139359-75144483	37.5568	36.1135	39.0001	OK
Atg9a	Atg9a	Atg9a	TSS5998	chr1:75177434-75188584	8.78802	8.31267	9.26337	OK
Ankzf1	Ankzf1	Ankzf1	TSS3124	chr1:75188733-75195960	8.68248	7.97657	9.38839	OK
Glb1l	Glb1l	Glb1l	TSS22351	chr1:75194809-75207353	4.6346	4.25897	5.01023	OK
A630095N17Rik	A630095N17Rik	A630095N17Rik	TSS14540,TSS19486	chr1:75216669-75228668	0.189165	0	0.3859	OK
Resp18	Resp18	Resp18	TSS11612	chr1:75268776-75274955	0	0	0	OK
Ptprn	Ptprn	Ptprn	TSS21841	chr1:75243615-75260783	1.83667	1.63659	2.03674	OK
Dnajb2	Dnajb2	Dnajb2	TSS16816,TSS20083	chr1:75232997-75242267	6.32801	5.80246	6.85355	OK
Des	Des	Des	TSS1951	chr1:75356866-75365154	0.00626017	0	0.024087	OK
Gm15179	Gm15179	Gm15179	TSS10203	chr1:75364784-75371590	0	0	0	OK
Speg	Speg	Speg	TSS13752,TSS3340,TSS491,TSS5962	chr1:75371871-75428881	0.300359	0.163748	0.436969	OK
Asic4	Asic4	Asic4	TSS13015	chr1:75447084-75470915	0	0	0	OK
Tmem198	Tmem198	Tmem198	TSS4559	chr1:75476106-75482268	0.125895	0.0586012	0.193188	OK
Chpf	Chpf	Chpf	TSS26194	chr1:75471143-75476046	1.75527	1.53196	1.97857	OK
Inha	Inha	Inha	TSS10867	chr1:75503651-75506929	0.238154	0.122632	0.353675	OK
Obsl1	Obsl1	Obsl1	TSS21725	chr1:75482399-75503027	1.58934	1.44534	1.73335	OK
Gmppa	Gmppa	Gmppa	TSS16844	chr1:75432517-75439751	22.9833	21.875	24.0916	OK
Dnpep	Dnpep	Dnpep	TSS22045,TSS23270	chr1:75305139-75314212	37.728	35.8264	39.6295	OK
Slc4a3	Slc4a3	Slc4a3	TSS2257	chr1:75542840-75556006	0.101854	0.0599918	0.143715	OK
Mir6343	Mir6343	Mir6343	TSS6935	chr1:76506134-76506218	0	0	0	OK
Gm17751	Gm17751	Gm17751	TSS12724	chr1:76485707-76498603	0	0	0	OK
Pax3	Pax3	Pax3	TSS22756	chr1:78097841-78193711	0	0	0	OK
Stk11ip	Stk11ip	Stk11ip	TSS18046	chr1:75518103-75533910	8.36538	7.98929	8.74148	OK
Epha4	Epha4	Epha4	TSS11231	chr1:77363759-77511663	0.535753	0.455167	0.616338	OK
Mir6352	Mir6352	Mir6352	TSS25359	chr1:77493227-77493343	0	0	0	OK
Mogat1	Mogat1	Mogat1	TSS19620	chr1:78507634-78534748	0	0	0	OK
Stk16	Stk16	Stk16	TSS15087	chr1:75207403-75212181	28.1356	26.8648	29.4065	OK
Tuba4a	Tuba4a	Tuba4a	TSS6358	chr1:75211548-75215828	240.566	230.182	250.95	OK
Scg2	Scg2	Scg2	TSS8637	chr1:79431243-79436665	0	0	0	OK
Kcne4	Kcne4	Kcne4	TSS7395	chr1:78813523-78816600	0.0158057	0	0.0381894	OK
Ap1s3	Ap1s3	Ap1s3	TSS182	chr1:79603450-79668547	1.98427	1.75145	2.2171	OK
Wdfy1	Wdfy1	Wdfy1	TSS25485	chr1:79698836-79758344	5.73327	4.97483	6.4917	OK
Sgpp2	Sgpp2	Sgpp2	TSS26504	chr1:78306920-78416861	0.236743	0.167803	0.305684	OK
Farsb	Farsb	Farsb	TSS16083	chr1:78414532-78485472	44.2347	42.3122	46.1572	OK
Mrpl44	Mrpl44	Mrpl44	TSS11045	chr1:79772592-79778020	34.7819	33.3643	36.1995	OK
Fam124b	Fam124b	Fam124b	TSS3296	chr1:80195273-80210519	0.0807844	0.0339666	0.127602	OK
Utp14b	Utp14b	Utp14b	TSS3344,TSS5693	chr1:78654399-78664176	7.07599	6.59143	7.56055	OK
Acsl3	Acsl3	Acsl3	TSS3344	chr1:78654399-78704318	13.8996	13.2374	14.5617	OK
Serpine2	Serpine2	Serpine2	TSS7567	chr1:79790895-79855240	40.0254	38.7798	41.271	OK
1700016L21Rik	1700016L21Rik	1700016L21Rik	TSS5881	chr1:80442506-80472235	0	0	0	OK
Cul3	Cul3	Cul3	TSS21798	chr1:80263392-80337005	45.7808	44.6382	46.9235	OK
Nyap2	Nyap2	Nyap2	TSS7796	chr1:81073891-81268226	0	0	0	OK
Mir6344	Mir6344	Mir6344	TSS12411	chr1:82128490-82128594	0	0	0	OK
Irs1	Irs1	Irs1	TSS19030	chr1:82229679-82288014	0.02419	0.0101709	0.0382091	OK
Col4a3	Col4a3	Col4a3	TSS9976	chr1:82583495-82718634	0.00859261	0	0.0171894	OK
Col4a4	Col4a4	Col4a4	TSS19933	chr1:82447297-82583424	0.0261073	0.010364	0.0418506	OK
Rhbdd1	Rhbdd1	Rhbdd1	TSS4424,TSS495	chr1:82313153-82441941	6.68735	6.21358	7.16111	OK
Tm4sf20	Tm4sf20	Tm4sf20	TSS8992	chr1:82753223-82765031	0.108712	0.0318411	0.185584	OK
Mff	Mff	Mff	TSS20071	chr1:82721492-82748964	29.5656	28.4413	30.6899	OK
Slc19a3	Slc19a3	Slc19a3	TSS17168	chr1:83009097-83035023	0	0	0	OK
Ccl20	Ccl20	Ccl20	TSS23830	chr1:83113340-83115742	0	0	0	OK
Daw1	Daw1	Daw1	TSS14378	chr1:83156336-83207147	0	0	0	OK
Sphkap	Sphkap	Sphkap	TSS18465	chr1:83252355-83404775	0.00285831	0	0.00857492	OK
Dner	Dner	Dner	TSS12608	chr1:84366413-84692796	0	0	0	OK
Mir5126	Mir5126	Mir5126	TSS18199	chr1:84692413-84692490	0	0	0	OK
Agfg1	Agfg1	Agfg1	TSS26288	chr1:82836057-82892850	15.1547	14.5462	15.7633	OK
Pid1	Pid1	Pid1	TSS7288	chr1:84032867-84281220	3.21507	2.90822	3.52193	OK
Mir6353	Mir6353	Mir6353	TSS25279	chr1:84215423-84215536	0	0	0	OK
Slc16a14	Slc16a14	Slc16a14	TSS27179	chr1:84903279-84931658	0.0415803	0.00438975	0.0787708	OK
Fbxo36	Fbxo36	Fbxo36	TSS1326	chr1:84836415-84897061	1.36373	0.992108	1.73535	OK
A530032D15Rik	A530032D15Rik	A530032D15Rik	TSS18175	chr1:85084713-85106428	2.18747	1.86779	2.50715	OK
Gm7609	Gm7609	Gm7609	TSS3087	chr1:85196185-85210337	3.9621	3.51324	4.41096	OK
C130026I21Rik	C130026I21Rik	C130026I21Rik	TSS26982	chr1:85242918-85267141	4.51579	4.0516	4.97998	OK
Dock10	Dock10	Dock10	TSS23155,TSS5452	chr1:80497642-80755128	37.8436	36.5746	39.1125	OK
Trip12	Trip12	Trip12	TSS26180	chr1:84717763-84835879	27.0817	26.6197	27.5437	OK
Mir8096	Mir8096	Mir8096	TSS27250	chr1:87648522-87648649	0	0	0	OK
9930111H07Rik	9930111H07Rik	9930111H07Rik	TSS3321	chr1:87671845-87681269	0	0	0	OK
A630001G21Rik	A630001G21Rik	A630001G21Rik	TSS14011	chr1:87613657-87633181	7.54074	6.98154	8.09994	OK
Sp100	Sp100	Sp100	TSS16277	chr1:87546624-87606023	20.1674	19.3099	21.025	OK
Sp110	Sp110	Sp110	TSS13061,TSS26813	chr1:87473474-87500466	47.4514	45.0892	49.8136	OK
Sp140	Sp140	Sp140	TSS18417	chr1:87497277-87541611	19.7001	18.9027	20.4975	OK
4933407L21Rik	4933407L21Rik	4933407L21Rik	TSS1464	chr1:87825057-87828331	0	0	0	OK
Spata3	Spata3	Spata3	TSS473	chr1:87918516-87926533	0	0	0	OK
Gpr55	Gpr55	Gpr55	TSS20852	chr1:87836111-87857630	0.213195	0.132615	0.293775	OK
2810459M11Rik	2810459M11Rik	2810459M11Rik	TSS18292	chr1:87942437-87952031	0.0286815	0.000180176	0.0571829	OK
Cab39	Cab39	Cab39	TSS13887	chr1:87690021-87748152	44.1785	43.2213	45.1357	OK
Itm2c	Itm2c	Itm2c	TSS8453	chr1:87791084-87805273	51.5128	50.0878	52.9377	OK
B3gnt7	B3gnt7	B3gnt7	TSS26616	chr1:88199795-88203880	2.07746	1.82536	2.32955	OK
Armc9	Armc9	Armc9	TSS16559,TSS20728	chr1:88051354-88174859	2.70234	2.3726	3.03209	OK
Psmd1	Psmd1	Psmd1	TSS24920	chr1:87961193-88035870	71.2732	69.9584	72.5879	OK
Htr2b	Htr2b	Htr2b	TSS16066	chr1:87995611-88008545	0.219107	0.127277	0.310937	OK
1700019O17Rik	1700019O17Rik	1700019O17Rik	TSS6557	chr1:88322903-88324624	0	0	0	OK
C130036L24Rik	C130036L24Rik	C130036L24Rik	TSS15030	chr1:88256148-88264539	1.32194	1.02267	1.62121	OK
Nmur1	Nmur1	Nmur1	TSS21541	chr1:88282899-88284716	0	0	0	OK
Ncl	Ncl	Ncl	TSS14201	chr1:88241293-88256030	73.138	72.3216	73.9544	OK
Snora75	Snora75	Snora75	TSS18551	chr1:88247744-88247860	0	0	0	OK
Gm24148	Gm24148	Gm24148	TSS22964	chr1:88248555-88248702	0	0	0	OK
Snord82	Snord82	Snord82	TSS26898	chr1:88252834-88252902	0	0	0	OK
Pde6d	Pde6d	Pde6d	TSS20102	chr1:88439589-88479076	18.7156	17.4909	19.9402	OK
Nppc	Nppc	Nppc	TSS480	chr1:88562867-88567148	0	0	0	OK
Cops7b	Cops7b	Cops7b	TSS13529	chr1:88483674-88503075	9.1084	8.53688	9.67993	OK
Alppl2	Alppl2	Alppl2	TSS6107	chr1:88983265-88986503	0	0	0	OK
Akp3	Akp3	Akp3	TSS4757	chr1:89021582-89024487	0	0	0	OK
Alpi	Alpi	Alpi	TSS11199	chr1:88994576-88998181	0	0	0	OK
Ecel1	Ecel1	Ecel1	TSS12699,TSS9190	chr1:89044229-89052931	0.0134144	0	0.0362318	OK
Chrnd	Chrnd	Chrnd	TSS9961	chr1:89087171-89096645	0	0	0	OK
Chrng	Chrng	Chrng	TSS20366	chr1:89102385-89108410	0.031042	0	0.0668862	OK
Prss56	Prss56	Prss56	TSS23560	chr1:89080067-89084979	0	0	0	OK
Dis3l2	Dis3l2	Dis3l2	TSS8119	chr1:88600378-88946672	13.8027	13.0266	14.5789	OK
Efhd1	Efhd1	Efhd1	TSS895	chr1:89160938-89207366	0.0221618	0	0.0535471	OK
Eif4e2	Eif4e2	Eif4e2	TSS11691,TSS19540	chr1:89110488-89137063	32.9686	31.6035	34.3336	OK
Ngef	Ngef	Ngef	TSS25845,TSS26896	chr1:89373403-89470445	0.0351066	0	0.0719111	OK
Neu2	Neu2	Neu2	TSS19721,TSS19930,TSS21838	chr1:89470601-89494415	0	0	0	OK
3110079O15Rik	3110079O15Rik	3110079O15Rik	TSS4643	chr1:89366838-89372034	0	0	0	OK
Gigyf2	Gigyf2	Gigyf2	TSS12094	chr1:89223572-89347385	14.4817	13.8639	15.0994	OK
Kcnj13	Kcnj13	Kcnj13	TSS25934	chr1:89282858-89291304	0.230433	0.110345	0.350521	OK
Sag	Sag	Sag	TSS22287	chr1:89700254-89741732	0.0936254	0.0274222	0.159829	OK
Atg16l1	Atg16l1	Atg16l1	TSS22038	chr1:89652585-89689003	11.4933	10.8584	12.1282	OK
Scarna6	Scarna6	Scarna6	TSS19937	chr1:89681145-89681393	130.59	119.734	141.446	OK
Dgkd	Dgkd	Dgkd	TSS27420	chr1:89749861-89841064	30.3996	29.7552	31.044	OK
Usp40	Usp40	Usp40	TSS622	chr1:89841695-89905126	9.52678	9.04344	10.0101	OK
Ptma	Ptma	Ptma	TSS20231	chr1:88423310-88427273	1811.74	1800.32	1823.17	OK
Inpp5d	Inpp5d	Inpp5d	TSS18789	chr1:89516886-89617085	53.3798	51.7012	55.0585	OK
Ugt1a10	Ugt1a10	Ugt1a10	TSS20042	chr1:89951985-90116577	0.0991585	0.0405068	0.15781	OK
Ugt1a9	Ugt1a9	Ugt1a9	TSS9115	chr1:89967353-90116577	0.0384459	0	0.0796684	OK
Ugt1a7c	Ugt1a7c	Ugt1a7c	TSS14244	chr1:89991575-90116577	18.3397	17.3259	19.3536	OK
Ugt1a6b	Ugt1a6b	Ugt1a6b	TSS6265	chr1:89999831-90115573	1.21247	0.938274	1.48666	OK
Ugt1a6a	Ugt1a6a	Ugt1a6a	TSS21770	chr1:90031383-90116577	0.727825	0.564564	0.891087	OK
Ugt1a5	Ugt1a5	Ugt1a5	TSS21710	chr1:90062586-90116577	0.0330764	0	0.0678795	OK
Ugt1a2	Ugt1a2	Ugt1a2	TSS12364	chr1:90097185-90116577	0.0331276	0	0.0715286	OK
Ugt1a1	Ugt1a1	Ugt1a1	TSS20924	chr1:90108533-90116577	0.0325482	0	0.0718482	OK
Dnajb3	Dnajb3	Dnajb3	TSS24413	chr1:90101306-90102323	0.38475	0.203257	0.566243	OK
Gm19589	Gm19589	Gm19589	TSS22844	chr1:90448091-90458741	0.059125	0.0173173	0.100933	OK
Spp2	Spp2	Spp2	TSS14971	chr1:90303593-90323013	0	0	0	OK
Trpm8	Trpm8	Trpm8	TSS23482	chr1:90203286-90285426	0	0	0	OK
Glrp1	Glrp1	Glrp1	TSS9679	chr1:90396445-90406641	0.851678	0.664536	1.03882	OK
1700067G17Rik	1700067G17Rik	1700067G17Rik	TSS16219	chr1:90912687-90918785	0	0	0	OK
Platr5	Platr5	Platr5	TSS24001	chr1:90651464-90652308	0	0	0	OK
C030007H22Rik	C030007H22Rik	C030007H22Rik	TSS15380	chr1:91256916-91302708	0	0	0	OK
Sh3bp4	Sh3bp4	Sh3bp4	TSS12202	chr1:90967036-91050368	0.988235	0.843066	1.1334	OK
Arl4c	Arl4c	Arl4c	TSS1647	chr1:90594800-90598766	9.61639	9.18783	10.0449	OK
Iqca	Iqca	Iqca	TSS7490	chr1:91938706-92049976	0	0	0	OK
Gbx2	Gbx2	Gbx2	TSS18312	chr1:91824536-91827751	3.06624	2.72516	3.40732	OK
Asb18	Asb18	Asb18	TSS21808	chr1:91849252-91911152	0	0	0	OK
Ackr3	Ackr3	Ackr3	TSS4986	chr1:92100554-92112297	0.00970949	0	0.0421247	OK
Agap1	Agap1	Agap1	TSS5245	chr1:91351385-91791857	2.21095	2.0558	2.36609	OK
4933400F21Rik	4933400F21Rik	4933400F21Rik	TSS17059	chr1:91573081-91580467	0.0368704	0.00899899	0.0647418	OK
Prlh	Prlh	Prlh	TSS17747	chr1:92849684-92850589	0	0	0	OK
Mlph	Mlph	Mlph	TSS19860	chr1:92811676-92847719	0.201677	0.143161	0.260194	OK
Col6a3	Col6a3	Col6a3	TSS5671	chr1:92663434-92740548	0.13104	0.0981172	0.163963	OK
Rab17	Rab17	Rab17	TSS18968,TSS24504	chr1:92854709-92866197	1.69601	1.40186	1.99015	OK
Cops8	Cops8	Cops8	TSS23721	chr1:92499999-92509916	30.6256	29.4738	31.7773	OK
Rbm44	Rbm44	Rbm44	TSS1163	chr1:93041679-93067372	0.315129	0.234519	0.395739	OK
Mroh2a	Mroh2a	Mroh2a	TSS9619	chr1:90123594-90158864	0.0271967	0.0100672	0.0443262	OK
Hjurp	Hjurp	Hjurp	TSS13723	chr1:90155430-90174154	8.93533	8.44257	9.42809	OK
6430706D22Rik	6430706D22Rik	6430706D22Rik	TSS15707	chr1:90159687-90165983	48.1714	45.8755	50.4672	OK
A730008H23Rik	A730008H23Rik	A730008H23Rik	TSS6547	chr1:90161402-90174132	26.715	25.0578	28.3722	OK
Lrrfip1	Lrrfip1	Lrrfip1	TSS21227,TSS7446	chr1:92895303-93025521	44.9385	42.9154	46.9615	OK
Ube2f	Ube2f	Ube2f	TSS21833	chr1:93146895-93182602	27.0697	25.7875	28.3518	OK
Ramp1	Ramp1	Ramp1	TSS26640	chr1:93076398-93121773	36.2701	34.4389	38.1013	OK
Fam132b	Fam132b	Fam132b	TSS1772	chr1:93263006-93270794	0.445354	0.332823	0.557884	OK
Espnl	Espnl	Espnl	TSS25764	chr1:93218651-93244880	0.175353	0.125909	0.224797	OK
Klhl30	Klhl30	Klhl30	TSS8616	chr1:93247649-93258981	0.31159	0.222246	0.400934	OK
Scly	Scly	Scly	TSS24751	chr1:93194914-93217657	19.73	18.8922	20.5679	OK
1700020N18Rik	1700020N18Rik	1700020N18Rik	TSS5101	chr1:93301456-93302606	0.336444	0.0821162	0.590771	OK
Per2	Per2	Per2	TSS21839	chr1:93312558-93355905	1.79446	1.64082	1.94811	OK
Hes6	Hes6	Hes6	TSS2269	chr1:93308059-93309799	28.357	27.0291	29.6849	OK
Ilkap	Ilkap	Ilkap	TSS7589	chr1:93272407-93295360	39.1879	37.6479	40.728	OK
Traf3ip1	Traf3ip1	Traf3ip1	TSS16008	chr1:93391244-93425884	2.91729	2.66311	3.17147	OK
Twist2	Twist2	Twist2	TSS24252	chr1:93698053-93744604	0.0475781	0	0.102517	OK
Hdac4	Hdac4	Hdac4	TSS18967	chr1:93829331-94044970	5.18406	4.86727	5.50086	OK
Asb1	Asb1	Asb1	TSS2568,TSS27509	chr1:93437141-93456167	6.3118	5.97137	6.65224	OK
Olfr1415	Olfr1415	Olfr1415	TSS16883	chr1:94387394-94388330	0	0	0	OK
Olfr1416	Olfr1416	Olfr1416	TSS19802	chr1:94376257-94377196	0	0	0	OK
Olfr1413	Olfr1413	Olfr1413	TSS21050	chr1:94469701-94470783	0	0	0	OK
Olfr1412	Olfr1412	Olfr1412	TSS12655	chr1:94484908-94485874	0	0	0	OK
Olfr1414	Olfr1414	Olfr1414	TSS1235	chr1:94407624-94415092	0	0	0	OK
Olfr1411	Olfr1411	Olfr1411	TSS18100	chr1:94493097-94494069	0	0	0	OK
Olfr12	Olfr12	Olfr12	TSS20855	chr1:94516457-94517578	0	0	0	OK
Olfr1410	Olfr1410	Olfr1410	TSS21363	chr1:94504415-94505384	0	0	0	OK
Otos	Otos	Otos	TSS27284	chr1:94540794-94545418	1.11788	0.726675	1.50908	OK
Myeov2	Myeov2	Myeov2	TSS10921,TSS25213	chr1:94533721-94538562	120.346	112.775	127.916	OK
Ndufa10	Ndufa10	Ndufa10	TSS15028	chr1:94336295-94370335	78.5383	76.182	80.8947	OK
Mir6900	Mir6900	Mir6900	TSS11540	chr1:94361059-94361119	0	0	0	OK
Ankmy1	Ankmy1	Ankmy1	TSS24358	chr1:94766705-94799483	0.0412839	0.0100762	0.0724917	OK
Dusp28	Dusp28	Dusp28	TSS21148	chr1:94803565-94805197	4.79933	4.28201	5.31665	OK
Gpc1	Gpc1	Gpc1	TSS10751	chr1:94728262-94756773	22.2508	21.5574	22.9442	OK
Mir149	Mir149	Mir149	TSS10642	chr1:94746954-94747020	0	0	0	OK
Aqp12	Aqp12	Aqp12	TSS9182	chr1:94902910-94908846	0	0	0	OK
Rnpepl1	Rnpepl1	Rnpepl1	TSS22910	chr1:94807401-94817162	12.1158	11.5625	12.6691	OK
2310007B03Rik	2310007B03Rik	2310007B03Rik	TSS18500,TSS20079	chr1:95047931-95057525	0	0	0	OK
Agxt	Agxt	Agxt	TSS3183	chr1:95031816-95041998	0	0	0	OK
Sned1	Sned1	Sned1	TSS3870	chr1:95132473-95193025	0.105284	0.0620172	0.148551	OK
Mir6901	Mir6901	Mir6901	TSS20641	chr1:95171125-95171187	0	0	0	OK
Gpr35	Gpr35	Gpr35	TSS17701,TSS19884,TSS630	chr1:94869695-94882968	1.82541	1.63303	2.01779	OK
9430060I03Rik	9430060I03Rik	9430060I03Rik	TSS2015	chr1:94830119-94847167	0.217103	0.11003	0.324177	OK
Capn10	Capn10	Capn10	TSS14962	chr1:94830984-94844525	7.0094	6.48481	7.53398	OK
Kif1a	Kif1a	Kif1a	TSS15021,TSS19707	chr1:94912031-94998451	0.215593	0.16913	0.262055	OK
Mterf4	Mterf4	Mterf4	TSS13769	chr1:95195787-95202447	4.52951	4.20508	4.85394	OK
Pask	Pask	Pask	TSS19757	chr1:95206013-95239365	6.03969	5.74164	6.33774	OK
Ano7	Ano7	Ano7	TSS25690	chr1:95270472-95300881	0.0291617	0.00188088	0.0564425	OK
Ppp1r7	Ppp1r7	Ppp1r7	TSS15184	chr1:95240221-95264195	16.6853	16.096	17.2747	OK
Mir6902	Mir6902	Mir6902	TSS5014	chr1:95242668-95242732	0	0	0	OK
Mir6345	Mir6345	Mir6345	TSS18430	chr1:95248734-95248862	0	0	0	OK
Bok	Bok	Bok	TSS8312	chr1:95582270-95592339	1.7654	1.44633	2.08446	OK
Thap4	Thap4	Thap4	TSS3592	chr1:95601967-95651415	13.6672	12.9599	14.3745	OK
Farp2	Farp2	Farp2	TSS14079	chr1:95408680-95518553	0.445616	0.349717	0.541515	OK
Stk25	Stk25	Stk25	TSS26571	chr1:95517327-95532304	21.8436	20.6881	22.9991	OK
Atg4b	Atg4b	Atg4b	TSS10822	chr1:95651609-95686106	18.084	17.399	18.769	OK
Hdlbp	Hdlbp	Hdlbp	TSS3377,TSS7308	chr1:95302516-95375494	54.5066	52.5693	56.4439	OK
Dtymk	Dtymk	Dtymk	TSS2848	chr1:95689152-95698511	84.6422	80.6534	88.6309	OK
Gal3st2	Gal3st2	Gal3st2	TSS3515	chr1:95757920-95773071	0.00790097	0	0.0274629	OK
Gm6086	Gm6086	Gm6086	TSS21553	chr1:95887085-95908116	0.0427224	0.0130712	0.0723736	OK
Gm9994	Gm9994	Gm9994	TSS11684	chr1:95815013-95837816	0.0475769	0	0.118811	OK
Pdcd1	Pdcd1	Pdcd1	TSS19556	chr1:95934881-95949130	1.4927	1.24477	1.74062	OK
Neu4	Neu4	Neu4	TSS19405	chr1:95917069-95924907	0	0	0	OK
D2hgdh	D2hgdh	D2hgdh	TSS13763	chr1:95721816-95748751	6.68951	6.27707	7.10196	OK
4930440C22Rik	4930440C22Rik	4930440C22Rik	TSS27304	chr1:96694018-96699049	0	0	0	OK
Ing5	Ing5	Ing5	TSS20707	chr1:95700541-95718677	11.6357	11.1962	12.0752	OK
Fam174a	Fam174a	Fam174a	TSS19495	chr1:97210204-97231861	8.70891	8.13242	9.28541	OK
2020-09-02	2020-09-02	2020-09-02	TSS1082,TSS27193	chr1:95375569-95406309	76.1765	73.2351	79.118	OK
4930533P14Rik	4930533P14Rik	4930533P14Rik	TSS13988	chr1:98508633-98559150	0	0	0	OK
4930598F16Rik	4930598F16Rik	4930598F16Rik	TSS23511	chr1:97597760-97613095	0	0	0	OK
1700063A18Rik	1700063A18Rik	1700063A18Rik	TSS22259	chr1:97887235-97918335	0	0	0	OK
Slco6c1	Slco6c1	Slco6c1	TSS3981	chr1:98956025-99024880	0	0	0	OK
Slco6b1	Slco6b1	Slco6b1	TSS20256	chr1:98802752-98894137	0	0	0	OK
Slco4c1	Slco4c1	Slco4c1	TSS24855	chr1:98715360-98768748	0.0733309	0.0244436	0.122218	OK
Panct2	Panct2	Panct2	TSS6393	chr1:98767702-98777811	0.0773951	0.0386975	0.116093	OK
D1Ertd622e	D1Ertd622e	D1Ertd622e	TSS19997	chr1:99540478-99558595	8.47539	7.9844	8.96637	OK
St8sia4	St8sia4	St8sia4	TSS437	chr1:97484258-97564171	25.391	24.1536	26.6285	OK
Gin1	Gin1	Gin1	TSS18783	chr1:99666755-99689548	2.81808	2.48505	3.15111	OK
Slco6d1	Slco6d1	Slco6d1	TSS4472	chr1:100317700-100405957	0	0	0	OK
1810006J02Rik	1810006J02Rik	1810006J02Rik	TSS18276	chr1:100028043-100041232	0.0597107	0.00630383	0.113118	OK
Gm20268	Gm20268	Gm20268	TSS3535	chr1:103052344-103071779	0	0	0	OK
Cntnap5b	Cntnap5b	Cntnap5b	TSS116	chr1:101669341-102382519	0	0	0	OK
Ppip5k2	Ppip5k2	Ppip5k2	TSS21285	chr1:99602619-99666669	19.5036	18.9886	20.0185	OK
Cdh20	Cdh20	Cdh20	TSS13118	chr1:106665395-106892058	0	0	0	OK
Pam	Pam	Pam	TSS19415	chr1:99717670-99992209	13.9592	13.4519	14.4664	OK
B230216N24Rik	B230216N24Rik	B230216N24Rik	TSS5286	chr1:99927699-99944370	0	0	0	OK
Rnf152	Rnf152	Rnf152	TSS13455	chr1:107173493-107253287	0.00219954	0	0.00871138	OK
Tnfrsf11a	Tnfrsf11a	Tnfrsf11a	TSS9425	chr1:107677299-107744558	0.48566	0.400469	0.57085	OK
Pign	Pign	Pign	TSS6479	chr1:107414998-107560253	12.3219	11.9529	12.6908	OK
Gm20753	Gm20753	Gm20753	TSS7285	chr1:108049201-108068101	0	0	0	OK
2310035C23Rik	2310035C23Rik	2310035C23Rik	TSS4475	chr1:107560437-107651708	7.78931	7.3352	8.24342	OK
Phlpp1	Phlpp1	Phlpp1	TSS26199	chr1:108068445-108290822	2.69433	2.5107	2.87795	OK
Zcchc2	Zcchc2	Zcchc2	TSS18920	chr1:107886982-107930654	6.67986	6.3284	7.03132	OK
Bcl2	Bcl2	Bcl2	TSS291	chr1:108434754-108610867	12.4083	11.7924	13.0243	OK
Mir3473f	Mir3473f	Mir3473f	TSS11559	chr1:108443072-108443208	0	0	0	OK
Kdsr	Kdsr	Kdsr	TSS20953	chr1:108616986-108656319	7.1576	6.84793	7.46727	OK
Serpinb13	Serpinb13	Serpinb13	TSS26569	chr1:108877560-108897772	0	0	0	OK
Serpinb5	Serpinb5	Serpinb5	TSS26133	chr1:108757756-108779925	0	0	0	OK
Serpinb3a	Serpinb3a	Serpinb3a	TSS23122	chr1:108942163-108948880	0	0	0	OK
Serpinb3c	Serpinb3c	Serpinb3c	TSS1395	chr1:109167777-109174948	0	0	0	OK
Serpinb3b	Serpinb3b	Serpinb3b	TSS620	chr1:109050537-109057691	0	0	0	OK
Serpinb12	Serpinb12	Serpinb12	TSS3434,TSS3666	chr1:108831025-108853657	0.0250018	0	0.0719939	OK
Serpinb3d	Serpinb3d	Serpinb3d	TSS18064	chr1:108974769-108980057	0	0	0	OK
Serpinb11	Serpinb11	Serpinb11	TSS7042	chr1:109258890-109277052	0	0	0	OK
Serpinb7	Serpinb7	Serpinb7	TSS19773	chr1:109319265-109349266	0.0105521	0	0.0316563	OK
D830032E09Rik	D830032E09Rik	D830032E09Rik	TSS17234	chr1:109813835-109847524	0	0	0	OK
Serpinb10	Serpinb10	Serpinb10	TSS3552	chr1:109425579-109445848	1.25622	1.08043	1.43201	OK
Serpinb2	Serpinb2	Serpinb2	TSS21448,TSS22421	chr1:109407999-109422177	1.98219	1.68811	2.27628	OK
Serpinb8	Serpinb8	Serpinb8	TSS2566	chr1:109486582-109505555	1.72485	1.42974	2.01995	OK
Cdh7	Cdh7	Cdh7	TSS13249	chr1:111880313-112035578	0	0	0	OK
Cdh19	Cdh19	Cdh19	TSS6122	chr1:112785771-112873949	0	0	0	OK
Vps4b	Vps4b	Vps4b	TSS19749	chr1:108667364-108693302	32.3504	31.477	33.2238	OK
Dsel	Dsel	Dsel	TSS11344	chr1:113755278-113761495	1.51031	1.36972	1.65089	OK
Cntnap5a	Cntnap5a	Cntnap5a	TSS10895	chr1:117581713-118477251	0	0	0	OK
Tsn	Tsn	Tsn	TSS14584	chr1:120195094-120207709	50.4593	49.3125	51.6061	OK
Nifk	Nifk	Nifk	TSS26785	chr1:120218419-120230408	50.5496	49.0879	52.0113	OK
Inhbb	Inhbb	Inhbb	TSS24017	chr1:121312041-121318825	0.00887415	0	0.0214416	OK
Tfcp2l1	Tfcp2l1	Tfcp2l1	TSS8158	chr1:120524521-120581745	0.0856619	0.0593443	0.11198	OK
Gli2	Gli2	Gli2	TSS1663	chr1:120730637-120950196	0	0	0	OK
Mir6346	Mir6346	Mir6346	TSS20449	chr1:120850796-120850876	0	0	0	OK
3830432H09Rik	3830432H09Rik	3830432H09Rik	TSS19801	chr1:121426056-121432742	0.0726777	0.0242259	0.12113	OK
Epb4.1l5	Epb4.1l5	Epb4.1l5	TSS21786	chr1:121441609-121545577	0.862806	0.738131	0.98748	OK
Ralb	Ralb	Ralb	TSS12014	chr1:121366881-121401359	25.2842	24.3516	26.2168	OK
Tmem185b	Tmem185b	Tmem185b	TSS15697	chr1:121422730-121425560	10.7815	10.2382	11.3249	OK
Ptpn4	Ptpn4	Ptpn4	TSS11991	chr1:121554669-121733648	4.44758	4.18006	4.7151	OK
Tmem37	Tmem37	Tmem37	TSS1689	chr1:121963953-121970357	1.73138	1.34204	2.12071	OK
Sctr	Sctr	Sctr	TSS17212	chr1:121903556-121960109	0	0	0	OK
Cfap221	Cfap221	Cfap221	TSS21807	chr1:121820095-121891787	0	0	0	OK
Tmem177	Tmem177	Tmem177	TSS352	chr1:121804477-121809745	4.31601	3.99776	4.63426	OK
Clasp1	Clasp1	Clasp1	TSS8907	chr1:120285634-120506039	11.1902	10.6433	11.7371	OK
2900060B14Rik	2900060B14Rik	2900060B14Rik	TSS24286	chr1:120355245-120355842	1.27018	0.806375	1.73398	OK
3110009E18Rik	3110009E18Rik	3110009E18Rik	TSS7984	chr1:122017763-122084766	4.00759	3.05901	4.95617	OK
C1ql2	C1ql2	C1ql2	TSS23096	chr1:122237158-122239751	0	0	0	OK
En1	En1	En1	TSS23935	chr1:122499063-122504568	0	0	0	OK
Celrr	Celrr	Celrr	TSS26081	chr1:122983981-123017552	0	0	0	OK
Marco	Marco	Marco	TSS2726	chr1:122371114-122401661	0	0	0	OK
Steap3	Steap3	Steap3	TSS10827,TSS8018	chr1:122122992-122167659	8.6559	8.04632	9.26547	OK
Insig2	Insig2	Insig2	TSS12248,TSS17737,TSS19712	chr1:123200929-123229166	4.59151	4.17974	5.00327	OK
Htr5b	Htr5b	Htr5b	TSS21533	chr1:123406349-123425042	0	0	0	OK
Dbi	Dbi	Dbi	TSS12146,TSS17532	chr1:122009856-122017673	282.402	268.856	295.947	OK
Dpp10	Dpp10	Dpp10	TSS11765	chr1:125228714-125942136	0	0	0	OK
Ccdc93	Ccdc93	Ccdc93	TSS15520	chr1:123327643-123403037	6.85633	6.48422	7.22844	OK
Ddx18	Ddx18	Ddx18	TSS16250	chr1:123450411-123464557	34.6062	33.5058	35.7066	OK
Nckap5	Nckap5	Nckap5	TSS12561,TSS13601	chr1:127810212-128727209	0.0129635	0	0.0365404	OK
Gpr39	Gpr39	Gpr39	TSS13624	chr1:127573572-127770438	0.0575532	0.0139593	0.101147	OK
Lypd1	Lypd1	Lypd1	TSS3580	chr1:127768618-127808791	0.899183	0.706779	1.09159	OK
Slc35f5	Slc35f5	Slc35f5	TSS12252	chr1:127457592-127492261	8.24326	7.7455	8.74101	OK
Tmem163	Tmem163	Tmem163	TSS18576	chr1:129386918-129574598	1.34347	1.13707	1.54987	OK
Acmsd	Acmsd	Acmsd	TSS4905	chr1:129625989-129664141	0.237868	0.146371	0.329365	OK
2900009J06Rik	2900009J06Rik	2900009J06Rik	TSS2395	chr1:129650193-129670631	0.49129	0.121149	0.86143	OK
Mgat5	Mgat5	Mgat5	TSS8678	chr1:129101562-129379549	22.9136	22.161	23.6662	OK
Map3k19	Map3k19	Map3k19	TSS2357	chr1:129711847-129736867	0.303206	0.225081	0.381331	OK
Ccnt2	Ccnt2	Ccnt2	TSS21069	chr1:129670740-129701414	8.71524	8.27973	9.15076	OK
Zranb3	Zranb3	Zranb3	TSS1345,TSS15421	chr1:129850755-129999624	5.19887	4.84135	5.55639	OK
Rab3gap1	Rab3gap1	Rab3gap1	TSS9432	chr1:129765349-129840453	16.7752	16.2284	17.3221	OK
R3hdm1	R3hdm1	R3hdm1	TSS21820	chr1:129999882-130134312	5.08405	4.80047	5.36764	OK
Mir128-1	Mir128-1	Mir128-1	TSS14975	chr1:130098937-130099007	0	0	0	OK
Lct	Lct	Lct	TSS15949	chr1:130181340-130224895	0.0604643	0.0334238	0.0875047	OK
Ubxn4	Ubxn4	Ubxn4	TSS15982	chr1:130140757-130175954	26.273	25.5709	26.9751	OK
Actr3	Actr3	Actr3	TSS14026	chr1:127289481-127332304	179.712	174.541	184.883	OK
Thsd7b	Thsd7b	Thsd7b	TSS2968	chr1:131169880-132115855	0.0178799	0.00328102	0.0324788	OK
Cd55b	Cd55b	Cd55b	TSS15918	chr1:132285104-132319576	0.156946	0.0556081	0.258285	OK
C4bp	C4bp	C4bp	TSS27353	chr1:132532497-132558195	0	0	0	OK
C4bp-ps1	C4bp-ps1	C4bp-ps1	TSS9123	chr1:132566778-132578148	0	0	0	OK
Zp3r	Zp3r	Zp3r	TSS9254	chr1:132473282-132526183	0	0	0	OK
Cd55	Cd55	Cd55	TSS20467	chr1:132335606-132359317	5.17646	4.77365	5.57927	OK
Dars	Dars	Dars	TSS27496	chr1:130260283-130313993	82.5943	78.7862	86.4024	OK
Cxcr4	Cxcr4	Cxcr4	TSS17610	chr1:130484775-130488876	79.4783	77.5761	81.3806	OK
Fcamr	Fcamr	Fcamr	TSS21917	chr1:132697478-132711317	0	0	0	OK
Pigr	Pigr	Pigr	TSS4238	chr1:132723260-132748826	0.0504973	0.0178182	0.0831765	OK
AA986860	AA986860	AA986860	TSS9453	chr1:132628552-132641199	0.463159	0.350777	0.575542	OK
Il24	Il24	Il24	TSS25500	chr1:132778650-132783988	0.038282	0	0.0924964	OK
Il20	Il20	Il20	TSS5085	chr1:132803768-132807873	0	0	0	OK
Fcmr	Fcmr	Fcmr	TSS15639	chr1:132762353-132777367	1.12441	0.873278	1.37555	OK
Il19	Il19	Il19	TSS20415	chr1:132829232-132835818	0	0	0	OK
Il10	Il10	Il10	TSS18029	chr1:132916421-132921547	0.159431	0.0564882	0.262373	OK
Mcm6	Mcm6	Mcm6	TSS20684	chr1:130228167-130256233	193.225	190.943	195.507	OK
Pfkfb2	Pfkfb2	Pfkfb2	TSS12119,TSS15678,TSS21858	chr1:132585619-132625830	5.69245	5.35214	6.03275	OK
Yod1	Yod1	Yod1	TSS5030	chr1:132613903-132618634	3.54368	3.23864	3.84872	OK
Dyrk3	Dyrk3	Dyrk3	TSS6560	chr1:133025017-133034811	7.20195	6.67574	7.72816	OK
Eif2d	Eif2d	Eif2d	TSS2717	chr1:133049783-133070048	30.8093	29.1214	32.4972	OK
Rassf5	Rassf5	Rassf5	TSS5869	chr1:133072986-133141755	21.8385	21.1378	22.5391	OK
Ikbke	Ikbke	Ikbke	TSS13669	chr1:133151178-133176140	6.5969	6.19856	6.99525	OK
Avpr1b	Avpr1b	Avpr1b	TSS15108	chr1:133495690-133508577	0	0	0	OK
Fam72a	Fam72a	Fam72a	TSS2221	chr1:133424565-133436449	3.87671	3.49565	4.25777	OK
Srgap2	Srgap2	Srgap2	TSS1185	chr1:133181827-133423938	4.29591	4.09696	4.49487	OK
Mapkapk2	Mapkapk2	Mapkapk2	TSS24814	chr1:132950280-132994120	124.107	122.138	126.076	OK
Pm20d1	Pm20d1	Pm20d1	TSS15637	chr1:133693971-133714692	0.0107563	0	0.0259891	OK
Slc26a9	Slc26a9	Slc26a9	TSS20880	chr1:133640598-133666982	0.0104464	0	0.0252404	OK
Rab7b	Rab7b	Rab7b	TSS12110	chr1:133585271-133610041	5.38329	4.97204	5.79455	OK
Ctse	Ctse	Ctse	TSS25545	chr1:133534890-133572084	11.7916	11.1285	12.4547	OK
Slc41a1	Slc41a1	Slc41a1	TSS25674	chr1:133724588-133745440	5.42567	5.12785	5.72349	OK
Rab29	Rab29	Rab29	TSS1071	chr1:133763853-133769464	15.4611	14.4012	16.521	OK
Slc45a3	Slc45a3	Slc45a3	TSS27400,TSS9714	chr1:133859491-133879549	3.93841	3.591	4.28582	OK
Elk4	Elk4	Elk4	TSS15590	chr1:133904181-133922261	12.7353	12.2218	13.2489	OK
Klhdc8a	Klhdc8a	Klhdc8a	TSS24769	chr1:134195202-134203934	0.00442192	0	0.0132658	OK
Cdk18	Cdk18	Cdk18	TSS13834	chr1:134010123-134036262	1.6447	1.4389	1.85049	OK
Mfsd4	Mfsd4	Mfsd4	TSS7212	chr1:133923197-133964639	3.94999	3.57395	4.32602	OK
Lemd1	Lemd1	Lemd1	TSS18990	chr1:134088012-134153959	0	0	0	OK
Mir135b	Mir135b	Mir135b	TSS8150	chr1:134094664-134094761	0	0	0	OK
Tmcc2	Tmcc2	Tmcc2	TSS2523	chr1:134252891-134287858	5.4484	5.09567	5.80112	OK
Nuak2	Nuak2	Nuak2	TSS26445	chr1:134212701-134230065	8.39507	7.82059	8.96956	OK
Dstyk	Dstyk	Dstyk	TSS8021	chr1:134314029-134363536	7.1853	6.89574	7.47486	OK
Cntn2	Cntn2	Cntn2	TSS1215	chr1:134406001-134439517	0.0493622	0.0296211	0.0691033	OK
Tmem81	Tmem81	Tmem81	TSS9824	chr1:134402806-134405216	2.67372	2.31687	3.03056	OK
Nfasc	Nfasc	Nfasc	TSS13377,TSS16547,TSS23643	chr1:134461266-134638374	0.00196534	0	0.0090886	OK
Gm10538	Gm10538	Gm10538	TSS21214	chr1:134625929-134629403	0	0	0	OK
Lrrn2	Lrrn2	Lrrn2	TSS11351	chr1:134776931-134836582	0.011413	0	0.027576	OK
Rbbp5	Rbbp5	Rbbp5	TSS24861	chr1:134373943-134402242	16.3549	15.7697	16.9402	OK
Pik3c2b	Pik3c2b	Pik3c2b	TSS4091	chr1:134942588-135005265	0.714934	0.632654	0.797215	OK
Golt1a	Golt1a	Golt1a	TSS790	chr1:135206399-135219603	0	0	0	OK
Kiss1	Kiss1	Kiss1	TSS6773	chr1:135223788-135226299	0	0	0	OK
Etnk2	Etnk2	Etnk2	TSS11573	chr1:135260148-135276895	0.0171838	0	0.0415193	OK
Ren2	Ren2	Ren2	TSS6001	chr1:135247142-135256900	0	0	0	OK
Ren1	Ren1	Ren1	TSS8731	chr1:135247250-135256896	0	0	0	OK
Sox13	Sox13	Sox13	TSS8838	chr1:135278876-135320789	1.88738	1.68394	2.09083	OK
Plekha6	Plekha6	Plekha6	TSS22563	chr1:135142673-135200012	0.592321	0.510122	0.674519	OK
Gm19461	Gm19461	Gm19461	TSS16022	chr1:135146428-135166385	0	0	0	OK
Mdm4	Mdm4	Mdm4	TSS21955,TSS361	chr1:134882681-134927164	12.1848	11.7445	12.6251	OK
Nucks1	Nucks1	Nucks1	TSS20840	chr1:133807034-133832898	96.1225	92.6837	99.5614	OK
Ppp1r15b	Ppp1r15b	Ppp1r15b	TSS15036	chr1:135027742-135036377	34.9789	34.2845	35.6733	OK
Snrpe	Snrpe	Snrpe	TSS7306	chr1:135500447-135506857	289.606	281.51	297.703	OK
Lax1	Lax1	Lax1	TSS12675,TSS14371	chr1:135575605-135586685	4.64405	4.22326	5.06485	OK
Prelp	Prelp	Prelp	TSS8282	chr1:135806881-135817978	0.0316953	0.00581619	0.0575743	OK
Fmod	Fmod	Fmod	TSS13810	chr1:135934091-135944854	0.0539163	0.0157917	0.0920409	OK
Optc	Optc	Optc	TSS12039,TSS13354	chr1:135793770-135804576	0.0905428	0	0.188045	OK
Chit1	Chit1	Chit1	TSS8322	chr1:136007818-136048117	0.0660763	0	0.133233	OK
Zc3h11a	Zc3h11a	Zc3h11a	TSS18998	chr1:135516447-135557976	18.9991	18.2097	19.7886	OK
Zbed6	Zbed6	Zbed6	TSS4394	chr1:135552455-135557462	5.27263	4.99023	5.55503	OK
Myog	Myog	Myog	TSS4240	chr1:136186580-136189125	0	0	0	OK
Chil1	Chil1	Chil1	TSS3326	chr1:136078980-136086608	1.58621	1.31113	1.8613	OK
Mybph	Mybph	Mybph	TSS7450	chr1:136090024-136097809	0.0109207	0	0.0432108	OK
Adora1	Adora1	Adora1	TSS14023,TSS2669	chr1:136095791-136132034	0.00411339	0	0.0214263	OK
Btg2	Btg2	Btg2	TSS2341	chr1:135971441-135975732	15.2676	14.6512	15.884	OK
Ppfia4	Ppfia4	Ppfia4	TSS18244	chr1:136193359-136229505	3.46435	3.25695	3.67175	OK
Atp2b4	Atp2b4	Atp2b4	TSS23806	chr1:135599250-135650324	9.08576	8.61134	9.56018	OK
Mir6903	Mir6903	Mir6903	TSS9456	chr1:135623134-135623222	0	0	0	OK
4933406M09Rik	4933406M09Rik	4933406M09Rik	TSS2597	chr1:136282516-136287560	0.0226462	0	0.0547175	OK
Cyb5r1	Cyb5r1	Cyb5r1	TSS27521	chr1:136302566-136308315	17.0083	16.083	17.9335	OK
Tmem183a	Tmem183a	Tmem183a	TSS8865	chr1:136242673-136258576	20.0483	19.0511	21.0456	OK
Klhl12	Klhl12	Klhl12	TSS20531	chr1:136352131-136387450	7.28296	6.86372	7.70219	OK
Mgat4e	Mgat4e	Mgat4e	TSS24651	chr1:136437517-136446259	0	0	0	OK
Rabif	Rabif	Rabif	TSS27283	chr1:136391236-136404461	17.2475	16.4102	18.0847	OK
Syt2	Syt2	Syt2	TSS18693	chr1:136543257-136645994	0.0169067	0	0.0364289	OK
Adipor1	Adipor1	Adipor1	TSS10287,TSS26713	chr1:136311954-136329927	36.6311	35.1976	38.0646	OK
Ppp1r12b	Ppp1r12b	Ppp1r12b	TSS12147,TSS1871	chr1:136662519-136852517	2.28066	2.02982	2.5315	OK
Lgr6	Lgr6	Lgr6	TSS18128	chr1:136882929-137001853	0.0262445	0.00277071	0.0497183	OK
Ptprv	Ptprv	Ptprv	TSS26007	chr1:137005074-137029152	0.42634	0.354017	0.498664	OK
Kdm5b	Kdm5b	Kdm5b	TSS4305	chr1:136456754-136529455	9.40666	9.07309	9.74023	OK
Ube2t	Ube2t	Ube2t	TSS22500	chr1:136859141-136870756	12.1113	11.046	13.1766	OK
Elf3	Elf3	Elf3	TSS23814	chr1:137150150-137155049	0	0	0	OK
Arl8a	Arl8a	Arl8a	TSS13021	chr1:137043410-137052845	8.10033	7.47702	8.72364	OK
Gpr37l1	Gpr37l1	Gpr37l1	TSS25497	chr1:137056826-137064258	0	0	0	OK
Ptpn7	Ptpn7	Ptpn7	TSS22460	chr1:137029301-137041897	56.8	55.6278	57.9722	OK
Lmod1	Lmod1	Lmod1	TSS18265	chr1:137221389-137264642	0	0	0	OK
Shisa4	Shisa4	Shisa4	TSS16148	chr1:137268032-137271640	0.08877	0.0093717	0.168168	OK
Timm17a	Timm17a	Timm17a	TSS14179	chr1:137198111-137210314	44.0533	41.9869	46.1197	OK
Rnpep	Rnpep	Rnpep	TSS23263	chr1:137159275-137180661	44.8791	42.8992	46.8589	OK
Nav1	Nav1	Nav1	TSS1793	chr1:137331156-137481932	1.57588	1.48019	1.67157	OK
Mir1231	Mir1231	Mir1231	TSS18347	chr1:137351179-137351260	0	0	0	OK
Ipo9	Ipo9	Ipo9	TSS3892	chr1:137278891-137327068	20.5806	20.0782	21.0831	OK
Pkp1	Pkp1	Pkp1	TSS19584	chr1:137767971-137815601	0	0	0	OK
Lad1	Lad1	Lad1	TSS19006	chr1:137715174-137729918	0.34679	0.251309	0.442272	OK
Igfn1	Igfn1	Igfn1	TSS1003	chr1:137850154-137902919	0	0	0	OK
Phlda3	Phlda3	Phlda3	TSS12677	chr1:137662661-137665711	2.63955	2.25078	3.02832	OK
Tnni1	Tnni1	Tnni1	TSS16292,TSS5724	chr1:137695997-137707566	0.0593012	0	0.149284	OK
Tnnt2	Tnnt2	Tnnt2	TSS5600,TSS8851	chr1:137732910-137748845	0	0	0	OK
Ascl5	Ascl5	Ascl5	TSS27589	chr1:137947380-137947947	0	0	0	OK
Gm15850	Gm15850	Gm15850	TSS14359	chr1:138024295-138027760	0	0	0	OK
Cacna1s	Cacna1s	Cacna1s	TSS14535	chr1:137949477-138016399	0.0391581	0.0157882	0.0625281	OK
Tmem9	Tmem9	Tmem9	TSS11182,TSS17640,TSS20817	chr1:137904795-137931607	18.4445	17.1781	19.7109	OK
5730559C18Rik	5730559C18Rik	5730559C18Rik	TSS21623	chr1:138110098-138130857	0.0127493	0	0.0308046	OK
Gpr25	Gpr25	Gpr25	TSS4045	chr1:138155490-138157450	0.111342	0.0442004	0.178485	OK
Csrp1	Csrp1	Csrp1	TSS2291	chr1:137625773-137648806	103.006	100.806	105.207	OK
Camsap2	Camsap2	Camsap2	TSS21632	chr1:138164699-138242681	2.52982	2.37401	2.68562	OK
9230116N13Rik	9230116N13Rik	9230116N13Rik	TSS2443	chr1:138308492-138312096	0.874468	0.687353	1.06158	OK
Ddx59	Ddx59	Ddx59	TSS8847	chr1:138311847-138336797	5.03629	4.5628	5.50978	OK
Kif21b	Kif21b	Kif21b	TSS12319	chr1:138027977-138074591	6.85918	6.62343	7.09493	OK
Platr22	Platr22	Platr22	TSS25993	chr1:138592787-138622305	0	0	0	OK
Nr5a2	Nr5a2	Nr5a2	TSS25591,TSS25955	chr1:138740160-138857025	0	0	0	OK
Gm19705	Gm19705	Gm19705	TSS16642,TSS22888	chr1:138579972-138587382	0.369602	0	0.761354	OK
Mir181b-1	Mir181b-1	Mir181b-1	TSS16291	chr1:139863215-139863295	0	0	0	OK
Mir181a-1	Mir181a-1	Mir181a-1	TSS8943	chr1:139863031-139863118	0	0	0	OK
Kif14	Kif14	Kif14	TSS2360	chr1:138364424-138427396	5.95691	5.72694	6.18687	OK
Zfp281	Zfp281	Zfp281	TSS5450	chr1:138521477-138526968	6.16727	5.81215	6.52238	OK
Atp6v1g3	Atp6v1g3	Atp6v1g3	TSS16904	chr1:140170314-140186039	0	0	0	OK
Gm5833	Gm5833	Gm5833	TSS21135	chr1:140536671-140578652	0.216184	0.121833	0.310534	OK
Lhx9	Lhx9	Lhx9	TSS26000,TSS6927	chr1:140721762-140744156	0.00827426	0	0.0317447	OK
2310009B15Rik	2310009B15Rik	2310009B15Rik	TSS10278	chr1:140748555-140753431	18.0304	16.2274	19.8335	OK
Nek7	Nek7	Nek7	TSS21782	chr1:140381290-140516273	17.812	17.1764	18.4477	OK
4933436E23Rik	4933436E23Rik	4933436E23Rik	TSS20738	chr1:141276028-141299429	0	0	0	OK
Crb1	Crb1	Crb1	TSS10227	chr1:141094830-141273653	0	0	0	OK
Zbtb41	Zbtb41	Zbtb41	TSS15805	chr1:141318959-141349584	3.74425	3.56193	3.92656	OK
Dennd1b	Dennd1b	Dennd1b	TSS15408,TSS4992	chr1:140860285-141072619	6.71475	6.39332	7.03617	OK
4930596I21Rik	4930596I21Rik	4930596I21Rik	TSS24532	chr1:140874233-140875823	0.124509	0	0.300836	OK
Cfhr1	Cfhr1	Cfhr1	TSS20133	chr1:141443640-141456799	0	0	0	OK
Cfhr2	Cfhr2	Cfhr2	TSS17011	chr1:141706868-141755276	0.00632519	0	0.031626	OK
F13b	F13b	F13b	TSS12260	chr1:141398283-141420333	0	0	0	OK
Gm4788	Gm4788	Gm4788	TSS12022	chr1:141594495-141677816	0	0	0	OK
Cfh	Cfh	Cfh	TSS3168	chr1:141982431-142079988	0.244123	0.178601	0.309645	OK
Kcnt2	Kcnt2	Kcnt2	TSS26931	chr1:142142833-142506838	0.0143583	0	0.0340419	OK
4930590L20Rik	4930590L20Rik	4930590L20Rik	TSS23595	chr1:142466752-142552979	0	0	0	OK
Cdc73	Cdc73	Cdc73	TSS19147	chr1:145454628-145549814	3.36717	3.05375	3.68059	OK
B3galt2	B3galt2	B3galt2	TSS21189	chr1:145487826-145497067	0.0657925	0.0328963	0.0986888	OK
Glrx2	Glrx2	Glrx2	TSS12366,TSS15881,TSS16764,TSS25300	chr1:145586478-145596808	4.20557	3.86435	4.54679	OK
Aspm	Aspm	Aspm	TSS22825	chr1:141351349-141390665	12.2334	11.9273	12.5396	OK
Trove2	Trove2	Trove2	TSS11894	chr1:145597920-145624181	3.44756	3.27604	3.61907	OK
Rgs13	Rgs13	Rgs13	TSS6262	chr1:145985796-146024502	0	0	0	OK
Rgs21	Rgs21	Rgs21	TSS197	chr1:146366819-146414797	0	0	0	OK
Rgs2	Rgs2	Rgs2	TSS13362	chr1:145846467-145851279	17.1144	16.4534	17.7755	OK
Uchl5	Uchl5	Uchl5	TSS25707	chr1:145624407-145654596	39.4669	37.7322	41.2015	OK
Rgs1	Rgs1	Rgs1	TSS11955	chr1:146091798-146096234	24.3727	23.139	25.6065	OK
Ptprc	Ptprc	Ptprc	TSS12878,TSS6027	chr1:139959435-140071882	58.24	55.9818	60.4981	OK
Brinp3	Brinp3	Brinp3	TSS21312,TSS7327	chr1:148342795-148749602	0	0	0	OK
Rgs18	Rgs18	Rgs18	TSS8951	chr1:146599970-146622551	59.1695	57.568	60.771	OK
Ptgs2os	Ptgs2os	Ptgs2os	TSS1264	chr1:151922002-151947004	0.0064175	0	0.0192525	OK
Ptgs2os2	Ptgs2os2	Ptgs2os2	TSS10330	chr1:152006172-152012078	0.0230054	0	0.0555854	OK
Mir7652	Mir7652	Mir7652	TSS8661	chr1:151871390-151899332	0	0	0	OK
Ptgs2	Ptgs2	Ptgs2	TSS17703	chr1:151947253-151955142	0.446863	0.356182	0.537543	OK
Pdc	Pdc	Pdc	TSS15724	chr1:152166546-152181036	0	0	0	OK
2310030A07Rik	2310030A07Rik	2310030A07Rik	TSS6778	chr1:152167810-152193901	0	0	0	OK
Pla2g4a	Pla2g4a	Pla2g4a	TSS10605,TSS17939	chr1:151676748-151808420	45.0534	42.8873	47.2195	OK
C730036E19Rik	C730036E19Rik	C730036E19Rik	TSS2999	chr1:152985163-152991225	0	0	0	OK
Hmcn1	Hmcn1	Hmcn1	TSS16057	chr1:152409631-152840565	0	0	0	OK
Swt1	Swt1	Swt1	TSS1339	chr1:153214828-153275565	5.10368	4.77522	5.43214	OK
BC003331	BC003331	BC003331	TSS14478	chr1:152208440-152240185	12.8832	12.1164	13.65	OK
Prg4	Prg4	Prg4	TSS25850	chr1:152296541-152313295	0.507092	0.357545	0.656639	OK
Tpr	Tpr	Tpr	TSS18197	chr1:152239967-152297065	52.0833	49.8175	54.349	OK
Trmt1l	Trmt1l	Trmt1l	TSS8376	chr1:153275777-153305313	13.6187	12.9897	14.2477	OK
Mir7682	Mir7682	Mir7682	TSS9633	chr1:153289522-153289580	0	0	0	OK
Rnf2	Rnf2	Rnf2	TSS9837	chr1:153316535-153347953	13.5257	12.94	14.1115	OK
Fam129a	Fam129a	Fam129a	TSS24363	chr1:153418502-153566477	14.6673	14.1362	15.1985	OK
Colgalt2	Colgalt2	Colgalt2	TSS15110	chr1:154246996-154357825	0	0	0	OK
1700025G04Rik	1700025G04Rik	1700025G04Rik	TSS24182	chr1:153731653-153937450	3.53908	3.37544	3.70272	OK
Tsen15	Tsen15	Tsen15	TSS8666	chr1:154217865-154233812	15.849	14.746	16.952	OK
Apobec4	Apobec4	Apobec4	TSS8218	chr1:154597680-154604674	0	0	0	OK
Edem3	Edem3	Edem3	TSS10964	chr1:153602503-153669458	12.6813	12.3007	13.0619	OK
Rgl1	Rgl1	Rgl1	TSS5856	chr1:154364659-154472241	2.28695	2.07429	2.4996	OK
Ivns1abp	Ivns1abp	Ivns1abp	TSS27482	chr1:153191627-153211575	94.1037	90.4179	97.7894	OK
Arpc5	Arpc5	Arpc5	TSS3591	chr1:154613671-154622710	104.312	102.188	106.437	OK
Nmnat2	Nmnat2	Nmnat2	TSS12822	chr1:154802230-154966391	0.137411	0.0893241	0.185498	OK
Lamc2	Lamc2	Lamc2	TSS10179	chr1:154969885-155033577	0.00362964	0	0.0108889	OK
Ncf2	Ncf2	Ncf2	TSS205	chr1:154655019-154684120	48.2175	47.0018	49.4333	OK
E330020D12Rik	E330020D12Rik	E330020D12Rik	TSS17851	chr1:155251315-155261363	0.600219	0.471208	0.72923	OK
Shcbp1l	Shcbp1l	Shcbp1l	TSS21879	chr1:155272338-155299704	0.231924	0.136603	0.327244	OK
Lamc1	Lamc1	Lamc1	TSS3992	chr1:155066051-155179916	4.06978	3.87054	4.26901	OK
Smg7	Smg7	Smg7	TSS19047,TSS2504	chr1:154684124-154749776	14.312	13.7076	14.9164	OK
Rgs8	Rgs8	Rgs8	TSS19697	chr1:155500166-155544795	0.0965226	0.0612775	0.131768	OK
C230024C17Rik	C230024C17Rik	C230024C17Rik	TSS6979	chr1:155568369-155584959	0	0	0	OK
Rgs16	Rgs16	Rgs16	TSS11393	chr1:155587482-155592598	0.292943	0.192732	0.393154	OK
Npl	Npl	Npl	TSS804	chr1:155350145-155396844	20.8305	19.722	21.939	OK
Rgsl1	Rgsl1	Rgsl1	TSS2735	chr1:155626516-155691271	0	0	0	OK
Teddm1a	Teddm1a	Teddm1a	TSS20685	chr1:155738775-155740190	0.0145486	0	0.0436458	OK
Teddm2	Teddm2	Teddm2	TSS9416	chr1:155696671-155698325	0.0122075	0	0.0366224	OK
Teddm1b	Teddm1b	Teddm1b	TSS19544	chr1:155721474-155724001	0.203741	0.123842	0.283641	OK
Dhx9	Dhx9	Dhx9	TSS19185	chr1:155302887-155334790	21.9404	21.3399	22.5408	OK
Rnasel	Rnasel	Rnasel	TSS22513	chr1:155596555-155611351	10.7816	10.3688	11.1944	OK
Zfp648	Zfp648	Zfp648	TSS20118	chr1:156048316-156052804	0	0	0	OK
Cacna1e	Cacna1e	Cacna1e	TSS18822	chr1:156239648-156573050	0.175112	0.143229	0.206995	OK
4930452N14Rik	4930452N14Rik	4930452N14Rik	TSS14000	chr1:156088650-156104036	0	0	0	OK
4930532M18Rik	4930532M18Rik	4930532M18Rik	TSS2880	chr1:156102818-156117546	0	0	0	OK
Mr1	Mr1	Mr1	TSS21929	chr1:156975007-156993910	3.25395	2.93639	3.5715	OK
Ier5	Ier5	Ier5	TSS26906	chr1:156943496-156946766	11.6167	11.0955	12.1379	OK
Mir8114	Mir8114	Mir8114	TSS4672	chr1:155747055-155747166	0	0	0	OK
Glul	Glul	Glul	TSS4673	chr1:155747058-155756853	46.7596	44.5172	49.0021	OK
Stx6	Stx6	Stx6	TSS27152	chr1:157005832-157050647	21.177	20.3581	21.9959	OK
Gm5532	Gm5532	Gm5532	TSS6279	chr1:157367302-157374241	0.0343773	0	0.0740727	OK
Lhx4	Lhx4	Lhx4	TSS4046	chr1:157548823-157589157	0	0	0	OK
Xpr1	Xpr1	Xpr1	TSS17678	chr1:157122786-157264574	7.3859	7.11834	7.65346	OK
Acbd6	Acbd6	Acbd6	TSS4208	chr1:157405249-157534363	28.8319	27.1641	30.4998	OK
Qsox1	Qsox1	Qsox1	TSS16868	chr1:157625284-157660029	21.7536	20.7134	22.7937	OK
Cep350	Cep350	Cep350	TSS1034	chr1:157692093-157820385	10.8731	10.6241	11.1221	OK
Fam163a	Fam163a	Fam163a	TSS9228	chr1:157923085-158135156	0	0	0	OK
Nphs2	Nphs2	Nphs2	TSS1286	chr1:158240865-158258166	0.0185058	0	0.0398744	OK
Tdrd5	Tdrd5	Tdrd5	TSS14273,TSS16563	chr1:158185425-158233737	0.0304079	0	0.0622925	OK
Tor1aip1	Tor1aip1	Tor1aip1	TSS26623,TSS3187	chr1:157851728-157883610	12.0422	11.4467	12.6377	OK
Tor1aip2	Tor1aip2	Tor1aip2	TSS24679,TSS26195,TSS3011,TSS9250	chr1:157882793-157915989	30.2384	29.1156	31.3612	OK
Soat1	Soat1	Soat1	TSS25556	chr1:158358238-158404459	26.002	25.3546	26.6493	OK
Tor3a	Tor3a	Tor3a	TSS21739	chr1:158583747-158604470	12.5895	12.0467	13.1323	OK
Abl2	Abl2	Abl2	TSS14868	chr1:158488917-158579750	8.0599	7.7252	8.3946	OK
Tex35	Tex35	Tex35	TSS14681,TSS19013	chr1:159029277-159038811	0	0	0	OK
Fam20b	Fam20b	Fam20b	TSS27053	chr1:158608701-158649041	19.627	19.0332	20.2207	OK
Brinp2	Brinp2	Brinp2	TSS12295	chr1:160175399-160286391	0	0	0	OK
Pappa2	Pappa2	Pappa2	TSS27026	chr1:160641861-160887569	0.00215428	0	0.00646283	OK
BC026585	BC026585	BC026585	TSS23168	chr1:159388712-159418864	7.21851	6.53021	7.90681	OK
Sec16b	Sec16b	Sec16b	TSS19247,TSS2453	chr1:159436926-159498555	0.0997795	0.0550242	0.144535	OK
Rasal2	Rasal2	Rasal2	TSS19558	chr1:159065313-159342726	0.78473	0.701497	0.867963	OK
2810025M15Rik	2810025M15Rik	2810025M15Rik	TSS14725	chr1:159342482-159350367	16.4468	15.1632	17.7304	OK
Astn1	Astn1	Astn1	TSS5399	chr1:160292434-160621917	0.00257426	0	0.00954131	OK
Mir488	Mir488	Mir488	TSS7891	chr1:160435755-160435864	0	0	0	OK
Tnr	Tnr	Tnr	TSS16119	chr1:161453899-161855053	0	0	0	OK
Ralgps2	Ralgps2	Ralgps2	TSS10505,TSS14155	chr1:158734296-158869757	3.71313	3.48068	3.94558	OK
Angptl1	Angptl1	Angptl1	TSS25002	chr1:158769153-158791209	0.0538214	0.00987641	0.0977664	OK
Tnn	Tnn	Tnn	TSS2894	chr1:162015162-162083706	0	0	0	OK
4930523C07Rik	4930523C07Rik	4930523C07Rik	TSS15973	chr1:161974510-162008717	5.29979	4.90741	5.69217	OK
4930562F07Rik	4930562F07Rik	4930562F07Rik	TSS1764,TSS3318	chr1:162004865-162008116	3.1992	2.55891	3.8395	OK
Mrps14	Mrps14	Mrps14	TSS1657	chr1:162125390-162131317	20.3934	19.4873	21.2996	OK
Rfwd2	Rfwd2	Rfwd2	TSS11819	chr1:161162456-161277711	18.2822	17.7606	18.8037	OK
Scarna3a	Scarna3a	Scarna3a	TSS25008	chr1:161270437-161270555	0	0	0	OK
Mir1843b	Mir1843b	Mir1843b	TSS13771	chr1:161270488-161270554	0	0	0	OK
Cacybp	Cacybp	Cacybp	TSS4915	chr1:162132497-162143023	57.5164	56.0354	58.9975	OK
Rabgap1l	Rabgap1l	Rabgap1l	TSS20170,TSS25985	chr1:162149304-162723069	16.97	16.1685	17.7715	OK
Mir1927	Mir1927	Mir1927	TSS16738	chr1:162225994-162226103	0	0	0	OK
Gpr52	Gpr52	Gpr52	TSS23667	chr1:162506798-162507884	0.0790682	0	0.158175	OK
Serpinc1	Serpinc1	Serpinc1	TSS14483	chr1:162908736-162933145	0.0637057	0.0155487	0.111863	OK
Zbtb37	Zbtb37	Zbtb37	TSS730	chr1:162947886-162964390	1.52302	1.34998	1.69606	OK
Rc3h1	Rc3h1	Rc3h1	TSS21538	chr1:162836541-162905107	7.55689	7.33131	7.78247	OK
Gas5	Gas5	Gas5	TSS27200	chr1:162965296-162968668	36.0037	34.9535	37.0539	OK
Snord47	Snord47	Snord47	TSS19281	chr1:162968222-162968287	0	0	0	OK
Cenpl	Cenpl	Cenpl	TSS13985	chr1:163000897-163016856	6.15487	5.6634	6.64633	OK
Dars2	Dars2	Dars2	TSS2639	chr1:162970743-163000763	12.6461	12.1277	13.1646	OK
Ankrd45	Ankrd45	Ankrd45	TSS19463	chr1:163072842-163100638	0	0	0	OK
4930469G21Rik	4930469G21Rik	4930469G21Rik	TSS3200	chr1:163086973-163089445	0	0	0	OK
Klhl20	Klhl20	Klhl20	TSS23615	chr1:163018508-163061610	6.91821	6.55669	7.27973	OK
Fasl	Fasl	Fasl	TSS27344	chr1:163710822-163718626	1.05793	0.8413	1.27455	OK
Tnfsf18	Tnfsf18	Tnfsf18	TSS20480	chr1:163424787-163435421	0.0095666	0	0.0286998	OK
Tnfsf4	Tnfsf4	Tnfsf4	TSS24240	chr1:163325568-163348337	1.27148	1.0173	1.52566	OK
4930558K02Rik	4930558K02Rik	4930558K02Rik	TSS18859,TSS1956	chr1:163872219-163909767	0	0	0	OK
Pigc	Pigc	Pigc	TSS10931	chr1:163899318-163903566	6.85162	6.39551	7.30773	OK
Dnm3	Dnm3	Dnm3	TSS15963,TSS15965	chr1:163917432-164408165	0.131208	0.0832347	0.179182	OK
2810442N19Rik	2810442N19Rik	2810442N19Rik	TSS19853	chr1:163935099-163946616	0	0	0	OK
Dnm3os	Dnm3os	Dnm3os	TSS14049	chr1:164147753-164155681	0.0116834	0	0.0234939	OK
Mir199a-2	Mir199a-2	Mir199a-2	TSS12786	chr1:164147944-164148054	0	0	0	OK
Mir214	Mir214	Mir214	TSS7654	chr1:164153498-164153608	0	0	0	OK
Suco	Suco	Suco	TSS23940	chr1:163746242-163806792	9.55093	9.21503	9.88682	OK
Myoc	Myoc	Myoc	TSS24975	chr1:164569280-164579825	0	0	0	OK
7420461P10Rik	7420461P10Rik	7420461P10Rik	TSS13851	chr1:164577373-164588350	0	0	0	OK
Vamp4	Vamp4	Vamp4	TSS2989	chr1:164500958-164529209	2.90772	2.60769	3.20775	OK
Mettl13	Mettl13	Mettl13	TSS24143	chr1:164463802-164478476	13.744	13.1273	14.3606	OK
Prdx6	Prdx6	Prdx6	TSS11585	chr1:163170242-163181341	96.5896	92.3048	100.874	OK
Fmo4	Fmo4	Fmo4	TSS20307	chr1:164724013-164742680	0	0	0	OK
Fmo6	Fmo6	Fmo6	TSS24774	chr1:164846681-164867356	0	0	0	OK
Fmo1	Fmo1	Fmo1	TSS5860	chr1:164759691-164796679	0.00840472	0	0.0252142	OK
Fmo2	Fmo2	Fmo2	TSS835	chr1:164805177-164828843	0	0	0	OK
Fmo3	Fmo3	Fmo3	TSS15483	chr1:164883930-164914622	0	0	0	OK
Mroh9	Mroh9	Mroh9	TSS7805	chr1:164954432-165015801	0	0	0	OK
Prrx1	Prrx1	Prrx1	TSS17284	chr1:165175249-165243781	0.00378103	0	0.0197134	OK
Gorab	Gorab	Gorab	TSS10100	chr1:165315039-165333772	3.34692	3.02283	3.671	OK
Mettl11b	Mettl11b	Mettl11b	TSS27191	chr1:165633123-165655363	0	0	0	OK
Kifap3	Kifap3	Kifap3	TSS6931	chr1:165709713-165847238	6.39731	5.975	6.81962	OK
Sele	Sele	Sele	TSS25526	chr1:165978364-165987808	0.0793119	0.0333475	0.125276	OK
Mettl18	Mettl18	Mettl18	TSS19127	chr1:165925075-165927374	7.51567	6.85846	8.17288	OK
Prrc2c	Prrc2c	Prrc2c	TSS20280	chr1:164601915-164670687	18.9775	18.6059	19.349	OK
Scyl3	Scyl3	Scyl3	TSS25039,TSS6518	chr1:165859230-165885257	8.44436	7.96234	8.92638	OK
BC055324	BC055324	BC055324	TSS23113	chr1:165884138-165924912	11.9352	11.1839	12.6866	OK
Selp	Selp	Selp	TSS12310	chr1:166045394-166080157	5.10225	4.70248	5.50202	OK
F5	F5	F5	TSS7851	chr1:166081965-166150408	1.02832	0.91748	1.13915	OK
Gm16548	Gm16548	Gm16548	TSS25362	chr1:166078706-166082348	0.710201	0.485068	0.935334	OK
Slc19a2	Slc19a2	Slc19a2	TSS9326	chr1:166179176-166195516	5.78509	5.36228	6.2079	OK
Ccdc181	Ccdc181	Ccdc181	TSS5780	chr1:166205728-166217978	11.2004	10.5094	11.8914	OK
Gm20743	Gm20743	Gm20743	TSS14033	chr1:166793251-166801569	0.0127752	0	0.0383255	OK
4930568G15Rik	4930568G15Rik	4930568G15Rik	TSS3994	chr1:166996747-167022061	0	0	0	OK
Xcl1	Xcl1	Xcl1	TSS15861	chr1:166861778-166865641	6.31151	5.13949	7.48352	OK
Tbx19	Tbx19	Tbx19	TSS13580	chr1:167067983-167090904	0.0509044	0.0124243	0.0893845	OK
Blzf1	Blzf1	Blzf1	TSS1045	chr1:166219930-166237615	5.448	5.09479	5.8012	OK
Dpt	Dpt	Dpt	TSS26178	chr1:166726862-166754397	0.0247145	0	0.0597148	OK
Sell	Sell	Sell	TSS15626	chr1:165992206-166010916	63.1312	60.1933	66.0691	OK
Nme7	Nme7	Nme7	TSS8231	chr1:166237802-166367431	9.51454	8.78817	10.2409	OK
Atp1b1	Atp1b1	Atp1b1	TSS13033	chr1:166367229-166388486	6.17036	5.66692	6.67381	OK
Gpr161	Gpr161	Gpr161	TSS23182	chr1:167225896-167251982	0.889056	0.697363	1.08075	OK
Tiprl	Tiprl	Tiprl	TSS15877	chr1:167142416-167167089	7.69642	7.333	8.05984	OK
Sft2d2	Sft2d2	Sft2d2	TSS6395	chr1:167104471-167124564	16.685	16.2089	17.1611	OK
Dcaf6	Dcaf6	Dcaf6	TSS14737	chr1:167259631-167390594	6.18001	5.79976	6.56026	OK
Adcy10	Adcy10	Adcy10	TSS22632	chr1:167415313-167506904	0	0	0	OK
Mpzl1	Mpzl1	Mpzl1	TSS19528	chr1:167522311-167564672	1.68197	1.4352	1.92875	OK
Mpc2	Mpc2	Mpc2	TSS13795	chr1:167391338-167411345	34.8209	32.8912	36.7506	OK
Rcsd1	Rcsd1	Rcsd1	TSS21590	chr1:167579075-167638225	27.9192	26.5408	29.2976	OK
Mael	Mael	Mael	TSS13899	chr1:168131515-168168875	0	0	0	OK
Dusp27	Dusp27	Dusp27	TSS13100	chr1:168028278-168058029	0.00940832	0	0.0255344	OK
Gpa33	Gpa33	Gpa33	TSS22462	chr1:168060590-168096641	0	0	0	OK
Ildr2	Ildr2	Ildr2	TSS6159	chr1:168184269-168246963	0.0201673	0.00672243	0.0336121	OK
Creg1	Creg1	Creg1	TSS24709	chr1:167693910-167705435	92.1175	90.2413	93.9938	OK
Fmo9	Fmo9	Fmo9	TSS18959	chr1:168592185-168611976	0	0	0	OK
Gm16701	Gm16701	Gm16701	TSS6928	chr1:168904153-168929861	0	0	0	OK
Gm4847	Gm4847	Gm4847	TSS7847	chr1:168559101-168577824	0	0	0	OK
Gm4846	Gm4846	Gm4846	TSS13451	chr1:168413743-168427719	0	0	0	OK
Fam78b	Fam78b	Fam78b	TSS6219	chr1:168931547-169021433	0.0376376	0.0101161	0.0651591	OK
Cd247	Cd247	Cd247	TSS12782	chr1:167718811-167801284	3.269	2.84698	3.69102	OK
Pou2f1	Pou2f1	Pou2f1	TSS22936,TSS3154	chr1:167795284-167932765	2.67994	2.53263	2.82724	OK
Tada1	Tada1	Tada1	TSS24169	chr1:168309297-168323751	26.491	25.0126	27.9694	OK
Pogk	Pogk	Pogk	TSS8823	chr1:168323741-168339959	5.03737	4.72935	5.3454	OK
Mir6347	Mir6347	Mir6347	TSS17111	chr1:169220255-169220356	0	0	0	OK
Uck2	Uck2	Uck2	TSS13028	chr1:169156216-169215258	89.2686	86.8972	91.64	OK
Tmco1	Tmco1	Tmco1	TSS27575	chr1:169238800-169264109	17.0118	16.475	17.5487	OK
Lmx1a	Lmx1a	Lmx1a	TSS1597	chr1:169619688-169778864	0	0	0	OK
Rxrg	Rxrg	Rxrg	TSS27210,TSS8826	chr1:169528492-169569754	0	0	0	OK
Lrrc52	Lrrc52	Lrrc52	TSS17125	chr1:169375805-169396911	0	0	0	OK
Mgst3	Mgst3	Mgst3	TSS9379	chr1:169302514-169323928	25.3941	23.3921	27.3962	OK
Aldh9a1	Aldh9a1	Aldh9a1	TSS5561	chr1:169280121-169298661	36.0137	35.02	37.0073	OK
Mir6348	Mir6348	Mir6348	TSS26612	chr1:170420773-170420893	0	0	0	OK
Mir6354	Mir6354	Mir6354	TSS21470	chr1:170949104-170949220	0	0	0	OK
Rgs4	Rgs4	Rgs4	TSS18188	chr1:171671607-171677773	0	0	0	OK
Rgs5	Rgs5	Rgs5	TSS22272	chr1:171585631-171623657	0	0	0	OK
1700084C01Rik	1700084C01Rik	1700084C01Rik	TSS11263	chr1:171859069-171864784	0	0	0	OK
3110045C21Rik	3110045C21Rik	3110045C21Rik	TSS18611	chr1:171899539-171902527	1.10711	0.808313	1.40591	OK
Ddr2	Ddr2	Ddr2	TSS6775	chr1:171902437-172019075	0.0401856	0.0205549	0.0598162	OK
Hsd17b7	Hsd17b7	Hsd17b7	TSS5464	chr1:171879667-171899336	7.5689	7.2159	7.92189	OK
Nuf2	Nuf2	Nuf2	TSS26980	chr1:171428064-171461595	30.3556	29.3623	31.3489	OK
Pbx1	Pbx1	Pbx1	TSS15803	chr1:170049494-170362300	14.618	14.0412	15.1948	OK
Sh2d1b2	Sh2d1b2	Sh2d1b2	TSS4441	chr1:172163001-172181718	0	0	0	OK
Sh2d1b1	Sh2d1b1	Sh2d1b1	TSS12311	chr1:172207454-172215793	2.33766	1.97146	2.70386	OK
Gm7694	Gm7694	Gm7694	TSS24220	chr1:172228323-172236463	1.98418	1.78601	2.18235	OK
1700015E13Rik	1700015E13Rik	1700015E13Rik	TSS9663	chr1:172238991-172242256	0.166574	0.0175857	0.315563	OK
Uap1	Uap1	Uap1	TSS17382	chr1:172071353-172105095	17.389	16.4291	18.3488	OK
Olfml2b	Olfml2b	Olfml2b	TSS13770	chr1:172574662-172612920	0.192076	0.12308	0.261072	OK
Nos1ap	Nos1ap	Nos1ap	TSS14547,TSS18950	chr1:172247626-172519980	0.971792	0.784371	1.15921	OK
Uhmk1	Uhmk1	Uhmk1	TSS3349	chr1:172129386-172145524	19.2623	18.3946	20.1301	OK
Fcrlb	Fcrlb	Fcrlb	TSS6475	chr1:172837403-172843072	0.0325151	0	0.0785626	OK
Dusp12	Dusp12	Dusp12	TSS27163	chr1:172804318-172815671	12.5012	11.6255	13.3768	OK
Fcrla	Fcrla	Fcrla	TSS21496	chr1:172847724-172857714	3.10733	2.71223	3.50242	OK
Atf6	Atf6	Atf6	TSS3195	chr1:172634587-172797902	11.4539	11.115	11.7928	OK
Fcgr4	Fcgr4	Fcgr4	TSS1931	chr1:172949056-172959892	1.2912	0.995345	1.58705	OK
Mir6546	Mir6546	Mir6546	TSS14517	chr1:172994721-172994783	0	0	0	OK
Cfap126	Cfap126	Cfap126	TSS17529	chr1:173051791-173057098	1.00584	0.713998	1.29769	OK
Fcgr2b	Fcgr2b	Fcgr2b	TSS5559	chr1:172890688-172906202	29.3868	27.7921	30.9815	OK
Fcgr3	Fcgr3	Fcgr3	TSS24501	chr1:172981299-172989534	44.8439	43.1864	46.5013	OK
Mpz	Mpz	Mpz	TSS332	chr1:173080843-173091254	0	0	0	OK
Pcp4l1	Pcp4l1	Pcp4l1	TSS12135	chr1:173103394-173126399	2.66891	2.29512	3.0427	OK
Sdhc	Sdhc	Sdhc	TSS12048	chr1:173059287-173080734	91.7826	89.2099	94.3552	OK
Nr1i3	Nr1i3	Nr1i3	TSS11601	chr1:173144100-173148976	0	0	0	OK
Apoa2	Apoa2	Apoa2	TSS7267,TSS9761	chr1:173151694-173156510	1.30608	0.750997	1.86117	OK
Tomm40l	Tomm40l	Tomm40l	TSS17193	chr1:173147933-173152645	13.7107	12.881	14.5404	OK
Fcer1g	Fcer1g	Fcer1g	TSS5582	chr1:173159702-173164480	94.0216	90.2883	97.755	OK
Adamts4	Adamts4	Adamts4	TSS3941	chr1:173180552-173190053	0.010348	0	0.0250027	OK
B4galt3	B4galt3	B4galt3	TSS25419	chr1:173200458-173207026	10.6948	10.0411	11.3485	OK
Ppox	Ppox	Ppox	TSS5740	chr1:173207122-173211317	8.33994	7.73077	8.9491	OK
Usp21	Usp21	Usp21	TSS23341	chr1:173212083-173218092	10.0916	9.48554	10.6977	OK
Ndufs2	Ndufs2	Ndufs2	TSS22112	chr1:173164990-173177243	107.557	105.184	109.93	OK
Ufc1	Ufc1	Ufc1	TSS17671	chr1:173218694-173225113	83.3553	80.5976	86.1131	OK
Pfdn2	Pfdn2	Pfdn2	TSS1626	chr1:173275829-173288301	17.4817	15.7994	19.164	OK
Klhdc9	Klhdc9	Klhdc9	TSS1870	chr1:173288579-173290929	1.30793	1.04627	1.56959	OK
Pvrl4	Pvrl4	Pvrl4	TSS22143	chr1:173300303-173318418	0.827935	0.690169	0.9657	OK
Dedd	Dedd	Dedd	TSS27279	chr1:173259275-173272632	9.74796	9.14307	10.3528	OK
Nit1	Nit1	Nit1	TSS2059	chr1:173272367-173275776	16.7953	15.6011	17.9894	OK
Tstd1	Tstd1	Tstd1	TSS25226	chr1:173349163-173350483	0.284608	0.0522265	0.516989	OK
Itln1	Itln1	Itln1	TSS20107	chr1:173448254-173465425	0	0	0	OK
Alyref2	Alyref2	Alyref2	TSS19695	chr1:173433608-173434881	7.12607	6.43721	7.81492	OK
F11r	F11r	F11r	TSS10082	chr1:173367691-173394724	9.13901	8.60254	9.67549	OK
Cd244	Cd244	Cd244	TSS1825	chr1:173489323-173515447	7.1832	6.80204	7.56436	OK
Arhgap30	Arhgap30	Arhgap30	TSS14338	chr1:173319090-173340370	38.3151	37.4969	39.1334	OK
Usf1	Usf1	Usf1	TSS16640,TSS682	chr1:173341443-173348890	32.8373	31.3057	34.3689	OK
Slamf7	Slamf7	Slamf7	TSS25182	chr1:173562533-173583168	4.23251	3.94594	4.51909	OK
Mir7683	Mir7683	Mir7683	TSS9777	chr1:173571970-173572031	0	0	0	OK
Ly9	Ly9	Ly9	TSS20490,TSS25146	chr1:173518743-173537541	13.7535	12.9246	14.5823	OK
Slamf1	Slamf1	Slamf1	TSS7382	chr1:173697262-173731315	3.31782	3.00624	3.6294	OK
Cd48	Cd48	Cd48	TSS12522	chr1:173612185-173635388	67.2437	65.005	69.4823	OK
Slamf6	Slamf6	Slamf6	TSS22747	chr1:173847667-173873999	0.988569	0.810808	1.16633	OK
Nhlh1	Nhlh1	Nhlh1	TSS19436	chr1:173982422-173987727	0	0	0	OK
Vangl2	Vangl2	Vangl2	TSS4217	chr1:173934501-173957399	2.06345	1.79145	2.33546	OK
Cd84	Cd84	Cd84	TSS26077	chr1:173769827-173820849	16.7564	15.9275	17.5852	OK
Pex19	Pex19	Pex19	TSS27572	chr1:174056885-174066628	19.0231	17.9788	20.0675	OK
Atp1a2	Atp1a2	Atp1a2	TSS21176	chr1:174201839-174228195	0.00598554	0	0.0144622	OK
Casq1	Casq1	Casq1	TSS4965	chr1:174140024-174150026	0.0106325	0	0.0318976	OK
Atp1a4	Atp1a4	Atp1a4	TSS3521	chr1:174153638-174188555	0	0	0	OK
Pea15a	Pea15a	Pea15a	TSS7686	chr1:174126859-174136912	10.0464	9.48328	10.6095	OK
Kcnj9	Kcnj9	Kcnj9	TSS11885	chr1:174251163-174259394	0.0175391	0	0.0377915	OK
Kcnj10	Kcnj10	Kcnj10	TSS14154	chr1:174271340-174304216	0.0311514	0.0103838	0.051919	OK
Igsf8	Igsf8	Igsf8	TSS24905	chr1:174242537-174249966	21.7142	20.8406	22.5879	OK
Slamf9	Slamf9	Slamf9	TSS19173	chr1:174405490-174408540	1.83867	1.46807	2.20927	OK
Igsf9	Igsf9	Igsf9	TSS13067,TSS6410	chr1:174412343-174429008	0.191993	0.13071	0.253275	OK
Dcaf8	Dcaf8	Dcaf8	TSS19644	chr1:174078145-174126524	41.322	40.3922	42.2518	OK
Pigm	Pigm	Pigm	TSS1965	chr1:174306661-174314230	5.74781	5.51047	5.98515	OK
Ncstn	Ncstn	Ncstn	TSS9070	chr1:173996143-174012880	25.915	24.5527	27.2773	OK
Copa	Copa	Copa	TSS20502	chr1:174012659-174052463	86.6661	82.897	90.4353	OK
Vsig8	Vsig8	Vsig8	TSS20138,TSS2309	chr1:174486068-174493848	0	0	0	OK
Slamf8	Slamf8	Slamf8	TSS26993	chr1:174511507-174520699	1.48246	1.24276	1.72216	OK
Fcrl6	Fcrl6	Fcrl6	TSS3248	chr1:174526770-174532682	0	0	0	OK
Crp	Crp	Crp	TSS16588	chr1:174628186-174630097	0	0	0	OK
Apcs	Apcs	Apcs	TSS18189	chr1:174824091-174825185	0	0	0	OK
Olfr1408	Olfr1408	Olfr1408	TSS23363	chr1:175060413-175061346	0	0	0	OK
Cfap45	Cfap45	Cfap45	TSS24109	chr1:174451260-174476001	0.120637	0.04789	0.193383	OK
4933439K11Rik	4933439K11Rik	4933439K11Rik	TSS7197	chr1:174471750-174480937	0.0939146	0	0.187875	OK
Olfr16	Olfr16	Olfr16	TSS20790	chr1:174886898-174887948	0	0	0	OK
Olfr1406	Olfr1406	Olfr1406	TSS4873	chr1:175113572-175114635	0	0	0	OK
Dusp23	Dusp23	Dusp23	TSS14739	chr1:174560899-174563105	2.94864	2.53083	3.36644	OK
Olfr218	Olfr218	Olfr218	TSS519	chr1:175133488-175134430	0	0	0	OK
Olfr1404	Olfr1404	Olfr1404	TSS2392	chr1:175145737-175146771	0	0	0	OK
Olfr418	Olfr418	Olfr418	TSS23685	chr1:175200277-175201268	0	0	0	OK
Mptx2	Mptx2	Mptx2	TSS27154	chr1:175204591-175207887	0	0	0	OK
Ackr1	Ackr1	Ackr1	TSS12971	chr1:175262016-175263634	2.36435	1.94706	2.78164	OK
Cadm3	Cadm3	Cadm3	TSS19116	chr1:175264384-175297826	0.445295	0.354932	0.535657	OK
Fcer1a	Fcer1a	Fcer1a	TSS21244	chr1:175151401-175157360	14.7208	13.5964	15.8453	OK
Pydc4	Pydc4	Pydc4	TSS24308	chr1:175522087-175529405	0.285632	0.190764	0.380501	OK
BC094916	BC094916	BC094916	TSS6948	chr1:175451441-175466088	1.44481	1.13738	1.75223	OK
Aim2	Aim2	Aim2	TSS20117	chr1:175350734-175396167	11.7059	11.1071	12.3046	OK
Pydc3	Pydc3	Pydc3	TSS16477	chr1:175603810-175628523	1.31885	1.13282	1.50489	OK
AI607873	AI607873	AI607873	TSS6015	chr1:175653558-175671940	2.41619	2.18542	2.64696	OK
Pyhin1	Pyhin1	Pyhin1	TSS15050	chr1:175560989-175578059	10.592	10.1115	11.0725	OK
Ifi204	Ifi204	Ifi204	TSS18278	chr1:175677424-175697050	4.1144	3.73696	4.49184	OK
Tagln2	Tagln2	Tagln2	TSS13126	chr1:174430376-174437506	224.95	221.228	228.671	OK
Mnda	Mnda	Mnda	TSS26823	chr1:175826471-175843177	4.898	4.38827	5.40773	OK
Mndal	Mndal	Mndal	TSS20713	chr1:175787350-175810318	23.3884	22.4007	24.376	OK
Ifi202b	Ifi202b	Ifi202b	TSS27328	chr1:175892699-175912975	0	0	0	OK
Olfr432	Olfr432	Olfr432	TSS8972	chr1:175980505-175981444	0	0	0	OK
Olfr433	Olfr433	Olfr433	TSS5670	chr1:175972063-175973067	0.0651231	0	0.140321	OK
Ifi205	Ifi205	Ifi205	TSS17386	chr1:175942128-175961886	3.54985	3.12505	3.97465	OK
Olfr430	Olfr430	Olfr430	TSS1851	chr1:175999430-176000384	0	0	0	OK
Olfr427	Olfr427	Olfr427	TSS22136	chr1:176029590-176030538	0	0	0	OK
Olfr426	Olfr426	Olfr426	TSS22136	chr1:176029590-176030541	0	0	0	OK
Olfr429	Olfr429	Olfr429	TSS20977	chr1:176019168-176020111	0	0	0	OK
Olfr231	Olfr231	Olfr231	TSS19659	chr1:176047221-176048145	0	0	0	OK
Olfr424	Olfr424	Olfr424	TSS21164	chr1:176066876-176067824	0	0	0	OK
Olfr421-ps1	Olfr421-ps1	Olfr421-ps1	TSS19976	chr1:176081611-176082661	0	0	0	OK
Olfr420	Olfr420	Olfr420	TSS22981	chr1:176088852-176089898	0.0413368	0	0.0998773	OK
Ifi203	Ifi203	Ifi203	TSS1444,TSS4314	chr1:175850530-175872803	9.23066	8.73468	9.72663	OK
Mptx1	Mptx1	Mptx1	TSS8129	chr1:176260648-176263008	0	0	0	OK
Olfr419	Olfr419	Olfr419	TSS3317	chr1:176180019-176181107	0	0	0	OK
Olfr220	Olfr220	Olfr220	TSS12072	chr1:176378755-176379733	0	0	0	OK
Olfr417	Olfr417	Olfr417	TSS9471	chr1:176299049-176299979	0.178635	0.0291843	0.328085	OK
Olfr248	Olfr248	Olfr248	TSS1574	chr1:176321176-176322186	0.140094	0.0126231	0.267564	OK
Grem2	Grem2	Grem2	TSS20240	chr1:176763915-176851950	0	0	0	OK
Olfr414	Olfr414	Olfr414	TSS3717	chr1:176360560-176361515	0.230606	0.0817066	0.379505	OK
Fmn2	Fmn2	Fmn2	TSS6970	chr1:176431955-176752860	0.124279	0.0860969	0.16246	OK
Rgs7	Rgs7	Rgs7	TSS564	chr1:176989206-177422676	0	0	0	OK
Spta1	Spta1	Spta1	TSS21844	chr1:176102906-176178580	4.09233	3.9025	4.28216	OK
Wdr64	Wdr64	Wdr64	TSS17867	chr1:177628723-177745864	0	0	0	OK
Kmo	Kmo	Kmo	TSS27390	chr1:177562323-177590984	14.4862	13.8146	15.1578	OK
Opn3	Opn3	Opn3	TSS7358	chr1:177592552-177622763	2.16542	1.84732	2.48351	OK
Chml	Chml	Chml	TSS23921	chr1:177612368-177618484	4.23455	4.00564	4.46345	OK
Fh1	Fh1	Fh1	TSS4209	chr1:177531508-177555766	79.8849	77.8678	81.9021	OK
Pld5	Pld5	Pld5	TSS10504,TSS16147	chr1:177892436-178205443	0	0	0	OK
Becn2	Becn2	Becn2	TSS5555	chr1:177850459-177852356	0.0223807	0	0.0540759	OK
Exo1	Exo1	Exo1	TSS13369	chr1:177810908-177841527	12.3381	11.9281	12.7482	OK
Cep170	Cep170	Cep170	TSS11489	chr1:178663783-178737255	6.99629	6.72235	7.27023	OK
Mir350	Mir350	Mir350	TSS2635	chr1:178702455-178702554	0	0	0	OK
Sdccag8	Sdccag8	Sdccag8	TSS27011	chr1:178744790-178950563	8.80686	8.31051	9.30321	OK
Hmga2-ps1	Hmga2-ps1	Hmga2-ps1	TSS479	chr1:178764754-178766264	2.48733	2.11502	2.85965	OK
1700016C15Rik	1700016C15Rik	1700016C15Rik	TSS16572	chr1:179659944-179683436	0	0	0	OK
2310043L19Rik	2310043L19Rik	2310043L19Rik	TSS1258	chr1:179571672-179573074	0	0	0	OK
Akt3	Akt3	Akt3	TSS38	chr1:178952245-179178898	11.7889	11.3562	12.2216	OK
Zbtb18	Zbtb18	Zbtb18	TSS10464,TSS12249	chr1:179374791-179380897	12.4761	11.7936	13.1587	OK
Gm16432	Gm16432	Gm16432	TSS17281	chr1:179921565-179978422	0.0364019	0	0.0784351	OK
Cox20	Cox20	Cox20	TSS14834	chr1:180249283-180252824	34.8016	31.7693	37.8339	OK
Desi2	Desi2	Desi2	TSS26773	chr1:180117547-180182728	10.6161	10.1798	11.0524	OK
Adss	Adss	Adss	TSS9469	chr1:179693308-179726640	48.8552	47.6218	50.0886	OK
Efcab2	Efcab2	Efcab2	TSS22739	chr1:180336011-180413380	0.933624	0.764168	1.10308	OK
Kif26b	Kif26b	Kif26b	TSS3644	chr1:180459255-180862988	0.250523	0.200404	0.300641	OK
Smyd3	Smyd3	Smyd3	TSS10279	chr1:180885169-181448134	7.31347	6.92796	7.69899	OK
Tfb2m	Tfb2m	Tfb2m	TSS17228	chr1:181458186-181476398	11.7533	11.1406	12.3659	OK
Cnst	Cnst	Cnst	TSS6804	chr1:181476659-181557604	7.53619	7.18279	7.88959	OK
Sccpdh	Sccpdh	Sccpdh	TSS8875	chr1:181598361-181617315	7.1873	6.6376	7.737	OK
Cdc42bpa	Cdc42bpa	Cdc42bpa	TSS7043	chr1:181891219-182095733	3.88371	3.63977	4.12766	OK
Adck3	Adck3	Adck3	TSS12742,TSS6538	chr1:182095368-182126151	3.31977	3.03821	3.60133	OK
6330403A02Rik	6330403A02Rik	6330403A02Rik	TSS9795	chr1:182362503-182413635	0.0596016	0.0335893	0.0856139	OK
Psen2	Psen2	Psen2	TSS22334,TSS3314	chr1:182157134-182186431	18.7038	17.5406	19.867	OK
Ahctf1	Ahctf1	Ahctf1	TSS25158	chr1:181675034-181734146	22.6285	22.1869	23.0701	OK
Gm5069	Gm5069	Gm5069	TSS22441	chr1:182257099-182260680	0.159405	0.100236	0.218574	OK
Itpkb	Itpkb	Itpkb	TSS11121	chr1:182260606-182353790	8.13868	7.65417	8.62318	OK
Hnrnpu	Hnrnpu	Hnrnpu	TSS5468	chr1:180258430-180267915	198.231	196.186	200.275	OK
Mixl1	Mixl1	Mixl1	TSS18851	chr1:182623178-182627165	0.00855139	0	0.0256542	OK
Lin9	Lin9	Lin9	TSS7609	chr1:182571280-182620818	8.7829	8.19239	9.37341	OK
Acbd3	Acbd3	Acbd3	TSS23077	chr1:182656173-182684335	10.7943	10.3074	11.2812	OK
Parp1	Parp1	Parp1	TSS9885	chr1:182499105-182531385	99.0149	94.6941	103.336	OK
Mir6904	Mir6904	Mir6904	TSS3400	chr1:182517331-182517398	0	0	0	OK
Lefty2	Lefty2	Lefty2	TSS25222	chr1:182823249-182829233	0.0355938	0	0.0756777	OK
Sde2	Sde2	Sde2	TSS26598	chr1:182781281-182798245	14.2648	13.6796	14.8499	OK
Lefty1	Lefty1	Lefty1	TSS6678	chr1:182865169-182868532	2.21705	1.87744	2.55666	OK
Pycr2	Pycr2	Pycr2	TSS4367	chr1:182834404-182838219	38.9308	37.5258	40.3358	OK
9130409I23Rik	9130409I23Rik	9130409I23Rik	TSS25100	chr1:182981367-182990798	0	0	0	OK
Ephx1	Ephx1	Ephx1	TSS8938	chr1:182919686-182947626	1.87825	1.57652	2.17998	OK
Tmem63a	Tmem63a	Tmem63a	TSS10253	chr1:182872648-182905235	13.7005	13.1316	14.2694	OK
Cnih4	Cnih4	Cnih4	TSS8104	chr1:183081061-183099125	9.05015	8.58996	9.51035	OK
Nvl	Nvl	Nvl	TSS20811	chr1:183023553-183074288	25.015	24.2211	25.8089	OK
H3f3a	H3f3a	H3f3a	TSS19915	chr1:182732698-182743734	595.031	588.076	601.986	OK
Ccdc121	Ccdc121	Ccdc121	TSS19331	chr1:183439763-183441582	0	0	0	OK
Cnih3	Cnih3	Cnih3	TSS18168	chr1:183282758-183390772	0.0230737	0	0.0596849	OK
Wdr26	Wdr26	Wdr26	TSS23841	chr1:183103356-183142109	20.6753	20.201	21.1496	OK
Enah	Enah	Enah	TSS22330	chr1:183826515-183950111	0.180062	0.144602	0.215523	OK
Vmn1r1	Vmn1r1	Vmn1r1	TSS26004	chr1:184087308-184088229	0	0	0	OK
Srp9	Srp9	Srp9	TSS17461	chr1:184054867-184062546	58.2935	56.4279	60.1592	OK
1700047M11Rik	1700047M11Rik	1700047M11Rik	TSS3619	chr1:184230964-184233420	0	0	0	OK
Degs1	Degs1	Degs1	TSS23811	chr1:184205900-184212890	37.9457	36.7199	39.1715	OK
Fbxo28	Fbxo28	Fbxo28	TSS7846	chr1:184243232-184271737	7.72743	7.38373	8.07112	OK
Trp53bp2	Trp53bp2	Trp53bp2	TSS7102	chr1:184339297-184392567	3.53018	3.28137	3.77898	OK
Capn8	Capn8	Capn8	TSS15874	chr1:184495137-184562483	0	0	0	OK
Ccdc185	Ccdc185	Ccdc185	TSS8401	chr1:184677256-184679311	0	0	0	OK
Susd4	Susd4	Susd4	TSS15430	chr1:184695036-184825785	0.00971526	0	0.0291458	OK
1700056E22Rik	1700056E22Rik	1700056E22Rik	TSS6211	chr1:185856910-185857877	0.613276	0.376746	0.849805	OK
4930488B22Rik	4930488B22Rik	4930488B22Rik	TSS7074	chr1:186536375-186542868	0	0	0	OK
Tlr5	Tlr5	Tlr5	TSS11565	chr1:184884918-184906175	0.0897501	0.0429776	0.136523	OK
1700112H15Rik	1700112H15Rik	1700112H15Rik	TSS16036	chr1:186351719-186381570	0	0	0	OK
Dusp10	Dusp10	Dusp10	TSS9290	chr1:185858339-185899515	1.83218	1.6009	2.06346	OK
2020-03-01	2020-03-01	2020-03-01	TSS21735	chr1:186610645-186635179	0.0183769	0	0.044402	OK
Hlx	Hlx	Hlx	TSS9199	chr1:186551023-186556372	5.0867	4.64883	5.52457	OK
Lbr	Lbr	Lbr	TSS16280	chr1:183745445-183772532	112.958	111.383	114.534	OK
Capn2	Capn2	Capn2	TSS12332	chr1:184397389-184447614	20.6782	19.9731	21.3834	OK
C130074G19Rik	C130074G19Rik	C130074G19Rik	TSS5254	chr1:186695804-186706915	0.0067546	0	0.0202638	OK
Mark1	Mark1	Mark1	TSS26047	chr1:186720302-186823428	0.00412419	0	0.0123726	OK
2020-03-02	2020-03-02	2020-03-02	TSS13099	chr1:186636946-186669726	43.7981	42.4317	45.1646	OK
Mir1981	Mir1981	Mir1981	TSS206	chr1:186646285-186646367	0	0	0	OK
Bpnt1	Bpnt1	Bpnt1	TSS20394	chr1:187156037-187181648	11.5407	10.8939	12.1874	OK
Rab3gap2	Rab3gap2	Rab3gap2	TSS13255	chr1:187028046-187110625	16.309	15.5158	17.1022	OK
Iars2	Iars2	Iars2	TSS16494	chr1:187110540-187153280	39.7175	37.8324	41.6026	OK
Snora36b	Snora36b	Snora36b	TSS19912	chr1:187066804-187066917	0	0	0	OK
Mir664	Mir664	Mir664	TSS16793	chr1:187066853-187066922	0	0	0	OK
Mir194-1	Mir194-1	Mir194-1	TSS912	chr1:187137197-187137264	0	0	0	OK
Mir215	Mir215	Mir215	TSS22422	chr1:187137459-187137570	0	0	0	OK
5033404E19Rik	5033404E19Rik	5033404E19Rik	TSS12892	chr1:187321184-187321893	0	0	0	OK
9630028B13Rik	9630028B13Rik	9630028B13Rik	TSS7511	chr1:187253235-187265698	0.0560075	0.0198442	0.0921708	OK
Tgfb2	Tgfb2	Tgfb2	TSS14077	chr1:188447064-188529871	0.0119381	0	0.025723	OK
A730004F24Rik	A730004F24Rik	A730004F24Rik	TSS4324	chr1:188335716-188382560	0	0	0	OK
Lyplal1	Lyplal1	Lyplal1	TSS27580	chr1:187911610-187941189	1.133	0.88947	1.37652	OK
Gm2061	Gm2061	Gm2061	TSS609	chr1:187270994-187279447	0	0	0	OK
Slc30a10	Slc30a10	Slc30a10	TSS13373	chr1:187278726-187292640	0.0159991	0	0.0323189	OK
D1Pas1	D1Pas1	D1Pas1	TSS871	chr1:188791294-188794506	0	0	0	OK
Spata17	Spata17	Spata17	TSS7424	chr1:188872285-189039325	0	0	0	OK
1700007P06Rik	1700007P06Rik	1700007P06Rik	TSS12322	chr1:188949016-188951731	0	0	0	OK
Esrrg	Esrrg	Esrrg	TSS19602,TSS26760	chr1:189432884-190038763	0	0	0	OK
9330162B11Rik	9330162B11Rik	9330162B11Rik	TSS21688	chr1:189830454-189832869	0	0	0	OK
Ush2a	Ush2a	Ush2a	TSS5396	chr1:190086716-190788918	0.00115335	0	0.00346004	OK
Rrp15	Rrp15	Rrp15	TSS15970	chr1:188544964-188573237	41.4801	39.7828	43.1774	OK
Gpatch2	Gpatch2	Gpatch2	TSS7158	chr1:189039389-189175308	4.73117	4.45034	5.01201	OK
Kcnk2	Kcnk2	Kcnk2	TSS21309,TSS23773,TSS3312,TSS8560	chr1:191031808-191226152	0.00610513	0	0.0303183	OK
Kctd3	Kctd3	Kctd3	TSS1151	chr1:190794976-190831719	8.42873	8.01092	8.84654	OK
Ptpn14	Ptpn14	Ptpn14	TSS8721	chr1:191552146-191700572	0.553773	0.491657	0.61589	OK
Prox1	Prox1	Prox1	TSS17673	chr1:191945657-191994559	0.0319992	0.00781009	0.0561884	OK
Eprs	Eprs	Eprs	TSS7727	chr1:187186973-187252234	69.7663	68.7105	70.822	OK
Cenpf	Cenpf	Cenpf	TSS26543	chr1:191464492-191511965	10.7537	10.4838	11.0236	OK
Smyd2	Smyd2	Smyd2	TSS6827	chr1:191704370-191746167	33.9458	32.6366	35.2551	OK
Rps6kc1	Rps6kc1	Rps6kc1	TSS10646	chr1:192596757-192735649	6.16016	5.81644	6.50387	OK
Vash2	Vash2	Vash2	TSS11317,TSS6552	chr1:192771524-192803175	0.515838	0.413543	0.618133	OK
Spata45	Spata45	Spata45	TSS8272	chr1:192860700-192866820	0.0699334	0	0.2098	OK
Tatdn3	Tatdn3	Tatdn3	TSS16525	chr1:192869708-192886811	4.0612	3.50211	4.62029	OK
Mfsd7b	Mfsd7b	Mfsd7b	TSS7855	chr1:192829710-192850069	8.8752	8.32605	9.42435	OK
A230020J21Rik	A230020J21Rik	A230020J21Rik	TSS14920	chr1:192849229-192853660	2.51099	2.14108	2.88089	OK
Fam71a	Fam71a	Fam71a	TSS8960	chr1:192986462-192988696	0	0	0	OK
Batf3	Batf3	Batf3	TSS3263	chr1:192922292-192932822	0.967909	0.608437	1.32738	OK
Atf3	Atf3	Atf3	TSS7116	chr1:192994175-193007212	3.98288	3.58309	4.38266	OK
Nenf	Nenf	Nenf	TSS4544	chr1:193130675-193141997	26.498	24.5069	28.4891	OK
Nsl1	Nsl1	Nsl1	TSS26926	chr1:192886899-192908437	11.9168	11.3616	12.4721	OK
Angel2	Angel2	Angel2	TSS27644,TSS3761	chr1:192748986-192770370	20.5821	19.6786	21.4855	OK
Tmem206	Tmem206	Tmem206	TSS15868	chr1:193149843-193176804	6.70645	6.25984	7.15306	OK
Ppp2r5a	Ppp2r5a	Ppp2r5a	TSS19631	chr1:193175859-193220920	53.4984	51.0035	55.9933	OK
Dtl	Dtl	Dtl	TSS21198	chr1:193361234-193399423	20.0506	19.0595	21.0417	OK
1700034H15Rik	1700034H15Rik	1700034H15Rik	TSS9711	chr1:193717950-193731406	0.0129716	0	0.0304376	OK
Slc30a1	Slc30a1	Slc30a1	TSS16396	chr1:193730659-193737126	1.62637	1.45819	1.79455	OK
Rd3	Rd3	Rd3	TSS16327,TSS9653	chr1:193801250-193812163	0.0208302	0	0.0481447	OK
Traf5	Traf5	Traf5	TSS17333	chr1:193821083-193916480	3.51181	3.14808	3.87553	OK
Mir3473c	Mir3473c	Mir3473c	TSS17706	chr1:193822434-193822515	0	0	0	OK
Nek2	Nek2	Nek2	TSS21420	chr1:193645351-193656928	21.2369	20.5238	21.9501	OK
Kcnh1	Kcnh1	Kcnh1	TSS11717	chr1:194014658-194334041	0.00518593	0	0.0144016	OK
Hhat	Hhat	Hhat	TSS26527	chr1:194336709-194597413	1.36004	1.1657	1.55438	OK
Syt14	Syt14	Syt14	TSS23665	chr1:194717427-194861969	0.00704937	0	0.0165608	OK
Lpgat1	Lpgat1	Lpgat1	TSS15464,TSS25308	chr1:193541902-193608134	13.0842	12.5437	13.6246	OK
1700065J18Rik	1700065J18Rik	1700065J18Rik	TSS14095	chr1:194667898-194668933	0	0	0	OK
Sertad4	Sertad4	Sertad4	TSS15082,TSS7754	chr1:194670681-194681946	0.0248173	0	0.0549833	OK
Gm15867	Gm15867	Gm15867	TSS7059	chr1:194681121-194683049	0.0220241	0	0.0660724	OK
Ints7	Ints7	Ints7	TSS27074	chr1:193399514-193447569	23.5019	22.467	24.5368	OK
Rcor3	Rcor3	Rcor3	TSS25743	chr1:193922428-193961922	4.96403	4.52549	5.40257	OK
Gm10516	Gm10516	Gm10516	TSS20917	chr1:193960779-193974907	0.237468	0.153344	0.321592	OK
Irf6	Irf6	Irf6	TSS21988	chr1:194979305-194998229	1.10475	0.959628	1.24988	OK
Diexf	Diexf	Diexf	TSS10898	chr1:194930596-194956445	4.45585	4.20919	4.70251	OK
Mir205	Mir205	Mir205	TSS12673	chr1:195333656-195333724	0	0	0	OK
G0s2	G0s2	G0s2	TSS27246	chr1:195098353-195099382	1.47902	1.07598	1.88206	OK
4930503O07Rik	4930503O07Rik	4930503O07Rik	TSS16899	chr1:196038380-196048953	0	0	0	OK
Plxna2	Plxna2	Plxna2	TSS1115	chr1:196446022-196643062	0.0283654	0.0146062	0.0421247	OK
Mir3962	Mir3962	Mir3962	TSS18225	chr1:196648194-196648258	0	0	0	OK
Lamb3	Lamb3	Lamb3	TSS15212,TSS22322	chr1:195128187-195170072	0.702431	0.582642	0.82222	OK
Camk1g	Camk1g	Camk1g	TSS14046	chr1:195172539-195196476	0.055562	0.0135611	0.0975629	OK
Hsd11b1	Hsd11b1	Hsd11b1	TSS11052,TSS1771	chr1:195047834-195090239	7.57036	6.8276	8.31313	OK
A130010J15Rik	A130010J15Rik	A130010J15Rik	TSS12185,TSS7713	chr1:194999662-195004026	3.8991	3.58004	4.21816	OK
Traf3ip3	Traf3ip3	Traf3ip3	TSS25452	chr1:195001697-195027740	22.1269	20.8342	23.4197	OK
Cd46	Cd46	Cd46	TSS12901	chr1:196868093-196918442	0.434074	0.260287	0.60786	OK
A330023F24Rik	A330023F24Rik	A330023F24Rik	TSS12770	chr1:196843592-196864102	0.147898	0.100589	0.195206	OK
Mir29b-2	Mir29b-2	Mir29b-2	TSS4341	chr1:196863233-196863314	0	0	0	OK
Mir29c	Mir29c	Mir29c	TSS4089	chr1:196863740-196863828	0	0	0	OK
Cr2	Cr2	Cr2	TSS26423	chr1:196963004-197002909	0.114102	0.0769104	0.151294	OK
Cnksr3	Cnksr3	Cnksr3	TSS17043	chr10:3134303-3227479	4.69413	4.36935	5.01891	OK
Rgs17	Rgs17	Rgs17	TSS26450	chr10:4424140-4520877	0.00227727	0	0.00899669	OK
Cr1l	Cr1l	Cr1l	TSS22307	chr1:196929981-196957764	45.9638	44.4696	47.458	OK
Mtrf1l	Mtrf1l	Mtrf1l	TSS13008	chr10:4522597-4534654	4.25134	3.89221	4.61048	OK
Oprm1	Oprm1	Oprm1	TSS19386,TSS22374,TSS5053	chr10:3308331-3587948	0.00694876	0	0.06482	OK
Ipcef1	Ipcef1	Ipcef1	TSS11429,TSS16156	chr10:3323355-3460176	2.04191	1.81291	2.2709	OK
Vip	Vip	Vip	TSS10912	chr10:4698926-4707323	0.0133489	0	0.0400468	OK
Fbxo5	Fbxo5	Fbxo5	TSS21904	chr10:4541075-4547383	29.6882	28.5417	30.8348	OK
Syne1	Syne1	Syne1	TSS25411	chr10:4795848-5009592	0.859546	0.763131	0.95596	OK
Myct1	Myct1	Myct1	TSS9661	chr10:4739751-4752813	11.1709	10.6124	11.7295	OK
Ccdc170	Ccdc170	Ccdc170	TSS1751	chr10:5785429-5836669	0.00914672	0	0.0274402	OK
Esr1	Esr1	Esr1	TSS17474,TSS729	chr10:5340907-5734552	2.00792	1.83894	2.17689	OK
Syne1	Syne1	Syne1	TSS22118,TSS9491	chr10:5151833-5326342	5.15581	4.87152	5.4401	OK
Armt1	Armt1	Armt1	TSS12195	chr10:5891400-5913936	14.086	13.3899	14.7822	OK
Cd34	Cd34	Cd34	TSS26355	chr1:196765014-196787486	127.79	123.277	132.302	OK
Gm16897	Gm16897	Gm16897	TSS8433	chr1:196781952-196803153	1.53809	1.30753	1.76864	OK
Zbtb2	Zbtb2	Zbtb2	TSS21105	chr10:5958432-5979467	6.30799	5.9193	6.69668	OK
Akap12	Akap12	Akap12	TSS5946	chr10:5987069-6080212	0.844168	0.743064	0.945272	OK
Rmnd1	Rmnd1	Rmnd1	TSS12867	chr10:5914188-5943372	16.3371	15.2538	17.4205	OK
Gm5512	Gm5512	Gm5512	TSS15755	chr10:5917374-5943370	3.70317e-05	0	0.0229987	OK
Iyd	Iyd	Iyd	TSS15190	chr10:6791663-6806262	0	0	0	OK
H60c	H60c	H60c	TSS14785	chr10:7078769-7090333	0	0	0	OK
Ppp1r14c	Ppp1r14c	Ppp1r14c	TSS25580	chr10:6881565-6980391	0.00384907	0	0.0192454	OK
B020014A21Rik	B020014A21Rik	B020014A21Rik	TSS20033	chr10:7213347-7221452	0	0	0	OK
Lrp11	Lrp11	Lrp11	TSS24035	chr10:7309597-7345275	1.12889	0.968377	1.2894	OK
Plekhg1	Plekhg1	Plekhg1	TSS22124,TSS22937	chr10:6379238-6606164	0.782136	0.686521	0.87775	OK
BC020402	BC020402	BC020402	TSS14419	chr10:7398768-7400956	0.71833	0.555708	0.880951	OK
Pcmt1	Pcmt1	Pcmt1	TSS12940	chr10:7350033-7383382	25.6994	24.2124	27.1863	OK
A630066F11Rik	A630066F11Rik	A630066F11Rik	TSS9181	chr10:7383168-7384421	1.67224	1.32628	2.01819	OK
Nup43	Nup43	Nup43	TSS7945	chr10:7387301-7398684	22.4932	21.2792	23.7073	OK
Lats1	Lats1	Lats1	TSS5149	chr10:7401006-7436259	6.46886	6.21083	6.72689	OK
Ginm1	Ginm1	Ginm1	TSS7162	chr10:7487744-7500715	10.1349	9.40229	10.8675	OK
Katna1	Katna1	Katna1	TSS26489	chr10:7445797-7482948	23.411	22.3829	24.4392	OK
Mthfd1l	Mthfd1l	Mthfd1l	TSS19975	chr10:6179459-6373466	35.2114	33.809	36.6139	OK
Zc3h12d	Zc3h12d	Zc3h12d	TSS19894	chr10:7552267-7590195	1.66329	1.48621	1.84036	OK
Mir5104	Mir5104	Mir5104	TSS15098	chr10:7556178-7556272	0	0	0	OK
Ppil4	Ppil4	Ppil4	TSS9161	chr10:7512691-7542361	20.177	19.4445	20.9095	OK
Ust	Ust	Ust	TSS19166	chr10:7924550-8238623	0.533102	0.436039	0.630166	OK
Gm6150	Gm6150	Gm6150	TSS22240	chr10:9404519-9411707	0	0	0	OK
Samd5	Samd5	Samd5	TSS19850	chr10:9347056-9395006	0.0389706	0.00411423	0.0738269	OK
Sash1	Sash1	Sash1	TSS7702	chr10:8442016-8605868	1.538	1.41015	1.66585	OK
Tab2	Tab2	Tab2	TSS24952	chr10:7625445-7675921	20.764	20.1558	21.3722	OK
Adgb	Adgb	Adgb	TSS15896	chr10:10055500-10192112	0.0287266	0.00841383	0.0490394	OK
Gm5177	Gm5177	Gm5177	TSS25409	chr10:10325742-10336111	0	0	0	OK
Grm1	Grm1	Grm1	TSS20282	chr10:10405856-10802129	0.0188388	0.00306565	0.0346119	OK
4930567K20Rik	4930567K20Rik	4930567K20Rik	TSS11075	chr10:10470843-10477929	0	0	0	OK
Rab32	Rab32	Rab32	TSS8816	chr10:10264836-10278005	27.7557	26.7223	28.789	OK
Stxbp5	Stxbp5	Stxbp5	TSS20109	chr10:9475344-9620838	15.5692	15.2082	15.9302	OK
Epm2a	Epm2a	Epm2a	TSS168	chr10:11063242-11177275	2.25085	1.82737	2.67434	OK
Fbxo30	Fbxo30	Fbxo30	TSS11046,TSS1767	chr10:11001127-11017767	4.81217	4.47705	5.14729	OK
Shprh	Shprh	Shprh	TSS2528	chr10:10869227-10935071	8.8327	8.36787	9.29754	OK
B230208H11Rik	B230208H11Rik	B230208H11Rik	TSS21872	chr10:12636443-12642925	0.53197	0.320568	0.743371	OK
Stx11	Stx11	Stx11	TSS21806	chr10:12659786-12684065	7.50957	6.9729	8.04624	OK
Zc2hc1b	Zc2hc1b	Zc2hc1b	TSS6092	chr10:12869449-12897829	0.0410095	0	0.0990866	OK
Plagl1	Plagl1	Plagl1	TSS5686	chr10:12810593-12851501	0.0320445	0.00941135	0.0546777	OK
Hymai	Hymai	Hymai	TSS4364	chr10:12810650-12815706	0	0	0	OK
Sf3b5	Sf3b5	Sf3b5	TSS6414	chr10:12728255-12728989	106.4	102.705	110.095	OK
Utrn	Utrn	Utrn	TSS1408	chr10:12101985-12581533	8.96507	8.73231	9.19784	OK
Ltv1	Ltv1	Ltv1	TSS8835	chr10:12898443-12912943	35.8145	34.54	37.0889	OK
Fuca2	Fuca2	Fuca2	TSS11325	chr10:13220833-13237081	15.572	15.0258	16.1182	OK
Aig1	Aig1	Aig1	TSS7401	chr10:13372514-13588636	6.65652	5.91271	7.40032	OK
Phactr2	Phactr2	Phactr2	TSS13490,TSS17912,TSS4221	chr10:12927522-13194202	5.00647	4.75225	5.26069	OK
Adgrg6	Adgrg6	Adgrg6	TSS22173	chr10:14122390-14264842	0.111597	0.0758179	0.147376	OK
Hivep2	Hivep2	Hivep2	TSS6797	chr10:13686184-13871184	1.50914	1.40157	1.61672	OK
Pex3	Pex3	Pex3	TSS1275	chr10:13243647-13272948	9.99769	9.24947	10.7459	OK
Adat2	Adat2	Adat2	TSS18690	chr10:13272712-13283182	5.78843	5.16339	6.41347	OK
Nmbr	Nmbr	Nmbr	TSS24858	chr10:14480094-14490362	0.0902727	0.00953035	0.171015	OK
C330004P14Rik	C330004P14Rik	C330004P14Rik	TSS19551	chr10:15511582-15526871	0	0	0	OK
Gm20125	Gm20125	Gm20125	TSS3722	chr10:16670899-16815588	0	0	0	OK
1700016L04Rik	1700016L04Rik	1700016L04Rik	TSS12270	chr10:14425414-14478825	0	0	0	OK
Gje1	Gje1	Gje1	TSS6735	chr10:14435431-14438020	0.0415774	0	0.0895868	OK
Vta1	Vta1	Vta1	TSS22993	chr10:14375138-14425295	29.7313	28.3657	31.0969	OK
Txlnb	Txlnb	Txlnb	TSS20834	chr10:17516024-17565469	0.181807	0.125951	0.237663	OK
Cited2	Cited2	Cited2	TSS5455	chr10:17443033-17445480	23.5067	22.5336	24.4799	OK
Heca	Heca	Heca	TSS12320	chr10:17620271-17667873	10.1325	9.6742	10.5909	OK
Abracl	Abracl	Abracl	TSS5557	chr10:17731066-17743058	82.0271	78.9786	85.0757	OK
Ect2l	Ect2l	Ect2l	TSS25208	chr10:17848827-17930696	0	0	0	OK
Ccdc28a	Ccdc28a	Ccdc28a	TSS25799	chr10:17933490-17954787	3.6908	3.16783	4.21377	OK
Hebp2	Hebp2	Hebp2	TSS16019	chr10:18259928-18265882	0.177016	0.0911506	0.262881	OK
Nhsl1	Nhsl1	Nhsl1	TSS2202,TSS26664	chr10:18127480-18253697	0.185127	0.139292	0.230963	OK
4930444F02Rik	4930444F02Rik	4930444F02Rik	TSS3898	chr10:18517104-18551736	0.0407483	0	0.106964	OK
Arfgef3	Arfgef3	Arfgef3	TSS26870	chr10:18307816-18463564	0.876441	0.787558	0.965324	OK
Gm4922	Gm4922	Gm4922	TSS7625	chr10:18499532-18506599	0	0	0	OK
Perp	Perp	Perp	TSS4906	chr10:18564876-18576878	1.40336	1.16087	1.64585	OK
Olig3	Olig3	Olig3	TSS12340	chr10:19076344-19078410	0	0	0	OK
Gm20139	Gm20139	Gm20139	TSS3052,TSS9361	chr10:18861554-18927753	0	0	0	OK
Reps1	Reps1	Reps1	TSS22408	chr10:17775745-17844961	19.3455	18.3792	20.3118	OK
Tnfaip3	Tnfaip3	Tnfaip3	TSS10906,TSS7125	chr10:18720716-18735216	8.05401	7.61616	8.49186	OK
Il22ra2	Il22ra2	Il22ra2	TSS24512	chr10:19341833-19354487	0.220798	0.137344	0.304252	OK
Il20ra	Il20ra	Il20ra	TSS7370	chr10:19432392-19479859	0.566818	0.418241	0.715396	OK
Slc35d3	Slc35d3	Slc35d3	TSS18441	chr10:19567722-19571265	6.6916	6.24236	7.14083	OK
Pex7	Pex7	Pex7	TSS9035	chr10:19579895-19627480	20.1218	18.884	21.3595	OK
Ifngr1	Ifngr1	Ifngr1	TSS7914	chr10:19311763-19330031	88.643	86.7853	90.5007	OK
Map3k5	Map3k5	Map3k5	TSS18726	chr10:19654331-19862556	10.7379	10.3518	11.1239	OK
Mir6413	Mir6413	Mir6413	TSS6888	chr10:20017386-20017494	0	0	0	OK
Map7	Map7	Map7	TSS14717	chr10:19868725-20001396	9.67705	9.08309	10.271	OK
4930405J17Rik	4930405J17Rik	4930405J17Rik	TSS25651	chr10:19919052-19921660	0	0	0	OK
Gm6251	Gm6251	Gm6251	TSS27072	chr10:19928244-19928836	0.0428395	0	0.128518	OK
Pde7b	Pde7b	Pde7b	TSS10054	chr10:20117809-20444874	0.311478	0.234846	0.38811	OK
Mtfr2	Mtfr2	Mtfr2	TSS3374	chr10:20067624-20081475	9.06448	8.50675	9.62221	OK
Ahi1	Ahi1	Ahi1	TSS16931,TSS23528	chr10:20672352-20800235	5.35234	4.98566	5.71902	OK
Bclaf1	Bclaf1	Bclaf1	TSS13258	chr10:20032274-20062307	54.6804	52.9938	56.367	OK
Aldh8a1	Aldh8a1	Aldh8a1	TSS25394	chr10:21097105-21116384	0.0174821	0	0.0422399	OK
Gm5420	Gm5420	Gm5420	TSS10537	chr10:21410650-21413784	0	0	0	OK
1700020N01Rik	1700020N01Rik	1700020N01Rik	TSS9358	chr10:21312950-21342181	0	0	0	OK
4930444G20Rik	4930444G20Rik	4930444G20Rik	TSS7730	chr10:21786114-21787885	0.0339481	0	0.0731481	OK
E030030I06Rik	E030030I06Rik	E030030I06Rik	TSS1625	chr10:21832855-21869076	1.19097	0.881146	1.5008	OK
Gm10825	Gm10825	Gm10825	TSS5383	chr10:22122618-22127276	0.115926	0.0721099	0.159741	OK
Sgk1	Sgk1	Sgk1	TSS15556,TSS19094,TSS20564,TSS6768,TSS715,TSS7200	chr10:21601989-21719708	5.08986	4.66788	5.51184	OK
Raet1a	Raet1a	Raet1a	TSS2923	chr10:21878414-22093945	0.0605003	0	0.125041	OK
Raet1e	Raet1e	Raet1e	TSS1159	chr10:21893326-21903720	0.143598	0.0208365	0.266359	OK
Raet1b	Raet1b	Raet1b	TSS16652	chr10:21893680-22093919	0.0112077	0	0.0589905	OK
Raet1c	Raet1c	Raet1c	TSS24154	chr10:21893707-22093945	0.135878	0.0112826	0.260474	OK
Raet1d	Raet1d	Raet1d	TSS23201	chr10:22081699-22093945	2.96842e-06	0	0.0329016	OK
H60b	H60b	H60b	TSS3716	chr10:21993279-22008654	0.0231785	0	0.0695355	OK
C920009B18Rik	C920009B18Rik	C920009B18Rik	TSS2169	chr10:22026525-22032748	0.425507	0.340983	0.510031	OK
Tcf21	Tcf21	Tcf21	TSS20701	chr10:22537078-22539934	0	0	0	OK
Slc2a12	Slc2a12	Slc2a12	TSS25670	chr10:22364816-22423686	0.0252293	0.000509735	0.0499488	OK
Tbpl1	Tbpl1	Tbpl1	TSS7394	chr10:22423682-22451253	11.7312	10.9863	12.476	OK
Mir7663	Mir7663	Mir7663	TSS22605	chr10:22449177-22449238	0	0	0	OK
Eya4	Eya4	Eya4	TSS2695	chr10:22823973-23069709	0.11533	0.0691562	0.161503	OK
Hbs1l	Hbs1l	Hbs1l	TSS20623	chr10:21015784-21088695	31.7629	30.3852	33.1405	OK
4930455C13Rik	4930455C13Rik	4930455C13Rik	TSS7621	chr10:21038893-21061861	5.30726	4.59107	6.02345	OK
Myb	Myb	Myb	TSS18240	chr10:20844735-20880790	126.443	121.464	131.423	OK
Taar3	Taar3	Taar3	TSS15339	chr10:23669363-23670395	0	0	0	OK
Vnn3	Vnn3	Vnn3	TSS4940	chr10:23571267-23589649	0	0	0	OK
Taar4	Taar4	Taar4	TSS27605	chr10:23680299-23681343	0	0	0	OK
Vnn1	Vnn1	Vnn1	TSS160	chr10:23614493-23625149	0.153294	0.0828587	0.22373	OK
Taar1	Taar1	Taar1	TSS11143	chr10:23640211-23641210	0	0	0	OK
Taar2	Taar2	Taar2	TSS6539	chr10:23658377-23661389	0	0	0	OK
Slc18b1	Slc18b1	Slc18b1	TSS3806	chr10:23516791-23547774	0.693101	0.555421	0.830781	OK
Taar5	Taar5	Taar5	TSS16234	chr10:23690511-23691525	0	0	0	OK
Taar6	Taar6	Taar6	TSS9247	chr10:23704414-23705452	0	0	0	OK
Taar7a	Taar7a	Taar7a	TSS21795	chr10:23712210-23713287	0	0	0	OK
Taar7d	Taar7d	Taar7d	TSS13533	chr10:23747027-23748104	0	0	0	OK
Taar7b	Taar7b	Taar7b	TSS19954	chr10:23719744-23720821	0	0	0	OK
Taar7e	Taar7e	Taar7e	TSS12415	chr10:23757419-23758496	0	0	0	OK
Taar7f	Taar7f	Taar7f	TSS22797	chr10:23769315-23770392	0	0	0	OK
Taar9	Taar9	Taar9	TSS13401	chr10:23828293-23829340	0	0	0	OK
Taar8c	Taar8c	Taar8c	TSS27321	chr10:23820648-23821757	0	0	0	OK
Taar8b	Taar8b	Taar8b	TSS12693	chr10:23811065-23812100	0	0	0	OK
Taar8a	Taar8a	Taar8a	TSS779	chr10:23796305-23797340	0	0	0	OK
Moxd1	Moxd1	Moxd1	TSS9968	chr10:23943322-24022589	0.0684366	0.0271678	0.109705	OK
Ctgf	Ctgf	Ctgf	TSS13302	chr10:24315247-24318488	0.227323	0.141403	0.313244	OK
Enpp3	Enpp3	Enpp3	TSS7818	chr10:24493619-24556001	0.0068516	0	0.0205548	OK
Stx7	Stx7	Stx7	TSS13135	chr10:23869122-23908765	23.9855	23.1217	24.8493	OK
Enpp1	Enpp1	Enpp1	TSS18622	chr10:24357719-24431965	1.38258	1.24662	1.51854	OK
Arg1	Arg1	Arg1	TSS3930	chr10:24635012-24647276	0.110873	0.0324739	0.189272	OK
Akap7	Akap7	Akap7	TSS3932	chr10:24888895-25018969	2.95203	2.6811	3.22295	OK
Med23	Med23	Med23	TSS25721	chr10:24589791-24633335	12.0437	11.4322	12.6553	OK
Mir6905	Mir6905	Mir6905	TSS21649	chr10:24630469-24630539	0	0	0	OK
Smlr1	Smlr1	Smlr1	TSS2348	chr10:25247748-25256078	0	0	0	OK
4930401C15Rik	4930401C15Rik	4930401C15Rik	TSS12654	chr10:25499119-25557243	0	0	0	OK
Tmem200a	Tmem200a	Tmem200a	TSS10471	chr10:25710991-25798858	0	0	0	OK
Gm9767	Gm9767	Gm9767	TSS2075	chr10:25798060-25799253	0	0	0	OK
Samd3	Samd3	Samd3	TSS16237	chr10:25949512-25991978	2.17991	1.86023	2.49959	OK
Gm8709	Gm8709	Gm8709	TSS18219	chr10:26393251-26394457	0	0	0	OK
L3mbtl3	L3mbtl3	L3mbtl3	TSS11464	chr10:25995257-26094991	9.04803	8.59735	9.49871	OK
Epb4.1l2	Epb4.1l2	Epb4.1l2	TSS10248,TSS9195	chr10:25079603-25243324	13.5482	12.8859	14.2105	OK
Ptprk	Ptprk	Ptprk	TSS18802	chr10:27794625-28317203	0.582412	0.497421	0.667403	OK
Soga3	Soga3	Soga3	TSS4912	chr10:28863801-28919434	0	0	0	OK
4930519F09Rik	4930519F09Rik	4930519F09Rik	TSS8103	chr10:28641768-28643313	0.331554	0.196868	0.46624	OK
9330159F19Rik	9330159F19Rik	9330159F19Rik	TSS21200	chr10:28931448-28950585	0	0	0	OK
Themis	Themis	Themis	TSS26150	chr10:28388165-28603624	0.748658	0.634414	0.862901	OK
Lama2	Lama2	Lama2	TSS10068	chr10:26701091-27336748	0	0	0	OK
4930579H20Rik	4930579H20Rik	4930579H20Rik	TSS27293	chr10:27109671-27117031	0	0	0	OK
2310057J18Rik	2310057J18Rik	2310057J18Rik	TSS9152	chr10:28692093-28706112	0	0	0	OK
Arhgap18	Arhgap18	Arhgap18	TSS783	chr10:26492317-26638454	13.3803	12.8498	13.9109	OK
Rspo3	Rspo3	Rspo3	TSS19932	chr10:29172912-29255673	0	0	0	OK
Cenpw	Cenpw	Cenpw	TSS19511	chr10:29915814-29920346	10.5824	9.82262	11.3422	OK
Gm20300	Gm20300	Gm20300	TSS5522	chr10:30323000-30326440	1.05308	0.898478	1.20768	OK
Trmt11	Trmt11	Trmt11	TSS13066	chr10:30254030-30320555	7.80623	7.29162	8.32084	OK
Hint3	Hint3	Hint3	TSS7903	chr10:30328012-30338172	14.409	13.0012	15.8169	OK
Hey2	Hey2	Hey2	TSS9081	chr10:30552164-30562589	0	0	0	OK
Echdc1	Echdc1	Echdc1	TSS13494,TSS21247	chr10:29032971-29066467	6.19658	5.74039	6.65277	OK
Rnf146	Rnf146	Rnf146	TSS10977,TSS8525	chr10:29063981-29082248	15.57	14.8539	16.2861	OK
Ncoa7	Ncoa7	Ncoa7	TSS1452,TSS23916	chr10:30365387-30522913	6.06421	5.67345	6.45497	OK
Tpd52l1	Tpd52l1	Tpd52l1	TSS23986	chr10:31052185-31165727	0.148583	0.0495277	0.247638	OK
Gm3258	Gm3258	Gm3258	TSS25856	chr10:31133531-31134241	0.251246	0.0410472	0.461445	OK
Hddc2	Hddc2	Hddc2	TSS9010	chr10:31033210-31047892	23.8674	22.0843	25.6504	OK
Nkain2	Nkain2	Nkain2	TSS20129	chr10:31409124-32609721	0	0	0	OK
Clvs2	Clvs2	Clvs2	TSS24423	chr10:33232139-33344406	0	0	0	OK
Gm4794	Gm4794	Gm4794	TSS13977	chr10:33486229-33501921	0	0	0	OK
Sult3a1	Sult3a1	Sult3a1	TSS1781	chr10:33577527-33599281	0	0	0	OK
Trdn	Trdn	Trdn	TSS7331	chr10:32803288-33196515	0	0	0	OK
D830005E20Rik	D830005E20Rik	D830005E20Rik	TSS21211	chr10:32942150-32976163	0	0	0	OK
Rnf217	Rnf217	Rnf217	TSS14992	chr10:31221692-31329531	3.02493	2.73727	3.31259	OK
Rsph4a	Rsph4a	Rsph4a	TSS16894	chr10:33624916-33635827	0.0156246	0	0.0336663	OK
A830082N09Rik	A830082N09Rik	A830082N09Rik	TSS26453	chr10:33707021-33714861	0.222168	0.176275	0.268062	OK
Zufsp	Zufsp	Zufsp	TSS23779	chr10:33646741-33671018	4.70776	4.30826	5.10726	OK
Rps12	Rps12	Rps12	TSS15487	chr10:23504988-23507015	3208.93	3182.93	3234.93	OK
Snora33	Snora33	Snora33	TSS12844	chr10:23505152-23505257	0	0	0	OK
Snord100	Snord100	Snord100	TSS26738	chr10:23505559-23505627	0	0	0	OK
Fam26f	Fam26f	Fam26f	TSS7807	chr10:33845872-33847778	5.24136	4.58871	5.894	OK
Trappc3l	Trappc3l	Trappc3l	TSS18023	chr10:33757402-33829621	0	0	0	OK
Fam26d	Fam26d	Fam26d	TSS20720	chr10:33758589-33764119	0	0	0	OK
Fam26e	Fam26e	Fam26e	TSS6315	chr10:33811157-33816325	0.0112111	0	0.0336333	OK
Dse	Dse	Dse	TSS18094	chr10:33871198-33927357	5.50691	5.19261	5.8212	OK
Rwdd1	Rwdd1	Rwdd1	TSS12042	chr10:33716360-33739422	56.424	54.3072	58.5408	OK
Tspyl4	Tspyl4	Tspyl4	TSS18209	chr10:34017226-34021126	1.8951	1.70298	2.08722	OK
Tspyl1	Tspyl1	Tspyl1	TSS24304	chr10:34001995-34004691	26.4442	25.5723	27.316	OK
Frk	Frk	Frk	TSS1059	chr10:34203205-34331036	0.0971671	0.0549615	0.139373	OK
Hs3st5	Hs3st5	Hs3st5	TSS16138	chr10:36226612-36554200	0.00656216	0	0.0294945	OK
Nt5dc1	Nt5dc1	Nt5dc1	TSS27021	chr10:34023417-34138334	12.7126	12.1109	13.3142	OK
Col10a1	Col10a1	Col10a1	TSS13862	chr10:34109786-34116891	0.11021	0.058222	0.162197	OK
Marcks	Marcks	Marcks	TSS19613	chr10:36853048-36858732	2.60417	2.38435	2.82398	OK
4930591E09Rik	4930591E09Rik	4930591E09Rik	TSS10012	chr10:37895579-37901709	0	0	0	OK
Lama4	Lama4	Lama4	TSS21887	chr10:38685320-38829994	0.0586139	0.031682	0.0855457	OK
Rfpl4b	Rfpl4b	Rfpl4b	TSS19131	chr10:38540346-38541585	0	0	0	OK
Fam229b	Fam229b	Fam229b	TSS16035	chr10:38838613-38853701	1.16301	0.768103	1.55791	OK
Tube1	Tube1	Tube1	TSS5113	chr10:38853828-38870864	3.71784	3.3668	4.06888	OK
Wisp3	Wisp3	Wisp3	TSS2811	chr10:38870776-38883600	0.101596	0.019494	0.183697	OK
Hdac2	Hdac2	Hdac2	TSS14476	chr10:36694349-36721694	62.2696	60.683	63.8563	OK
Traf3ip2	Traf3ip2	Traf3ip2	TSS20703	chr10:39332739-39375113	1.84788	1.6222	2.07356	OK
E130307A14Rik	E130307A14Rik	E130307A14Rik	TSS20508	chr10:39341216-39451813	2.47367	2.12396	2.82338	OK
2010001E11Rik	2010001E11Rik	2010001E11Rik	TSS18547	chr10:39640187-39646729	0.0599729	0.0146376	0.105308	OK
AA474331	AA474331	AA474331	TSS20137	chr10:39612565-39619044	2.69493	2.12334	3.26651	OK
AI317395	AI317395	AI317395	TSS18386	chr10:39721378-39745074	0.144456	0.0798534	0.209059	OK
G630090E17Rik	G630090E17Rik	G630090E17Rik	TSS7704	chr10:39666717-39679959	0.200976	0.101942	0.30001	OK
BC021785	BC021785	BC021785	TSS10010	chr10:39677866-39706452	0.251695	0.173806	0.329584	OK
Rev3l	Rev3l	Rev3l	TSS13116	chr10:39451965-39595011	4.95583	4.77079	5.14088	OK
Fyn	Fyn	Fyn	TSS4977	chr10:39089604-39285180	23.223	22.0885	24.3575	OK
Slc16a10	Slc16a10	Slc16a10	TSS15252	chr10:39753340-39862060	9.95969	9.40726	10.5121	OK
Gtf3c6	Gtf3c6	Gtf3c6	TSS12845	chr10:39969008-39977471	25.2827	23.8112	26.7542	OK
Rpf2	Rpf2	Rpf2	TSS15852,TSS404	chr10:39943051-39966845	26.8314	25.1913	28.4715	OK
Ddo	Ddo	Ddo	TSS12218	chr10:40349816-40369737	0	0	0	OK
Mettl24	Mettl24	Mettl24	TSS11715	chr10:40403087-40530889	0.146622	0.0582057	0.235039	OK
Slc22a16	Slc22a16	Slc22a16	TSS14918	chr10:40290167-40323938	0	0	0	OK
Gpr6	Gpr6	Gpr6	TSS19924	chr10:40790298-40791390	0	0	0	OK
Wasf1	Wasf1	Wasf1	TSS19238	chr10:40603339-40658375	0	0	0	OK
Cdc40	Cdc40	Cdc40	TSS24080	chr10:40551426-40602949	13.4965	12.9432	14.0498	OK
Fig4	Fig4	Fig4	TSS25759	chr10:40907977-41023047	16.5358	15.9132	17.1583	OK
Zbtb24	Zbtb24	Zbtb24	TSS12098	chr10:41170163-41185388	8.11313	7.56358	8.66269	OK
Cdk19	Cdk19	Cdk19	TSS3428	chr10:40069113-40203624	15.4748	14.7751	16.1745	OK
Amd1	Amd1	Amd1	TSS637	chr10:40007263-40021994	6.26316	5.65778	6.86853	OK
Amd2	Amd2	Amd2	TSS638	chr10:40007270-40021992	65.4909	62.4841	68.4978	OK
Ppil6	Ppil6	Ppil6	TSS587	chr10:41210244-41234094	0	0	0	OK
Smpd2	Smpd2	Smpd2	TSS12436	chr10:41206977-41210146	8.60226	7.937	9.26752	OK
Mical1	Mical1	Mical1	TSS6696	chr10:41196119-41206836	20.5477	19.4829	21.6124	OK
Ccdc162	Ccdc162	Ccdc162	TSS4787	chr10:41258654-41326401	0.0180513	0	0.0388951	OK
5730435O14Rik	5730435O14Rik	5730435O14Rik	TSS3765	chr10:41287821-41296282	0	0	0	OK
Cep57l1	Cep57l1	Cep57l1	TSS22559,TSS8708	chr10:41438645-41529674	7.95987	7.38939	8.53034	OK
Armc2	Armc2	Armc2	TSS12392	chr10:41634796-41738188	0.0579234	0.0277371	0.0881096	OK
Cd164	Cd164	Cd164	TSS24294	chr10:41239305-41250848	48.7264	47.5587	49.8942	OK
Sesn1	Sesn1	Sesn1	TSS10523,TSS7685	chr10:41530379-41628242	19.4361	18.4275	20.4448	OK
Lace1	Lace1	Lace1	TSS21062	chr10:42032390-42198371	2.54457	2.2609	2.82825	OK
Foxo3	Foxo3	Foxo3	TSS24927	chr10:41905591-41996548	20.6288	19.8872	21.3704	OK
Nr2e1	Nr2e1	Nr2e1	TSS17149	chr10:42281776-42303394	0	0	0	OK
Snx3	Snx3	Snx3	TSS8083	chr10:42221859-42255175	69.8538	67.7987	71.9089	OK
Ostm1	Ostm1	Ostm1	TSS3109	chr10:42398721-42422268	22.4639	21.7065	23.2213	OK
9030612E09Rik	9030612E09Rik	9030612E09Rik	TSS22695	chr10:42894504-42896371	0	0	0	OK
Scml4	Scml4	Scml4	TSS21097	chr10:42580317-42680588	1.03804	0.908385	1.16769	OK
Sobp	Sobp	Sobp	TSS8354	chr10:42722305-42894336	0.00753691	0	0.0182106	OK
Pdss2	Pdss2	Pdss2	TSS9855	chr10:42941291-43184688	4.6451	4.14287	5.14732	OK
Sec63	Sec63	Sec63	TSS2071	chr10:42481301-42552320	8.9615	8.62857	9.29444	OK
Bend3	Bend3	Bend3	TSS27270	chr10:43198945-43235223	4.30746	4.07513	4.5398	OK
1700021F05Rik	1700021F05Rik	1700021F05Rik	TSS27170	chr10:43244926-43260800	12.7548	11.6219	13.8876	OK
1700027J07Rik	1700027J07Rik	1700027J07Rik	TSS6171	chr10:43465963-43485642	0	0	0	OK
F830002L21Rik	F830002L21Rik	F830002L21Rik	TSS10862	chr10:43313232-43350719	0.0545051	0.00575426	0.103256	OK
4933404K13Rik	4933404K13Rik	4933404K13Rik	TSS20631	chr10:43545712-43553107	0	0	0	OK
Qrsl1	Qrsl1	Qrsl1	TSS13114	chr10:43593995-43621542	7.41853	6.86882	7.96824	OK
Rtn4ip1	Rtn4ip1	Rtn4ip1	TSS14121	chr10:43621612-43667668	4.51301	4.16863	4.8574	OK
Speer5-ps1	Speer5-ps1	Speer5-ps1	TSS15223,TSS15892	chr10:43890252-43939391	0	0	0	OK
Aim1	Aim1	Aim1	TSS21686	chr10:43670112-43724652	2.34166	2.18697	2.49635	OK
Cd24a	Cd24a	Cd24a	TSS13625	chr10:43298974-43304071	86.8005	84.8143	88.7867	OK
Prdm1	Prdm1	Prdm1	TSS4386	chr10:44156979-44178554	0.471612	0.389175	0.55405	OK
Atg5	Atg5	Atg5	TSS13311	chr10:43988163-44084097	17.6639	16.8979	18.4299	OK
Mir1929	Mir1929	Mir1929	TSS401	chr10:44079481-44079574	0	0	0	OK
Bves	Bves	Bves	TSS4621	chr10:45055567-45089514	0.0126064	0	0.0378192	OK
Lin28b	Lin28b	Lin28b	TSS11125	chr10:45096424-45190007	0.038103	0.015126	0.06108	OK
Popdc3	Popdc3	Popdc3	TSS20037	chr10:45009110-45038256	0	0	0	OK
D030045P18Rik	D030045P18Rik	D030045P18Rik	TSS1317	chr10:45527509-45571824	0	0	0	OK
C130030K03Rik	C130030K03Rik	C130030K03Rik	TSS24428	chr10:48813486-48815649	0	0	0	OK
Grik2	Grik2	Grik2	TSS1661	chr10:48819268-49508560	0	0	0	OK
Hace1	Hace1	Hace1	TSS18315	chr10:45297634-45432151	6.46273	6.10173	6.82374	OK
Prep	Prep	Prep	TSS8164	chr10:44787019-44878801	33.9906	33.0049	34.9763	OK
Sim1	Sim1	Sim1	TSS14694	chr10:50615456-50708958	0	0	0	OK
Lilr4b	Lilr4b	Lilr4b	TSS24789	chr10:51200417-51206135	10.1157	9.29636	10.9351	OK
Ascc3	Ascc3	Ascc3	TSS2761	chr10:50312474-50571008	11.5758	11.2351	11.9165	OK
Gprc6a	Gprc6a	Gprc6a	TSS23619	chr10:51334628-51351264	0	0	0	OK
Fam162b	Fam162b	Fam162b	TSS8303	chr10:51305255-51310266	0	0	0	OK
4933411G06Rik	4933411G06Rik	4933411G06Rik	TSS22204	chr10:51475979-51477000	0	0	0	OK
Rfx6	Rfx6	Rfx6	TSS16302,TSS25283	chr10:51397565-51450235	0	0	0	OK
Vgll2	Vgll2	Vgll2	TSS27257	chr10:51742307-51748277	0	0	0	OK
Ros1	Ros1	Ros1	TSS25288	chr10:51765731-51915050	0	0	0	OK
Dcbld1	Dcbld1	Dcbld1	TSS20238	chr10:51953424-52041183	0.32374	0.232456	0.415024	OK
Nepn	Nepn	Nepn	TSS22221	chr10:52111413-52124410	0.0109603	0	0.032881	OK
Lilrb4a	Lilrb4a	Lilrb4a	TSS23157	chr10:51210703-51216417	33.2664	31.552	34.9808	OK
Gopc	Gopc	Gopc	TSS26705	chr10:52056829-52101930	8.92574	8.39491	9.45656	OK
Slc35f1	Slc35f1	Slc35f1	TSS17229	chr10:52410306-52831428	0	0	0	OK
Zfa-ps	Zfa-ps	Zfa-ps	TSS2645	chr10:52262125-52265545	0.434977	0.335212	0.534742	OK
Gm20597	Gm20597	Gm20597	TSS25345	chr10:53218248-53238795	0.00340984	0	0.0102295	OK
Cep85l	Cep85l	Cep85l	TSS23570	chr10:52997886-53099657	3.50077	3.18125	3.82029	OK
Gm19395	Gm19395	Gm19395	TSS20372	chr10:53000075-53003493	0.0741203	0	0.179088	OK
Pln	Pln	Pln	TSS7036	chr10:53057491-53065805	0.0996085	0.0378123	0.161405	OK
Nus1	Nus1	Nus1	TSS6736	chr10:52137352-52159998	12.6876	12.2326	13.1426	OK
Fam184a	Fam184a	Fam184a	TSS27102	chr10:53352951-53470715	0.561161	0.457402	0.664919	OK
Mcm9	Mcm9	Mcm9	TSS7418	chr10:53257129-53350245	4.61565	4.31138	4.91993	OK
Asf1a	Asf1a	Asf1a	TSS26752	chr10:53316766-53329021	15.5622	14.8126	16.3117	OK
Gm16998	Gm16998	Gm16998	TSS25987	chr10:53795727-53800887	0.0854241	0.00901846	0.16183	OK
4930467K11Rik	4930467K11Rik	4930467K11Rik	TSS16712	chr10:57198188-57206159	0	0	0	OK
Tbc1d32	Tbc1d32	Tbc1d32	TSS17310	chr10:55734099-55948495	1.78226	1.64595	1.91857	OK
Msl3l2	Msl3l2	Msl3l2	TSS22324	chr10:55826722-55836686	3.41237	3.05648	3.76827	OK
Gja1	Gja1	Gja1	TSS7076	chr10:56097105-56110225	5.47713	5.10582	5.84844	OK
Hsf2	Hsf2	Hsf2	TSS13781	chr10:57206190-57232949	6.08001	5.65339	6.50663	OK
Man1a	Man1a	Man1a	TSS10249	chr10:53625838-53795602	26.1371	25.4207	26.8535	OK
Fabp7	Fabp7	Fabp7	TSS9184	chr10:57504728-57508256	0	0	0	OK
Pkib	Pkib	Pkib	TSS14024,TSS1900,TSS22843	chr10:57351786-57460918	0.603405	0.507244	0.699565	OK
Dux	Dux	Dux	TSS22642	chr10:57693398-57695423	0	0	0	OK
Gm4981	Gm4981	Gm4981	TSS14048	chr10:57697595-57699408	0	0	0	OK
Smpdl3a	Smpdl3a	Smpdl3a	TSS18773	chr10:57514349-57531636	18.7654	17.8486	19.6822	OK
Serinc1	Serinc1	Serinc1	TSS23687	chr10:57235581-57252335	32.1482	31.2175	33.0788	OK
Gcc2	Gcc2	Gcc2	TSS14606	chr10:57718273-57768340	7.3613	7.07102	7.65159	OK
Sh3rf3	Sh3rf3	Sh3rf3	TSS10815	chr10:58276106-58601664	0.00646121	0	0.0156115	OK
BB019430	BB019430	BB019430	TSS22102	chr10:58159492-58167025	0	0	0	OK
Edar	Edar	Edar	TSS7229	chr10:58063535-58138444	0.0258185	0.00272573	0.0489112	OK
Ccdc138	Ccdc138	Ccdc138	TSS3756	chr10:57960684-58038992	1.66532	1.43309	1.89755	OK
2020-09-10	2020-09-10	2020-09-10	TSS10357	chr10:58604374-58684595	2.39263	2.07717	2.7081	OK
Sowahc	Sowahc	Sowahc	TSS6237	chr10:58684669-58689181	2.06639	1.87924	2.25354	OK
Lims1	Lims1	Lims1	TSS1396,TSS5999,TSS9321	chr10:57786213-57887439	60.3161	58.0142	62.6181	OK
Pla2g12b	Pla2g12b	Pla2g12b	TSS19318	chr10:58866432-58884724	0	0	0	OK
Oit3	Oit3	Oit3	TSS10842	chr10:58885707-58904527	0.284716	0.194151	0.37528	OK
P4ha1	P4ha1	P4ha1	TSS2902	chr10:58786043-58836052	10.7965	10.3469	11.246	OK
Mcu	Mcu	Mcu	TSS12540	chr10:58909731-59079440	10.3893	9.8608	10.9179	OK
Ddit4	Ddit4	Ddit4	TSS7936	chr10:59412422-59414518	7.29431	6.69705	7.89158	OK
Dnajb12	Dnajb12	Dnajb12	TSS14953	chr10:59342338-59360764	15.2876	14.4511	16.1242	OK
Micu1	Micu1	Micu1	TSS4663	chr10:59165310-59326882	31.5937	29.9385	33.2488	OK
Ranbp2	Ranbp2	Ranbp2	TSS11981	chr10:57909599-57956902	44.6998	44.1032	45.2965	OK
Chst3	Chst3	Chst3	TSS17274	chr10:59644275-59682008	0.597934	0.511313	0.684554	OK
Spock2	Spock2	Spock2	TSS15371	chr10:59569004-59596661	0.546894	0.443999	0.649789	OK
Mir6906	Mir6906	Mir6906	TSS11513	chr10:59589523-59589581	0	0	0	OK
Anapc16	Anapc16	Anapc16	TSS19946	chr10:59450656-59465860	25.8314	24.5563	27.1066	OK
Ascc1	Ascc1	Ascc1	TSS1421,TSS21010	chr10:59465552-59562738	16.961	15.8025	18.1195	OK
Pldi	Pldi	Pldi	TSS22001	chr10:60390973-60400880	0.0794949	0	0.171288	OK
Unc5b	Unc5b	Unc5b	TSS16755	chr10:60225342-60294329	0.58546	0.497826	0.673095	OK
Mir6408	Mir6408	Mir6408	TSS12985	chr10:60385770-60385861	0	0	0	OK
Gm20611	Gm20611	Gm20611	TSS12781	chr10:60494050-60500828	0	0	0	OK
Slc29a3	Slc29a3	Slc29a3	TSS25434	chr10:60174819-60215530	3.38933	3.16745	3.61122	OK
Mir466j	Mir466j	Mir466j	TSS23976	chr10:60423470-60423592	0	0	0	OK
Pcbd1	Pcbd1	Pcbd1	TSS16562	chr10:60552078-60557077	1.85964	1.39636	2.32292	OK
Tbata	Tbata	Tbata	TSS10202,TSS15134	chr10:60634711-60651589	0	0	0	OK
Adamts14	Adamts14	Adamts14	TSS19255	chr10:60659859-60736186	0.119205	0.0774895	0.160922	OK
Prf1	Prf1	Prf1	TSS14899	chr10:60760583-60767011	1.50992	1.26891	1.75093	OK
Nodal	Nodal	Nodal	TSS22822	chr10:60880719-60888085	0.0565052	0.0103689	0.102641	OK
Pald1	Pald1	Pald1	TSS4408	chr10:60782404-60846271	0.68898	0.578655	0.799305	OK
Cdh23	Cdh23	Cdh23	TSS16498	chr10:59765497-60159238	0.0915931	0.0658706	0.117316	OK
4632428N05Rik	4632428N05Rik	4632428N05Rik	TSS8622	chr10:59809598-59835432	17.1866	16.4166	17.9565	OK
Gm17455	Gm17455	Gm17455	TSS17986	chr10:59862473-59866306	0.0790329	0	0.170292	OK
Eif4ebp2	Eif4ebp2	Eif4ebp2	TSS24090	chr10:60895244-60915417	12.534	11.7806	13.2874	OK
Sgpl1	Sgpl1	Sgpl1	TSS25547	chr10:60561389-60610413	18.593	18.0073	19.1786	OK
Npffr1	Npffr1	Npffr1	TSS15811	chr10:61058231-61089133	0.0477871	0	0.102967	OK
Lrrc20	Lrrc20	Lrrc20	TSS8795	chr10:60938580-61044976	6.2772	5.84289	6.71151	OK
1700022H01Rik	1700022H01Rik	1700022H01Rik	TSS8775	chr10:61137274-61143038	0.14076	0	0.281588	OK
Ppa1	Ppa1	Ppa1	TSS11200	chr10:61111368-61136913	87.7466	85.3541	90.1392	OK
Col13a1	Col13a1	Col13a1	TSS14430	chr10:61300981-61441856	0.0129348	0	0.0379222	OK
Gm5424	Gm5424	Gm5424	TSS958	chr10:61533769-61535319	1.25359	0.996161	1.51103	OK
2010107G23Rik	2010107G23Rik	2010107G23Rik	TSS9958	chr10:61570403-61573761	0.162481	0.0756313	0.249331	OK
Neurog3	Neurog3	Neurog3	TSS25428	chr10:61595837-61597511	0	0	0	OK
Sar1a	Sar1a	Sar1a	TSS26964	chr10:61143068-61156045	56.8391	55.5186	58.1596	OK
Tacr2	Tacr2	Tacr2	TSS18308	chr10:61715185-61728738	0.0260348	0	0.0560972	OK
Aifm2	Aifm2	Aifm2	TSS25735,TSS3015	chr10:61178010-61202008	1.69318	1.41768	1.96867	OK
H2afy2	H2afy2	H2afy2	TSS4594	chr10:61201394-61246612	1.59314	1.32402	1.86227	OK
Mir5108	Mir5108	Mir5108	TSS27156	chr10:61237484-61237569	0	0	0	OK
Tspan15	Tspan15	Tspan15	TSS1491	chr10:61648143-61693966	0.137186	0.0831741	0.191198	OK
Mir7662	Mir7662	Mir7662	TSS17810	chr10:61656914-61656975	0	0	0	OK
Tysnd1	Tysnd1	Tysnd1	TSS22855,TSS5135	chr10:61158261-61165521	33.1826	31.0783	35.2869	OK
Hkdc1	Hkdc1	Hkdc1	TSS6140	chr10:61845884-61885205	0	0	0	OK
Supv3l1	Supv3l1	Supv3l1	TSS20309	chr10:61892125-61912441	15.6966	14.7261	16.6671	OK
4930507D05Rik	4930507D05Rik	4930507D05Rik	TSS21106	chr10:61911907-61914101	1.0743	0.87094	1.27766	OK
Vps26a	Vps26a	Vps26a	TSS26090,TSS886	chr10:61917590-61949553	25.1253	23.818	26.4327	OK
Kif1bp	Kif1bp	Kif1bp	TSS27421	chr10:62021217-62041205	10.4933	9.91615	11.0705	OK
Hk1	Hk1	Hk1	TSS25020,TSS4839	chr10:61731602-61842656	68.9645	66.0478	71.8813	OK
Hk1os	Hk1os	Hk1os	TSS22577	chr10:61803354-61812614	0.326911	0.0797895	0.574033	OK
Srgn	Srgn	Srgn	TSS21484	chr10:61957175-61970503	384.1	377.997	390.203	OK
Stox1	Stox1	Stox1	TSS25948	chr10:62122169-62188847	0.377054	0.278794	0.475313	OK
Mir7215	Mir7215	Mir7215	TSS5712	chr10:62145255-62145306	0	0	0	OK
Ddx50	Ddx50	Ddx50	TSS25375	chr10:62078770-62113946	30.5241	29.5504	31.4978	OK
Tet1	Tet1	Tet1	TSS21087	chr10:62267317-62342762	1.13373	1.04302	1.22445	OK
Ddx21	Ddx21	Ddx21	TSS20556	chr10:62042994-62065046	73.5347	72.4396	74.6297	OK
Slc25a16	Slc25a16	Slc25a16	TSS12953	chr10:62383380-62409242	8.07043	7.6243	8.51657	OK
Ccar1	Ccar1	Ccar1	TSS6642	chr10:62206675-62255116	21.9924	21.3817	22.603	OK
Pbld2	Pbld2	Pbld2	TSS16862	chr10:62487259-62521560	0.062146	0.015168	0.109124	OK
Mypn	Mypn	Mypn	TSS11926	chr10:62578542-62666700	0	0	0	OK
Atoh7	Atoh7	Atoh7	TSS15676	chr10:62562903-62563353	0	0	0	OK
Pbld1	Pbld1	Pbld1	TSS8118	chr10:62524364-62540284	0.717035	0.541919	0.892152	OK
Dna2	Dna2	Dna2	TSS16865	chr10:62409776-62436936	19.3773	18.7795	19.9752	OK
Rufy2	Rufy2	Rufy2	TSS2710	chr10:62442970-62481490	1.47451	1.34743	1.60158	OK
Hnrnph3	Hnrnph3	Hnrnph3	TSS3736	chr10:62477411-62486597	7.20981	6.61374	7.80588	OK
4930407I19Rik	4930407I19Rik	4930407I19Rik	TSS4572	chr10:65608043-65642262	0	0	0	OK
1700023F02Rik	1700023F02Rik	1700023F02Rik	TSS2784	chr10:65583356-65586812	0	0	0	OK
Dnajc12	Dnajc12	Dnajc12	TSS10965,TSS3809	chr10:62845190-62871588	5.47053	4.82693	6.11413	OK
Ctnna3	Ctnna3	Ctnna3	TSS20110,TSS21076,TSS22249	chr10:62892845-64466415	0.0475121	0.00654479	0.0884794	OK
Lrrtm3	Lrrtm3	Lrrtm3	TSS18844	chr10:63391244-63553003	0	0	0	OK
Sirt1	Sirt1	Sirt1	TSS16837,TSS17974	chr10:62781752-62801783	8.0698	7.5655	8.57409	OK
Herc4	Herc4	Herc4	TSS19444	chr10:62706544-62780629	17.5348	16.6166	18.4531	OK
Gm31763	Gm31763	Gm31763	TSS7005	chr10:66467822-66504074	0	0	0	OK
Reep3	Reep3	Reep3	TSS14898	chr10:66471936-66559736	5.41661	5.06688	5.76633	OK
Egr2	Egr2	Egr2	TSS13446	chr10:67000616-67004936	0.894799	0.742459	1.04714	OK
Nrbf2	Nrbf2	Nrbf2	TSS4577	chr10:66729436-66748029	9.98178	9.30619	10.6574	OK
Zfp365	Zfp365	Zfp365	TSS24399	chr10:67348852-67375410	0.221745	0.158612	0.284879	OK
Rtkn2	Rtkn2	Rtkn2	TSS17717	chr10:67442345-67506612	1.74408	1.55925	1.92892	OK
4930545H06Rik	4930545H06Rik	4930545H06Rik	TSS10871	chr10:67781812-67783890	0	0	0	OK
Tmem26	Tmem26	Tmem26	TSS18115	chr10:68186493-68245402	0.0556934	0.0266693	0.0847175	OK
Ado	Ado	Ado	TSS17661	chr10:67007258-67011703	11.2358	10.7993	11.6723	OK
1700040L02Rik	1700040L02Rik	1700040L02Rik	TSS20774	chr10:67893703-68004623	0.678279	0.462527	0.894032	OK
Arid5b	Arid5b	Arid5b	TSS9407	chr10:67558340-67741474	2.85049	2.63004	3.07093	OK
Rhobtb1	Rhobtb1	Rhobtb1	TSS12376,TSS17681,TSS7584	chr10:68671299-68754532	1.7934	1.60446	1.98234	OK
Jmjd1c	Jmjd1c	Jmjd1c	TSS26976,TSS7944	chr10:66590005-66719074	12.6959	12.151	13.2407	OK
Psap	Psap	Psap	TSS2498,TSS969	chr10:59740375-59765348	438.433	422.354	454.512	OK
Ank3	Ank3	Ank3	TSS16912,TSS23498	chr10:68996455-69490184	0.105548	0.0729996	0.138096	OK
D630013N20Rik	D630013N20Rik	D630013N20Rik	TSS2925,TSS9204	chr10:70063796-70118711	0	0	0	OK
Mrln	Mrln	Mrln	TSS2982	chr10:69667411-69682459	0.130793	0	0.31602	OK
Slc16a9	Slc16a9	Slc16a9	TSS15744	chr10:69708023-69748699	0.523485	0.417255	0.629715	OK
1700113B09Rik	1700113B09Rik	1700113B09Rik	TSS24682	chr10:70664492-70667236	0	0	0	OK
Bicc1	Bicc1	Bicc1	TSS18815	chr10:70387847-70622382	0.0495341	0.0145082	0.08456	OK
Fam13c	Fam13c	Fam13c	TSS10151,TSS13802	chr10:69903415-70021480	0	0	0	OK
Phyhipl	Phyhipl	Phyhipl	TSS22648,TSS2698	chr10:70020433-70062039	0.00709731	0	0.0291273	OK
C730027H18Rik	C730027H18Rik	C730027H18Rik	TSS22826	chr10:70631484-70644788	0	0	0	OK
Cdk1	Cdk1	Cdk1	TSS6991	chr10:68799382-68815660	53.1215	51.9059	54.3371	OK
Ccdc6	Ccdc6	Ccdc6	TSS13207	chr10:69559868-69655948	10.4498	10.0731	10.8264	OK
Ube2d1	Ube2d1	Ube2d1	TSS25890	chr10:70717727-70748010	7.91467	7.23116	8.59818	OK
Tfam	Tfam	Tfam	TSS25097	chr10:70688224-70700792	14.8124	14.2771	15.3476	OK
Cisd1	Cisd1	Cisd1	TSS23138	chr10:70793241-70807597	34.9307	33.1464	36.7149	OK
1700049L16Rik	1700049L16Rik	1700049L16Rik	TSS25306	chr10:71442632-71443438	0	0	0	OK
Ipmk	Ipmk	Ipmk	TSS691	chr10:70810540-70848633	11.6906	11.2887	12.0925	OK
A330049N07Rik	A330049N07Rik	A330049N07Rik	TSS2627	chr10:72436050-72549453	0	0	0	OK
Pcdh15	Pcdh15	Pcdh15	TSS23696	chr10:73284614-74112477	0	0	0	OK
Rab36	Rab36	Rab36	TSS22593	chr10:74499833-74516845	0.140536	0.0759629	0.20511	OK
Rsph14	Rsph14	Rsph14	TSS22602,TSS27428	chr10:74420221-74495331	0	0	0	OK
Gnaz	Gnaz	Gnaz	TSS21066	chr10:74429975-74478622	3.11218	2.79656	3.4278	OK
Zwint	Zwint	Zwint	TSS9156	chr10:72117593-72137712	54.211	51.7903	56.6316	OK
Bcr	Bcr	Bcr	TSS14983	chr10:74523640-74647668	8.32203	8.01418	8.62989	OK
Gm5779	Gm5779	Gm5779	TSS18167	chr10:74814799-74815706	0	0	0	OK
Upb1	Upb1	Upb1	TSS25028	chr10:74869655-74904424	0.372307	0.273942	0.470672	OK
4933407G14Rik	4933407G14Rik	4933407G14Rik	TSS20961	chr10:74912254-74925849	0	0	0	OK
Adora2a	Adora2a	Adora2a	TSS24013	chr10:74779621-74797537	2.69518	2.40955	2.98081	OK
Gucd1	Gucd1	Gucd1	TSS22271	chr10:74969558-74980067	13.5392	12.9407	14.1377	OK
Lrrc75b	Lrrc75b	Lrrc75b	TSS5489	chr10:75012869-75023075	0.0163628	0	0.0327335	OK
Ggt1	Ggt1	Ggt1	TSS15559,TSS16673	chr10:75031406-75048936	0.797073	0.61943	0.974716	OK
Ggt5	Ggt5	Ggt5	TSS7882	chr10:75052125-75079713	1.50321	1.33563	1.67079	OK
Susd2	Susd2	Susd2	TSS12702	chr10:75099363-75106753	0.85185	0.703927	0.999773	OK
Snrpd3	Snrpd3	Snrpd3	TSS26782	chr10:74980786-74998185	74.2768	70.7587	77.7949	OK
Specc1l	Specc1l	Specc1l	TSS17741,TSS3159	chr10:74674817-74775145	15.7612	14.9737	16.5487	OK
Ddt	Ddt	Ddt	TSS13409	chr10:75233977-75236119	36.6136	34.1346	39.0926	OK
Gstt3	Gstt3	Gstt3	TSS13617	chr10:75236866-75244159	7.51097	6.9419	8.08004	OK
Gstt4	Gstt4	Gstt4	TSS5118	chr10:75277688-75285288	0	0	0	OK
Gstt1	Gstt1	Gstt1	TSS19040	chr10:75246557-75261329	9.06306	8.18696	9.93916	OK
Gstt2	Gstt2	Gstt2	TSS9348	chr10:75294589-75297626	11.1693	10.3439	11.9947	OK
Cabin1	Cabin1	Cabin1	TSS1093	chr10:75108854-75227102	15.4099	15.0145	15.8054	OK
Derl3	Derl3	Derl3	TSS11545	chr10:75356142-75358686	0.636865	0.435415	0.838314	OK
Mmp11	Mmp11	Mmp11	TSS22239	chr10:75385966-75395247	0.39355	0.273331	0.51377	OK
Vpreb3	Vpreb3	Vpreb3	TSS2292	chr10:75411056-75412391	1.75773	1.21102	2.30443	OK
Gm5134	Gm5134	Gm5134	TSS11537	chr10:75417258-75472334	0.0883695	0.0375005	0.139238	OK
Mir6409	Mir6409	Mir6409	TSS8677	chr10:75471670-75471762	0	0	0	OK
Chchd10	Chchd10	Chchd10	TSS5263	chr10:75398317-75400479	13.0299	11.7943	14.2655	OK
Gm867	Gm867	Gm867	TSS23536	chr10:75400467-75403417	0.0171171	0	0.0659789	OK
Slc5a4a	Slc5a4a	Slc5a4a	TSS9488	chr10:75610195-75652010	0	0	0	OK
Slc5a4b	Slc5a4b	Slc5a4b	TSS16169	chr10:75521365-75573763	0	0	0	OK
S100b	S100b	S100b	TSS4740	chr10:75716580-75724064	0.0729013	0.0133776	0.132425	OK
Zfp280b	Zfp280b	Zfp280b	TSS6300	chr10:75495356-75505714	5.51029	5.21763	5.80295	OK
Mif	Mif	Mif	TSS15660	chr10:75322097-75322995	461.922	452.444	471.4	OK
Prmt2	Prmt2	Prmt2	TSS3194	chr10:75669970-75700610	3.10539	2.74915	3.46162	OK
Mir678	Mir678	Mir678	TSS14913	chr10:75670070-75670154	0	0	0	OK
Dip2a	Dip2a	Dip2a	TSS27020	chr10:75725793-75808036	2.92499	2.73821	3.11176	OK
Smarcb1	Smarcb1	Smarcb1	TSS23794	chr10:75359513-75384359	58.6016	56.2045	60.9987	OK
2610028H24Rik	2610028H24Rik	2610028H24Rik	TSS7127	chr10:75911825-75923963	0.0113728	0	0.0435401	OK
Mcm3ap	Mcm3ap	Mcm3ap	TSS16535	chr10:75931715-75978602	15.2564	14.4965	16.0162	OK
Ybey	Ybey	Ybey	TSS19604	chr10:75922311-75931859	2.79363	2.54709	3.04017	OK
Ftcd	Ftcd	Ftcd	TSS6802	chr10:76038392-76053083	0	0	0	OK
Spatc1l	Spatc1l	Spatc1l	TSS24254	chr10:76025016-76032945	0.0780006	0.00823474	0.147766	OK
Col6a1	Col6a1	Col6a1	TSS27037	chr10:76171536-76188789	0.17144	0.113227	0.229653	OK
Col6a2	Col6a2	Col6a2	TSS18872	chr10:76058500-76086149	0.0967598	0.0523007	0.141219	OK
Pcnt	Pcnt	Pcnt	TSS11486	chr10:75813998-75905657	17.5132	16.7464	18.2801	OK
1700094J05Rik	1700094J05Rik	1700094J05Rik	TSS2121	chr10:75851759-75864252	0.700517	0.445225	0.95581	OK
Gm10787	Gm10787	Gm10787	TSS9929	chr10:76474739-76484959	0	0	0	OK
Pcbp3	Pcbp3	Pcbp3	TSS14915	chr10:76224598-76424692	3.82278	3.45048	4.19508	OK
Lss	Lss	Lss	TSS16149	chr10:75994349-76019884	21.3678	20.3515	22.3841	OK
4930483K19Rik	4930483K19Rik	4930483K19Rik	TSS9753	chr10:76008615-76024971	0.865616	0.616167	1.11506	OK
Slc19a1	Slc19a1	Slc19a1	TSS12857,TSS5742	chr10:76495483-76513177	18.774	17.7317	19.8164	OK
Gm10941	Gm10941	Gm10941	TSS18900	chr10:76720517-76721968	0.267502	0.0783495	0.456654	OK
Pofut2	Pofut2	Pofut2	TSS25105	chr10:76722044-76732331	14.5119	13.7921	15.2318	OK
Gm17769	Gm17769	Gm17769	TSS21100	chr10:76881120-76883684	0.136253	0.0719801	0.200525	OK
Adarb1	Adarb1	Adarb1	TSS11342	chr10:76753471-76881018	1.77626	1.62643	1.92609	OK
Fam207a	Fam207a	Fam207a	TSS26912	chr10:76949399-76978558	16.7929	16.0586	17.5272	OK
Itgb2	Itgb2	Itgb2	TSS24293	chr10:76993092-77028419	40.1835	39.1352	41.2317	OK
Pttg1ip	Pttg1ip	Pttg1ip	TSS7389	chr10:77044511-77061477	42.2077	40.9913	43.4241	OK
Col18a1	Col18a1	Col18a1	TSS2481,TSS848	chr10:76514923-76629275	42.5436	40.6261	44.4611	OK
1700009J07Rik	1700009J07Rik	1700009J07Rik	TSS7928	chr10:77356164-77358856	0	0	0	OK
Lrrc3	Lrrc3	Lrrc3	TSS17418	chr10:77360319-77365281	0.0615019	0.0286278	0.0943761	OK
Trpm2	Trpm2	Trpm2	TSS7804	chr10:77370466-77432617	0.562516	0.485772	0.639259	OK
1810043G02Rik	1810043G02Rik	1810043G02Rik	TSS20485	chr10:77441394-77448183	5.2117	4.71156	5.71185	OK
Ube2g2	Ube2g2	Ube2g2	TSS24600	chr10:77085065-77108735	27.1679	26.1255	28.2103	OK
Mir1930	Mir1930	Mir1930	TSS15503	chr10:77103968-77104052	0	0	0	OK
Tspear	Tspear	Tspear	TSS4750	chr10:77149313-77349514	0.191084	0.112549	0.269619	OK
Gm19402	Gm19402	Gm19402	TSS20244	chr10:77152701-77153502	0	0	0	OK
Gm10272	Gm10272	Gm10272	TSS15772	chr10:77169331-77169731	0	0	0	OK
Gm10024	Gm10024	Gm10024	TSS17659	chr10:77174190-77174754	0	0	0	OK
Gm10142	Gm10142	Gm10142	TSS21530	chr10:77178551-77178914	0	0	0	OK
Krtap12-1	Krtap12-1	Krtap12-1	TSS2649	chr10:77183330-77184001	0	0	0	OK
Gm10100	Gm10100	Gm10100	TSS15860	chr10:77189230-77189593	0	0	0	OK
Gm3238	Gm3238	Gm3238	TSS19910	chr10:77233377-77234070	0	0	0	OK
Gm19668	Gm19668	Gm19668	TSS5052	chr10:77261131-77261878	0	0	0	OK
Gm2696	Gm2696	Gm2696	TSS13379	chr10:77277426-77278149	0	0	0	OK
Krtap10-4	Krtap10-4	Krtap10-4	TSS16790	chr10:77288913-77289815	0	0	0	OK
Krtap10-10	Krtap10-10	Krtap10-10	TSS2441	chr10:77298691-77299996	0	0	0	OK
Gm10318	Gm10318	Gm10318	TSS1023	chr10:77315603-77316533	0	0	0	OK
Gm3285	Gm3285	Gm3285	TSS13742	chr10:77324719-77325383	0	0	0	OK
Aire	Aire	Aire	TSS23104	chr10:77492766-77506355	0	0	0	OK
Dnmt3l	Dnmt3l	Dnmt3l	TSS13929,TSS25522,TSS27171,TSS5598	chr10:77505031-77526367	0.762465	0.506953	1.01798	OK
Icosl	Icosl	Icosl	TSS27189	chr10:77532112-77542270	5.23001	4.84455	5.61547	OK
Sumo3	Sumo3	Sumo3	TSS13032,TSS27545,TSS873	chr10:77068841-77081076	49.3756	47.3075	51.4438	OK
D10Jhu81e	D10Jhu81e	D10Jhu81e	TSS16113	chr10:77624811-77632513	41.8419	40.2463	43.4374	OK
Pfkl	Pfkl	Pfkl	TSS10541	chr10:77449693-77472541	41.3284	40.3951	42.2618	OK
Pwp2	Pwp2	Pwp2	TSS27286	chr10:77633654-77647894	19.9124	19.2858	20.5389	OK
Agpat3	Agpat3	Agpat3	TSS15569	chr10:77734307-77814445	7.6344	7.22049	8.04832	OK
Mir7659	Mir7659	Mir7659	TSS27224	chr10:77802894-77802952	0	0	0	OK
Trappc10	Trappc10	Trappc10	TSS295	chr10:77649470-77707387	20.6351	20.0788	21.1914	OK
Mir6410	Mir6410	Mir6410	TSS4502	chr10:77897543-77897647	0	0	0	OK
Cstb	Cstb	Cstb	TSS3293	chr10:77888414-77890367	76.2518	72.6791	79.8246	OK
Ccdc105	Ccdc105	Ccdc105	TSS25466	chr10:78209668-78215812	0	0	0	OK
Olfr1357	Olfr1357	Olfr1357	TSS27031	chr10:78074413-78080819	0	0	0	OK
Slc1a6	Slc1a6	Slc1a6	TSS11839	chr10:78243240-78277570	0	0	0	OK
Syde1	Syde1	Syde1	TSS14732	chr10:78047247-78054709	1.7961	1.59018	2.00202	OK
Olfr1356	Olfr1356	Olfr1356	TSS25399	chr10:78309695-78310658	0	0	0	OK
Casp14	Casp14	Casp14	TSS18741	chr10:78174739-78181038	0	0	0	OK
Ilvbl	Ilvbl	Ilvbl	TSS986	chr10:78037244-78047247	10.6843	10.0847	11.284	OK
Olfr1355	Olfr1355	Olfr1355	TSS25136	chr10:78338293-78342851	0	0	0	OK
Olfr8	Olfr8	Olfr8	TSS16142	chr10:78417951-78418884	0	0	0	OK
Pdxk	Pdxk	Pdxk	TSS26520	chr10:77899491-77927693	10.1749	9.78785	10.562	OK
Mir6908	Mir6908	Mir6908	TSS21975	chr10:77907839-77907902	0	0	0	OK
Olfr1354	Olfr1354	Olfr1354	TSS3481	chr10:78379586-78380681	0	0	0	OK
Olfr1353	Olfr1353	Olfr1353	TSS13424	chr10:78426053-78433357	0	0	0	OK
Olfr1352	Olfr1352	Olfr1352	TSS20367	chr10:78443794-78447466	0	0	0	OK
Olfr1351	Olfr1351	Olfr1351	TSS11276	chr10:78480068-78481028	0	0	0	OK
Olfr57	Olfr57	Olfr57	TSS17051	chr10:78497467-78498547	0	0	0	OK
Vmn2r82	Vmn2r82	Vmn2r82	TSS11057	chr10:78819335-78859511	0	0	0	OK
Vmn2r83	Vmn2r83	Vmn2r83	TSS6421	chr10:78931702-78954899	0	0	0	OK
Vmn2r80	Vmn2r80	Vmn2r80	TSS26821	chr10:78611560-78657678	0	0	0	OK
Vmn2r81	Vmn2r81	Vmn2r81	TSS16063	chr10:78710521-78757280	0	0	0	OK
Rrp1	Rrp1	Rrp1	TSS4	chr10:77863106-77875788	90.5939	88.6687	92.5191	OK
Mir6907	Mir6907	Mir6907	TSS5605	chr10:77871219-77871290	0	0	0	OK
2610008E11Rik	2610008E11Rik	2610008E11Rik	TSS1500	chr10:78527118-78560345	3.89837	3.63189	4.16485	OK
Odf3l2	Odf3l2	Odf3l2	TSS2472	chr10:79102270-79108483	0	0	0	OK
Theg	Theg	Theg	TSS8076	chr10:79039221-79049881	0	0	0	OK
Shc2	Shc2	Shc2	TSS5933	chr10:79080682-79100663	0.00957223	0	0.0231283	OK
C2cd4c	C2cd4c	C2cd4c	TSS26913,TSS9565	chr10:79069598-79076770	0.00280854	0	0.0115246	OK
Madcam1	Madcam1	Madcam1	TSS11692	chr10:79127318-79131281	0.0144905	0	0.0434714	OK
Ppap2c	Ppap2c	Ppap2c	TSS11690	chr10:78989168-78996532	7.24514	6.59643	7.89386	OK
Mir6909	Mir6909	Mir6909	TSS18613	chr10:78993773-78993835	0	0	0	OK
Mier2	Mier2	Mier2	TSS10834	chr10:79002989-79017836	7.06075	6.59336	7.52815	OK
Tpgs1	Tpgs1	Tpgs1	TSS14334	chr10:79132154-79138871	14.12	13.069	15.171	OK
Gzmm	Gzmm	Gzmm	TSS10056,TSS16939	chr10:79151764-79158006	1.30508	0.998824	1.61135	OK
Cdc34	Cdc34	Cdc34	TSS27007	chr10:79144939-79151143	49.4654	47.6571	51.2737	OK
Hcn2	Hcn2	Hcn2	TSS19263	chr10:79179378-79198853	0.209694	0.137961	0.281426	OK
Fgf22	Fgf22	Fgf22	TSS25018	chr10:79217863-79219706	0	0	0	OK
Polrmt	Polrmt	Polrmt	TSS15283	chr10:79198869-79209326	9.08506	8.65678	9.51333	OK
Rnf126	Rnf126	Rnf126	TSS12465	chr10:79221259-79229697	23.3423	21.9363	24.7483	OK
Fstl3	Fstl3	Fstl3	TSS24147	chr10:79240018-79245375	0.23372	0.133212	0.334229	OK
Prss57	Prss57	Prss57	TSS9144	chr10:79244218-79251730	14.8767	13.9753	15.778	OK
Misp	Misp	Misp	TSS25448	chr10:79283765-79293197	0.0481729	0.00883989	0.0875059	OK
Bsg	Bsg	Bsg	TSS15023	chr10:79167102-79174724	158.066	150.967	165.166	OK
Palm	Palm	Palm	TSS26473	chr10:79256316-79283641	21.3366	20.3265	22.3468	OK
Prtn3	Prtn3	Prtn3	TSS10171	chr10:79342411-79345917	495.753	488.984	502.523	OK
E130317F20Rik	E130317F20Rik	E130317F20Rik	TSS6105	chr10:79314121-79317716	1.25945	1.08651	1.43238	OK
Lppr3	Lppr3	Lppr3	TSS20086	chr10:79323219-79337379	24.1302	22.9728	25.2876	OK
Ptbp1	Ptbp1	Ptbp1	TSS23194	chr10:79317176-79327180	130.057	125.874	134.24	OK
Mir6910	Mir6910	Mir6910	TSS19347	chr10:79325331-79325397	0	0	0	OK
Cfd	Cfd	Cfd	TSS4752	chr10:79353597-79355405	0.0959655	0	0.208464	OK
Med16	Med16	Med16	TSS18455	chr10:79357451-79371683	11.6963	11.0066	12.386	OK
Kiss1r	Kiss1r	Kiss1r	TSS20402	chr10:79379715-79385017	0.508814	0.39701	0.620617	OK
R3hdm4	R3hdm4	R3hdm4	TSS25524	chr10:79372797-79379675	41.8204	40.4655	43.1753	OK
Arid3a	Arid3a	Arid3a	TSS22178,TSS7630	chr10:79389787-79417763	7.82403	7.41843	8.22962	OK
Elane	Elane	Elane	TSS15195	chr10:79349056-79350961	560.982	553.545	568.419	OK
Wdr18	Wdr18	Wdr18	TSS12830	chr10:79422896-79431991	29.505	28.6252	30.3849	OK
Grin3b	Grin3b	Grin3b	TSS1261	chr10:79433468-79439935	0.15181	0.0900525	0.213567	OK
Tmem259	Tmem259	Tmem259	TSS218	chr10:79439864-79447075	28.632	27.0747	30.1893	OK
Cnn2	Cnn2	Cnn2	TSS15889	chr10:79451344-79458145	71.1646	69.3549	72.9744	OK
Abca7	Abca7	Abca7	TSS22869	chr10:79460359-79478317	21.2865	20.7882	21.7848	OK
Polr2e	Polr2e	Polr2e	TSS14711	chr10:79498697-79502404	71.4884	69.0029	73.9739	OK
Hmha1	Hmha1	Hmha1	TSS2290,TSS741	chr10:79479416-79494216	73.4649	70.2855	76.6443	OK
Gpx4	Gpx4	Gpx4	TSS10086,TSS12479,TSS23774	chr10:79509910-79519184	211.594	201.981	221.207	OK
Sbno2	Sbno2	Sbno2	TSS12801	chr10:79519758-79565447	29.1414	28.4438	29.8389	OK
Atp5d	Atp5d	Atp5d	TSS4085	chr10:79605059-79608563	126.077	122.6	129.555	OK
Efna2	Efna2	Efna2	TSS13630	chr10:79642226-79652755	0.0646797	0.0157864	0.113573	OK
1600002K03Rik	1600002K03Rik	1600002K03Rik	TSS545	chr10:79635688-79637864	11.8058	10.4658	13.1458	OK
Midn	Midn	Midn	TSS17225,TSS17543	chr10:79611016-79621113	9.59869	9.07143	10.1259	OK
Cirbp	Cirbp	Cirbp	TSS26955	chr10:79630585-79634398	30.3508	28.9279	31.7736	OK
Stk11	Stk11	Stk11	TSS14017	chr10:79578547-79593430	33.5674	32.0727	35.0621	OK
Dos	Dos	Dos	TSS25395,TSS6952	chr10:79593178-79602112	1.85034	1.61714	2.08355	OK
Gamt	Gamt	Gamt	TSS4978	chr10:79720895-79723713	1.77747	1.36728	2.18767	OK
Mum1	Mum1	Mum1	TSS12720	chr10:79689342-79707889	15.2682	14.7096	15.8269	OK
Ndufs7	Ndufs7	Ndufs7	TSS25392	chr10:79712196-79719537	70.0184	67.0824	72.9544	OK
Dazap1	Dazap1	Dazap1	TSS19212	chr10:79727735-79751158	60.184	57.6868	62.6812	OK
Mir6911	Mir6911	Mir6911	TSS25689	chr10:79740908-79740977	0	0	0	OK
Pcsk4	Pcsk4	Pcsk4	TSS9821	chr10:79784027-79792218	0.773097	0.618434	0.927761	OK
Reep6	Reep6	Reep6	TSS20318	chr10:79792889-79799186	1.13945	0.914794	1.36411	OK
Plk5	Plk5	Plk5	TSS25162	chr10:79819203-79828234	0.0093303	0	0.0279909	OK
Adamtsl5	Adamtsl5	Adamtsl5	TSS19399	chr10:79802537-79811193	1.89341	1.67605	2.11077	OK
Mex3d	Mex3d	Mex3d	TSS4353	chr10:79843099-79850396	4.18465	3.86919	4.50011	OK
Apc2	Apc2	Apc2	TSS7750	chr10:79764564-79781001	0.614867	0.539015	0.690719	OK
2310011J03Rik	2310011J03Rik	2310011J03Rik	TSS7315	chr10:79780999-79783293	28.5001	26.8278	30.1723	OK
Mbd3	Mbd3	Mbd3	TSS7985	chr10:79855283-79862276	33.2101	31.4063	35.0139	OK
Uqcr11	Uqcr11	Uqcr11	TSS8614	chr10:79865741-79869566	307.595	298.429	316.76	OK
Onecut3	Onecut3	Onecut3	TSS13969	chr10:79957650-79980005	0	0	0	OK
Atp8b3	Atp8b3	Atp8b3	TSS25442	chr10:79982329-80001869	0.0256435	0.00470566	0.0465812	OK
Rexo1	Rexo1	Rexo1	TSS8669	chr10:80003670-80024305	7.98723	7.64956	8.3249	OK
Rps15	Rps15	Rps15	TSS22301	chr10:79755175-79756859	1810.88	1791.42	1830.33	OK
Klf16	Klf16	Klf16	TSS22711	chr10:80029865-80040041	11.3171	10.7414	11.8928	OK
Abhd17a	Abhd17a	Abhd17a	TSS200	chr10:80046393-80053086	41.4824	39.9637	43.0012	OK
Adat3	Adat3	Adat3	TSS5068	chr10:80065624-80070399	1.69307	1.36671	2.01944	OK
Scamp4	Scamp4	Scamp4	TSS5066	chr10:80065626-80078528	15.2087	14.1683	16.2492	OK
Mir6912	Mir6912	Mir6912	TSS15075	chr10:80072004-80072074	0	0	0	OK
Tcf3	Tcf3	Tcf3	TSS20696	chr10:79871909-79896398	26.6728	25.7498	27.5957	OK
Btbd2	Btbd2	Btbd2	TSS1729	chr10:80105361-80119816	13.256	12.6759	13.8361	OK
Csnk1g2	Csnk1g2	Csnk1g2	TSS11544,TSS15334	chr10:80085524-80103516	56.274	53.8056	58.7424	OK
Izumo4	Izumo4	Izumo4	TSS4384	chr10:80165437-80168127	2.73415	2.22643	3.24186	OK
Mob3a	Mob3a	Mob3a	TSS11029	chr10:80147997-80164565	36.0682	35.039	37.0975	OK
Mknk2	Mknk2	Mknk2	TSS21902	chr10:80128062-80139038	62.2843	61.0919	63.4768	OK
Dot1l	Dot1l	Dot1l	TSS19367	chr10:80217950-80257092	5.07972	4.82151	5.33794	OK
Plekhj1	Plekhj1	Plekhj1	TSS17042	chr10:80258843-80261371	22.9538	21.7072	24.2003	OK
Jsrp1	Jsrp1	Jsrp1	TSS234	chr10:80271240-80276243	0.095705	0.0101038	0.181306	OK
Amh	Amh	Amh	TSS23146	chr10:80267992-80270393	0.242355	0.13397	0.350739	OK
Sf3a2	Sf3a2	Sf3a2	TSS16431	chr10:80261479-80267667	17.6584	16.736	18.5808	OK
Ap3d1	Ap3d1	Ap3d1	TSS24338	chr10:80169722-80204956	29.5859	28.8887	30.2832	OK
Lingo3	Lingo3	Lingo3	TSS1384	chr10:80295547-80306784	0.0665715	0.0279906	0.105152	OK
Lsm7	Lsm7	Lsm7	TSS19992	chr10:80315569-80317954	141.721	135.861	147.582	OK
Sppl2b	Sppl2b	Sppl2b	TSS18429	chr10:80318019-80331453	15.8095	15.1578	16.4612	OK
Tmprss9	Tmprss9	Tmprss9	TSS11106	chr10:80342560-80362239	0.0717459	0.0304461	0.113046	OK
Timm13	Timm13	Timm13	TSS20278	chr10:80362194-80363714	51.6258	48.7714	54.4803	OK
Diras1	Diras1	Diras1	TSS2188	chr10:80482334-80488122	0	0	0	OK
Gng7	Gng7	Gng7	TSS12476,TSS22144	chr10:80411368-80477670	0.181691	0.114406	0.248975	OK
Gadd45b	Gadd45b	Gadd45b	TSS517	chr10:80392835-80394949	11.0217	10.1597	11.8836	OK
Slc39a3	Slc39a3	Slc39a3	TSS8685	chr10:80491284-80496657	5.68168	5.32497	6.03839	OK
Lmnb2	Lmnb2	Lmnb2	TSS5705	chr10:80364107-80380990	29.9688	29.142	30.7955	OK
Sgta	Sgta	Sgta	TSS5125	chr10:80506817-80522899	29.6807	28.5805	30.7809	OK
Creb3l3	Creb3l3	Creb3l3	TSS9381	chr10:80547077-80561617	0.13721	0.0686052	0.205816	OK
Mir5615-1	Mir5615-1	Mir5615-1	TSS8191	chr10:80567358-80567418	0	0	0	OK
Mir5615-2	Mir5615-2	Mir5615-2	TSS10355	chr10:80567360-80567420	0	0	0	OK
Thop1	Thop1	Thop1	TSS5041	chr10:80532827-80545105	31.3884	30.414	32.3628	OK
Oaz1	Oaz1	Oaz1	TSS24744	chr10:80289400-80292035	253.419	242.034	264.803	OK
Oaz1-ps	Oaz1-ps	Oaz1-ps	TSS10458	chr10:80289440-80291962	189.725	180.238	199.211	OK
Mir1982	Mir1982	Mir1982	TSS26278	chr10:80291541-80291615	0	0	0	OK
Pias4	Pias4	Pias4	TSS5337	chr10:80616715-80630465	9.68289	8.99337	10.3724	OK
Zbtb7a	Zbtb7a	Zbtb7a	TSS5732	chr10:80599015-80614402	8.97447	8.6207	9.32824	OK
Map2k2	Map2k2	Map2k2	TSS2881	chr10:80568691-80587442	39.9389	38.7887	41.0892	OK
Zfr2	Zfr2	Zfr2	TSS19548	chr10:80695907-80714868	0.0800171	0.0372462	0.122788	OK
Atcayos	Atcayos	Atcayos	TSS17063	chr10:80657435-80671115	0	0	0	OK
Atcay	Atcay	Atcay	TSS22448	chr10:80667257-80693524	0.0413448	0.00881151	0.0738782	OK
Nmrk2	Nmrk2	Nmrk2	TSS3710	chr10:80660914-80664782	0.0162733	0	0.0517633	OK
Dapk3	Dapk3	Dapk3	TSS14531,TSS2184,TSS25843	chr10:80645751-80655942	11.7708	10.8909	12.6508	OK
Mrpl54	Mrpl54	Mrpl54	TSS344	chr10:80727466-80729671	73.0475	69.4838	76.6111	OK
Matk	Matk	Matk	TSS12802,TSS22429	chr10:80715679-80725726	23.6001	22.3484	24.8518	OK
Apba3	Apba3	Apba3	TSS11160	chr10:80730916-80735992	14.8501	13.8795	15.8206	OK
Mir3057	Mir3057	Mir3057	TSS11203	chr10:80734341-80734432	0	0	0	OK
Tjp3	Tjp3	Tjp3	TSS11733,TSS12888,TSS21720	chr10:80735932-80754326	4.59994	4.2068	4.99308	OK
[truncated: 22,857 more rows]

## Sheet: Young-Replicate 2
Hematopoietic Stem and Progenitor Cells
Young Mouse-Experimental Replicate #2
Tracking ID	Gene ID	Gene Short Name	TSS ID	Locus	FPKM	FPKM Confidence-Low	FPKM Confidence-High	FPKM Status
Rp1	Rp1	Rp1	TSS16205,TSS19564	chr1:4280926-4399322	0	0	0	OK
Sox17	Sox17	Sox17	TSS26233	chr1:4481008-4487435	0	0	0	OK
Xkr4	Xkr4	Xkr4	TSS2056	chr1:3204562-3661579	0	0	0	OK
Mrpl15	Mrpl15	Mrpl15	TSS21823	chr1:4763278-4775807	16.149	15.2051	17.093	OK
Lypla1	Lypla1	Lypla1	TSS18971	chr1:4797973-4836816	23.5066	22.5366	24.4767	OK
Rgs20	Rgs20	Rgs20	TSS15957,TSS1908,TSS8302	chr1:4899656-5060366	0	0	0	OK
Oprk1	Oprk1	Oprk1	TSS198	chr1:5578573-5596214	0	0	0	OK
Npbwr1	Npbwr1	Npbwr1	TSS23875	chr1:5903787-5907479	0	0	0	OK
Atp6v1h	Atp6v1h	Atp6v1h	TSS14377	chr1:5073253-5152630	29.9822	28.7567	31.2078	OK
Fam150a	Fam150a	Fam150a	TSS16324	chr1:6349411-6384812	0.0325529	0	0.0976586	OK
St18	St18	St18	TSS23688,TSS25820	chr1:6477311-6851021	0.0832707	0.0419717	0.12457	OK
Rb1cc1	Rb1cc1	Rb1cc1	TSS9003	chr1:6204742-6266185	7.91376	7.59035	8.23718	OK
Pcmtd1	Pcmtd1	Pcmtd1	TSS13063	chr1:7079000-7163709	6.04239	5.71072	6.37405	OK
Tcea1	Tcea1	Tcea1	TSS18629,TSS18940	chr1:4847774-4887990	44.4226	42.4422	46.403	OK
Sntg1	Sntg1	Sntg1	TSS25173	chr1:8349819-9289958	0	0	0	OK
Mybl1	Mybl1	Mybl1	TSS19058	chr1:9657491-9690290	0.664112	0.547665	0.780559	OK
Rrs1	Rrs1	Rrs1	TSS4635	chr1:9535488-9537536	24.7557	23.6635	25.8479	OK
Adhfe1	Adhfe1	Adhfe1	TSS7519	chr1:9538126-9568049	0.330321	0.226775	0.433868	OK
2610203C22Rik	2610203C22Rik	2610203C22Rik	TSS2435	chr1:9550913-9621173	0.0209533	0	0.0802183	OK
3110035E14Rik	3110035E14Rik	3110035E14Rik	TSS24784	chr1:9591347-9617223	0.00751529	0	0.0225459	OK
Vcpip1	Vcpip1	Vcpip1	TSS9980	chr1:9708702-9738463	7.65279	7.23602	8.06957	OK
1700034P13Rik	1700034P13Rik	1700034P13Rik	TSS18980	chr1:9737728-9761337	6.22157	5.51465	6.92849	OK
Mcmdc2	Mcmdc2	Mcmdc2	TSS7353	chr1:9898718-9931035	0.19011	0.10509	0.27513	OK
Tcf24	Tcf24	Tcf24	TSS1101	chr1:9950243-9957566	0	0	0	OK
Ppp1r42	Ppp1r42	Ppp1r42	TSS17972	chr1:9958702-9999217	0.0229618	0	0.0960531	OK
Snhg6	Snhg6	Snhg6	TSS24108	chr1:9932105-9934199	49.9012	45.5775	54.225	OK
Snord87	Snord87	Snord87	TSS326	chr1:9932550-9932624	0	0	0	OK
Sgk3	Sgk3	Sgk3	TSS20418,TSS9256	chr1:9788210-9892649	14.6925	13.9846	15.4003	OK
Cspp1	Cspp1	Cspp1	TSS5049	chr1:10028298-10126849	4.41567	4.10416	4.72718	OK
Cops5	Cops5	Cops5	TSS14981	chr1:10014680-10028240	36.6548	34.6215	38.6882	OK
Cpa6	Cpa6	Cpa6	TSS23781	chr1:10314799-10710026	0.0137397	0	0.0554216	OK
Prex2	Prex2	Prex2	TSS10031,TSS20441	chr1:10983545-11293763	0.0465096	0.025008	0.0680111	OK
A830018L16Rik	A830018L16Rik	A830018L16Rik	TSS20991	chr1:11404185-11965983	0	0	0	OK
Mir6341	Mir6341	Mir6341	TSS1294	chr1:12416066-12416187	0	0	0	OK
Prdm14	Prdm14	Prdm14	TSS23208	chr1:13103508-13117244	0	0	0	OK
Gm17644	Gm17644	Gm17644	TSS3305	chr1:12657643-12663171	2.27613	2.01299	2.53927	OK
Slco5a1	Slco5a1	Slco5a1	TSS17951	chr1:12856630-12981216	0.128061	0.0905855	0.165536	OK
Sulf1	Sulf1	Sulf1	TSS18097,TSS1817	chr1:12682510-12850453	0.036441	0.00386528	0.0690166	OK
Arfgef1	Arfgef1	Arfgef1	TSS16656	chr1:10127587-10222751	16.9608	16.486	17.4356	OK
Ncoa2	Ncoa2	Ncoa2	TSS10513,TSS9106	chr1:13129185-13364164	10.2774	9.79862	10.7562	OK
Xkr9	Xkr9	Xkr9	TSS17528	chr1:13658851-13691804	0	0	0	OK
Gm5523	Gm5523	Gm5523	TSS4641	chr1:13775765-13777010	0.132704	0.0108685	0.25454	OK
Lactb2	Lactb2	Lactb2	TSS975	chr1:13615979-13650590	9.48929	8.77965	10.1989	OK
Kcnb2	Kcnb2	Kcnb2	TSS104	chr1:15302532-15704295	0	0	0	OK
Msc	Msc	Msc	TSS2831	chr1:14743428-14746047	0	0	0	OK
Trpa1	Trpa1	Trpa1	TSS10386	chr1:14862728-14908943	0.0388146	0.00947352	0.0681557	OK
Eya1	Eya1	Eya1	TSS14815	chr1:14159038-14300280	1.49058	1.30099	1.68018	OK
Sbspon	Sbspon	Sbspon	TSS9033	chr1:15843942-15882803	0.061527	0.015017	0.108037	OK
4930444P10Rik	4930444P10Rik	4930444P10Rik	TSS14730	chr1:16056059-16083406	0	0	0	OK
Terf1	Terf1	Terf1	TSS24839	chr1:15795726-15834133	6.66468	6.06653	7.26284	OK
Tram1	Tram1	Tram1	TSS3311	chr1:13554773-13579991	91.965	90.2039	93.7261	OK
Rdh10	Rdh10	Rdh10	TSS10992	chr1:16095962-16122631	2.98301	2.62309	3.34292	OK
Stau2	Stau2	Stau2	TSS6588	chr1:16218890-16509383	1.46877	1.23773	1.6998	OK
D030040B21Rik	D030040B21Rik	D030040B21Rik	TSS10968	chr1:16647632-16652359	0.00865584	0	0.0259675	OK
Tceb1	Tceb1	Tceb1	TSS18787	chr1:16632845-16646946	26.1279	24.3808	27.8751	OK
Ube2w	Ube2w	Ube2w	TSS13996	chr1:16530868-16609419	6.53305	6.03858	7.02752	OK
Ly96	Ly96	Ly96	TSS20160	chr1:16678536-16699686	3.53595	2.65578	4.41612	OK
Jph1	Jph1	Jph1	TSS19475	chr1:16985020-17087970	0.0832316	0.0428583	0.123605	OK
Gdap1	Gdap1	Gdap1	TSS6232	chr1:17135453-17154351	0.0481872	0.0141137	0.0822607	OK
Defb44-ps	Defb44-ps	Defb44-ps	TSS27412	chr1:18200133-18213645	0	0	0	OK
Pi15	Pi15	Pi15	TSS21252	chr1:17591981-17621020	0.00336437	0	0.0100931	OK
Crisp4	Crisp4	Crisp4	TSS7381	chr1:18105271-18127132	0	0	0	OK
Defb18	Defb18	Defb18	TSS11239	chr1:18226553-18227524	0	0	0	OK
Tmem70	Tmem70	Tmem70	TSS26400	chr1:16655271-16668356	14.7387	13.646	15.8314	OK
Tfap2d	Tfap2d	Tfap2d	TSS23744	chr1:19093102-19156413	0	0	0	OK
Tfap2b	Tfap2b	Tfap2b	TSS25484,TSS7131	chr1:19198994-19228926	0	0	0	OK
Gm16070	Gm16070	Gm16070	TSS23227	chr1:17666107-17717727	0	0	0	OK
Crispld1	Crispld1	Crispld1	TSS25451	chr1:17717497-17756288	0.301684	0.214746	0.388621	OK
Defb41	Defb41	Defb41	TSS24055	chr1:18241058-18255219	0	0	0	OK
Gm15386	Gm15386	Gm15386	TSS24055	chr1:18250604-18255219	0	0	0	OK
Il17a	Il17a	Il17a	TSS9628	chr1:20720985-20724577	0.0449707	0	0.108658	OK
Il17f	Il17f	Il17f	TSS26662	chr1:20767229-20774351	0	0	0	OK
Pkhd1	Pkhd1	Pkhd1	TSS6426	chr1:20047859-20608138	0	0	0	OK
4930486I03Rik	4930486I03Rik	4930486I03Rik	TSS10885	chr1:20346534-20382381	0	0	0	OK
Linc-md1	Linc-md1	Linc-md1	TSS20521	chr1:20659962-20673039	0	0	0	OK
Mir133b	Mir133b	Mir133b	TSS10973	chr1:20672849-20672968	0	0	0	OK
Mir206	Mir206	Mir206	TSS2883	chr1:20669090-20669163	0	0	0	OK
6720483E21Rik	6720483E21Rik	6720483E21Rik	TSS9408	chr1:20878730-20880554	0	0	0	OK
Paqr8	Paqr8	Paqr8	TSS12225	chr1:20880702-20928837	2.45669	2.2258	2.68758	OK
Efhc1	Efhc1	Efhc1	TSS4989	chr1:20941706-20980922	0.344284	0.220613	0.467954	OK
Tram2	Tram2	Tram2	TSS159	chr1:20991477-21069306	1.29398	0.980002	1.60795	OK
Khdc1c	Khdc1c	Khdc1c	TSS7641	chr1:21358411-21359824	0	0	0	OK
Gsta3	Gsta3	Gsta3	TSS9562	chr1:21230665-21255656	0.149707	0.027111	0.272302	OK
Tmem14a	Tmem14a	Tmem14a	TSS19119	chr1:21208655-21220248	1.7214	1.31557	2.12723	OK
Khdc1a	Khdc1a	Khdc1a	TSS9596	chr1:21339757-21342280	0	0	0	OK
Gm4956	Gm4956	Gm4956	TSS8805	chr1:21275326-21288393	0.115041	0.0121452	0.217937	OK
Khdc1b	Khdc1b	Khdc1b	TSS11326	chr1:21373636-21376465	0.0108985	0	0.0326955	OK
Mir30c-2	Mir30c-2	Mir30c-2	TSS12805	chr1:23298539-23298623	0	0	0	OK
Mir30a	Mir30a	Mir30a	TSS11708	chr1:23279107-23279178	0	0	0	OK
4933415F23Rik	4933415F23Rik	4933415F23Rik	TSS8357	chr1:23107312-23109092	0	0	0	OK
Rims1	Rims1	Rims1	TSS26024	chr1:22278502-22812563	0	0	0	OK
Kcnq5	Kcnq5	Kcnq5	TSS15003	chr1:21388483-21952023	1.4349	1.28239	1.58742	OK
Ogfrl1	Ogfrl1	Ogfrl1	TSS26701	chr1:23373262-23390014	16.2671	15.7049	16.8294	OK
Col9a1	Col9a1	Col9a1	TSS13383,TSS22770	chr1:24184448-24259577	0	0	0	OK
Mcm3	Mcm3	Mcm3	TSS8603	chr1:20793094-20810294	115.05	113.063	117.036	OK
Sdhaf4	Sdhaf4	Sdhaf4	TSS7492	chr1:24002777-24012479	17.2443	15.4785	19.0102	OK
Col19a1	Col19a1	Col19a1	TSS10140	chr1:24264521-24594276	0.0679435	0.0435375	0.0923495	OK
Fam135a	Fam135a	Fam135a	TSS21390	chr1:24017596-24107180	0.349935	0.27858	0.421289	OK
B3gat2	B3gat2	B3gat2	TSS2265	chr1:23768764-23854697	0.265745	0.187528	0.343962	OK
Smap1	Smap1	Smap1	TSS25052,TSS3696	chr1:23851663-23929220	15.5651	14.6279	16.5022	OK
Rpl7	Rpl7	Rpl7	TSS19052	chr1:16091375-16094514	1474.21	1460.95	1487.47	OK
4931408C20Rik	4931408C20Rik	4931408C20Rik	TSS3861	chr1:26738645-26744305	0	0	0	OK
Gm597	Gm597	Gm597	TSS22187	chr1:28832966-28837097	0	0	0	OK
Mir6342	Mir6342	Mir6342	TSS9157	chr1:29478332-29478457	0	0	0	OK
Adgrb3	Adgrb3	Adgrb3	TSS19172	chr1:25124320-25886552	0	0	0	OK
Gm20172	Gm20172	Gm20172	TSS11397	chr1:25333248-25334799	0	0	0	OK
Lmbrd1	Lmbrd1	Lmbrd1	TSS18941	chr1:24685382-24823146	5.06619	4.76866	5.36372	OK
Pih1d3	Pih1d3	Pih1d3	TSS1881	chr1:31279683-31281132	0	0	0	OK
Gm4850	Gm4850	Gm4850	TSS8027	chr1:31321691-31324906	0	0	0	OK
4931428L18Rik	4931428L18Rik	4931428L18Rik	TSS24243	chr1:31197922-31279501	0	0	0	OK
Lgsn	Lgsn	Lgsn	TSS12337	chr1:31233279-31261570	0	0	0	OK
Khdrbs2	Khdrbs2	Khdrbs2	TSS203	chr1:32229650-32714583	0	0	0	OK
Gm9839	Gm9839	Gm9839	TSS392	chr1:32576407-32577844	0	0	0	OK
Gm5415	Gm5415	Gm5415	TSS8717	chr1:32600390-32604138	0	0	0	OK
Phf3	Phf3	Phf3	TSS20497	chr1:30859186-30920101	18.0067	17.5334	18.48	OK
1700001G17Rik	1700001G17Rik	1700001G17Rik	TSS20387	chr1:33726668-33727557	0.311706	0.110441	0.512971	OK
Rab23	Rab23	Rab23	TSS1309,TSS6176	chr1:33776740-33799409	0.69446	0.565596	0.823325	OK
Ptp4a1	Ptp4a1	Ptp4a1	TSS20120	chr1:30997147-31006600	2.69492	2.35639	3.03345	OK
Gm13363	Gm13363	Gm13363	TSS4088	chr1:30998436-31006555	21.706	20.4178	22.9942	OK
Bag2	Bag2	Bag2	TSS4727	chr1:33802328-33814595	9.30296	8.58175	10.0242	OK
Prim2	Prim2	Prim2	TSS9312	chr1:33510652-33726639	26.9139	25.7527	28.075	OK
Bend6	Bend6	Bend6	TSS16620	chr1:33908896-33964466	0.0533429	0.00563156	0.101054	OK
Gm15455	Gm15455	Gm15455	TSS10833	chr1:33892743-33895759	0.163284	0.0902831	0.236286	OK
Mir5103	Mir5103	Mir5103	TSS27096	chr1:34489965-34490044	0	0	0	OK
Zfp451	Zfp451	Zfp451	TSS7437	chr1:33818385-33871440	10.3137	9.62435	11.0031	OK
Ccdc115	Ccdc115	Ccdc115	TSS2864	chr1:34493514-34496517	32.1466	30.7708	33.5223	OK
Dst	Dst	Dst	TSS16245,TSS19395,TSS27097	chr1:33965069-34365507	1.48657	1.38477	1.58836	OK
Mir6896	Mir6896	Mir6896	TSS26043	chr1:34174203-34174276	0	0	0	OK
Imp4	Imp4	Imp4	TSS19724	chr1:34496673-34502592	28.3307	27.2199	29.4415	OK
Prss39	Prss39	Prss39	TSS2559	chr1:34555274-34559907	0	0	0	OK
Amer3	Amer3	Amer3	TSS24237	chr1:34636537-34647789	0	0	0	OK
AA619741	AA619741	AA619741	TSS26714	chr1:34690379-34693055	0	0	0	OK
Prss40	Prss40	Prss40	TSS25806	chr1:34609176-34617788	0	0	0	OK
Cfc1	Cfc1	Cfc1	TSS27512	chr1:34592492-34601156	0	0	0	OK
Arhgef4	Arhgef4	Arhgef4	TSS21948	chr1:34858566-34869599	2.0396	1.76656	2.31264	OK
Ptpn18	Ptpn18	Ptpn18	TSS23048	chr1:34516590-34530624	37.6633	36.106	39.2206	OK
Plekhb2	Plekhb2	Plekhb2	TSS27357	chr1:34906803-34936430	14.901	14.0031	15.7989	OK
Hs6st1	Hs6st1	Hs6st1	TSS16682	chr1:36125244-36163291	8.30352	7.8397	8.76735	OK
Fam168b	Fam168b	Fam168b	TSS26614	chr1:34870062-34899895	43.4832	41.8265	45.1399	OK
Neurl3	Neurl3	Neurl3	TSS126	chr1:36321446-36330270	21.7047	20.8019	22.6075	OK
Fer1l5	Fer1l5	Fer1l5	TSS17138	chr1:36429135-36478955	0.0628124	0.0323439	0.093281	OK
Lman2l	Lman2l	Lman2l	TSS20475	chr1:36480030-36502084	4.80234	4.33932	5.26536	OK
Kansl3	Kansl3	Kansl3	TSS19972	chr1:36392574-36426026	12.4847	11.9824	12.987	OK
Mir6898	Mir6898	Mir6898	TSS23726	chr1:36405526-36405603	0	0	0	OK
Arid5a	Arid5a	Arid5a	TSS7242	chr1:36364577-36380874	8.45117	8.00133	8.90101	OK
Uggt1	Uggt1	Uggt1	TSS329	chr1:36196872-36301147	28.7896	28.2381	29.3411	OK
Mir6897	Mir6897	Mir6897	TSS21040	chr1:36201096-36201158	0	0	0	OK
Cnnm4	Cnnm4	Cnnm4	TSS26055	chr1:36528441-36565621	7.54262	7.14863	7.93661	OK
Ankrd23	Ankrd23	Ankrd23	TSS13866	chr1:36587378-36592574	1.88893	1.57944	2.19843	OK
Ankrd39	Ankrd39	Ankrd39	TSS26536	chr1:36595017-36604046	4.32179	3.82631	4.81726	OK
Fam178b	Fam178b	Fam178b	TSS13690,TSS2992	chr1:36619540-36740028	0.0915063	0	0.218198	OK
Cnnm3	Cnnm3	Cnnm3	TSS23752	chr1:36568720-36585082	5.20135	4.82666	5.57604	OK
Sema4c	Sema4c	Sema4c	TSS1427,TSS26878	chr1:36605483-36615226	1.69792	1.4817	1.91413	OK
4933424G06Rik	4933424G06Rik	4933424G06Rik	TSS26220	chr1:36771382-36814805	0	0	0	OK
Zap70	Zap70	Zap70	TSS13415,TSS24390,TSS5094,TSS5397	chr1:36818642-36839665	1.21047	0.950569	1.47037	OK
Actr1b	Actr1b	Actr1b	TSS25230	chr1:36756046-36766770	25.995	24.8843	27.1057	OK
Cox5b	Cox5b	Cox5b	TSS14379	chr1:36748331-36750233	289.016	280.98	297.051	OK
Cnga3	Cnga3	Cnga3	TSS19202,TSS7240	chr1:37275122-37320229	0	0	0	OK
Tmem131	Tmem131	Tmem131	TSS505	chr1:36849033-36996372	6.92422	6.61013	7.2383	OK
Inpp4a	Inpp4a	Inpp4a	TSS15547,TSS25909	chr1:37356682-37467585	3.29945	3.02443	3.57447	OK
Unc50	Unc50	Unc50	TSS26085	chr1:37487016-37495969	22.81	21.5201	24.0999	OK
Coa5	Coa5	Coa5	TSS8654	chr1:37473929-37486948	29.7437	28.8863	30.6011	OK
2010300C02Rik	2010300C02Rik	2010300C02Rik	TSS11726	chr1:37668520-37776656	0.184131	0.120393	0.24787	OK
Lipt1	Lipt1	Lipt1	TSS26290	chr1:37929050-37933143	2.37989	1.98597	2.77381	OK
Tsga10	Tsga10	Tsga10	TSS2382,TSS250,TSS27429	chr1:37811416-37922143	1.46627	1.20536	1.72718	OK
Mitd1	Mitd1	Mitd1	TSS8527	chr1:37935734-37947256	13.3342	12.261	14.4074	OK
Mgat4a	Mgat4a	Mgat4a	TSS18371,TSS3470	chr1:37496184-37597861	6.00975	5.66157	6.35793	OK
4930594C11Rik	4930594C11Rik	4930594C11Rik	TSS25112	chr1:37542695-37545450	0.29804	0.194871	0.401208	OK
Lyg2	Lyg2	Lyg2	TSS23183	chr1:37962767-37973338	0.00946202	0	0.0283861	OK
Lyg1	Lyg1	Lyg1	TSS16048	chr1:38003582-38014604	0	0	0	OK
Mrpl30	Mrpl30	Mrpl30	TSS14946	chr1:37947397-37955178	82.3752	78.6212	86.1293	OK
Txndc9	Txndc9	Txndc9	TSS8089	chr1:38040711-38054053	9.87806	9.4279	10.3282	OK
Eif5b	Eif5b	Eif5b	TSS25636	chr1:38054854-38112424	6.03328	5.66547	6.40109	OK
Rev1	Rev1	Rev1	TSS26330	chr1:38109630-38186507	11.8053	11.0952	12.5154	OK
Lonrf2	Lonrf2	Lonrf2	TSS406	chr1:38851353-38878060	0.00925438	0	0.0223603	OK
Nms	Nms	Nms	TSS11516	chr1:38995993-39007121	0	0	0	OK
Chst10	Chst10	Chst10	TSS10404	chr1:38920717-38955005	0.776481	0.621254	0.931709	OK
Npas2	Npas2	Npas2	TSS18497	chr1:39251116-39420085	0.028297	0.00298739	0.0536066	OK
Mir6349	Mir6349	Mir6349	TSS3786	chr1:39243740-39243837	0	0	0	OK
Aff3	Aff3	Aff3	TSS2426	chr1:38232835-38684089	8.71503	8.38057	9.04948	OK
Pdcl3	Pdcl3	Pdcl3	TSS11712	chr1:39044658-39054081	19.1225	18.0555	20.1895	OK
Snord89	Snord89	Snord89	TSS22360	chr1:39605591-39605685	0	0	0	OK
Cnot11	Cnot11	Cnot11	TSS8305	chr1:39592646-39603722	12.5474	11.9287	13.1661	OK
Creg2	Creg2	Creg2	TSS21627	chr1:39675250-39708027	0.13315	0.0865541	0.179746	OK
1700066B17Rik	1700066B17Rik	1700066B17Rik	TSS14116	chr1:39899272-39904175	0	0	0	OK
Rfx8	Rfx8	Rfx8	TSS14901	chr1:39722145-39777834	0.0247213	0	0.0597312	OK
Gm3646	Gm3646	Gm3646	TSS18194	chr1:39860985-39862177	0	0	0	OK
Rnf149	Rnf149	Rnf149	TSS4507	chr1:39608143-39634192	21.9148	20.9778	22.8518	OK
Gm16894	Gm16894	Gm16894	TSS7687	chr1:40133056-40142696	0.195317	0.0358414	0.354793	OK
Il1r2	Il1r2	Il1r2	TSS4413	chr1:40141612-40182070	2.47927	2.04169	2.91684	OK
Il1rl2	Il1rl2	Il1rl2	TSS17362	chr1:40381471-40422316	3.40513	2.98479	3.82547	OK
Il1r1	Il1r1	Il1r1	TSS25736,TSS6723	chr1:40281924-40373022	2.81949	2.555	3.08399	OK
Il18r1	Il18r1	Il18r1	TSS15262,TSS15451,TSS7346	chr1:40522396-40557699	2.12147	1.83669	2.40624	OK
Il1rl1	Il1rl1	Il1rl1	TSS11082,TSS11395	chr1:40486414-40522259	5.2276	4.84473	5.61047	OK
Slc9a4	Slc9a4	Slc9a4	TSS19161	chr1:40637071-40687576	0.0310625	0.00327936	0.0588457	OK
Slc9a2	Slc9a2	Slc9a2	TSS18279	chr1:40738556-40825730	0.218417	0.141042	0.295792	OK
Mfsd9	Mfsd9	Mfsd9	TSS2049	chr1:40828884-40847502	1.01882	0.84278	1.19487	OK
Pantr1	Pantr1	Pantr1	TSS19046	chr1:42705044-42751670	0	0	0	OK
Tmem182	Tmem182	Tmem182	TSS9882	chr1:40862445-40912112	0.04857	0	0.117354	OK
4930448I06Rik	4930448I06Rik	4930448I06Rik	TSS6929	chr1:41224404-41238097	0	0	0	OK
Pou3f3	Pou3f3	Pou3f3	TSS8311	chr1:42753990-42757054	0	0	0	OK
2900092D14Rik	2900092D14Rik	2900092D14Rik	TSS12013	chr1:42757180-42760021	0	0	0	OK
Pantr2	Pantr2	Pantr2	TSS11422	chr1:42763907-42770299	0	0	0	OK
Dalir	Dalir	Dalir	TSS4232	chr1:42807556-42809731	0	0	0	OK
Il18rap	Il18rap	Il18rap	TSS20332	chr1:40572206-40608550	9.85313	9.41768	10.2886	OK
Map4k4	Map4k4	Map4k4	TSS15367	chr1:39957757-40083155	19.5106	18.6772	20.3439	OK
Gpr45	Gpr45	Gpr45	TSS25519	chr1:43009716-43092294	0.0122974	0	0.0297129	OK
Mrps9	Mrps9	Mrps9	TSS10678	chr1:42908077-42962528	31.93	30.4112	33.4487	OK
Tgfbrap1	Tgfbrap1	Tgfbrap1	TSS14588	chr1:43104113-43155467	5.36443	5.06264	5.66623	OK
Fhl2	Fhl2	Fhl2	TSS23678,TSS27120	chr1:43179915-43253606	0.307291	0.158536	0.456045	OK
AI597479	AI597479	AI597479	TSS19404	chr1:43155554-43172791	7.38305	6.92885	7.83724	OK
1500015O10Rik	1500015O10Rik	1500015O10Rik	TSS8217	chr1:43787446-43799409	0.156067	0.0164764	0.295657	OK
Nck2	Nck2	Nck2	TSS23703	chr1:43502595-43627363	7.82897	7.30064	8.35731	OK
Uxs1	Uxs1	Uxs1	TSS8240	chr1:43807075-43884553	19.0452	17.7778	20.3127	OK
Mettl21c	Mettl21c	Mettl21c	TSS26511	chr1:44066252-44076851	0.171829	0.0419384	0.301719	OK
Tex30	Tex30	Tex30	TSS14485	chr1:44143461-44159233	13.538	12.4745	14.6015	OK
Kdelc1	Kdelc1	Kdelc1	TSS21316	chr1:44163390-44175618	11.2046	10.5138	11.8954	OK
Bivm	Bivm	Bivm	TSS708	chr1:44176812-44201616	3.71492	3.39552	4.03431	OK
Tpp2	Tpp2	Tpp2	TSS6751	chr1:43990851-44059816	18.5954	17.9814	19.2094	OK
Mettl21e	Mettl21e	Mettl21e	TSS13000	chr1:44260914-44275776	0	0	0	OK
Col3a1	Col3a1	Col3a1	TSS13517	chr1:45368382-45406551	0.00842055	0	0.0203456	OK
Gulp1	Gulp1	Gulp1	TSS5953	chr1:44608515-44853681	0.35544	0.24758	0.4633	OK
4930521E06Rik	4930521E06Rik	4930521E06Rik	TSS2467	chr1:44796519-44801794	0	0	0	OK
Ercc5	Ercc5	Ercc5	TSS3542	chr1:44204588-44238105	4.4851	4.15805	4.81215	OK
Col5a2	Col5a2	Col5a2	TSS16417	chr1:45431175-45560127	1.71661	1.55994	1.87329	OK
Rpl31	Rpl31	Rpl31	TSS694	chr1:39424695-39428755	755.602	723.802	787.402	OK
Tbc1d8	Tbc1d8	Tbc1d8	TSS3695	chr1:39428341-39535592	12.6945	11.9531	13.4358	OK
Stk-ps2	Stk-ps2	Stk-ps2	TSS19242	chr1:46077259-46087282	0	0	0	OK
Dnah7b	Dnah7b	Dnah7b	TSS24403	chr1:46123582-46430395	0.00935797	0.000987947	0.017728	OK
Slc40a1	Slc40a1	Slc40a1	TSS5784	chr1:45964914-45982439	6.69761	6.25915	7.13607	OK
Wdr75	Wdr75	Wdr75	TSS18136	chr1:45852345-45880458	22.4222	21.51	23.3344	OK
Mir6350	Mir6350	Mir6350	TSS7114	chr1:47523864-47523969	0	0	0	OK
Tmeff2	Tmeff2	Tmeff2	TSS2278	chr1:50984366-51244114	0.00715608	0	0.0214682	OK
9330175M20Rik	9330175M20Rik	9330175M20Rik	TSS21598	chr1:51275229-51390623	0	0	0	OK
Sdpr	Sdpr	Sdpr	TSS11398	chr1:51345969-51359804	7.49637	7.00635	7.98639	OK
Nabp1	Nabp1	Nabp1	TSS26316	chr1:51526331-51535243	6.13288	5.67444	6.59133	OK
Slc39a10	Slc39a10	Slc39a10	TSS26327	chr1:46864388-46910354	11.7147	11.2435	12.186	OK
Myo1b	Myo1b	Myo1b	TSS14299	chr1:51806601-51972822	0.475587	0.377154	0.57402	OK
Stat4	Stat4	Stat4	TSS6372,TSS8408	chr1:52043991-52164033	9.48194	8.82807	10.1358	OK
Gls	Gls	Gls	TSS9441	chr1:52220293-52290076	22.9497	21.9372	23.9622	OK
Tmem194b	Tmem194b	Tmem194b	TSS7481	chr1:52687548-52708763	4.68012	4.28527	5.07496	OK
Nab1	Nab1	Nab1	TSS8833	chr1:52512692-52557292	16.0851	15.5401	16.6302	OK
Inpp1	Inpp1	Inpp1	TSS11173	chr1:52846263-52874532	6.79152	6.16834	7.4147	OK
Mfsd6	Mfsd6	Mfsd6	TSS12764	chr1:52713147-52784162	5.13614	4.75381	5.51847	OK
1700019D03Rik	1700019D03Rik	1700019D03Rik	TSS24215	chr1:52981970-53009684	0.0674203	0	0.1629	OK
1700019A02Rik	1700019A02Rik	1700019A02Rik	TSS25495	chr1:53215420-53244461	0	0	0	OK
Mstn	Mstn	Mstn	TSS17565	chr1:53118506-53124923	0	0	0	OK
Pms1	Pms1	Pms1	TSS18323	chr1:53246031-53353840	4.24699	3.87695	4.61703	OK
Hibch	Hibch	Hibch	TSS27252	chr1:52901889-52977704	17.4976	16.4796	18.5157	OK
Ormdl1	Ormdl1	Ormdl1	TSS3150	chr1:53353938-53367089	9.4018	8.68326	10.1203	OK
Osgepl1	Osgepl1	Osgepl1	TSS10779	chr1:53370467-53383186	3.35928	2.91829	3.80027	OK
Dnah7a	Dnah7a	Dnah7a	TSS21492	chr1:53453845-53763628	0.00563611	0	0.0121441	OK
Stat1	Stat1	Stat1	TSS14117,TSS22966	chr1:52176281-52218709	57.332	55.1758	59.4883	OK
Asnsd1	Asnsd1	Asnsd1	TSS1858	chr1:53401460-53409596	38.3912	36.4034	40.3789	OK
Ccdc150	Ccdc150	Ccdc150	TSS8942	chr1:54307526-54425571	0.118523	0.0640641	0.172982	OK
Hecw2	Hecw2	Hecw2	TSS4100	chr1:53863717-54251878	0.00619511	0	0.0474656	OK
Mir7681	Mir7681	Mir7681	TSS273	chr1:53906267-53906339	0	0	0	OK
Stk17b	Stk17b	Stk17b	TSS22879	chr1:53812355-53842059	18.5319	17.7965	19.2673	OK
Gtf3c3	Gtf3c3	Gtf3c3	TSS2451	chr1:54454424-54495815	9.97086	9.40506	10.5367	OK
Pgap1	Pgap1	Pgap1	TSS12439	chr1:54529843-54614528	1.43267	1.31996	1.54538	OK
Ankrd44	Ankrd44	Ankrd44	TSS22192	chr1:54702183-54983231	12.533	12.0963	12.9698	OK
Coq10b	Coq10b	Coq10b	TSS9864	chr1:55109613-55129546	6.17566	5.51996	6.83137	OK
Sf3b1	Sf3b1	Sf3b1	TSS21322	chr1:55042012-55084322	72.4152	71.3527	73.4776	OK
Rftn2	Rftn2	Rftn2	TSS8166	chr1:55227003-55283626	0.48528	0.372163	0.598396	OK
Hspe1	Hspe1	Hspe1	TSS3616	chr1:55144991-55148161	129.874	125.468	134.28	OK
Mob4	Mob4	Mob4	TSS25004	chr1:55188088-55211743	9.76547	9.18648	10.3445	OK
Plcl1	Plcl1	Plcl1	TSS15710	chr1:55462789-55811129	0.160107	0.111987	0.208228	OK
1700003I22Rik	1700003I22Rik	1700003I22Rik	TSS5207	chr1:56075821-56077047	0	0	0	OK
9130227L01Rik	9130227L01Rik	9130227L01Rik	TSS5368	chr1:55988084-56028942	0	0	0	OK
BC055402	BC055402	BC055402	TSS14484	chr1:57257488-57271840	0	0	0	OK
Hsfy2	Hsfy2	Hsfy2	TSS22587	chr1:56692892-56694295	0	0	0	OK
Boll	Boll	Boll	TSS12228,TSS19939	chr1:55356912-55420313	0.130322	0	0.266985	OK
Mars2	Mars2	Mars2	TSS5345	chr1:55294020-55296902	6.83606	6.35427	7.31786	OK
9130024F11Rik	9130024F11Rik	9130024F11Rik	TSS27244	chr1:57028312-57032040	0.044633	0	0.100422	OK
4930558J18Rik	4930558J18Rik	4930558J18Rik	TSS6155	chr1:57416065-57434388	0.408718	0.267237	0.550198	OK
Satb2	Satb2	Satb2	TSS10612	chr1:56850824-57028178	0.18642	0.128438	0.244401	OK
1700066M21Rik	1700066M21Rik	1700066M21Rik	TSS27341	chr1:57434463-57442266	3.6116	3.27005	3.95314	OK
Spats2l	Spats2l	Spats2l	TSS11873,TSS12924	chr1:57831704-58005241	0.0126977	0	0.0363678	OK
Tyw5	Tyw5	Tyw5	TSS21088	chr1:57445087-57463518	4.95453	4.32937	5.5797	OK
9430016H08Rik	9430016H08Rik	9430016H08Rik	TSS1903	chr1:57463391-57472802	10.2068	9.21165	11.2019	OK
Kctd18	Kctd18	Kctd18	TSS15514,TSS23582	chr1:58011944-58026928	4.68472	4.22959	5.13985	OK
Aox3	Aox3	Aox3	TSS24291	chr1:58169979-58257296	0.0270846	0.00285939	0.0513097	OK
Aox4	Aox4	Aox4	TSS9269	chr1:58267240-58325440	0.0283688	0.00520577	0.0515318	OK
Aox1	Aox1	Aox1	TSS18729	chr1:58086812-58163254	0.0269435	0.0028445	0.0510424	OK
Aox2	Aox2	Aox2	TSS25147	chr1:58335169-58436108	0.0837904	0.0431461	0.124435	OK
Hspd1	Hspd1	Hspd1	TSS5303	chr1:55134677-55144776	168.571	165.876	171.266	OK
Sgol2a	Sgol2a	Sgol2a	TSS1358,TSS26699	chr1:58042183-58083121	9.26674	8.76129	9.7722	OK
Nif3l1	Nif3l1	Nif3l1	TSS5003	chr1:58504476-58519120	10.7995	10.0807	11.5182	OK
Ppil3	Ppil3	Ppil3	TSS21907	chr1:58487836-58502330	24.2532	22.4811	26.0253	OK
Clk1	Clk1	Clk1	TSS1469	chr1:58468831-58480932	36.3505	34.6941	38.0068	OK
Bzw1	Bzw1	Bzw1	TSS15602	chr1:58449979-58463392	103.05	101.145	104.954	OK
Fam126b	Fam126b	Fam126b	TSS713	chr1:58579649-58643177	3.97495	3.76842	4.18148	OK
Als2cr12	Als2cr12	Als2cr12	TSS5494	chr1:58714963-58752833	0.0802952	0.00847699	0.152113	OK
Gm20257	Gm20257	Gm20257	TSS7981	chr1:58709484-58712675	3.04567	2.44705	3.64429	OK
Orc2	Orc2	Orc2	TSS10690,TSS19382	chr1:58519614-58561953	17.1379	16.2396	18.0363	OK
Ndufb3	Ndufb3	Ndufb3	TSS9281	chr1:58643442-58652792	105.893	100.801	110.985	OK
Als2cr11	Als2cr11	Als2cr11	TSS13452	chr1:59107349-59151744	0	0	0	OK
Cflar	Cflar	Cflar	TSS1955,TSS23230,TSS24535	chr1:58768334-58816053	16.2954	15.5801	17.0106	OK
Stradb	Stradb	Stradb	TSS18628	chr1:59030414-59051965	6.3059	5.78376	6.82804	OK
Tmem237	Tmem237	Tmem237	TSS26196,TSS7722	chr1:59157436-59176940	6.06476	5.43418	6.69533	OK
Casp8	Casp8	Casp8	TSS25677,TSS4817	chr1:58852217-58904347	36.7971	35.0589	38.5353	OK
Trak2	Trak2	Trak2	TSS8773	chr1:58957293-59030326	12.1324	11.7062	12.5585	OK
Cdk15	Cdk15	Cdk15	TSS14621	chr1:59313750-59409213	0	0	0	OK
Gm973	Gm973	Gm973	TSS11616	chr1:59573107-59691353	0.145704	0.0835758	0.207833	OK
Fzd7	Fzd7	Fzd7	TSS27288	chr1:59538990-59543799	2.67695	2.44531	2.90858	OK
Mpp4	Mpp4	Mpp4	TSS19896,TSS22280	chr1:59177778-59220233	0.163664	0.0818857	0.245441	OK
Als2	Als2	Als2	TSS2906,TSS8044	chr1:59219599-59294075	9.98294	9.43478	10.5311	OK
Sumo1	Sumo1	Sumo1	TSS26108	chr1:59696277-59727678	73.0711	70.5615	75.5808	OK
Bmpr2	Bmpr2	Bmpr2	TSS26924	chr1:59821122-59934925	3.0091	2.85066	3.16754	OK
Ica1l	Ica1l	Ica1l	TSS20627	chr1:60045911-60099931	0.332448	0.238708	0.426187	OK
Fam117b	Fam117b	Fam117b	TSS23145	chr1:59969849-60042192	9.64454	9.2404	10.0487	OK
Nop58	Nop58	Nop58	TSS22505	chr1:59741849-59768354	75.0557	73.1033	77.0082	OK
Snord70	Snord70	Snord70	TSS4470	chr1:59748801-59748854	0	0	0	OK
Snord11	Snord11	Snord11	TSS21921	chr1:59761651-59761714	0	0	0	OK
Nbeal1	Nbeal1	Nbeal1	TSS16088	chr1:60237442-60391549	1.70452	1.58942	1.81962	OK
Cyp20a1	Cyp20a1	Cyp20a1	TSS13535	chr1:60400215-60444231	16.8717	15.7927	17.9507	OK
Raph1	Raph1	Raph1	TSS6088	chr1:60540028-60623609	0.757031	0.668866	0.845197	OK
Ctla4	Ctla4	Ctla4	TSS6266	chr1:60965868-60972676	0.141102	0.0476042	0.234601	OK
Icos	Icos	Icos	TSS18736	chr1:61034757-61057164	0.588208	0.455045	0.721372	OK
Cd28	Cd28	Cd28	TSS18182	chr1:60803231-60830203	2.03046	1.81869	2.24223	OK
9530026F06Rik	9530026F06Rik	9530026F06Rik	TSS14745	chr1:61435275-61452748	0	0	0	OK
Pard3b	Pard3b	Pard3b	TSS26373	chr1:61685397-62688858	0.950843	0.847538	1.05415	OK
Abi2	Abi2	Abi2	TSS27562	chr1:60466462-60538007	6.41997	6.00106	6.83888	OK
Wdr12	Wdr12	Wdr12	TSS20752,TSS27568,TSS5892	chr1:60133711-60155344	22.3355	21.2459	23.4252	OK
Carf	Carf	Carf	TSS4181,TSS6787	chr1:60155090-60210797	1.64308	1.46591	1.82024	OK
Nrp2	Nrp2	Nrp2	TSS9021	chr1:62749890-62865266	6.12468	5.79089	6.45847	OK
4930487H11Rik	4930487H11Rik	4930487H11Rik	TSS7087	chr1:62837491-62841306	0.123666	0	0.247392	OK
Ino80d	Ino80d	Ino80d	TSS22738	chr1:63094374-63160841	5.24547	4.99897	5.49196	OK
Ino80dos	Ino80dos	Ino80dos	TSS14936,TSS21133	chr1:63161044-63204869	1.58087	1.26527	1.89646	OK
Ndufs1	Ndufs1	Ndufs1	TSS12463	chr1:63190165-63223396	37.5578	36.1343	38.9813	OK
Mdh1b	Mdh1b	Mdh1b	TSS20908	chr1:63745400-63776892	0	0	0	OK
Dytn	Dytn	Dytn	TSS17163	chr1:63669424-63733501	0	0	0	OK
Adam23	Adam23	Adam23	TSS4838	chr1:63492477-63643089	0.083813	0.0298449	0.137781	OK
Gpr1	Gpr1	Gpr1	TSS18689	chr1:63229144-63260855	0.013884	0	0.0416519	OK
Zdbf2	Zdbf2	Zdbf2	TSS230,TSS618	chr1:63246931-63361149	0	0	0	OK
Gm13749	Gm13749	Gm13749	TSS5054	chr1:64011300-64015573	0	0	0	OK
4933402D24Rik	4933402D24Rik	4933402D24Rik	TSS23601	chr1:63801482-63815841	0.0142491	0	0.0427473	OK
Fastkd2	Fastkd2	Fastkd2	TSS8686	chr1:63777198-63799959	8.29268	7.79328	8.79207	OK
Klf7	Klf7	Klf7	TSS19535	chr1:64082246-64167963	3.15671	2.6622	3.65122	OK
Mir6899	Mir6899	Mir6899	TSS18655	chr1:64089011-64089075	0	0	0	OK
2810408I11Rik	2810408I11Rik	2810408I11Rik	TSS11273	chr1:64726442-64737233	5.29827	4.36317	6.23338	OK
Mettl21a	Mettl21a	Mettl21a	TSS17052	chr1:64653053-64663742	4.50222	4.09458	4.90986	OK
Ccnyl1	Ccnyl1	Ccnyl1	TSS25353	chr1:64737918-64772216	3.34844	3.01649	3.68039	OK
Fzd5	Fzd5	Fzd5	TSS3141	chr1:64777131-64784324	1.12603	0.998904	1.25316	OK
Akr1cl	Akr1cl	Akr1cl	TSS1717	chr1:65059659-65079322	0	0	0	OK
Crygb	Crygb	Crygb	TSS10376	chr1:65126795-65128864	0	0	0	OK
Cryge	Cryge	Cryge	TSS19736	chr1:65095130-65097737	0	0	0	OK
Crygd	Crygd	Crygd	TSS9988	chr1:65108411-65110014	0	0	0	OK
Cryga	Cryga	Cryga	TSS4949	chr1:65146962-65149937	0	0	0	OK
Crygc	Crygc	Crygc	TSS16023	chr1:65118098-65120106	0	0	0	OK
D630023F18Rik	D630023F18Rik	D630023F18Rik	TSS17215	chr1:65151858-65169788	0.102187	0	0.206443	OK
Plekhm3	Plekhm3	Plekhm3	TSS7333	chr1:64835694-65003398	4.52262	4.30082	4.74443	OK
Creb1	Creb1	Creb1	TSS4437	chr1:64579377-64651122	12.005	11.4714	12.5385	OK
Eef1b2	Eef1b2	Eef1b2	TSS20587	chr1:63223404-63227060	252.329	248.677	255.981	OK
Snora41	Snora41	Snora41	TSS12344	chr1:63225596-63225709	0	0	0	OK
Crygf	Crygf	Crygf	TSS17752	chr1:65973095-65974878	0	0	0	OK
Pth2r	Pth2r	Pth2r	TSS7801	chr1:65357830-65435818	0	0	0	OK
Map2	Map2	Map2	TSS4998	chr1:66221902-66489157	0.0933871	0.05173	0.135044	OK
Unc80	Unc80	Unc80	TSS19782	chr1:66515020-66745722	0.00340313	0	0.0082226	OK
Pikfyve	Pikfyve	Pikfyve	TSS19257	chr1:65233258-65325270	6.25317	6.02668	6.47966	OK
Idh1	Idh1	Idh1	TSS12452,TSS15008	chr1:65205189-65233053	76.4888	72.915	80.0625	OK
Rpe	Rpe	Rpe	TSS16128	chr1:66747466-66766379	16.457	15.4182	17.4958	OK
Kansl1l	Kansl1l	Kansl1l	TSS13801	chr1:66765816-66864169	5.90039	5.51569	6.28508	OK
Myl1	Myl1	Myl1	TSS12784,TSS3420	chr1:66970869-66991630	0	0	0	OK
Cps1	Cps1	Cps1	TSS18768	chr1:67169600-67277841	0	0	0	OK
Erbb4	Erbb4	Erbb4	TSS19266	chr1:68086539-69154633	0	0	0	OK
Acadl	Acadl	Acadl	TSS15742	chr1:66877412-66909883	36.0101	34.6565	37.3636	OK
Vwc2l	Vwc2l	Vwc2l	TSS13950	chr1:70772288-70931971	0	0	0	OK
Lancl1	Lancl1	Lancl1	TSS15094,TSS1720	chr1:67047090-67085446	6.67574	6.24544	7.10603	OK
Spag16	Spag16	Spag16	TSS11985,TSS12708	chr1:69873543-70771706	0	0	0	OK
Ikzf2	Ikzf2	Ikzf2	TSS22863	chr1:69577783-69732534	4.39802	4.19012	4.60592	OK
Abca12	Abca12	Abca12	TSS5458	chr1:71289663-71461484	0	0	0	OK
Bard1	Bard1	Bard1	TSS1267	chr1:71074108-71149546	5.00394	4.71013	5.29775	OK
4933417E11Rik	4933417E11Rik	4933417E11Rik	TSS7575	chr1:72005571-72051769	0	0	0	OK
Gm8883	Gm8883	Gm8883	TSS8880	chr1:71934685-71937778	0	0	0	OK
Mreg	Mreg	Mreg	TSS22357	chr1:72205806-72258881	2.57396	2.25345	2.89446	OK
Apol7d	Apol7d	Apol7d	TSS16122	chr1:71699908-71709417	0	0	0	OK
Tmem169	Tmem169	Tmem169	TSS18745	chr1:72330946-72349569	0	0	0	OK
Pecr	Pecr	Pecr	TSS8882	chr1:72305746-72330888	5.10107	4.41947	5.78268	OK
2020-03-04	2020-03-04	2020-03-04	TSS22019	chr1:72473685-72583138	0.00564956	0	0.0169487	OK
Atic	Atic	Atic	TSS7997	chr1:71603729-71625977	62.134	60.5965	63.6714	OK
Xrcc5	Xrcc5	Xrcc5	TSS6917	chr1:72353994-72441527	10.0727	9.4505	10.6949	OK
Fn1	Fn1	Fn1	TSS18601	chr1:71632046-71699808	4.24236	3.99685	4.48787	OK
Ankar	Ankar	Ankar	TSS21042	chr1:72689553-72747138	0	0	0	OK
Smarcal1	Smarcal1	Smarcal1	TSS6461	chr1:72629824-72683364	7.39694	7.07646	7.71741	OK
1700027A15Rik	1700027A15Rik	1700027A15Rik	TSS18477,TSS2021	chr1:73062609-73072082	0	0	0	OK
Igfbp2	Igfbp2	Igfbp2	TSS26425	chr1:72871053-72899045	0	0	0	OK
Tnp1	Tnp1	Tnp1	TSS1758	chr1:73061648-73062473	0	0	0	OK
Igfbp5	Igfbp5	Igfbp5	TSS25815	chr1:72904638-72921439	0.0119877	0	0.0258298	OK
Pinc	Pinc	Pinc	TSS5265	chr1:73437958-73454143	0	0	0	OK
D530049I02Rik	D530049I02Rik	D530049I02Rik	TSS117	chr1:73445541-73477353	0	0	0	OK
6030407O03Rik	6030407O03Rik	6030407O03Rik	TSS14809	chr1:73664954-73911040	0	0	0	OK
Mir6351	Mir6351	Mir6351	TSS2640	chr1:73902050-73902149	0	0	0	OK
Mir1928	Mir1928	Mir1928	TSS26095	chr1:74253127-74253194	0	0	0	OK
Cxcr1	Cxcr1	Cxcr1	TSS11735	chr1:74238359-74241205	0	0	0	OK
Rufy4	Rufy4	Rufy4	TSS3851	chr1:74172114-74194804	0.177701	0.0856881	0.269714	OK
Cxcr2	Cxcr2	Cxcr2	TSS12568	chr1:74200567-74207820	2.93837	2.63235	3.24439	OK
Tns1	Tns1	Tns1	TSS18088,TSS18089	chr1:73956804-74171023	3.29699	3.07357	3.52041	OK
Rpl37a	Rpl37a	Rpl37a	TSS13234	chr1:72757833-72760387	1270.16	1253.58	1286.74	OK
Gpbar1	Gpbar1	Gpbar1	TSS13029	chr1:74325173-74326163	0.0547649	0	0.132322	OK
Catip	Catip	Catip	TSS9487	chr1:74408681-74415895	0.0117178	0	0.0351534	OK
Arpc2	Arpc2	Arpc2	TSS9646	chr1:74283123-74314787	164.467	161.191	167.743	OK
Slc11a1	Slc11a1	Slc11a1	TSS18489	chr1:74421776-74432625	10.0148	9.35621	10.6734	OK
Pnkd	Pnkd	Pnkd	TSS21204,TSS5331	chr1:74331607-74400266	20.4909	18.3345	22.6474	OK
Tmbim1	Tmbim1	Tmbim1	TSS26219	chr1:74334820-74350910	13.6431	12.881	14.4052	OK
Aamp	Aamp	Aamp	TSS20965	chr1:74326413-74331312	70.857	67.4164	74.2976	OK
Ctdsp1	Ctdsp1	Ctdsp1	TSS10093	chr1:74438182-74443859	27.7735	26.7907	28.7564	OK
Mir26b	Mir26b	Mir26b	TSS5666	chr1:74440883-74440968	0	0	0	OK
Bcs1l	Bcs1l	Bcs1l	TSS7950	chr1:74634862-74639017	8.3926	7.66607	9.11913	OK
Stk36	Stk36	Stk36	TSS8176	chr1:74648028-74683467	0.0313883	0.00766098	0.0551156	OK
Rnf25	Rnf25	Rnf25	TSS13943	chr1:74640321-74647971	14.6535	13.548	15.7591	OK
Cdk5r2	Cdk5r2	Cdk5r2	TSS13046	chr1:74901602-74904306	0	0	0	OK
Wnt6	Wnt6	Wnt6	TSS23153	chr1:74818465-74831893	0.154965	0.0690058	0.240924	OK
Prkag3	Prkag3	Prkag3	TSS27458	chr1:74785495-74795529	0.00851337	0	0.0255401	OK
Cyp27a1	Cyp27a1	Cyp27a1	TSS23205	chr1:74760147-74784464	4.81147	4.3044	5.31853	OK
Wnt10a	Wnt10a	Wnt10a	TSS13978	chr1:74838592-74850749	0.441985	0.29079	0.593181	OK
Ccdc108	Ccdc108	Ccdc108	TSS2262	chr1:74948653-74982173	0	0	0	OK
Fev	Fev	Fev	TSS1423	chr1:74928082-74931982	0	0	0	OK
Cryba2	Cryba2	Cryba2	TSS14092	chr1:74936507-74939717	0	0	0	OK
Mir375	Mir375	Mir375	TSS22174	chr1:74947231-74947295	0	0	0	OK
Ihh	Ihh	Ihh	TSS4417	chr1:74991891-74998225	0.0995891	0.0352857	0.163893	OK
Ttll4	Ttll4	Ttll4	TSS7022	chr1:74708327-74744547	8.10983	7.685	8.53466	OK
Nhej1	Nhej1	Nhej1	TSS14699	chr1:75013919-75121800	6.25097	5.38463	7.11731	OK
Slc23a3	Slc23a3	Slc23a3	TSS1674	chr1:75122115-75130464	0.0958651	0.0280782	0.163652	OK
Vil1	Vil1	Vil1	TSS17768	chr1:74455957-74482134	0.0307725	0	0.0651773	OK
Usp37	Usp37	Usp37	TSS6455	chr1:74482083-74590860	9.05478	8.54593	9.56364	OK
Rqcd1	Rqcd1	Rqcd1	TSS20987	chr1:74552633-74577416	26.2133	25.337	27.0897	OK
Plcd4	Plcd4	Plcd4	TSS18715,TSS24582	chr1:74589462-74612551	0	0	0	OK
Zfp142	Zfp142	Zfp142	TSS24443	chr1:74611701-74634602	1.80485	1.63612	1.97357	OK
Cnppd1	Cnppd1	Cnppd1	TSS26566	chr1:75131788-75138942	27.8474	26.8561	28.8388	OK
Zfand2b	Zfand2b	Zfand2b	TSS17654,TSS5771	chr1:75165219-75168200	13.1584	12.0346	14.2821	OK
Abcb6	Abcb6	Abcb6	TSS9276	chr1:75168214-75176857	6.41506	5.95385	6.87628	OK
Fam134a	Fam134a	Fam134a	TSS4140,TSS6449	chr1:75139359-75144483	34.0726	32.584	35.5611	OK
Atg9a	Atg9a	Atg9a	TSS5998	chr1:75177434-75188584	9.71199	9.17766	10.2463	OK
Ankzf1	Ankzf1	Ankzf1	TSS3124	chr1:75188733-75195960	9.96003	9.13021	10.7899	OK
Glb1l	Glb1l	Glb1l	TSS22351	chr1:75194809-75207353	4.79045	4.37293	5.20796	OK
A630095N17Rik	A630095N17Rik	A630095N17Rik	TSS14540,TSS19486	chr1:75216669-75228668	0.23265	0	0.474416	OK
Resp18	Resp18	Resp18	TSS11612	chr1:75268776-75274955	0	0	0	OK
Ptprn	Ptprn	Ptprn	TSS21841	chr1:75243615-75260783	0.181997	0.111804	0.25219	OK
Dnajb2	Dnajb2	Dnajb2	TSS16816,TSS20083	chr1:75232997-75242267	3.50201	3.09744	3.90659	OK
Speg	Speg	Speg	TSS13752,TSS3340,TSS491,TSS5962	chr1:75371871-75428881	0.123352	0.024202	0.222503	OK
Des	Des	Des	TSS1951	chr1:75356866-75365154	0.00783079	0	0.0301302	OK
Gm15179	Gm15179	Gm15179	TSS10203	chr1:75364784-75371590	0	0	0	OK
Asic4	Asic4	Asic4	TSS13015	chr1:75447084-75470915	0	0	0	OK
Chpf	Chpf	Chpf	TSS26194	chr1:75471143-75476046	1.5193	1.29276	1.74584	OK
Dnpep	Dnpep	Dnpep	TSS22045,TSS23270	chr1:75305139-75314212	34.3627	32.53	36.1953	OK
Inha	Inha	Inha	TSS10867	chr1:75503651-75506929	0.0174506	0	0.0523518	OK
Gmppa	Gmppa	Gmppa	TSS16844	chr1:75432517-75439751	23.2543	22.0009	24.5077	OK
Tmem198	Tmem198	Tmem198	TSS4559	chr1:75476106-75482268	0.101088	0.033696	0.16848	OK
Obsl1	Obsl1	Obsl1	TSS21725	chr1:75482399-75503027	0.296066	0.226056	0.366077	OK
Slc4a3	Slc4a3	Slc4a3	TSS2257	chr1:75542840-75556006	0.04783	0.0159433	0.0797167	OK
Pax3	Pax3	Pax3	TSS22756	chr1:78097841-78193711	0	0	0	OK
Mir6343	Mir6343	Mir6343	TSS6935	chr1:76506134-76506218	0	0	0	OK
Gm17751	Gm17751	Gm17751	TSS12724	chr1:76485707-76498603	0	0	0	OK
Epha4	Epha4	Epha4	TSS11231	chr1:77363759-77511663	0.313553	0.245123	0.381984	OK
Mir6352	Mir6352	Mir6352	TSS25359	chr1:77493227-77493343	0	0	0	OK
Stk11ip	Stk11ip	Stk11ip	TSS18046	chr1:75518103-75533910	8.58065	8.15308	9.00823	OK
Mogat1	Mogat1	Mogat1	TSS19620	chr1:78507634-78534748	0.0217338	0	0.0652013	OK
Stk16	Stk16	Stk16	TSS15087	chr1:75207403-75212181	23.4764	22.3181	24.6346	OK
Tuba4a	Tuba4a	Tuba4a	TSS6358	chr1:75211548-75215828	202.563	193.636	211.49	OK
Scg2	Scg2	Scg2	TSS8637	chr1:79431243-79436665	0	0	0	OK
Kcne4	Kcne4	Kcne4	TSS7395	chr1:78813523-78816600	0	0	0	OK
Ap1s3	Ap1s3	Ap1s3	TSS182	chr1:79603450-79668547	2.14273	1.87011	2.41536	OK
Wdfy1	Wdfy1	Wdfy1	TSS25485	chr1:79698836-79758344	5.71386	4.86621	6.5615	OK
Sgpp2	Sgpp2	Sgpp2	TSS26504	chr1:78306920-78416861	0.201542	0.130409	0.272674	OK
Farsb	Farsb	Farsb	TSS16083	chr1:78414532-78485472	32.2451	30.6931	33.797	OK
Mrpl44	Mrpl44	Mrpl44	TSS11045	chr1:79772592-79778020	31.2641	29.7627	32.7655	OK
Fam124b	Fam124b	Fam124b	TSS3296	chr1:80195273-80210519	0.0336755	0	0.0673673	OK
Utp14b	Utp14b	Utp14b	TSS3344,TSS5693	chr1:78654399-78664176	7.55038	7.00506	8.0957	OK
Acsl3	Acsl3	Acsl3	TSS3344	chr1:78654399-78704318	10.3677	9.76715	10.9682	OK
Serpine2	Serpine2	Serpine2	TSS7567	chr1:79790895-79855240	22.876	21.828	23.924	OK
1700016L21Rik	1700016L21Rik	1700016L21Rik	TSS5881	chr1:80442506-80472235	0	0	0	OK
Cul3	Cul3	Cul3	TSS21798	chr1:80263392-80337005	37.1874	36.0418	38.333	OK
Nyap2	Nyap2	Nyap2	TSS7796	chr1:81073891-81268226	0	0	0	OK
Mir6344	Mir6344	Mir6344	TSS12411	chr1:82128490-82128594	0	0	0	OK
Irs1	Irs1	Irs1	TSS19030	chr1:82229679-82288014	0.108678	0.0752892	0.142067	OK
Col4a3	Col4a3	Col4a3	TSS9976	chr1:82583495-82718634	0	0	0	OK
Col4a4	Col4a4	Col4a4	TSS19933	chr1:82447297-82583424	0	0	0	OK
Rhbdd1	Rhbdd1	Rhbdd1	TSS4424,TSS495	chr1:82313153-82441941	6.90842	6.38584	7.431	OK
Tm4sf20	Tm4sf20	Tm4sf20	TSS8992	chr1:82753223-82765031	0.067725	0	0.135483	OK
Mff	Mff	Mff	TSS20071	chr1:82721492-82748964	26.6374	25.4453	27.8296	OK
Slc19a3	Slc19a3	Slc19a3	TSS17168	chr1:83009097-83035023	0	0	0	OK
Ccl20	Ccl20	Ccl20	TSS23830	chr1:83113340-83115742	0	0	0	OK
Daw1	Daw1	Daw1	TSS14378	chr1:83156336-83207147	0	0	0	OK
Sphkap	Sphkap	Sphkap	TSS18465	chr1:83252355-83404775	0	0	0	OK
Agfg1	Agfg1	Agfg1	TSS26288	chr1:82836057-82892850	12.7154	12.09	13.3408	OK
Dner	Dner	Dner	TSS12608	chr1:84366413-84692796	0.00655237	0	0.0252112	OK
Mir5126	Mir5126	Mir5126	TSS18199	chr1:84692413-84692490	0	0	0	OK
Pid1	Pid1	Pid1	TSS7288	chr1:84032867-84281220	5.87959	5.41463	6.34454	OK
Mir6353	Mir6353	Mir6353	TSS25279	chr1:84215423-84215536	0	0	0	OK
Fbxo36	Fbxo36	Fbxo36	TSS1326	chr1:84836415-84897061	1.47398	1.04631	1.90166	OK
Slc16a14	Slc16a14	Slc16a14	TSS27179	chr1:84903279-84931658	0.0207818	0	0.0502127	OK
A530032D15Rik	A530032D15Rik	A530032D15Rik	TSS18175	chr1:85084713-85106428	2.21098	1.85592	2.56603	OK
Gm7609	Gm7609	Gm7609	TSS3087	chr1:85196185-85210337	1.36607	1.06974	1.66241	OK
C130026I21Rik	C130026I21Rik	C130026I21Rik	TSS26982	chr1:85242918-85267141	1.67529	1.36666	1.98392	OK
Dock10	Dock10	Dock10	TSS23155,TSS5452	chr1:80497642-80755128	41.7216	40.3036	43.1395	OK
Trip12	Trip12	Trip12	TSS26180	chr1:84717763-84835879	23.9554	23.4675	24.4433	OK
9930111H07Rik	9930111H07Rik	9930111H07Rik	TSS3321	chr1:87671845-87681269	0	0	0	OK
Mir8096	Mir8096	Mir8096	TSS27250	chr1:87648522-87648649	0	0	0	OK
A630001G21Rik	A630001G21Rik	A630001G21Rik	TSS14011	chr1:87613657-87633181	10.2831	9.55191	11.0142	OK
Sp100	Sp100	Sp100	TSS16277	chr1:87546624-87606023	33.3011	32.0696	34.5327	OK
Sp110	Sp110	Sp110	TSS13061,TSS26813	chr1:87473474-87500466	58.3712	55.528	61.2143	OK
Sp140	Sp140	Sp140	TSS18417	chr1:87497277-87541611	29.3006	28.2133	30.3878	OK
4933407L21Rik	4933407L21Rik	4933407L21Rik	TSS1464	chr1:87825057-87828331	0	0	0	OK
2810459M11Rik	2810459M11Rik	2810459M11Rik	TSS18292	chr1:87942437-87952031	0.0143551	0	0.0384416	OK
Gpr55	Gpr55	Gpr55	TSS20852	chr1:87836111-87857630	0.180831	0.0977429	0.263919	OK
Spata3	Spata3	Spata3	TSS473	chr1:87918516-87926533	0	0	0	OK
Cab39	Cab39	Cab39	TSS13887	chr1:87690021-87748152	41.919	40.8826	42.9554	OK
Itm2c	Itm2c	Itm2c	TSS8453	chr1:87791084-87805273	53.6138	51.9891	55.2384	OK
B3gnt7	B3gnt7	B3gnt7	TSS26616	chr1:88199795-88203880	1.33585	1.11243	1.55927	OK
Armc9	Armc9	Armc9	TSS16559,TSS20728	chr1:88051354-88174859	2.24239	1.915	2.56979	OK
Psmd1	Psmd1	Psmd1	TSS24920	chr1:87961193-88035870	59.3045	57.9636	60.6455	OK
Htr2b	Htr2b	Htr2b	TSS16066	chr1:87995611-88008545	0.190327	0.0951635	0.285491	OK
C130036L24Rik	C130036L24Rik	C130036L24Rik	TSS15030	chr1:88256148-88264539	0.575564	0.358021	0.793107	OK
Nmur1	Nmur1	Nmur1	TSS21541	chr1:88282899-88284716	0.042975	0	0.103836	OK
1700019O17Rik	1700019O17Rik	1700019O17Rik	TSS6557	chr1:88322903-88324624	0	0	0	OK
Ncl	Ncl	Ncl	TSS14201	chr1:88241293-88256030	80.6206	79.6607	81.5804	OK
Snora75	Snora75	Snora75	TSS18551	chr1:88247744-88247860	0	0	0	OK
Gm24148	Gm24148	Gm24148	TSS22964	chr1:88248555-88248702	0	0	0	OK
Snord82	Snord82	Snord82	TSS26898	chr1:88252834-88252902	0	0	0	OK
Pde6d	Pde6d	Pde6d	TSS20102	chr1:88439589-88479076	18.5845	17.2276	19.9414	OK
Nppc	Nppc	Nppc	TSS480	chr1:88562867-88567148	0	0	0	OK
Cops7b	Cops7b	Cops7b	TSS13529	chr1:88483674-88503075	9.22542	8.58334	9.86751	OK
Alpi	Alpi	Alpi	TSS11199	chr1:88994576-88998181	0	0	0	OK
Ecel1	Ecel1	Ecel1	TSS12699,TSS9190	chr1:89044229-89052931	0	0	0	OK
Alppl2	Alppl2	Alppl2	TSS6107	chr1:88983265-88986503	0	0	0	OK
Prss56	Prss56	Prss56	TSS23560	chr1:89080067-89084979	0	0	0	OK
Akp3	Akp3	Akp3	TSS4757	chr1:89021582-89024487	0	0	0	OK
Chrnd	Chrnd	Chrnd	TSS9961	chr1:89087171-89096645	0	0	0	OK
Chrng	Chrng	Chrng	TSS20366	chr1:89102385-89108410	0.0129148	0	0.0387444	OK
Dis3l2	Dis3l2	Dis3l2	TSS8119	chr1:88600378-88946672	12.2861	11.5378	13.0343	OK
Efhd1	Efhd1	Efhd1	TSS895	chr1:89160938-89207366	0.0276499	0	0.0668072	OK
Eif4e2	Eif4e2	Eif4e2	TSS11691,TSS19540	chr1:89110488-89137063	31.719	30.281	33.1571	OK
3110079O15Rik	3110079O15Rik	3110079O15Rik	TSS4643	chr1:89366838-89372034	0	0	0	OK
Ngef	Ngef	Ngef	TSS25845,TSS26896	chr1:89373403-89470445	0.0614552	0.0091196	0.113791	OK
Neu2	Neu2	Neu2	TSS19721,TSS19930,TSS21838	chr1:89470601-89494415	0	0	0	OK
Gigyf2	Gigyf2	Gigyf2	TSS12094	chr1:89223572-89347385	13.5422	12.9073	14.1771	OK
Kcnj13	Kcnj13	Kcnj13	TSS25934	chr1:89282858-89291304	0.191222	0.0677524	0.314692	OK
Sag	Sag	Sag	TSS22287	chr1:89700254-89741732	0.0291928	0	0.0705352	OK
Atg16l1	Atg16l1	Atg16l1	TSS22038	chr1:89652585-89689003	11.7266	11.0309	12.4223	OK
Scarna6	Scarna6	Scarna6	TSS19937	chr1:89681145-89681393	172.05	158.818	185.283	OK
Usp40	Usp40	Usp40	TSS622	chr1:89841695-89905126	7.1574	6.7313	7.5835	OK
Dgkd	Dgkd	Dgkd	TSS27420	chr1:89749861-89841064	34.4411	33.6745	35.2077	OK
Inpp5d	Inpp5d	Inpp5d	TSS18789	chr1:89516886-89617085	50.312	48.5982	52.0258	OK
Ptma	Ptma	Ptma	TSS20231	chr1:88423310-88427273	1673.93	1661.69	1686.17	OK
Ugt1a10	Ugt1a10	Ugt1a10	TSS20042	chr1:89951985-90116577	0.103108	0.0367771	0.169439	OK
Ugt1a9	Ugt1a9	Ugt1a9	TSS9115	chr1:89967353-90116577	0.0530115	0	0.108717	OK
Ugt1a7c	Ugt1a7c	Ugt1a7c	TSS14244	chr1:89991575-90116577	20.2478	19.0896	21.4059	OK
Ugt1a6b	Ugt1a6b	Ugt1a6b	TSS6265	chr1:89999831-90115573	2.40716	1.97009	2.84424	OK
Ugt1a6a	Ugt1a6a	Ugt1a6a	TSS21770	chr1:90031383-90116577	0.701369	0.520506	0.882232	OK
Ugt1a5	Ugt1a5	Ugt1a5	TSS21710	chr1:90062586-90116577	0.105604	0.0333978	0.177809	OK
Ugt1a2	Ugt1a2	Ugt1a2	TSS12364	chr1:90097185-90116577	0.0290107	0	0.0685299	OK
Ugt1a1	Ugt1a1	Ugt1a1	TSS20924	chr1:90108533-90116577	0.0284587	0	0.07039	OK
Dnajb3	Dnajb3	Dnajb3	TSS24413	chr1:90101306-90102323	0.795626	0.505104	1.08615	OK
Spp2	Spp2	Spp2	TSS14971	chr1:90303593-90323013	0	0	0	OK
Trpm8	Trpm8	Trpm8	TSS23482	chr1:90203286-90285426	0	0	0	OK
Glrp1	Glrp1	Glrp1	TSS9679	chr1:90396445-90406641	0.860624	0.648887	1.07236	OK
Gm19589	Gm19589	Gm19589	TSS22844	chr1:90448091-90458741	0.00923921	0	0.0277176	OK
Platr5	Platr5	Platr5	TSS24001	chr1:90651464-90652308	0	0	0	OK
1700067G17Rik	1700067G17Rik	1700067G17Rik	TSS16219	chr1:90912687-90918785	0	0	0	OK
C030007H22Rik	C030007H22Rik	C030007H22Rik	TSS15380	chr1:91256916-91302708	0	0	0	OK
Sh3bp4	Sh3bp4	Sh3bp4	TSS12202	chr1:90967036-91050368	1.41823	1.22325	1.6132	OK
Arl4c	Arl4c	Arl4c	TSS1647	chr1:90594800-90598766	9.27113	8.799	9.74326	OK
Asb18	Asb18	Asb18	TSS21808	chr1:91849252-91911152	0	0	0	OK
Iqca	Iqca	Iqca	TSS7490	chr1:91938706-92049976	0	0	0	OK
Gbx2	Gbx2	Gbx2	TSS18312	chr1:91824536-91827751	1.07591	0.850722	1.30109	OK
Ackr3	Ackr3	Ackr3	TSS4986	chr1:92100554-92112297	0.0606172	0	0.123798	OK
Agap1	Agap1	Agap1	TSS5245	chr1:91351385-91791857	2.28221	2.10746	2.45696	OK
4933400F21Rik	4933400F21Rik	4933400F21Rik	TSS17059	chr1:91573081-91580467	0.0395534	0.00725818	0.0718485	OK
Prlh	Prlh	Prlh	TSS17747	chr1:92849684-92850589	0	0	0	OK
Mlph	Mlph	Mlph	TSS19860	chr1:92811676-92847719	0.121017	0.0702975	0.171737	OK
Rab17	Rab17	Rab17	TSS18968,TSS24504	chr1:92854709-92866197	1.11431	0.853068	1.37555	OK
Col6a3	Col6a3	Col6a3	TSS5671	chr1:92663434-92740548	0.136156	0.0998786	0.172434	OK
Cops8	Cops8	Cops8	TSS23721	chr1:92499999-92509916	24.8977	23.7374	26.0579	OK
Mroh2a	Mroh2a	Mroh2a	TSS9619	chr1:90123594-90158864	0.0465023	0.0215582	0.0714464	OK
Hjurp	Hjurp	Hjurp	TSS13723	chr1:90155430-90174154	9.00128	8.47883	9.52374	OK
6430706D22Rik	6430706D22Rik	6430706D22Rik	TSS15707	chr1:90159687-90165983	47.263	44.9287	49.5974	OK
A730008H23Rik	A730008H23Rik	A730008H23Rik	TSS6547	chr1:90161402-90174132	29.5374	27.646	31.4289	OK
Rbm44	Rbm44	Rbm44	TSS1163	chr1:93041679-93067372	0.585552	0.465176	0.705928	OK
Lrrfip1	Lrrfip1	Lrrfip1	TSS21227,TSS7446	chr1:92895303-93025521	47.5054	45.3283	49.6825	OK
Ramp1	Ramp1	Ramp1	TSS26640	chr1:93076398-93121773	39.2029	37.1756	41.2301	OK
Ube2f	Ube2f	Ube2f	TSS21833	chr1:93146895-93182602	28.7656	27.2887	30.2425	OK
Klhl30	Klhl30	Klhl30	TSS8616	chr1:93247649-93258981	0.349974	0.243773	0.456175	OK
Espnl	Espnl	Espnl	TSS25764	chr1:93218651-93244880	0.159378	0.106433	0.212322	OK
Fam132b	Fam132b	Fam132b	TSS1772	chr1:93263006-93270794	0.471232	0.342819	0.599645	OK
Scly	Scly	Scly	TSS24751	chr1:93194914-93217657	15.8559	15.0127	16.6991	OK
1700020N18Rik	1700020N18Rik	1700020N18Rik	TSS5101	chr1:93301456-93302606	0.352752	0.0647312	0.640773	OK
Per2	Per2	Per2	TSS21839	chr1:93312558-93355905	1.61115	1.45044	1.77187	OK
Ilkap	Ilkap	Ilkap	TSS7589	chr1:93272407-93295360	33.3521	31.7675	34.9367	OK
Hes6	Hes6	Hes6	TSS2269	chr1:93308059-93309799	31.6564	30.0883	33.2245	OK
Traf3ip1	Traf3ip1	Traf3ip1	TSS16008	chr1:93391244-93425884	2.2409	1.99108	2.49072	OK
Twist2	Twist2	Twist2	TSS24252	chr1:93698053-93744604	0.0394716	0	0.0953708	OK
Asb1	Asb1	Asb1	TSS2568,TSS27509	chr1:93437141-93456167	5.64082	5.29448	5.98716	OK
Hdac4	Hdac4	Hdac4	TSS18967	chr1:93829331-94044970	5.11718	4.76339	5.47097	OK
Olfr1414	Olfr1414	Olfr1414	TSS1235	chr1:94407624-94415092	0	0	0	OK
Olfr1416	Olfr1416	Olfr1416	TSS19802	chr1:94376257-94377196	0	0	0	OK
Olfr1415	Olfr1415	Olfr1415	TSS16883	chr1:94387394-94388330	0	0	0	OK
Olfr1411	Olfr1411	Olfr1411	TSS18100	chr1:94493097-94494069	0	0	0	OK
Olfr1413	Olfr1413	Olfr1413	TSS21050	chr1:94469701-94470783	0	0	0	OK
Olfr1410	Olfr1410	Olfr1410	TSS21363	chr1:94504415-94505384	0	0	0	OK
Olfr1412	Olfr1412	Olfr1412	TSS12655	chr1:94484908-94485874	0	0	0	OK
Olfr12	Olfr12	Olfr12	TSS20855	chr1:94516457-94517578	0	0	0	OK
Otos	Otos	Otos	TSS27284	chr1:94540794-94545418	1.04375	0.625874	1.46163	OK
Ndufa10	Ndufa10	Ndufa10	TSS15028	chr1:94336295-94370335	71.2565	68.7711	73.7418	OK
Mir6900	Mir6900	Mir6900	TSS11540	chr1:94361059-94361119	0	0	0	OK
Myeov2	Myeov2	Myeov2	TSS10921,TSS25213	chr1:94533721-94538562	113.909	106.212	121.605	OK
Ankmy1	Ankmy1	Ankmy1	TSS24358	chr1:94766705-94799483	0.0516518	0.0126067	0.0906969	OK
Dusp28	Dusp28	Dusp28	TSS21148	chr1:94803565-94805197	4.20261	3.65713	4.74809	OK
Aqp12	Aqp12	Aqp12	TSS9182	chr1:94902910-94908846	0	0	0	OK
Agxt	Agxt	Agxt	TSS3183	chr1:95031816-95041998	0	0	0	OK
Rnpepl1	Rnpepl1	Rnpepl1	TSS22910	chr1:94807401-94817162	13.0374	12.3942	13.6807	OK
2310007B03Rik	2310007B03Rik	2310007B03Rik	TSS18500,TSS20079	chr1:95047931-95057525	0	0	0	OK
9430060I03Rik	9430060I03Rik	9430060I03Rik	TSS2015	chr1:94830119-94847167	0.300803	0.161635	0.439971	OK
Capn10	Capn10	Capn10	TSS14962	chr1:94830984-94844525	6.0114	5.49474	6.52805	OK
Gpc1	Gpc1	Gpc1	TSS10751	chr1:94728262-94756773	31.0527	30.1372	31.9683	OK
Mir149	Mir149	Mir149	TSS10642	chr1:94746954-94747020	0	0	0	OK
Gpr35	Gpr35	Gpr35	TSS17701,TSS19884,TSS630	chr1:94869695-94882968	1.58024	1.37994	1.78055	OK
Kif1a	Kif1a	Kif1a	TSS15021,TSS19707	chr1:94912031-94998451	0.244898	0.189742	0.300054	OK
Sned1	Sned1	Sned1	TSS3870	chr1:95132473-95193025	0.100202	0.0530319	0.147373	OK
Mir6901	Mir6901	Mir6901	TSS20641	chr1:95171125-95171187	0	0	0	OK
Mterf4	Mterf4	Mterf4	TSS13769	chr1:95195787-95202447	4.22535	3.87188	4.57882	OK
Pask	Pask	Pask	TSS19757	chr1:95206013-95239365	5.17527	4.86549	5.48505	OK
Ano7	Ano7	Ano7	TSS25690	chr1:95270472-95300881	0.053059	0.0136685	0.0924496	OK
Ppp1r7	Ppp1r7	Ppp1r7	TSS15184	chr1:95240221-95264195	13.9634	13.3603	14.5666	OK
Mir6902	Mir6902	Mir6902	TSS5014	chr1:95242668-95242732	0	0	0	OK
Mir6345	Mir6345	Mir6345	TSS18430	chr1:95248734-95248862	0	0	0	OK
Bok	Bok	Bok	TSS8312	chr1:95582270-95592339	0.715021	0.487581	0.94246	OK
Thap4	Thap4	Thap4	TSS3592	chr1:95601967-95651415	12.2821	11.5317	13.0325	OK
Farp2	Farp2	Farp2	TSS14079	chr1:95408680-95518553	0.43051	0.325487	0.535534	OK
Stk25	Stk25	Stk25	TSS26571	chr1:95517327-95532304	20.2197	19.0786	21.3607	OK
Atg4b	Atg4b	Atg4b	TSS10822	chr1:95651609-95686106	15.7509	15.0359	16.4659	OK
Hdlbp	Hdlbp	Hdlbp	TSS3377,TSS7308	chr1:95302516-95375494	51.8458	49.9927	53.6988	OK
Dtymk	Dtymk	Dtymk	TSS2848	chr1:95689152-95698511	79.3658	75.2723	83.4593	OK
Gal3st2	Gal3st2	Gal3st2	TSS3515	chr1:95757920-95773071	0	0	0	OK
Gm9994	Gm9994	Gm9994	TSS11684	chr1:95815013-95837816	0	0	0	OK
Neu4	Neu4	Neu4	TSS19405	chr1:95917069-95924907	0	0	0	OK
Gm6086	Gm6086	Gm6086	TSS21553	chr1:95887085-95908116	0.01167	0	0.0281968	OK
D2hgdh	D2hgdh	D2hgdh	TSS13763	chr1:95721816-95748751	6.02857	5.59026	6.46687	OK
Pdcd1	Pdcd1	Pdcd1	TSS19556	chr1:95934881-95949130	0.642459	0.459544	0.825375	OK
4930440C22Rik	4930440C22Rik	4930440C22Rik	TSS27304	chr1:96694018-96699049	0	0	0	OK
Ing5	Ing5	Ing5	TSS20707	chr1:95700541-95718677	11.3652	10.8792	11.8513	OK
Fam174a	Fam174a	Fam174a	TSS19495	chr1:97210204-97231861	9.73087	9.0504	10.4113	OK
2020-09-02	2020-09-02	2020-09-02	TSS1082,TSS27193	chr1:95375569-95406309	64.0536	61.3835	66.7236	OK
4930533P14Rik	4930533P14Rik	4930533P14Rik	TSS13988	chr1:98508633-98559150	0	0	0	OK
4930598F16Rik	4930598F16Rik	4930598F16Rik	TSS23511	chr1:97597760-97613095	0	0	0	OK
Slco6b1	Slco6b1	Slco6b1	TSS20256	chr1:98802752-98894137	0	0	0	OK
1700063A18Rik	1700063A18Rik	1700063A18Rik	TSS22259	chr1:97887235-97918335	0	0	0	OK
Slco6c1	Slco6c1	Slco6c1	TSS3981	chr1:98956025-99024880	0	0	0	OK
Slco4c1	Slco4c1	Slco4c1	TSS24855	chr1:98715360-98768748	0.621084	0.45923	0.782937	OK
Panct2	Panct2	Panct2	TSS6393	chr1:98767702-98777811	0.139276	0.0809036	0.197647	OK
D1Ertd622e	D1Ertd622e	D1Ertd622e	TSS19997	chr1:99540478-99558595	9.09719	8.52566	9.66872	OK
St8sia4	St8sia4	St8sia4	TSS437	chr1:97484258-97564171	29.853	28.3225	31.3835	OK
Gin1	Gin1	Gin1	TSS18783	chr1:99666755-99689548	3.60323	3.18359	4.02287	OK
Slco6d1	Slco6d1	Slco6d1	TSS4472	chr1:100317700-100405957	0	0	0	OK
1810006J02Rik	1810006J02Rik	1810006J02Rik	TSS18276	chr1:100028043-100041232	0.193603	0.0862112	0.300994	OK
Gm20268	Gm20268	Gm20268	TSS3535	chr1:103052344-103071779	0	0	0	OK
Cntnap5b	Cntnap5b	Cntnap5b	TSS116	chr1:101669341-102382519	0	0	0	OK
Ppip5k2	Ppip5k2	Ppip5k2	TSS21285	chr1:99602619-99666669	17.9961	17.4441	18.5482	OK
Pam	Pam	Pam	TSS19415	chr1:99717670-99992209	10.0627	9.58076	10.5446	OK
B230216N24Rik	B230216N24Rik	B230216N24Rik	TSS5286	chr1:99927699-99944370	0.0669928	0	0.144349	OK
Cdh20	Cdh20	Cdh20	TSS13118	chr1:106665395-106892058	0	0	0	OK
Rnf152	Rnf152	Rnf152	TSS13455	chr1:107173493-107253287	0.00551689	0	0.0153194	OK
Pign	Pign	Pign	TSS6479	chr1:107414998-107560253	8.93346	8.58293	9.28399	OK
Tnfrsf11a	Tnfrsf11a	Tnfrsf11a	TSS9425	chr1:107677299-107744558	0.767441	0.647334	0.887549	OK
Gm20753	Gm20753	Gm20753	TSS7285	chr1:108049201-108068101	0	0	0	OK
2310035C23Rik	2310035C23Rik	2310035C23Rik	TSS4475	chr1:107560437-107651708	8.54365	8.02711	9.06019	OK
Phlpp1	Phlpp1	Phlpp1	TSS26199	chr1:108068445-108290822	2.79816	2.59029	3.00603	OK
Zcchc2	Zcchc2	Zcchc2	TSS18920	chr1:107886982-107930654	6.43042	6.06608	6.79475	OK
Kdsr	Kdsr	Kdsr	TSS20953	chr1:108616986-108656319	5.70277	5.39119	6.01436	OK
Bcl2	Bcl2	Bcl2	TSS291	chr1:108434754-108610867	7.95837	7.48002	8.43671	OK
Mir3473f	Mir3473f	Mir3473f	TSS11559	chr1:108443072-108443208	0	0	0	OK
Serpinb3a	Serpinb3a	Serpinb3a	TSS23122	chr1:108942163-108948880	0	0	0	OK
Serpinb12	Serpinb12	Serpinb12	TSS3434,TSS3666	chr1:108831025-108853657	0	0	0	OK
Serpinb13	Serpinb13	Serpinb13	TSS26569	chr1:108877560-108897772	0	0	0	OK
Serpinb3b	Serpinb3b	Serpinb3b	TSS620	chr1:109050537-109057691	0	0	0	OK
Serpinb5	Serpinb5	Serpinb5	TSS26133	chr1:108757756-108779925	0	0	0	OK
Serpinb3d	Serpinb3d	Serpinb3d	TSS18064	chr1:108974769-108980057	0	0	0	OK
Serpinb11	Serpinb11	Serpinb11	TSS7042	chr1:109258890-109277052	0	0	0	OK
Serpinb3c	Serpinb3c	Serpinb3c	TSS1395	chr1:109167777-109174948	0	0	0	OK
Serpinb7	Serpinb7	Serpinb7	TSS19773	chr1:109319265-109349266	0.0395067	0	0.0851252	OK
Serpinb2	Serpinb2	Serpinb2	TSS21448,TSS22421	chr1:109407999-109422177	5.41782	4.87006	5.96559	OK
D830032E09Rik	D830032E09Rik	D830032E09Rik	TSS17234	chr1:109813835-109847524	0	0	0	OK
Serpinb10	Serpinb10	Serpinb10	TSS3552	chr1:109425579-109445848	1.51281	1.29686	1.72876	OK
Serpinb8	Serpinb8	Serpinb8	TSS2566	chr1:109486582-109505555	1.98754	1.64255	2.33252	OK
Cdh7	Cdh7	Cdh7	TSS13249	chr1:111880313-112035578	0	0	0	OK
Vps4b	Vps4b	Vps4b	TSS19749	chr1:108667364-108693302	29.1526	28.2273	30.078	OK
Cdh19	Cdh19	Cdh19	TSS6122	chr1:112785771-112873949	0	0	0	OK
Dsel	Dsel	Dsel	TSS11344	chr1:113755278-113761495	0.881187	0.759623	1.00275	OK
Cntnap5a	Cntnap5a	Cntnap5a	TSS10895	chr1:117581713-118477251	0	0	0	OK
Tsn	Tsn	Tsn	TSS14584	chr1:120195094-120207709	38.1642	37.0631	39.2653	OK
Nifk	Nifk	Nifk	TSS26785	chr1:120218419-120230408	38.5211	37.0995	39.9427	OK
Inhbb	Inhbb	Inhbb	TSS24017	chr1:121312041-121318825	0.00555577	0	0.0166673	OK
Tfcp2l1	Tfcp2l1	Tfcp2l1	TSS8158	chr1:120524521-120581745	0.0549497	0.0315191	0.0783803	OK
Gli2	Gli2	Gli2	TSS1663	chr1:120730637-120950196	0	0	0	OK
Mir6346	Mir6346	Mir6346	TSS20449	chr1:120850796-120850876	0	0	0	OK
3830432H09Rik	3830432H09Rik	3830432H09Rik	TSS19801	chr1:121426056-121432742	0.0302742	0	0.0652318	OK
Epb4.1l5	Epb4.1l5	Epb4.1l5	TSS21786	chr1:121441609-121545577	0.524702	0.412192	0.637211	OK
Ralb	Ralb	Ralb	TSS12014	chr1:121366881-121401359	27.8488	26.7543	28.9432	OK
Tmem185b	Tmem185b	Tmem185b	TSS15697	chr1:121422730-121425560	10.2918	9.69688	10.8868	OK
Cfap221	Cfap221	Cfap221	TSS21807	chr1:121820095-121891787	0	0	0	OK
Tmem177	Tmem177	Tmem177	TSS352	chr1:121804477-121809745	2.87815	2.58889	3.16742	OK
Sctr	Sctr	Sctr	TSS17212	chr1:121903556-121960109	0	0	0	OK
Tmem37	Tmem37	Tmem37	TSS1689	chr1:121963953-121970357	0.212167	0.0621422	0.362192	OK
Ptpn4	Ptpn4	Ptpn4	TSS11991	chr1:121554669-121733648	3.96374	3.68073	4.24676	OK
Clasp1	Clasp1	Clasp1	TSS8907	chr1:120285634-120506039	11.8333	11.2349	12.4316	OK
2900060B14Rik	2900060B14Rik	2900060B14Rik	TSS24286	chr1:120355245-120355842	1.76622	1.15483	2.3776	OK
3110009E18Rik	3110009E18Rik	3110009E18Rik	TSS7984	chr1:122017763-122084766	5.66291	4.41703	6.90878	OK
C1ql2	C1ql2	C1ql2	TSS23096	chr1:122237158-122239751	0	0	0	OK
Marco	Marco	Marco	TSS2726	chr1:122371114-122401661	0.0623109	0.00657833	0.118043	OK
En1	En1	En1	TSS23935	chr1:122499063-122504568	0	0	0	OK
Celrr	Celrr	Celrr	TSS26081	chr1:122983981-123017552	0	0	0	OK
Steap3	Steap3	Steap3	TSS10827,TSS8018	chr1:122122992-122167659	8.43909	7.79179	9.08639	OK
Insig2	Insig2	Insig2	TSS12248,TSS17737,TSS19712	chr1:123200929-123229166	3.94793	3.53849	4.35738	OK
Htr5b	Htr5b	Htr5b	TSS21533	chr1:123406349-123425042	0.0123338	0	0.0370015	OK
Dbi	Dbi	Dbi	TSS12146,TSS17532	chr1:122009856-122017673	291.01	276.727	305.293	OK
Ccdc93	Ccdc93	Ccdc93	TSS15520	chr1:123327643-123403037	6.58995	6.22214	6.95777	OK
Dpp10	Dpp10	Dpp10	TSS11765	chr1:125228714-125942136	0.0101796	0	0.0245958	OK
Ddx18	Ddx18	Ddx18	TSS16250	chr1:123450411-123464557	24.7703	23.7317	25.809	OK
Slc35f5	Slc35f5	Slc35f5	TSS12252	chr1:127457592-127492261	6.84178	6.33458	7.34899	OK
Nckap5	Nckap5	Nckap5	TSS12561,TSS13601	chr1:127810212-128727209	0.00328926	0	0.0213171	OK
Gpr39	Gpr39	Gpr39	TSS13624	chr1:127573572-127770438	0.00899454	0	0.0344349	OK
Lypd1	Lypd1	Lypd1	TSS3580	chr1:127768618-127808791	0.0120721	0	0.0466125	OK
Tmem163	Tmem163	Tmem163	TSS18576	chr1:129386918-129574598	1.69851	1.43829	1.95873	OK
Acmsd	Acmsd	Acmsd	TSS4905	chr1:129625989-129664141	0.116752	0.0432174	0.190287	OK
2900009J06Rik	2900009J06Rik	2900009J06Rik	TSS2395	chr1:129650193-129670631	0.0745946	0	0.287863	OK
Mgat5	Mgat5	Mgat5	TSS8678	chr1:129101562-129379549	25.538	24.6496	26.4265	OK
Map3k19	Map3k19	Map3k19	TSS2357	chr1:129711847-129736867	0.403675	0.30311	0.504239	OK
Ccnt2	Ccnt2	Ccnt2	TSS21069	chr1:129670740-129701414	8.65148	8.16624	9.13673	OK
Rab3gap1	Rab3gap1	Rab3gap1	TSS9432	chr1:129765349-129840453	16.1664	15.5667	16.7661	OK
Zranb3	Zranb3	Zranb3	TSS1345,TSS15421	chr1:129850755-129999624	4.50401	4.15328	4.85474	OK
R3hdm1	R3hdm1	R3hdm1	TSS21820	chr1:129999882-130134312	4.46522	4.16659	4.76385	OK
Mir128-1	Mir128-1	Mir128-1	TSS14975	chr1:130098937-130099007	0	0	0	OK
Lct	Lct	Lct	TSS15949	chr1:130181340-130224895	0.0568251	0.0272112	0.0864391	OK
Ubxn4	Ubxn4	Ubxn4	TSS15982	chr1:130140757-130175954	26.2503	25.4691	27.0315	OK
Actr3	Actr3	Actr3	TSS14026	chr1:127289481-127332304	200.913	195.248	206.579	OK
Thsd7b	Thsd7b	Thsd7b	TSS2968	chr1:131169880-132115855	0.00746852	0	0.0180453	OK
Cd55b	Cd55b	Cd55b	TSS15918	chr1:132285104-132319576	0.0683639	0	0.157735	OK
Zp3r	Zp3r	Zp3r	TSS9254	chr1:132473282-132526183	0	0	0	OK
C4bp	C4bp	C4bp	TSS27353	chr1:132532497-132558195	0	0	0	OK
Dars	Dars	Dars	TSS27496	chr1:130260283-130313993	66.1475	62.923	69.372	OK
Cd55	Cd55	Cd55	TSS20467	chr1:132335606-132359317	2.61018	2.29008	2.93028	OK
C4bp-ps1	C4bp-ps1	C4bp-ps1	TSS9123	chr1:132566778-132578148	0	0	0	OK
Il24	Il24	Il24	TSS25500	chr1:132778650-132783988	0	0	0	OK
Mcm6	Mcm6	Mcm6	TSS20684	chr1:130228167-130256233	159.045	156.714	161.375	OK
Fcmr	Fcmr	Fcmr	TSS15639	chr1:132762353-132777367	5.74015	5.11015	6.37015	OK
Fcamr	Fcamr	Fcamr	TSS21917	chr1:132697478-132711317	0	0	0	OK
AA986860	AA986860	AA986860	TSS9453	chr1:132628552-132641199	0.306175	0.204465	0.407884	OK
Il20	Il20	Il20	TSS5085	chr1:132803768-132807873	0	0	0	OK
Pigr	Pigr	Pigr	TSS4238	chr1:132723260-132748826	0.0524199	0.0115526	0.0932871	OK
Il19	Il19	Il19	TSS20415	chr1:132829232-132835818	0.0263367	0	0.0790101	OK
Cxcr4	Cxcr4	Cxcr4	TSS17610	chr1:130484775-130488876	97.6301	95.2794	99.9808	OK
Il10	Il10	Il10	TSS18029	chr1:132916421-132921547	0.0991952	0.0104723	0.187918	OK
Pfkfb2	Pfkfb2	Pfkfb2	TSS12119,TSS15678,TSS21858	chr1:132585619-132625830	4.56525	4.20705	4.92346	OK
Yod1	Yod1	Yod1	TSS5030	chr1:132613903-132618634	3.39981	3.07459	3.72503	OK
Dyrk3	Dyrk3	Dyrk3	TSS6560	chr1:133025017-133034811	5.84066	5.31147	6.36986	OK
Eif2d	Eif2d	Eif2d	TSS2717	chr1:133049783-133070048	23.2011	21.7591	24.6431	OK
Rassf5	Rassf5	Rassf5	TSS5869	chr1:133072986-133141755	20.6952	19.9334	21.457	OK
Ikbke	Ikbke	Ikbke	TSS13669	chr1:133151178-133176140	15.288	14.6119	15.9641	OK
Avpr1b	Avpr1b	Avpr1b	TSS15108	chr1:133495690-133508577	0	0	0	OK
Fam72a	Fam72a	Fam72a	TSS2221	chr1:133424565-133436449	3.39118	2.98947	3.79289	OK
Srgap2	Srgap2	Srgap2	TSS1185	chr1:133181827-133423938	5.09649	4.85387	5.33912	OK
Mapkapk2	Mapkapk2	Mapkapk2	TSS24814	chr1:132950280-132994120	189.241	186.528	191.954	OK
Ctse	Ctse	Ctse	TSS25545	chr1:133534890-133572084	13.2869	12.4993	14.0745	OK
Slc26a9	Slc26a9	Slc26a9	TSS20880	chr1:133640598-133666982	0.0130746	0	0.0315907	OK
Pm20d1	Pm20d1	Pm20d1	TSS15637	chr1:133693971-133714692	0.0538453	0.0157709	0.0919196	OK
Rab7b	Rab7b	Rab7b	TSS12110	chr1:133585271-133610041	9.50098	8.89075	10.1112	OK
Slc41a1	Slc41a1	Slc41a1	TSS25674	chr1:133724588-133745440	3.53405	3.26407	3.80404	OK
Rab29	Rab29	Rab29	TSS1071	chr1:133763853-133769464	15.1554	13.9898	16.321	OK
Slc45a3	Slc45a3	Slc45a3	TSS27400,TSS9714	chr1:133859491-133879549	3.43944	3.09001	3.78887	OK
Elk4	Elk4	Elk4	TSS15590	chr1:133904181-133922261	13.0434	12.462	13.6249	OK
Klhdc8a	Klhdc8a	Klhdc8a	TSS24769	chr1:134195202-134203934	0	0	0	OK
Mfsd4	Mfsd4	Mfsd4	TSS7212	chr1:133923197-133964639	4.16005	3.73152	4.58858	OK
Cdk18	Cdk18	Cdk18	TSS13834	chr1:134010123-134036262	1.1587	0.967566	1.34984	OK
Lemd1	Lemd1	Lemd1	TSS18990	chr1:134088012-134153959	0	0	0	OK
Mir135b	Mir135b	Mir135b	TSS8150	chr1:134094664-134094761	0	0	0	OK
Nuak2	Nuak2	Nuak2	TSS26445	chr1:134212701-134230065	9.98458	9.29131	10.6779	OK
Tmcc2	Tmcc2	Tmcc2	TSS2523	chr1:134252891-134287858	7.97277	7.49856	8.44697	OK
Dstyk	Dstyk	Dstyk	TSS8021	chr1:134314029-134363536	6.30503	6.00108	6.60898	OK
Cntn2	Cntn2	Cntn2	TSS1215	chr1:134406001-134439517	0.0536393	0.0303005	0.0769781	OK
Tmem81	Tmem81	Tmem81	TSS9824	chr1:134402806-134405216	2.57314	2.18239	2.9639	OK
Lrrn2	Lrrn2	Lrrn2	TSS11351	chr1:134776931-134836582	0.00714036	0	0.0214211	OK
Nfasc	Nfasc	Nfasc	TSS13377,TSS16547,TSS23643	chr1:134461266-134638374	0	0	0	OK
Gm10538	Gm10538	Gm10538	TSS21214	chr1:134625929-134629403	0	0	0	OK
Rbbp5	Rbbp5	Rbbp5	TSS24861	chr1:134373943-134402242	14.7232	14.102	15.3444	OK
Pik3c2b	Pik3c2b	Pik3c2b	TSS4091	chr1:134942588-135005265	0.764412	0.668763	0.860061	OK
Nucks1	Nucks1	Nucks1	TSS20840	chr1:133807034-133832898	83.8493	80.755	86.9437	OK
Golt1a	Golt1a	Golt1a	TSS790	chr1:135206399-135219603	0	0	0	OK
Ren2	Ren2	Ren2	TSS6001	chr1:135247142-135256900	4.54548e-07	0	0.0333176	OK
Ren1	Ren1	Ren1	TSS8731	chr1:135247250-135256896	0.162153	0.0472517	0.277054	OK
Kiss1	Kiss1	Kiss1	TSS6773	chr1:135223788-135226299	0	0	0	OK
Sox13	Sox13	Sox13	TSS8838	chr1:135278876-135320789	1.03929	0.871791	1.20678	OK
Etnk2	Etnk2	Etnk2	TSS11573	chr1:135260148-135276895	0.0858719	0.0251513	0.146593	OK
Plekha6	Plekha6	Plekha6	TSS22563	chr1:135142673-135200012	0.51753	0.433204	0.601856	OK
Gm19461	Gm19461	Gm19461	TSS16022	chr1:135146428-135166385	0.0308246	0	0.0616642	OK
Ppp1r15b	Ppp1r15b	Ppp1r15b	TSS15036	chr1:135027742-135036377	34.3989	33.627	35.1708	OK
Mdm4	Mdm4	Mdm4	TSS21955,TSS361	chr1:134882681-134927164	12.9733	12.4472	13.4995	OK
Snrpe	Snrpe	Snrpe	TSS7306	chr1:135500447-135506857	195.269	187.964	202.575	OK
Lax1	Lax1	Lax1	TSS12675,TSS14371	chr1:135575605-135586685	3.35285	2.9595	3.74621	OK
Fmod	Fmod	Fmod	TSS13810	chr1:135934091-135944854	0	0	0	OK
Optc	Optc	Optc	TSS12039,TSS13354	chr1:135793770-135804576	0.0155626	0	0.0823518	OK
Prelp	Prelp	Prelp	TSS8282	chr1:135806881-135817978	0	0	0	OK
Chit1	Chit1	Chit1	TSS8322	chr1:136007818-136048117	0.242084	0.116992	0.367176	OK
Myog	Myog	Myog	TSS4240	chr1:136186580-136189125	0.0344521	0	0.0832426	OK
Chil1	Chil1	Chil1	TSS3326	chr1:136078980-136086608	4.16445	3.66198	4.66692	OK
Zc3h11a	Zc3h11a	Zc3h11a	TSS18998	chr1:135516447-135557976	20.6863	19.7977	21.575	OK
Zbed6	Zbed6	Zbed6	TSS4394	chr1:135552455-135557462	5.80648	5.47616	6.1368	OK
Mybph	Mybph	Mybph	TSS7450	chr1:136090024-136097809	0	0	0	OK
Adora1	Adora1	Adora1	TSS14023,TSS2669	chr1:136095791-136132034	0.00515194	0	0.026677	OK
Btg2	Btg2	Btg2	TSS2341	chr1:135971441-135975732	24.2583	23.3893	25.1273	OK
Atp2b4	Atp2b4	Atp2b4	TSS23806	chr1:135599250-135650324	6.92688	6.52573	7.32804	OK
Mir6903	Mir6903	Mir6903	TSS9456	chr1:135623134-135623222	0	0	0	OK
Ppfia4	Ppfia4	Ppfia4	TSS18244	chr1:136193359-136229505	5.59285	5.29842	5.88727	OK
4933406M09Rik	4933406M09Rik	4933406M09Rik	TSS2597	chr1:136282516-136287560	0.0141253	0	0.0423758	OK
Cyb5r1	Cyb5r1	Cyb5r1	TSS27521	chr1:136302566-136308315	16.9078	15.8803	17.9353	OK
Tmem183a	Tmem183a	Tmem183a	TSS8865	chr1:136242673-136258576	18.5268	17.5127	19.5409	OK
Klhl12	Klhl12	Klhl12	TSS20531	chr1:136352131-136387450	6.52642	6.07958	6.97326	OK
Mgat4e	Mgat4e	Mgat4e	TSS24651	chr1:136437517-136446259	0.0144366	0	0.0565839	OK
Rabif	Rabif	Rabif	TSS27283	chr1:136391236-136404461	15.0948	14.2185	15.971	OK
Syt2	Syt2	Syt2	TSS18693	chr1:136543257-136645994	0.00705185	0	0.0211556	OK
Adipor1	Adipor1	Adipor1	TSS10287,TSS26713	chr1:136311954-136329927	41.653	39.9758	43.3301	OK
Ppp1r12b	Ppp1r12b	Ppp1r12b	TSS12147,TSS1871	chr1:136662519-136852517	2.49521	2.2009	2.78953	OK
Lgr6	Lgr6	Lgr6	TSS18128	chr1:136882929-137001853	0.0197082	0	0.0424652	OK
Ube2t	Ube2t	Ube2t	TSS22500	chr1:136859141-136870756	11.869	10.6979	13.04	OK
Ptprv	Ptprv	Ptprv	TSS26007	chr1:137005074-137029152	0.703336	0.597803	0.808869	OK
Kdm5b	Kdm5b	Kdm5b	TSS4305	chr1:136456754-136529455	10.8651	10.4637	11.2664	OK
Gpr37l1	Gpr37l1	Gpr37l1	TSS25497	chr1:137056826-137064258	0	0	0	OK
Elf3	Elf3	Elf3	TSS23814	chr1:137150150-137155049	0	0	0	OK
Arl8a	Arl8a	Arl8a	TSS13021	chr1:137043410-137052845	11.4442	10.617	12.2715	OK
Ptpn7	Ptpn7	Ptpn7	TSS22460	chr1:137029301-137041897	52.2955	51.0392	53.5519	OK
Shisa4	Shisa4	Shisa4	TSS16148	chr1:137268032-137271640	0.0882841	0	0.176611	OK
Lmod1	Lmod1	Lmod1	TSS18265	chr1:137221389-137264642	0	0	0	OK
Timm17a	Timm17a	Timm17a	TSS14179	chr1:137198111-137210314	40.6461	38.4235	42.8688	OK
Rnpep	Rnpep	Rnpep	TSS23263	chr1:137159275-137180661	59.8794	57.1641	62.5946	OK
Nav1	Nav1	Nav1	TSS1793	chr1:137331156-137481932	1.21834	1.12379	1.31288	OK
Mir1231	Mir1231	Mir1231	TSS18347	chr1:137351179-137351260	0	0	0	OK
Ipo9	Ipo9	Ipo9	TSS3892	chr1:137278891-137327068	15.6978	15.2107	16.1849	OK
Pkp1	Pkp1	Pkp1	TSS19584	chr1:137767971-137815601	0	0	0	OK
Tnni1	Tnni1	Tnni1	TSS16292,TSS5724	chr1:137695997-137707566	0.491854	0.254223	0.729485	OK
Lad1	Lad1	Lad1	TSS19006	chr1:137715174-137729918	0.738996	0.58401	0.893982	OK
Phlda3	Phlda3	Phlda3	TSS12677	chr1:137662661-137665711	1.18301	0.891959	1.47406	OK
Igfn1	Igfn1	Igfn1	TSS1003	chr1:137850154-137902919	0.00515031	0	0.0124441	OK
Tnnt2	Tnnt2	Tnnt2	TSS5600,TSS8851	chr1:137732910-137748845	0.047903	0	0.191674	OK
Ascl5	Ascl5	Ascl5	TSS27589	chr1:137947380-137947947	0	0	0	OK
Gm15850	Gm15850	Gm15850	TSS14359	chr1:138024295-138027760	0.124793	0	0.536328	OK
Cacna1s	Cacna1s	Cacna1s	TSS14535	chr1:137949477-138016399	0.00377053	0	0.0148454	OK
Tmem9	Tmem9	Tmem9	TSS11182,TSS17640,TSS20817	chr1:137904795-137931607	12.0711	11.0368	13.1054	OK
Csrp1	Csrp1	Csrp1	TSS2291	chr1:137625773-137648806	81.1779	79.0229	83.3329	OK
Gpr25	Gpr25	Gpr25	TSS4045	chr1:138155490-138157450	0.202163	0.101081	0.303244	OK
5730559C18Rik	5730559C18Rik	5730559C18Rik	TSS21623	chr1:138110098-138130857	0.0558142	0.0136226	0.0980058	OK
Camsap2	Camsap2	Camsap2	TSS21632	chr1:138164699-138242681	2.95147	2.76258	3.14036	OK
9230116N13Rik	9230116N13Rik	9230116N13Rik	TSS2443	chr1:138308492-138312096	0.669294	0.484546	0.854042	OK
Ddx59	Ddx59	Ddx59	TSS8847	chr1:138311847-138336797	4.87237	4.3631	5.38164	OK
Kif21b	Kif21b	Kif21b	TSS12319	chr1:138027977-138074591	7.72609	7.44593	8.00625	OK
Platr22	Platr22	Platr22	TSS25993	chr1:138592787-138622305	0	0	0	OK
Nr5a2	Nr5a2	Nr5a2	TSS25591,TSS25955	chr1:138740160-138857025	0	0	0	OK
Gm19705	Gm19705	Gm19705	TSS16642,TSS22888	chr1:138579972-138587382	0.802926	0.202258	1.40359	OK
Mir181a-1	Mir181a-1	Mir181a-1	TSS8943	chr1:139863031-139863118	0	0	0	OK
Mir181b-1	Mir181b-1	Mir181b-1	TSS16291	chr1:139863215-139863295	0	0	0	OK
Kif14	Kif14	Kif14	TSS2360	chr1:138364424-138427396	5.80115	5.54706	6.05524	OK
Zfp281	Zfp281	Zfp281	TSS5450	chr1:138521477-138526968	5.34937	4.99984	5.6989	OK
Atp6v1g3	Atp6v1g3	Atp6v1g3	TSS16904	chr1:140170314-140186039	0	0	0	OK
Gm5833	Gm5833	Gm5833	TSS21135	chr1:140536671-140578652	0	0	0	OK
Lhx9	Lhx9	Lhx9	TSS26000,TSS6927	chr1:140721762-140744156	0	0	0	OK
2310009B15Rik	2310009B15Rik	2310009B15Rik	TSS10278	chr1:140748555-140753431	14.1377	12.3378	15.9375	OK
Nek7	Nek7	Nek7	TSS21782	chr1:140381290-140516273	17.6331	16.9257	18.3406	OK
Crb1	Crb1	Crb1	TSS10227	chr1:141094830-141273653	0	0	0	OK
4933436E23Rik	4933436E23Rik	4933436E23Rik	TSS20738	chr1:141276028-141299429	0	0	0	OK
Zbtb41	Zbtb41	Zbtb41	TSS15805	chr1:141318959-141349584	2.52728	2.35799	2.69658	OK
Dennd1b	Dennd1b	Dennd1b	TSS15408,TSS4992	chr1:140860285-141072619	7.12824	6.74334	7.51313	OK
4930596I21Rik	4930596I21Rik	4930596I21Rik	TSS24532	chr1:140874233-140875823	0	0	0	OK
Cfhr1	Cfhr1	Cfhr1	TSS20133	chr1:141443640-141456799	0	0	0	OK
Gm4788	Gm4788	Gm4788	TSS12022	chr1:141594495-141677816	0	0	0	OK
F13b	F13b	F13b	TSS12260	chr1:141398283-141420333	0	0	0	OK
Cfhr2	Cfhr2	Cfhr2	TSS17011	chr1:141706868-141755276	0.0315394	0	0.0762051	OK
Cfh	Cfh	Cfh	TSS3168	chr1:141982431-142079988	0.275934	0.19813	0.353739	OK
Kcnt2	Kcnt2	Kcnt2	TSS26931	chr1:142142833-142506838	0.00599168	0	0.0230539	OK
4930590L20Rik	4930590L20Rik	4930590L20Rik	TSS23595	chr1:142466752-142552979	0	0	0	OK
Cdc73	Cdc73	Cdc73	TSS19147	chr1:145454628-145549814	3.62256	3.26076	3.98436	OK
B3galt2	B3galt2	B3galt2	TSS21189	chr1:145487826-145497067	0.123593	0.0727961	0.174389	OK
Aspm	Aspm	Aspm	TSS22825	chr1:141351349-141390665	9.98696	9.67944	10.2945	OK
Trove2	Trove2	Trove2	TSS11894	chr1:145597920-145624181	1.9511	1.80647	2.09574	OK
Glrx2	Glrx2	Glrx2	TSS12366,TSS15881,TSS16764,TSS25300	chr1:145586478-145596808	3.17007	2.85881	3.48133	OK
Rgs13	Rgs13	Rgs13	TSS6262	chr1:145985796-146024502	0	0	0	OK
Uchl5	Uchl5	Uchl5	TSS25707	chr1:145624407-145654596	27.4177	25.9722	28.8632	OK
Rgs21	Rgs21	Rgs21	TSS197	chr1:146366819-146414797	0	0	0	OK
Rgs1	Rgs1	Rgs1	TSS11955	chr1:146091798-146096234	10.4352	9.52647	11.344	OK
Rgs2	Rgs2	Rgs2	TSS13362	chr1:145846467-145851279	21.2312	20.4077	22.0547	OK
Brinp3	Brinp3	Brinp3	TSS21312,TSS7327	chr1:148342795-148749602	0	0	0	OK
Rgs18	Rgs18	Rgs18	TSS8951	chr1:146599970-146622551	32.233	30.9193	33.5467	OK
Ptprc	Ptprc	Ptprc	TSS12878,TSS6027	chr1:139959435-140071882	71.8783	69.1966	74.5601	OK
Ptgs2	Ptgs2	Ptgs2	TSS17703	chr1:151947253-151955142	0.702218	0.575304	0.829132	OK
Ptgs2os2	Ptgs2os2	Ptgs2os2	TSS10330	chr1:152006172-152012078	0.100435	0.0245134	0.176357	OK
Ptgs2os	Ptgs2os	Ptgs2os	TSS1264	chr1:151922002-151947004	0	0	0	OK
Mir7652	Mir7652	Mir7652	TSS8661	chr1:151871390-151899332	0	0	0	OK
Pdc	Pdc	Pdc	TSS15724	chr1:152166546-152181036	0	0	0	OK
2310030A07Rik	2310030A07Rik	2310030A07Rik	TSS6778	chr1:152167810-152193901	0	0	0	OK
Pla2g4a	Pla2g4a	Pla2g4a	TSS10605,TSS17939	chr1:151676748-151808420	21.9037	20.6504	23.157	OK
Hmcn1	Hmcn1	Hmcn1	TSS16057	chr1:152409631-152840565	0.00501388	0	0.0100302	OK
C730036E19Rik	C730036E19Rik	C730036E19Rik	TSS2999	chr1:152985163-152991225	0.0183444	0	0.0443234	OK
Swt1	Swt1	Swt1	TSS1339	chr1:153214828-153275565	4.20237	3.87005	4.5347	OK
BC003331	BC003331	BC003331	TSS14478	chr1:152208440-152240185	11.4215	10.6716	12.1714	OK
Prg4	Prg4	Prg4	TSS25850	chr1:152296541-152313295	0.474887	0.314395	0.635379	OK
Tpr	Tpr	Tpr	TSS18197	chr1:152239967-152297065	48.5368	46.3886	50.685	OK
Trmt1l	Trmt1l	Trmt1l	TSS8376	chr1:153275777-153305313	11.6687	11.0152	12.3222	OK
Mir7682	Mir7682	Mir7682	TSS9633	chr1:153289522-153289580	0	0	0	OK
Rnf2	Rnf2	Rnf2	TSS9837	chr1:153316535-153347953	11.7708	11.1576	12.3839	OK
Fam129a	Fam129a	Fam129a	TSS24363	chr1:153418502-153566477	16.7482	16.1132	17.3833	OK
1700025G04Rik	1700025G04Rik	1700025G04Rik	TSS24182	chr1:153731653-153937450	2.27685	2.12852	2.42519	OK
Tsen15	Tsen15	Tsen15	TSS8666	chr1:154217865-154233812	11.7401	10.6842	12.7959	OK
Colgalt2	Colgalt2	Colgalt2	TSS15110	chr1:154246996-154357825	0.0233579	0	0.0467271	OK
Apobec4	Apobec4	Apobec4	TSS8218	chr1:154597680-154604674	0	0	0	OK
Edem3	Edem3	Edem3	TSS10964	chr1:153602503-153669458	13.255	12.8219	13.688	OK
Rgl1	Rgl1	Rgl1	TSS5856	chr1:154364659-154472241	5.04816	4.69426	5.40206	OK
Ivns1abp	Ivns1abp	Ivns1abp	TSS27482	chr1:153191627-153211575	84.8098	81.5194	88.1003	OK
Arpc5	Arpc5	Arpc5	TSS3591	chr1:154613671-154622710	118.807	116.263	121.351	OK
Lamc2	Lamc2	Lamc2	TSS10179	chr1:154969885-155033577	0.0136403	0	0.0293907	OK
Nmnat2	Nmnat2	Nmnat2	TSS12822	chr1:154802230-154966391	0.135579	0.0821998	0.188959	OK
Shcbp1l	Shcbp1l	Shcbp1l	TSS21879	chr1:155272338-155299704	0.265446	0.152259	0.378633	OK
E330020D12Rik	E330020D12Rik	E330020D12Rik	TSS17851	chr1:155251315-155261363	1.25239	1.04556	1.45921	OK
Lamc1	Lamc1	Lamc1	TSS3992	chr1:155066051-155179916	3.03706	2.84288	3.23125	OK
Ncf2	Ncf2	Ncf2	TSS205	chr1:154655019-154684120	69.5104	67.8734	71.1475	OK
Smg7	Smg7	Smg7	TSS19047,TSS2504	chr1:154684124-154749776	13.7239	13.0971	14.3507	OK
C230024C17Rik	C230024C17Rik	C230024C17Rik	TSS6979	chr1:155568369-155584959	0	0	0	OK
Rgs8	Rgs8	Rgs8	TSS19697	chr1:155500166-155544795	0.177376	0.12355	0.231202	OK
Rgs16	Rgs16	Rgs16	TSS11393	chr1:155587482-155592598	0.250986	0.147831	0.354141	OK
Npl	Npl	Npl	TSS804	chr1:155350145-155396844	17.3044	16.1693	18.4396	OK
Teddm2	Teddm2	Teddm2	TSS9416	chr1:155696671-155698325	0	0	0	OK
Teddm1b	Teddm1b	Teddm1b	TSS19544	chr1:155721474-155724001	0.377187	0.255084	0.499289	OK
Teddm1a	Teddm1a	Teddm1a	TSS20685	chr1:155738775-155740190	0	0	0	OK
Rgsl1	Rgsl1	Rgsl1	TSS2735	chr1:155626516-155691271	0.00653731	0	0.0196119	OK
Dhx9	Dhx9	Dhx9	TSS19185	chr1:155302887-155334790	21.8317	21.1615	22.5019	OK
Rnasel	Rnasel	Rnasel	TSS22513	chr1:155596555-155611351	12.4	11.9046	12.8954	OK
Zfp648	Zfp648	Zfp648	TSS20118	chr1:156048316-156052804	0	0	0	OK
4930452N14Rik	4930452N14Rik	4930452N14Rik	TSS14000	chr1:156088650-156104036	0	0	0	OK
4930532M18Rik	4930532M18Rik	4930532M18Rik	TSS2880	chr1:156102818-156117546	0	0	0	OK
Cacna1e	Cacna1e	Cacna1e	TSS18822	chr1:156239648-156573050	0.700598	0.62915	0.772045	OK
Mr1	Mr1	Mr1	TSS21929	chr1:156975007-156993910	2.42087	2.10894	2.73279	OK
Mir8114	Mir8114	Mir8114	TSS4672	chr1:155747055-155747166	0	0	0	OK
Glul	Glul	Glul	TSS4673	chr1:155747058-155756853	40.8203	38.7552	42.8853	OK
Ier5	Ier5	Ier5	TSS26906	chr1:156943496-156946766	13.8396	13.2032	14.4759	OK
Stx6	Stx6	Stx6	TSS27152	chr1:157005832-157050647	18.9766	18.11	19.8432	OK
Gm5532	Gm5532	Gm5532	TSS6279	chr1:157367302-157374241	0	0	0	OK
Lhx4	Lhx4	Lhx4	TSS4046	chr1:157548823-157589157	0	0	0	OK
Xpr1	Xpr1	Xpr1	TSS17678	chr1:157122786-157264574	6.05365	5.78245	6.32485	OK
Acbd6	Acbd6	Acbd6	TSS4208	chr1:157405249-157534363	25.8702	24.156	27.5844	OK
Qsox1	Qsox1	Qsox1	TSS16868	chr1:157625284-157660029	17.4581	16.4777	18.4384	OK
Cep350	Cep350	Cep350	TSS1034	chr1:157692093-157820385	12.4688	12.1705	12.767	OK
Fam163a	Fam163a	Fam163a	TSS9228	chr1:157923085-158135156	0.00609601	0	0.018288	OK
Nphs2	Nphs2	Nphs2	TSS1286	chr1:158240865-158258166	0.00771661	0	0.0231498	OK
Tdrd5	Tdrd5	Tdrd5	TSS14273,TSS16563	chr1:158185425-158233737	0.0304323	0	0.0677542	OK
Soat1	Soat1	Soat1	TSS25556	chr1:158358238-158404459	30.8204	30.0337	31.6071	OK
Tor1aip1	Tor1aip1	Tor1aip1	TSS26623,TSS3187	chr1:157851728-157883610	16.9932	16.1958	17.7906	OK
Tor1aip2	Tor1aip2	Tor1aip2	TSS24679,TSS26195,TSS3011,TSS9250	chr1:157882793-157915989	27.5013	26.3894	28.6133	OK
Tor3a	Tor3a	Tor3a	TSS21739	chr1:158583747-158604470	16.3444	15.6527	17.0362	OK
Abl2	Abl2	Abl2	TSS14868	chr1:158488917-158579750	6.59153	6.28465	6.89841	OK
Tex35	Tex35	Tex35	TSS14681,TSS19013	chr1:159029277-159038811	0	0	0	OK
Fam20b	Fam20b	Fam20b	TSS27053	chr1:158608701-158649041	19.0799	18.4274	19.7324	OK
Brinp2	Brinp2	Brinp2	TSS12295	chr1:160175399-160286391	0.0115456	0	0.0278964	OK
Pappa2	Pappa2	Pappa2	TSS27026	chr1:160641861-160887569	0	0	0	OK
Rasal2	Rasal2	Rasal2	TSS19558	chr1:159065313-159342726	0.65828	0.575037	0.741523	OK
2810025M15Rik	2810025M15Rik	2810025M15Rik	TSS14725	chr1:159342482-159350367	13.7411	12.4943	14.9879	OK
BC026585	BC026585	BC026585	TSS23168	chr1:159388712-159418864	9.00146	8.14263	9.86029	OK
Astn1	Astn1	Astn1	TSS5399	chr1:160292434-160621917	0	0	0	OK
Mir488	Mir488	Mir488	TSS7891	chr1:160435755-160435864	0	0	0	OK
Sec16b	Sec16b	Sec16b	TSS19247,TSS2453	chr1:159436926-159498555	0.244457	0.168413	0.3205	OK
Tnr	Tnr	Tnr	TSS16119	chr1:161453899-161855053	0	0	0	OK
Ralgps2	Ralgps2	Ralgps2	TSS10505,TSS14155	chr1:158734296-158869757	4.63707	4.35203	4.9221	OK
Angptl1	Angptl1	Angptl1	TSS25002	chr1:158769153-158791209	0.0672261	0.0123362	0.122116	OK
Tnn	Tnn	Tnn	TSS2894	chr1:162015162-162083706	0.0161108	0	0.0322295	OK
4930523C07Rik	4930523C07Rik	4930523C07Rik	TSS15973	chr1:161974510-162008717	8.61448	8.03309	9.19586	OK
4930562F07Rik	4930562F07Rik	4930562F07Rik	TSS1764,TSS3318	chr1:162004865-162008116	4.89968	4.00988	5.78949	OK
Rfwd2	Rfwd2	Rfwd2	TSS11819	chr1:161162456-161277711	15.312	14.7785	15.8455	OK
Scarna3a	Scarna3a	Scarna3a	TSS25008	chr1:161270437-161270555	222.895	88.952	356.839	OK
Mir1843b	Mir1843b	Mir1843b	TSS13771	chr1:161270488-161270554	0	0	0	OK
Mrps14	Mrps14	Mrps14	TSS1657	chr1:162125390-162131317	20.2303	19.22	21.2405	OK
Cacybp	Cacybp	Cacybp	TSS4915	chr1:162132497-162143023	45.5702	44.1112	47.0291	OK
Rabgap1l	Rabgap1l	Rabgap1l	TSS20170,TSS25985	chr1:162149304-162723069	14.751	13.9877	15.5144	OK
Mir1927	Mir1927	Mir1927	TSS16738	chr1:162225994-162226103	0	0	0	OK
Gpr52	Gpr52	Gpr52	TSS23667	chr1:162506798-162507884	0.0490939	0	0.11862	OK
Serpinc1	Serpinc1	Serpinc1	TSS14483	chr1:162908736-162933145	0.113666	0.0402734	0.187059	OK
Zbtb37	Zbtb37	Zbtb37	TSS730	chr1:162947886-162964390	1.38714	1.20034	1.57393	OK
Rc3h1	Rc3h1	Rc3h1	TSS21538	chr1:162836541-162905107	7.285	7.0378	7.53219	OK
Dars2	Dars2	Dars2	TSS2639	chr1:162970743-163000763	11.4114	10.8592	11.9636	OK
Gas5	Gas5	Gas5	TSS27200	chr1:162965296-162968668	33.7581	32.6254	34.8908	OK
Snord47	Snord47	Snord47	TSS19281	chr1:162968222-162968287	0	0	0	OK
Ankrd45	Ankrd45	Ankrd45	TSS19463	chr1:163072842-163100638	0.0127701	0	0.030855	OK
4930469G21Rik	4930469G21Rik	4930469G21Rik	TSS3200	chr1:163086973-163089445	0	0	0	OK
Cenpl	Cenpl	Cenpl	TSS13985	chr1:163000897-163016856	6.81543	6.24921	7.38166	OK
Klhl20	Klhl20	Klhl20	TSS23615	chr1:163018508-163061610	6.48423	6.09295	6.87551	OK
Tnfsf4	Tnfsf4	Tnfsf4	TSS24240	chr1:163325568-163348337	0.596356	0.401974	0.790739	OK
Tnfsf18	Tnfsf18	Tnfsf18	TSS20480	chr1:163424787-163435421	0.0238908	0	0.0577246	OK
Fasl	Fasl	Fasl	TSS27344	chr1:163710822-163718626	0.320506	0.18474	0.456272	OK
Suco	Suco	Suco	TSS23940	chr1:163746242-163806792	9.69995	9.32101	10.0789	OK
[truncated: 23,861 more rows]

## Sheet: Old-Replicate 2
Hematopoietic Stem and Progenitor Cells
[truncated: 24,856 more rows]

[truncated: 6 more sheets: Ppia K.O.-Replicate 1, Ppia K.O.-Replicate 2, Ppia K.O.-Replicate 3, Ppia het-Replicate 1, Ppia het-Replicate 2, Ppia het-Replicate 3]
