# Supplementary material for: Cyclophilin A supports translation of intrinsically disordered proteins and affects haematopoietic stem cell ageing
Source: Nat Cell Biol. 2024 Mar 29;26(4):593–603. doi: 10.1038/s41556-024-01387-x (PMC11021199; doi:10.1038/s41556-024-01387-x)
Supplement: Supplementary file 6 — PPIA substrates. [file 41556_2024_1387_MOESM6_ESM.xlsx]

## Sheet: Data
	PPIA target proteins
	Replicate Run #1				Replicate Run #2				Overlap both runs
	GeneID	Gene Symbol	PSM (PPIA)	PSM (G104A)	GeneID	Gene Symbol	PSM (PPIA)	PSM (G104A)	GeneID	Gene Symbol
	6059	ABCE1	35	0	4735	45171	18	7	6059	ABCE1
	22985	ACIN1	142	0	55964	45172	2	1	60	ACTB
	60	ACTB	2399	1174	989	45176	17	6	345651	ACTBL2
	345651	ACTBL2	896	498	23176	45177	6	4	86	ACTL6A
	71	ACTG1	2348	1174	10801	45178	13	5	87	ACTN1
	86	ACTL6A	113	0	55752	45180	11	7	88	ACTN2
	87	ACTN1	40	0	25980	AAR2	5	1	81	ACTN4
	88	ACTN2	38	0	16	AARS	25	12	118	ADD1
	89	ACTN3	38	0	57505	AARS2	3	2	57085	AGTRAP
	81	ACTN4	38	0	60496	AASDHPPT	2	1	9131	AIFM1
	118	ADD1	36	0	5825	ABCD3	206	125	204	AK2
	119	ADD2	32	0	6059	ABCE1	11	4	213	ALB
	57085	AGTRAP	429	0	10061	ABCF2	3	2	5832	ALDH18A1
	9131	AIFM1	240	80	84836	ABHD14B	8	3	226	ALDOA
	204	AK2	146	61	58527	ABRACL	2	1	10189	ALYREF
	213	ALB	517	152	10449	ACAA2	8	4	154796	AMOT
	5832	ALDH18A1	1871	267	84129	ACAD11	8	5	301	ANXA1
	226	ALDOA	183	38	28976	ACAD9	2	1	311	ANXA11
	10189	ALYREF	438	61	34	ACADM	24	7	307	ANXA4
	154796	AMOT	199	0	36	ACADSB	6	2	308	ANXA5
	301	ANXA1	574	131	37	ACADVL	25	6	309	ANXA6
	311	ANXA11	602	183	38	ACAT1	31	8	310	ANXA7
	307	ANXA4	348	0	39	ACAT2	11	1	162	AP1B1
	308	ANXA5	896	207	64746	ACBD3	7	1	163	AP2B1
	309	ANXA6	252	147	47	ACLY	29	10	10093	ARPC4
	310	ANXA7	470	304	50	ACO2	23	7	55210	ATAD3A
	162	AP1B1	46	0	641371	ACOT1	5	1	83858	ATAD3B
	163	AP2B1	46	0	55856	ACOT13	6	4	498	ATP5A1
	55082	ARGLU1	100	0	10965	ACOT2	5	1	526	ATP6V1B2
	51329	ARL6IP4	66	0	11332	ACOT7	10	3	9532	BAG2
	10093	ARPC4	324	0	23597	ACOT9	14	2	8815	BANF1
	100526693	ARPC4-TTLL3	66	0	51	ACOX1	7	2	642	BLMH
	25842	ASF1A	274	0	52	ACP1	11	2	682	BSG
	55210	ATAD3A	939	0	2180	ACSL1	2	1	84280	BTBD10
	83858	ATAD3B	578	0	58	ACTA1	164	85	51637	C14orf166
	219293	ATAD3C	307	0	60	ACTB	330	123	823	CAPN1
	466	ATF1	1780	0	345651	ACTBL2	77	43	4076	CAPRIN1
	11016	ATF7	131	0	70	ACTC1	164	85	10694	CCT8
	487	ATP2A1	24	0	86	ACTL6A	7	3	10421	CD2BP2
	498	ATP5A1	464	139	87	ACTN1	117	15	988	CDC5L
	515	ATP5F1	68	0	88	ACTN2	33	10	54927	CHCHD3
	526	ATP6V1B2	42	0	81	ACTN4	152	22	5119	CHMP1A
	222255	ATXN7L1	39	0	10096	ACTR3	12	3	81570	CLPB
	9532	BAG2	313	65	103	ADAR	6	1	1211	CLTA
	8815	BANF1	548	0	118	ADD1	3	2	1212	CLTB
	9774	BCLAF1	34	0	132	ADK	2	1	1213	CLTC
	642	BLMH	122	68	54936	ADPRHL2	3	1	4513	COX2
	682	BSG	67	0	11047	ADRM1	5	3	8895	CPNE3
	53339	BTBD1	713	382	158	ADSL	9	2	11052	CPSF6
	84280	BTBD10	498	124	159	ADSS	6	3	54504	CPVL
	22903	BTBD3	95	0	55750	AGK	3	2	1385	CREB1
	90135	BTBD6	91	0	8540	AGPS	17	10	1431	CS
	51637	C14orf166	343	0	57085	AGTRAP	15	2	1477	CSTF1
	9847	C2CD5	150	0	191	AHCY	29	19	1487	CTBP1
	401546	C9orf152	68	0	79026	AHNAK	64	3	1488	CTBP2
	810	CALML3	183	0	10598	AHSA1	14	4	7818	DAP3
	823	CAPN1	27	0	9131	AIFM1	30	8	1622	DBI
	4076	CAPRIN1	371	31	9049	AIP	3	1	1653	DDX1
	832	CAPZB	202	56	204	AK2	34	19	10521	DDX17
	23581	CASP14	292	183	205	AK4	11	3	9188	DDX21
	11335	CBX3	782	261	10327	AKR1A1	7	4	9416	DDX23
	115098	CCDC124	183	0	231	AKR1B1	36	12	7919	DDX39B
	10694	CCT8	29	0	83592	AKR1E2	2	1	1655	DDX5
	10421	CD2BP2	206	0	8574	AKR7A2	6	3	79009	DDX50
	988	CDC5L	28	0	213	ALB	11	7	1656	DDX6
	1041	CDSN	261	173	5832	ALDH18A1	137	20	1665	DHX15
	401541	CENPP	129	0	216	ALDH1A1	95	6	22907	DHX30
	22994	CEP131	18	0	219	ALDH1B1	17	4	1660	DHX9
	29105	CFAP20	183	0	160428	ALDH1L2	7	4	1738	DLD
	54927	CHCHD3	157	0	217	ALDH2	39	9	1743	DLST
	5119	CHMP1A	286	159	224	ALDH3A2	12	2	3301	DNAJA1
	1180	CLCN1	46	0	7915	ALDH5A1	2	1	54431	DNAJC10
	9685	CLINT1	44	0	4329	ALDH6A1	2	1	1829	DSG2
	81570	CLPB	115	0	501	ALDH7A1	21	6	1832	DSP
	1211	CLTA	1572	238	223	ALDH9A1	13	8	1892	ECHS1
	1212	CLTB	796	332	226	ALDOA	62	32	80153	EDC3
	1213	CLTC	1425	256	230	ALDOC	11	7	23644	EDC4
	4513	COX2	274	76	56052	ALG1	2	1	1915	EEF1A1
	8895	CPNE3	227	0	29929	ALG6	3	1	1938	EEF2
	29894	CPSF1	29	0	10189	ALYREF	29	6	9343	EFTUD2
	11052	CPSF6	137	0	154796	AMOT	11	2	1968	EIF2S3
	54504	CPVL	243	0	8125	ANP32A	14	9	8662	EIF3B
	1385	CREB1	1594	0	10541	ANP32B	16	3	8663	EIF3C
	49860	CRNN	73	0	81611	ANP32E	5	3	728689	EIF3CL
	1431	CS	183	0	301	ANXA1	45	21	3646	EIF3E
	1460	CSNK2B	183	0	311	ANXA11	26	15	8665	EIF3F
	1477	CSTF1	110	46	302	ANXA2	143	54	51386	EIF3L
	1487	CTBP1	467	39	307	ANXA4	15	6	1973	EIF4A1
	1488	CTBP2	254	26	308	ANXA5	88	58	9775	EIF4A3
	5476	CTSA	147	0	309	ANXA6	62	24	1994	ELAVL1
	1523	CUX1	188	0	310	ANXA7	13	8	2010	EMD
	51503	CWC15	122	0	162	AP1B1	14	4	2079	ERH
	7818	DAP3	156	0	8907	AP1M1	6	2	11160	ERLIN2
	1622	DBI	512	142	161	AP2A2	10	1	54512	EXOSC4
	117159	DCD	1460	913	163	AP2B1	17	7	10211	FLOT1
	1653	DDX1	52	0	1173	AP2M1	10	6	2319	FLOT2
	10521	DDX17	347	67	8546	AP3B1	4	1	2332	FMR1
	9188	DDX21	107	0	1176	AP3S1	12	1	2296	FOXC1
	9416	DDX23	146	0	327	APEH	6	4	2495	FTH1
	10212	DDX39A	448	124	328	APEX1	6	4	8087	FXR1
	7919	DDX39B	548	124	8539	API5	10	3	9513	FXR2
	1655	DDX5	282	52	57136	APMAP	13	6	10146	G3BP1
	79009	DDX50	113	0	353	APRT	15	10	2631	GBAS
	1656	DDX6	234	0	372	ARCN1	19	3	2771	GNAI2
	1665	DHX15	134	0	375	ARF1	32	9	2773	GNAI3
	22907	DHX30	116	0	377	ARF3	32	9	2778	GNAS
	1660	DHX9	262	27	378	ARF4	24	7	2782	GNB1
	1738	DLD	88	37	396	ARHGDIA	22	7	2783	GNB2
	1743	DLST	131	0	10550	ARL6IP5	5	2	10399	GNB2L1
	1756	DMD	11	0	10552	ARPC1A	6	2	2950	GSTP1
	3301	DNAJA1	365	87	10109	ARPC2	3	1	2969	GTF2I
	10294	DNAJA2	48	0	10094	ARPC3	6	1	8971	H1FX
	54431	DNAJC10	30	0	10093	ARPC4	9	5	3030	HADHA
	23317	DNAJC13	18	0	439	ASNA1	4	2	3032	HADHB
	1810	DR1	365	0	440	ASNS	17	9	3054	HCFC1
	10589	DRAP1	243	0	445	ASS1	7	2	3065	HDAC1
	1829	DSG2	41	0	55210	ATAD3A	24	10	3066	HDAC2
	1832	DSP	1137	342	83858	ATAD3B	23	7	23119	HIC2
	1892	ECHS1	61	0	471	ATIC	35	9	3006	HIST1H1C
	1893	ECM1	73	30	476	ATP1A1	26	14	3007	HIST1H1D
	80153	EDC3	35	0	483	ATP1B3	8	3	3008	HIST1H1E
	23644	EDC4	333	0	488	ATP2A2	31	15	3146	HMGB1
	1915	EEF1A1	762	397	27032	ATP2C1	6	1	10949	HNRNPA0
	1938	EEF2	116	0	498	ATP5A1	84	32	3178	HNRNPA1
	9343	EFTUD2	356	0	506	ATP5B	113	51	3181	HNRNPA2B1
	1968	EIF2S3	238	40	509	ATP5C1	14	4	220988	HNRNPA3
	8662	EIF3B	157	0	513	ATP5D	2	1	3183	HNRNPC
	8663	EIF3C	48	20	10476	ATP5H	17	8	9987	HNRNPDL
	728689	EIF3CL	48	20	10632	ATP5L	14	3	3185	HNRNPF
	3646	EIF3E	151	0	539	ATP5O	31	12	3187	HNRNPH1
	8665	EIF3F	669	203	4508	ATP6	2	1	3188	HNRNPH2
	27335	EIF3K	422	0	23545	ATP6V0A2	2	1	3189	HNRNPH3
	51386	EIF3L	174	0	523	ATP6V1A	8	5	3190	HNRNPK
	10480	EIF3M	173	0	526	ATP6V1B2	7	4	3191	HNRNPL
	1973	EIF4A1	606	389	528	ATP6V1C1	2	1	4670	HNRNPM
	9775	EIF4A3	1278	114	25814	ATXN10	8	3	10236	HNRNPR
	1994	ELAVL1	183	101	9532	BAG2	14	9	3192	HNRNPU
	2010	EMD	1800	0	7917	BAG6	2	1	11100	HNRNPUL1
	2026	ENO2	110	0	8815	BANF1	27	4	221092	HNRNPUL2
	83481	EPPK1	181	0	10134	BCAP31	24	1	3320	HSP90AA1
	2079	ERH	625	392	53630	BCO1	2	1	3326	HSP90AB1
	10613	ERLIN1	110	0	642	BLMH	5	2	3303	HSPA1A
	11160	ERLIN2	164	0	552900	BOLA2	3	2	3304	HSPA1B
	54512	EXOSC4	84	0	654483	BOLA2B	3	2	3309	HSPA5
	10211	FLOT1	234	0	10380	BPNT1	5	2	3310	HSPA6
	2319	FLOT2	81	0	55299	BRIX1	5	3	3312	HSPA8
	2332	FMR1	69	0	148362	BROX	2	1	3313	HSPA9
	2296	FOXC1	48	0	682	BSG	11	7	3315	HSPB1
	2495	FTH1	91	0	84280	BTBD10	7	3	3336	HSPE1
	8087	FXR1	120	0	689	BTF3	15	1	10642	IGF2BP1
	9513	FXR2	89	0	9184	BUB3	9	6	10643	IGF2BP3
	10146	G3BP1	238	0	9689	BZW1	4	2	3608	ILF2
	9908	G3BP2	199	0	28969	BZW2	5	3	3609	ILF3
	54815	GATAD2A	28	0	60314	C12orf10	3	2	3614	IMPDH1
	57459	GATAD2B	38	0	11161	C14orf1	4	2	3615	IMPDH2
	2631	GBAS	151	0	51637	C14orf166	19	6	9118	INA
	2770	GNAI1	243	51	708	C1QBP	41	12	3735	KARS
	2771	GNAI2	486	51	84267	C9orf64	5	1	8570	KHSRP
	2773	GNAI3	305	101	760	CA2	30	20	3838	KPNA2
	2778	GNAS	94	39	51719	CAB39	2	1	3839	KPNA3
	2782	GNB1	451	54	27101	CACYBP	32	4	3875	KRT18
	2783	GNB2	451	54	790	CAD	18	9	23367	LARP1
	10399	GNB2L1	731	392	800	CALD1	5	1	3980	LIG3
	2926	GRSF1	49	0	801	CALM1	24	7	4000	LMNA
	284110	GSDMA	84	0	805	CALM2	24	7	4001	LMNB1
	2950	GSTP1	337	141	808	CALM3	24	7	84823	LMNB2
	2969	GTF2I	43	0	811	CALR	38	9	51631	LUC7L2
	8971	H1FX	183	0	813	CALU	13	2	4116	MAGOH
	3030	HADHA	313	65	818	CAMK2G	11	7	55110	MAGOHB
	3032	HADHB	391	163	55832	CAND1	20	5	9782	MATR3
	3043	HBB	822	228	821	CANX	37	18	57534	MIB1
	3045	HBD	548	76	10487	CAP1	15	6	65008	MRPL1
	3054	HCFC1	12	0	823	CAPN1	46	3	56945	MRPS22
	3065	HDAC1	365	0	824	CAPN2	7	3	10627	MYL12A
	3066	HDAC2	381	0	4076	CAPRIN1	11	2	103910	MYL12B
	23119	HIC2	39	0	829	CAPZA1	14	7	4641	MYO1C
	3009	HIST1H1B	697	0	830	CAPZA2	6	4	4666	NACA
	3006	HIST1H1C	1315	730	833	CARS	6	2	4673	NAP1L1
	3007	HIST1H1D	1095	664	873	CBR1	32	8	4686	NCBP1
	3008	HIST1H1E	1205	730	874	CBR3	11	6	4691	NCL
	8347	HIST1H2BC	1721	261	875	CBS	13	8	4741	NEFM
	3017	HIST1H2BD	1721	261	55749	CCAR1	11	2	4841	NONO
	8344	HIST1H2BE	1721	261	57805	CCAR2	3	2	4869	NPM1
	8343	HIST1H2BF	1721	261	56267	CCBL2	2	1	197370	NSMCE1
	8339	HIST1H2BG	1721	261	57003	CCDC47	8	1	54888	NSUN2
	8345	HIST1H2BH	1721	261	10576	CCT2	73	24	11051	NUDT21
	8346	HIST1H2BI	1721	261	7203	CCT3	53	20	23225	NUP210
	85236	HIST1H2BK	1721	261	10575	CCT4	46	20	9688	NUP93
	8340	HIST1H2BL	1721	261	22948	CCT5	54	16	5036	PA2G4
	8342	HIST1H2BM	1721	261	908	CCT6A	51	18	26986	PABPC1
	8341	HIST1H2BN	1721	261	10574	CCT7	43	19	8761	PABPC4
	440689	HIST2H2BF	1607	244	10694	CCT8	47	28	8106	PABPN1
	79618	HMBOX1	55	0	10421	CD2BP2	3	2	142	PARP1
	3146	HMGB1	365	0	11140	CDC37	15	6	5093	PCBP1
	10949	HNRNPA0	137	0	988	CDC5L	17	5	5094	PCBP2
	3178	HNRNPA1	986	456	983	CDK1	16	2	5108	PCM1
	3181	HNRNPA2B1	1122	311	1017	CDK2	10	2	5110	PCMT1
	220988	HNRNPA3	417	87	80279	CDK5RAP3	5	3	192111	PGAM5
	3183	HNRNPC	749	144	1036	CDO1	2	1	5226	PGD
	9987	HNRNPDL	208	43	10658	CELF1	10	1	5230	PGK1
	3185	HNRNPF	791	101	55165	CEP55	7	2	5315	PKM
	3187	HNRNPH1	1095	217	1072	CFL1	51	22	5339	PLEC
	3188	HNRNPH2	576	144	1073	CFL2	22	14	5352	PLOD2
	3189	HNRNPH3	343	57	8208	CHAF1B	2	1	8985	PLOD3
	3190	HNRNPK	413	34	54927	CHCHD3	12	4	5371	PML
	3191	HNRNPL	286	0	1108	CHD4	17	2	23203	PMPCA
	4670	HNRNPM	576	173	5119	CHMP1A	6	4	11284	PNKP
	10236	HNRNPR	141	0	27243	CHMP2A	4	1	5411	PNN
	3192	HNRNPU	606	72	128866	CHMP4B	4	2	5499	PPP1CA
	11100	HNRNPUL1	120	0	493856	CISD2	7	3	5500	PPP1CB
	221092	HNRNPUL2	86	0	11113	CIT	6	2	7001	PRDX2
	3320	HSP90AA1	455	267	10970	CKAP4	75	46	10935	PRDX3
	3326	HSP90AB1	859	568	9793	CKAP5	13	6	5591	PRKDC
	3303	HSPA1A	2578	939	1152	CKB	65	21	9129	PRPF3
	3304	HSPA1B	2578	939	548596	CKMT1A	16	4	24148	PRPF6
	3305	HSPA1L	1190	521	1159	CKMT1B	16	4	10594	PRPF8
	3309	HSPA5	1540	856	1192	CLIC1	24	13	5631	PRPS1
	3310	HSPA6	711	271	81570	CLPB	12	1	5634	PRPS2
	3312	HSPA8	3340	1077	10845	CLPX	5	2	5686	PSMA5
	3313	HSPA9	787	211	1211	CLTA	25	7	5717	PSMD11
	3315	HSPB1	313	131	1212	CLTB	8	3	5725	PTBP1
	3336	HSPE1	411	228	1213	CLTC	104	36	58155	PTBP2
	10642	IGF2BP1	431	65	51727	CMPK1	10	1	55037	PTCD3
	10644	IGF2BP2	180	60	55748	CNDP2	9	2	5831	PYCR1
	10643	IGF2BP3	318	59	29097	CNIH4	11	4	29920	PYCR2
	3608	ILF2	519	0	23019	CNOT1	3	2	9230	RAB11B
	3609	ILF3	273	45	4848	CNOT2	2	1	81876	RAB1B
	3614	IMPDH1	39	0	1267	CNP	6	4	5878	RAB5C
	3615	IMPDH2	42	0	10330	CNPY2	14	1	7879	RAB7A
	9118	INA	782	26	28958	COA3	3	2	5901	RAN
	3735	KARS	127	0	80347	COASY	5	3	5902	RANBP1
	222658	KCTD20	261	87	79709	COLGALT1	14	7	5905	RANGAP1
	23028	KDM1A	53	0	1314	COPA	20	6	5928	RBBP4
	8570	KHSRP	113	47	9276	COPB2	16	5	5929	RBBP5
	9585	KIF20B	21	0	22820	COPG1	8	3	5931	RBBP7
	3838	KPNA2	175	0	26958	COPG2	6	4	5936	RBM4
	3839	KPNA3	48	0	8533	COPS3	5	2	9939	RBM8A
	3840	KPNA4	104	0	51138	COPS4	9	3	27316	RBMX
	448834	KPRP	188	94	10980	COPS6	7	3	5984	RFC4
	3875	KRT18	690	68	22818	COPZ1	6	2	6117	RPA1
	23367	LARP1	20	0	57175	CORO1B	3	2	6118	RPA2
	221496	LEMD2	95	0	23603	CORO1C	11	4	6119	RPA3
	3980	LIG3	259	0	100529144	CORO7-PAM16	3	2	6134	RPL10
	4000	LMNA	685	0	23406	COTL1	3	1	4736	RPL10A
	4001	LMNB1	185	0	4513	COX2	12	8	6136	RPL12
	84823	LMNB2	145	0	1329	COX5B	11	2	6137	RPL13
	51631	LUC7L2	576	0	1345	COX6C	3	2	23521	RPL13A
	8216	LZTR1	150	0	8904	CPNE1	11	7	6138	RPL15
	4116	MAGOH	100	0	8895	CPNE3	17	11	6139	RPL17
	55110	MAGOHB	100	0	1371	CPOX	9	3	100526842	RPL17-C18orf32
	9782	MATR3	58	0	1373	CPS1	42	12	6141	RPL18
	4149	MAX	895	0	11052	CPSF6	22	5	6144	RPL21
	4211	MEIS1	58	0	79869	CPSF7	21	3	6146	RPL22
	4236	MFAP1	61	0	54504	CPVL	8	2	9349	RPL23
	57534	MIB1	41	0	1384	CRAT	3	2	6147	RPL23A
	129531	MITD1	169	70	1385	CREB1	6	3	6152	RPL24
	65008	MRPL1	137	0	1399	CRKL	3	1	6154	RPL26
	29093	MRPL22	313	0	10491	CRTAP	5	1	6155	RPL27
	740	MRPL49	100	0	1429	CRYZ	7	2	6122	RPL3
	64960	MRPS15	146	0	1431	CS	38	19	6156	RPL30
	56945	MRPS22	131	0	7812	CSDE1	6	1	6160	RPL31
	51649	MRPS23	91	0	1434	CSE1L	27	8	11224	RPL35
	64432	MRPS25	122	0	1452	CSNK1A1	8	2	6124	RPL4
	10240	MRPS31	50	0	1457	CSNK2A1	16	5	6125	RPL5
	9112	MTA1	30	0	1459	CSNK2A2	11	3	6128	RPL6
	4624	MYH6	21	0	1476	CSTB	5	2	6129	RPL7
	10627	MYL12A	365	203	1477	CSTF1	6	1	6130	RPL7A
	103910	MYL12B	365	203	1478	CSTF2	8	5	6132	RPL8
	4634	MYL3	169	0	1479	CSTF3	7	3	6133	RPL9
	4641	MYO1C	19	0	1487	CTBP1	11	4	6175	RPLP0
	4666	NACA	605	189	1488	CTBP2	12	4	6181	RPLP2
	342538	NACA2	219	0	1491	CTH	6	4	6185	RPN2
	4673	NAP1L1	343	0	1500	CTNND1	6	1	6204	RPS10
	4686	NCBP1	115	0	1503	CTPS1	8	5	6205	RPS11
	22916	NCBP2	292	0	1509	CTSD	20	3	6206	RPS12
	4691	NCL	403	168	8454	CUL1	3	1	6207	RPS13
	4744	NEFH	171	29	8452	CUL3	3	2	6208	RPS14
	4741	NEFM	771	26	8450	CUL4B	7	3	6210	RPS15A
	4841	NONO	896	124	8065	CUL5	2	1	6217	RPS16
	4869	NPM1	523	124	1727	CYB5R3	21	6	6218	RPS17
	197370	NSMCE1	137	0	54205	CYCS	21	12	6222	RPS18
	54780	NSMCE4A	204	0	26999	CYFIP2	3	2	6223	RPS19
	54888	NSUN2	26	0	1603	DAD1	9	6	6187	RPS2
	11051	NUDT21	146	0	7818	DAP3	6	2	6224	RPS20
	23225	NUP210	12	0	1615	DARS	29	11	6227	RPS21
	129401	NUP35	122	0	55157	DARS2	12	3	6228	RPS23
	79902	NUP85	31	0	1622	DBI	10	3	6229	RPS24
	9688	NUP93	22	0	1627	DBN1	3	1	6230	RPS25
	10482	NXF1	42	0	10540	DCTN2	12	5	6232	RPS27
	8473	OGT	19	0	11258	DCTN3	3	1	51065	RPS27L
	5000	ORC4	46	0	79077	DCTPP1	7	2	6234	RPS28
	5036	PA2G4	959	152	51181	DCXR	6	1	6188	RPS3
	26986	PABPC1	663	144	1642	DDB1	11	6	6189	RPS3A
	8761	PABPC4	243	25	1650	DDOST	16	10	6191	RPS4X
	8106	PABPN1	512	121	1652	DDT	11	7	6193	RPS5
	142	PARP1	1034	169	1653	DDX1	19	7	6194	RPS6
	5087	PBX1	124	0	10521	DDX17	48	23	6201	RPS7
	5089	PBX2	219	0	55308	DDX19A	7	4	6202	RPS8
	5093	PCBP1	173	0	11269	DDX19B	7	4	6203	RPS9
	5094	PCBP2	282	47	9188	DDX21	34	9	3921	RPSA
	5108	PCM1	102	0	9416	DDX23	14	2	51493	RTCB
	5110	PCMT1	322	161	7919	DDX39B	36	11	8607	RUVBL1
	192111	PGAM5	284	47	1654	DDX3X	25	13	10856	RUVBL2
	5226	PGD	84	35	51428	DDX41	23	6	9092	SART1
	5230	PGK1	122	34	1655	DDX5	41	18	6396	SEC13
	5232	PGK2	78	33	79009	DDX50	7	4	9919	SEC16A
	5315	PKM	259	135	1656	DDX6	10	2	9554	SEC22B
	5339	PLEC	445	0	1666	DECR1	8	4	10952	SEC61B
	5352	PLOD2	52	0	7913	DEK	5	2	26135	SERBP1
	8985	PLOD3	48	0	8562	DENR	2	1	10291	SF3A1
	5355	PLP2	183	0	79139	DERL1	3	1	23451	SF3B1
	5371	PML	227	0	55070	DET1	3	2	23450	SF3B3
	23203	PMPCA	66	0	1676	DFFA	8	3	2810	SFN
	11284	PNKP	97	0	1717	DHCR7	5	3	6421	SFPQ
	5411	PNN	251	0	10901	DHRS4	10	6	292	SLC25A5
	5434	POLR2E	548	152	25979	DHRS7B	47	29	293	SLC25A6
	10465	PPIH	548	0	1665	DHX15	18	5	27293	SMPDL3B
	5499	PPP1CA	122	0	8449	DHX16	3	1	27044	SND1
	5500	PPP1CB	115	0	22907	DHX30	18	6	23020	SNRNP200
	7001	PRDX2	548	274	1660	DHX9	53	20	9410	SNRNP40
	10935	PRDX3	378	126	22894	DIS3	3	2	6626	SNRPA
	5591	PRKDC	126	4	1736	DKC1	9	2	6627	SNRPA1
	9129	PRPF3	193	0	1737	DLAT	11	4	6628	SNRPB
	26121	PRPF31	263	0	1738	DLD	23	9	6629	SNRPB2
	9128	PRPF4	141	0	1743	DLST	18	9	6632	SNRPD1
	24148	PRPF6	151	0	1768	DNAH6	3	2	6633	SNRPD2
	10594	PRPF8	207	0	1770	DNAH9	2	1	6634	SNRPD3
	5631	PRPS1	88	0	3301	DNAJA1	9	3	6635	SNRPE
	221823	PRPS1L1	68	0	3337	DNAJB1	9	4	6636	SNRPF
	5634	PRPS2	61	0	51726	DNAJB11	2	1	6638	SNRPN
	5686	PSMA5	208	87	54431	DNAJC10	5	1	4809	SNU13
	5717	PSMD11	39	0	7266	DNAJC7	12	7	6711	SPTBN1
	5725	PTBP1	374	45	22826	DNAJC8	11	4	23524	SRRM2
	58155	PTBP2	46	0	23234	DNAJC9	6	2	6426	SRSF1
	55037	PTCD3	89	0	1785	DNM2	11	5	6427	SRSF2
	5757	PTMA	657	365	57572	DOCK6	2	1	6428	SRSF3
	5831	PYCR1	332	0	23333	DPY19L1	2	1	6431	SRSF6
	29920	PYCR2	305	0	1808	DPYSL2	7	3	6432	SRSF7
	8766	RAB11A	88	0	56896	DPYSL5	4	2	8683	SRSF9
	9230	RAB11B	73	0	4733	DRG1	12	2	6742	SSBP1
	81876	RAB1B	206	114	1829	DSG2	3	1	6749	SSRP1
	5878	RAB5C	299	166	1832	DSP	129	51	6780	STAU1
	7879	RAB7A	234	65	1854	DUT	14	3	11171	STRAP
	8480	RAE1	64	0	1778	DYNC1H1	26	17	10923	SUB1
	5901	RAN	253	141	51143	DYNC1LI1	5	3	11198	SUPT16H
	5902	RANBP1	243	101	1783	DYNC1LI2	2	1	10492	SYNCRIP
	5903	RANBP2	56	0	140735	DYNLL2	6	1	93624	TADA2B
	5905	RANGAP1	68	0	83658	DYNLRB1	6	4	6950	TCP1
	5928	RBBP4	704	195	1891	ECH1	21	4	7019	TFAM
	5929	RBBP5	81	0	1892	ECHS1	26	5	7024	TFCP2
	5931	RBBP7	408	128	1632	ECI1	12	4	79228	THOC6
	10432	RBM14	411	0	10455	ECI2	3	2	10972	TMED10
	5936	RBM4	140	0	80153	EDC3	22	3	7112	TMPO
	83759	RBM4B	110	0	23644	EDC4	70	14	56993	TOMM22
	9939	RBM8A	731	0	8721	EDF1	7	4	10452	TOMM40
	27316	RBMX	644	54	1915	EEF1A1	106	59	7150	TOP1
	494115	RBMXL1	219	37	1933	EEF1B2	15	10	7153	TOP2A
	27288	RBMXL2	110	46	1936	EEF1D	23	15	7157	TP53
	5984	RFC4	115	0	9521	EEF1E1	7	3	7170	TPM3
	653489	RGPD3	34	0	1937	EEF1G	46	30	29896	TRA2A
	285190	RGPD4	35	0	1938	EEF2	69	44	6434	TRA2B
	10193	RNF41	77	0	9343	EFTUD2	26	9	10155	TRIM28
	10921	RNPS1	457	0	1964	EIF1AX	6	1	7846	TUBA1A
	6117	RPA1	1064	215	9086	EIF1AY	6	1	84790	TUBA1C
	6118	RPA2	422	141	8891	EIF2B3	2	1	203068	TUBB
	6119	RPA3	122	0	1965	EIF2S1	13	8	10383	TUBB4B
	6134	RPL10	822	0	8894	EIF2S2	6	3	84617	TUBB6
	4736	RPL10A	438	183	1968	EIF2S3	13	6	7342	UBP1
	6136	RPL12	731	101	8661	EIF3A	36	13	7343	UBTF
	6137	RPL13	1582	304	8662	EIF3B	13	4	7384	UQCRC1
	23521	RPL13A	1095	183	8663	EIF3C	23	8	7385	UQCRC2
	6138	RPL15	399	0	728689	EIF3CL	23	8	9100	USP10
	6139	RPL17	625	0	8664	EIF3D	11	4	7415	VCP
	100526842	RPL17-C18orf32	498	0	3646	EIF3E	20	7	7416	VDAC1
	6141	RPL18	782	131	8665	EIF3F	18	10	7419	VDAC3
	6144	RPL21	731	0	8666	EIF3G	11	3	7431	VIM
	6146	RPL22	1095	685	8667	EIF3H	12	7	7448	VTN
	9349	RPL23	609	0	8668	EIF3I	16	5	7515	XRCC1
	6147	RPL23A	731	304	51386	EIF3L	23	6	7520	XRCC5
	6152	RPL24	411	228	1973	EIF4A1	57	26	2547	XRCC6
	6154	RPL26	1095	0	1974	EIF4A2	34	19	4904	YBX1
	51121	RPL26L1	1095	0	9775	EIF4A3	52	17	7531	YWHAE
	6155	RPL27	365	152	1975	EIF4B	2	1	7532	YWHAG
	6122	RPL3	365	0	1981	EIF4G1	24	8	7534	YWHAZ
	6156	RPL30	548	0	7458	EIF4H	8	1	9406	ZRANB2
	6160	RPL31	164	0	1983	EIF5	6	2
	11224	RPL35	365	0	1984	EIF5A	41	27
	6124	RPL4	343	0	9669	EIF5B	5	2
	6125	RPL5	1095	304	3692	EIF6	7	1
	6128	RPL6	422	0	1994	ELAVL1	27	10
	6129	RPL7	1005	456	284361	EMC10	2	1
	6130	RPL7A	548	274	9694	EMC2	9	6
	6132	RPL8	219	91	51234	EMC4	2	1
	6133	RPL9	365	101	83460	EMC6	6	4
	6175	RPLP0	438	61	10328	EMC8	4	1
	6181	RPLP2	2374	609	2010	EMD	40	6
	6185	RPN2	74	0	24139	EML2	2	1
	6204	RPS10	685	114	2023	ENO1	162	59
	6205	RPS11	996	83	2027	ENO3	13	7
	6206	RPS12	274	114	2058	EPRS	27	12
	6207	RPS13	1095	405	57222	ERGIC1	14	4
	6208	RPS14	1972	183	2079	ERH	11	3
	6210	RPS15A	548	0	11160	ERLIN2	29	18
	6217	RPS16	1594	0	79956	ERMP1	5	3
	6218	RPS17	438	0	30001	ERO1A	11	5
	6222	RPS18	1205	365	10961	ERP29	22	7
	6223	RPS19	657	0	23071	ERP44	16	2
	6187	RPS2	461	0	2098	ESD	9	2
	6224	RPS20	996	0	2107	ETF1	9	5
	6227	RPS21	731	152	2108	ETFA	28	8
	6228	RPS23	731	0	2109	ETFB	34	13
	6229	RPS24	685	0	51010	EXOSC3	5	3
	6230	RPS25	1095	0	54512	EXOSC4	8	3
	6232	RPS27	822	0	118460	EXOSC6	4	1
	51065	RPS27L	822	0	23016	EXOSC7	3	2
	6234	RPS28	1095	609	7430	EZR	36	12
	6188	RPS3	980	577	2171	FABP5	8	4
	6189	RPS3A	387	0	11124	FAF1	3	1
	6191	RPS4X	891	114	23197	FAF2	26	17
	6193	RPS5	498	83	2184	FAH	5	1
	6194	RPS6	411	114	51011	FAHD2A	4	1
	6201	RPS7	986	0	23196	FAM120A	11	1
	6202	RPS8	852	101	9130	FAM50A	5	2
	6203	RPS9	796	0	25940	FAM98A	7	1
	3921	RPSA	950	244	2193	FARSA	20	4
	22800	RRAS2	191	79	10056	FARSB	15	6
	51493	RTCB	42	0	2194	FASN	23	15
	8607	RUVBL1	142	0	2197	FAU	10	6
	10856	RUVBL2	529	126	2091	FBL	11	1
	10284	SAP18	337	0	2224	FDPS	11	5
	9092	SART1	145	0	2230	FDX1	2	1
	6304	SATB1	79	0	2232	FDXR	18	6
	23314	SATB2	56	0	2237	FEN1	12	4
	10807	SDCCAG3	315	0	2271	FH	11	4
	6396	SEC13	754	0	2273	FHL1	3	2
	9919	SEC16A	403	60	81608	FIP1L1	9	1
	9554	SEC22B	73	0	2280	FKBP1A	13	2
	10952	SEC61B	313	131	2286	FKBP2	3	1
	26135	SERBP1	1384	193	2287	FKBP3	22	4
	10291	SF3A1	79	0	2288	FKBP4	41	10
	23451	SF3B1	125	0	2289	FKBP5	2	1
	23450	SF3B3	108	30	23770	FKBP8	6	4
	2810	SFN	274	114	2316	FLNA	130	30
	6421	SFPQ	731	28	2317	FLNB	77	17
	292	SLC25A5	313	87	2318	FLNC	12	8
	293	SLC25A6	208	43	10211	FLOT1	15	7
	27293	SMPDL3B	56	0	2319	FLOT2	12	7
	55234	SMU1	274	0	2332	FMR1	12	3
	8773	SNAP23	91	0	2296	FOXC1	2	1
	27044	SND1	60	17	6624	FSCN1	9	5
	23020	SNRNP200	239	0	2495	FTH1	4	2
	9410	SNRNP40	451	0	8880	FUBP1	20	9
	6626	SNRPA	589	0	8939	FUBP3	14	5
	6627	SNRPA1	199	0	2521	FUS	9	4
	6628	SNRPB	919	0	8087	FXR1	17	8
	6629	SNRPB2	597	0	9513	FXR2	15	6
	6632	SNRPD1	822	0	10146	G3BP1	21	6
	6633	SNRPD2	438	0	2539	G6PD	29	4
	6634	SNRPD3	157	0	2548	GAA	13	6
	6635	SNRPE	822	0	2584	GALK1	10	5
	6636	SNRPF	548	0	2590	GALNT2	12	1
	6638	SNRPN	891	0	23193	GANAB	55	14
	4809	SNU13	122	0	2597	GAPDH	198	61
	6709	SPTAN1	62	13	26130	GAPVD1	2	1
	6711	SPTBN1	64	13	2617	GARS	21	6
	6728	SRP19	196	0	2618	GART	16	10
	23524	SRRM2	61	15	2631	GBAS	7	3
	6426	SRSF1	1586	189	10985	GCN1	7	3
	10772	SRSF10	587	0	2664	GDI1	28	13
	135295	SRSF12	457	0	2665	GDI2	32	13
	6427	SRSF2	609	0	2673	GFPT1	7	2
	6428	SRSF3	1095	0	8836	GGH	8	3
	6430	SRSF5	822	0	27069	GHITM	5	3
	6431	SRSF6	876	0	10755	GIPC1	8	4
	6432	SRSF7	438	0	2717	GLA	5	1
	8683	SRSF9	891	57	2739	GLO1	15	8
	6742	SSBP1	822	342	51031	GLOD4	8	4
	6749	SSRP1	308	0	2746	GLUD1	38	15
	6780	STAU1	34	0	2752	GLUL	3	2
	11171	STRAP	104	43	2762	GMDS	2	1
	10923	SUB1	657	0	29926	GMPPA	2	1
	11198	SUPT16H	673	0	29925	GMPPB	3	1
	10492	SYNCRIP	179	0	8833	GMPS	14	3
	93624	TADA2B	61	0	2767	GNA11	6	4
	6950	TCP1	83	34	2768	GNA12	3	2
	7019	TFAM	529	0	10672	GNA13	3	2
	7024	TFCP2	538	0	2771	GNAI2	16	4
	9984	THOC1	145	0	2773	GNAI3	10	3
	79228	THOC6	199	0	2778	GNAS	13	5
	25976	TIPARP	78	0	2782	GNB1	17	7
	10972	TMED10	84	0	2783	GNB2	18	7
	7112	TMPO	1148	0	10399	GNB2L1	49	23
	56993	TOMM22	411	0	2787	GNG5	7	1
	10452	TOMM40	137	0	2794	GNL1	3	1
	7150	TOP1	56	0	26354	GNL3	11	2
	7153	TOP2A	104	0	2799	GNS	5	3
	7155	TOP2B	62	0	51026	GOLT1B	3	1
	7157	TP53	1341	0	2805	GOT1	11	7
	7158	TP53BP1	11	0	2806	GOT2	38	19
	7170	TPM3	64	0	2821	GPI	51	15
	29896	TRA2A	68	0	160897	GPR180	2	1
	6434	TRA2B	337	0	653519	GPR89A	2	1
	7186	TRAF2	34	0	51463	GPR89B	2	1
	10155	TRIM28	455	22	2873	GPS1	9	3
	7846	TUBA1A	1005	646	2885	GRB2	8	1
	10376	TUBA1B	1005	646	83743	GRWD1	3	1
	84790	TUBA1C	1005	646	2935	GSPT1	6	1
	203068	TUBB	1143	675	2936	GSR	4	1
	10381	TUBB3	1148	609	2937	GSS	8	3
	10383	TUBB4B	1095	595	373156	GSTK1	12	1
	84617	TUBB6	524	278	2947	GSTM3	11	2
	254048	UBN2	17	0	9446	GSTO1	15	4
	7342	UBP1	355	0	2950	GSTP1	47	27
	23352	UBR4	4	0	2962	GTF2F1	3	1
	7343	UBTF	94	0	2969	GTF2I	40	13
	7384	UQCRC1	126	70	2976	GTF3C2	3	2
	7385	UQCRC2	50	0	23560	GTPBP4	9	1
	9100	USP10	52	0	2997	GYS1	2	1
	10713	USP39	73	0	3005	H1F0	6	1
	7415	VCP	91	57	8971	H1FX	9	4
	7416	VDAC1	486	101	55766	H2AFJ	45	30
	7419	VDAC3	68	0	94239	H2AFV	24	16
	7431	VIM	6991	1074	9555	H2AFY	11	6
	7448	VTN	44	0	3015	H2AFZ	24	16
	11091	WDR5	137	0	3020	H3F3A	26	17
	7515	XRCC1	167	0	3021	H3F3B	26	17
	7520	XRCC5	393	0	51495	HACD3	23	13
	2547	XRCC6	731	55	3033	HADH	15	5
	10413	YAP1	233	0	3030	HADHA	61	21
	4904	YBX1	782	0	3032	HADHB	31	17
	7531	YWHAE	838	483	3035	HARS	12	6
	7532	YWHAG	274	172	8520	HAT1	8	1
	7534	YWHAZ	548	326	10456	HAX1	7	2
	65986	ZBTB10	26	0	3039	HBA1	12	8
	54819	ZCCHC10	274	0	3040	HBA2	12	8
	7572	ZNF24	208	0	3054	HCFC1	18	9
	284695	ZNF326	115	0	3065	HDAC1	11	2
	26036	ZNF451	22	0	3066	HDAC2	11	2
	388566	ZNF470	27	0	3068	HDGF	19	3
	9406	ZRANB2	122	0	84717	HDGFRP2	2	1
					3069	HDLBP	14	2
					23593	HEBP2	8	1
					3073	HEXA	3	2
					3074	HEXB	6	2
					11112	HIBADH	10	2
					26275	HIBCH	5	3
					23119	HIC2	7	1
					3094	HINT1	10	3
					3006	HIST1H1C	35	20
					3007	HIST1H1D	28	16
					3008	HIST1H1E	34	17
					8335	HIST1H2AB	37	24
					8334	HIST1H2AC	37	24
					3013	HIST1H2AD	45	30
					3012	HIST1H2AE	37	24
					8969	HIST1H2AG	45	30
					85235	HIST1H2AH	45	30
					8329	HIST1H2AI	45	30
					8331	HIST1H2AJ	45	30
					8330	HIST1H2AK	45	30
					8332	HIST1H2AL	45	30
					8336	HIST1H2AM	45	30
					3018	HIST1H2BB	117	52
					8970	HIST1H2BJ	117	52
					8348	HIST1H2BO	117	52
					8350	HIST1H3A	26	17
					8358	HIST1H3B	26	17
					8352	HIST1H3C	26	17
					8351	HIST1H3D	26	17
					8353	HIST1H3E	26	17
					8968	HIST1H3F	26	17
					8355	HIST1H3G	26	17
					8357	HIST1H3H	26	17
					8354	HIST1H3I	26	17
					8356	HIST1H3J	26	17
					8359	HIST1H4A	123	82
					8366	HIST1H4B	123	82
					8364	HIST1H4C	123	82
					8360	HIST1H4D	123	82
					8367	HIST1H4E	123	82
					8361	HIST1H4F	123	82
					8365	HIST1H4H	123	82
					8294	HIST1H4I	123	82
					8363	HIST1H4J	123	82
					8362	HIST1H4K	123	82
					8368	HIST1H4L	123	82
					8337	HIST2H2AA3	45	30
					723790	HIST2H2AA4	45	30
					317772	HIST2H2AB	18	11
					8338	HIST2H2AC	45	30
					8349	HIST2H2BE	117	52
					333932	HIST2H3A	26	17
					126961	HIST2H3C	26	17
					653604	HIST2H3D	26	17
					8370	HIST2H4A	123	82
					554313	HIST2H4B	123	82
					92815	HIST3H2A	37	24
					8290	HIST3H3	26	17
					121504	HIST4H4	123	82
					3098	HK1	22	7
					3105	HLA-A	8	3
					6596	HLTF	28	1
					81502	HM13	11	7
					3146	HMGB1	45	4
					3148	HMGB2	23	3
					3149	HMGB3	12	1
					3155	HMGCL	2	1
					3163	HMOX2	2	1
					10949	HNRNPA0	17	2
					3178	HNRNPA1	84	20
					3181	HNRNPA2B1	112	39
					220988	HNRNPA3	56	7
					3182	HNRNPAB	37	10
					3183	HNRNPC	71	24
					3184	HNRNPD	38	8
					9987	HNRNPDL	17	4
					3185	HNRNPF	22	5
					3187	HNRNPH1	42	11
					3188	HNRNPH2	21	3
					3189	HNRNPH3	21	2
					3190	HNRNPK	69	21
					3191	HNRNPL	27	7
					4670	HNRNPM	95	40
					10236	HNRNPR	24	8
					3192	HNRNPU	55	24
					11100	HNRNPUL1	12	7
					221092	HNRNPUL2	3	1
					3251	HPRT1	14	9
					3273	HRG	2	1
					3028	HSD17B10	36	9
					3295	HSD17B4	29	11
					84263	HSDL2	12	2
					3320	HSP90AA1	139	66
					3326	HSP90AB1	150	65
					7184	HSP90B1	87	30
					3303	HSPA1A	149	90
					3304	HSPA1B	149	90
					3308	HSPA4	28	13
					22824	HSPA4L	8	2
					3309	HSPA5	146	60
					3310	HSPA6	43	28
					3312	HSPA8	132	83
					3313	HSPA9	94	22
					3315	HSPB1	34	21
					23640	HSPBP1	3	2
					3329	HSPD1	252	71
					3336	HSPE1	56	37
					10808	HSPH1	9	5
					10075	HUWE1	7	3
					10525	HYOU1	20	2
					3376	IARS	20	11
					55699	IARS2	8	2
					200205	IBA57	3	2
					3417	IDH1	17	2
					3418	IDH2	31	7
					3419	IDH3A	11	7
					3420	IDH3B	5	1
					3421	IDH3G	3	2
					51124	IER3IP1	10	6
					10642	IGF2BP1	64	24
					10643	IGF2BP3	35	15
					3608	ILF2	41	17
					3609	ILF3	51	22
					80895	ILKAP	4	1
					10989	IMMT	38	12
					3614	IMPDH1	5	3
					3615	IMPDH2	33	18
					9118	INA	113	36
					79711	IPO4	5	3
					3843	IPO5	13	4
					10527	IPO7	5	3
					55705	IPO9	7	2
					8826	IQGAP1	38	8
					359948	IRF2BP2	2	1
					8471	IRS4	4	2
					9798	IST1	13	2
					57461	ISY1	3	1
					100534599	ISY1-RAB43	3	1
					3688	ITGB1	20	2
					3698	ITIH2	5	3
					3704	ITPA	2	1
					3710	ITPR3	5	3
					3712	IVD	2	1
					3735	KARS	14	8
					83473	KATNAL2	2	1
					115207	KCTD12	9	4
					10945	KDELR1	7	1
					10657	KHDRBS1	21	8
					8570	KHSRP	33	15
					3832	KIF11	5	2
					3799	KIF5B	6	3
					374654	KIF7	22	1
					3831	KLC1	5	2
					3838	KPNA2	17	9
					3839	KPNA3	15	3
					3837	KPNB1	37	14
					3845	KRAS	4	2
					3875	KRT18	105	16
					3855	KRT7	92	46
					374454	KRT77	28	17
					3856	KRT8	185	55
					200185	KRTCAP2	3	2
					3895	KTN1	17	9
					389541	LAMTOR4	2	1
					10314	LANCL1	4	2
					51056	LAP3	14	4
					23367	LARP1	13	3
					51574	LARP7	3	1
					51520	LARS	16	5
					3927	LASP1	4	1
					3930	LBR	16	5
					3939	LDHA	48	30
					3945	LDHB	52	34
					3954	LETM1	9	4
					3956	LGALS1	32	6
					3980	LIG3	67	6
					3998	LMAN1	13	2
					10960	LMAN2	28	1
					4000	LMNA	66	7
					4001	LMNB1	29	4
					84823	LMNB2	20	2
					9361	LONP1	21	7
					10128	LRPPRC	49	6
					57470	LRRC47	11	1
					55379	LRRC59	25	6
					57819	LSM2	11	4
					27258	LSM3	9	2
					51691	LSM8	9	2
					4048	LTA4H	22	8
					55692	LUC7L	12	3
					51631	LUC7L2	27	5
					4067	LYN	6	2
					54585	LZTFL1	2	1
					4085	MAD2L1	8	5
					10916	MAGED2	12	6
					4116	MAGOH	26	7
					55110	MAGOHB	25	6
					4131	MAP1B	18	2
					5605	MAP2K2	3	1
					4134	MAP4	21	13
					5594	MAPK1	5	3
					1432	MAPK14	3	2
					5595	MAPK3	6	4
					22919	MAPRE1	26	4
					4082	MARCKS	5	2
					2011	MARK2	2	1
					4141	MARS	13	3
					4144	MAT2A	8	5
					27430	MAT2B	3	2
					9782	MATR3	15	8
					79143	MBOAT7	5	3
					64087	MCCC2	21	5
					4171	MCM2	7	4
					4172	MCM3	10	1
					4173	MCM4	6	4
					4174	MCM5	10	1
					4175	MCM6	8	5
					4176	MCM7	14	5
					4190	MDH1	16	4
					4191	MDH2	72	30
					4200	ME2	8	1
					4240	MFGE8	3	2
					10724	MGEA5	7	4
					4258	MGST2	3	2
					4259	MGST3	15	10
					57534	MIB1	2	1
					4282	MIF	30	20
					440574	MINOS1	2	1
					9761	MLEC	9	4
					93380	MMGT1	3	2
					4343	MOV10	8	3
					4357	MPST	10	1
					4361	MRE11A	5	3
					65008	MRPL1	3	2
					6182	MRPL12	13	4
					51253	MRPL37	2	1
					56945	MRPS22	6	2
					64965	MRPS9	3	1
					4436	MSH2	3	2
					4478	MSN	52	15
					9219	MTA2	12	1
					4507	MTAP	11	2
					23787	MTCH1	3	2
					23788	MTCH2	10	4
					92140	MTDH	8	3
					4522	MTHFD1	32	8
					25902	MTHFD1L	4	2
					10588	MTHFS	2	1
					8776	MTMR1	2	1
					10514	MYBBP1A	9	4
					23077	MYCBP2	10	3
					56005	MYDGF	7	4
					79784	MYH14	5	3
					4627	MYH9	66	21
					10627	MYL12A	15	5
					103910	MYL12B	15	5
					4637	MYL6	33	11
					4638	MYLK	2	1
					85366	MYLK2	2	1
					91807	MYLK3	2	1
					340156	MYLK4	2	1
					399687	MYO18A	2	1
					4641	MYO1C	10	1
					4646	MYO6	5	3
					80155	NAA15	13	4
					4666	NACA	18	10
					133686	NADK2	2	1
					10135	NAMPT	14	3
					54187	NANS	9	3
					4673	NAP1L1	17	11
					4676	NAP1L4	16	6
					8775	NAPA	9	2
					4677	NARS	14	1
					4678	NASP	20	11
					64151	NCAPG	3	1
					4686	NCBP1	6	1
					4691	NCL	103	40
					56926	NCLN	7	4
					56160	NDNL2	26	1
					10397	NDRG1	2	1
					4712	NDUFB6	3	1
					4719	NDUFS1	15	4
					4720	NDUFS2	7	4
					4722	NDUFS3	13	5
					374291	NDUFS7	3	2
					4723	NDUFV1	7	4
					4747	NEFL	40	8
					4741	NEFM	124	36
					91754	NEK9	2	1
					10763	NES	20	3
					374354	NHLRC2	2	1
					654364	NME1-NME2	79	38
					4836	NMT1	22	7
					23530	NNT	5	3
					79707	NOL9	3	1
					23420	NOMO1	3	2
					283820	NOMO2	3	2
					408050	NOMO3	3	2
					4841	NONO	57	17
					4839	NOP2	4	2
					10528	NOP56	3	2
					51602	NOP58	7	1
					4864	NPC1	2	1
					9520	NPEPPS	16	6
					4869	NPM1	136	42
					10360	NPM3	3	2
					4893	NRAS	6	2
					4905	NSF	13	7
					55968	NSFL1C	12	2
					197370	NSMCE1	21	2
					286053	NSMCE2	7	2
					54888	NSUN2	10	6
					221294	NT5DC1	7	2
					10726	NUDC	8	2
					390916	NUDT19	3	2
					11051	NUDT21	36	8
					4926	NUMA1	5	3
					9631	NUP155	9	1
					23165	NUP205	3	2
					23225	NUP210	2	1
					9688	NUP93	15	2
					10204	NUTF2	4	1
					4942	OAT	28	14
					54940	OCIAD1	4	2
					11054	OGFR	2	1
					29789	OLA1	7	4
					55611	OTUB1	9	2
					5019	OXCT1	13	4
					5033	P4HA1	17	1
					8974	P4HA2	8	2
					5034	P4HB	89	27
					5036	PA2G4	37	20
					26986	PABPC1	63	22
					8761	PABPC4	42	17
					8106	PABPN1	10	3
					5048	PAFAH1B1	9	4
					5050	PAFAH1B3	6	4
					10606	PAICS	27	12
					10605	PAIP1	2	1
					5062	PAK2	7	2
					9061	PAPSS1	3	2
					11315	PARK7	19	7
					142	PARP1	227	40
					10038	PARP2	15	6
					5093	PCBP1	26	13
					5094	PCBP2	29	13
					5106	PCK2	12	8
					5108	PCM1	3	1
					5110	PCMT1	22	5
					5111	PCNA	31	14
					51449	PCYOX1	18	1
					27250	PDCD4	10	4
					9141	PDCD5	12	3
					10016	PDCD6	12	5
					10015	PDCD6IP	20	10
					201626	PDE12	2	1
					5160	PDHA1	13	8
					5162	PDHB	21	13
					2923	PDIA3	72	34
					9601	PDIA4	53	24
					10130	PDIA6	36	14
					5165	PDK3	3	1
					9124	PDLIM1	23	5
					5037	PEBP1	26	13
					553115	PEF1	8	2
					23481	PES1	2	1
					92960	PEX11G	2	1
					5193	PEX12	13	7
					5194	PEX13	8	5
					5195	PEX14	77	51
					8504	PEX3	17	11
					5198	PFAS	3	2
					5211	PFKL	13	4
					5213	PFKM	6	2
					5214	PFKP	21	8
					5216	PFN1	52	34
					5217	PFN2	5	1
					5223	PGAM1	55	19
					192111	PGAM5	7	3
					5226	PGD	20	11
					5230	PGK1	75	37
					5236	PGM1	17	11
					55276	PGM2	3	1
					10857	PGRMC1	26	11
					10424	PGRMC2	9	2
					5245	PHB	53	30
					11331	PHB2	39	26
					26227	PHGDH	40	25
					94005	PIGS	3	2
					55011	PIH1D1	2	1
					5305	PIP4K2A	3	2
					8394	PIP5K1A	2	1
					23396	PIP5K1C	2	1
					23760	PITPNB	6	4
					5315	PKM	127	50
					5339	PLEC	382	23
					10226	PLIN3	7	2
					5352	PLOD2	24	3
					8985	PLOD3	17	5
					5358	PLS3	22	10
					5371	PML	17	8
					23203	PMPCA	8	4
					9512	PMPCB	12	3
					11284	PNKP	21	3
					5411	PNN	17	3
					4860	PNP	21	1
					87178	PNPT1	9	4
					84271	POLDIP3	9	2
					9533	POLR1C	3	1
					5447	POR	7	2
					445582	POTEE	123	47
					5464	PPA1	20	13
					27068	PPA2	9	4
					56342	PPAN	2	1
					692312	PPAN-P2RY11	2	1
					5471	PPAT	10	6
					5478	PPIA	549	366
					5479	PPIB	58	27
					5481	PPID	7	1
					85313	PPIL4	4	1
					5496	PPM1G	12	4
					5498	PPOX	2	1
					5499	PPP1CA	14	5
					5500	PPP1CB	12	5
					5501	PPP1CC	13	3
					26472	PPP1R14B	3	2
					5510	PPP1R7	4	2
					5518	PPP2R1A	21	11
					5524	PPP2R4	4	1
					5527	PPP2R5C	2	1
					5528	PPP2R5D	2	1
					5530	PPP3CA	3	1
					5532	PPP3CB	3	1
					5531	PPP4C	3	2
					5052	PRDX1	107	71
					7001	PRDX2	46	30
					10935	PRDX3	90	43
					10549	PRDX4	47	31
					25824	PRDX5	20	9
					9588	PRDX6	60	34
					10113	PREB	6	1
					5550	PREP	6	1
					5557	PRIM1	2	1
					5576	PRKAR2A	17	4
					5578	PRKCA	6	1
					5589	PRKCSH	18	9
					5591	PRKDC	100	52
					8575	PRKRA	2	1
					3276	PRMT1	11	3
					10419	PRMT5	9	5
					27339	PRPF19	28	7
					9129	PRPF3	6	1
					24148	PRPF6	22	2
					10594	PRPF8	21	7
					5631	PRPS1	28	8
					5634	PRPS2	24	7
					5635	PRPSAP1	10	2
					5636	PRPSAP2	16	3
					7916	PRRC2A	5	3
					5644	PRSS1	14	9
					29968	PSAT1	21	13
					5682	PSMA1	21	6
					5683	PSMA2	18	5
					5684	PSMA3	18	9
					5685	PSMA4	16	5
					5686	PSMA5	15	7
					5687	PSMA6	21	12
					5688	PSMA7	18	12
					5689	PSMB1	16	8
					5690	PSMB2	16	5
					5691	PSMB3	17	6
					5692	PSMB4	17	5
					5693	PSMB5	22	8
					5694	PSMB6	6	4
					5700	PSMC1	12	8
					5701	PSMC2	18	9
					5702	PSMC3	19	1
					5704	PSMC4	13	5
					5705	PSMC5	22	8
					5707	PSMD1	9	5
					5717	PSMD11	19	10
					5718	PSMD12	12	4
					5719	PSMD13	17	7
					10213	PSMD14	12	4
					5708	PSMD2	14	6
					5709	PSMD3	19	7
					9861	PSMD6	17	4
					5713	PSMD7	13	4
					10197	PSME3	10	1
					55269	PSPC1	8	1
					5725	PTBP1	90	25
					58155	PTBP2	3	2
					55037	PTCD3	5	1
					10728	PTGES3	5	3
					5738	PTGFRN	5	3
					5754	PTK7	2	1
					5770	PTPN1	14	9
					22827	PUF60	27	5
					5813	PURA	7	1
					5817	PVR	2	1
					5827	PXMP2	21	14
					5831	PYCR1	22	5
					29920	PYCR2	27	4
					5836	PYGL	43	16
					5859	QARS	20	8
					5860	QDPR	7	2
					54870	QRICH1	2	1
					81890	QTRT1	2	1
					10890	RAB10	19	6
					9230	RAB11B	25	16
					201475	RAB12	6	4
					51552	RAB14	20	5
					376267	RAB15	6	4
					5861	RAB1A	38	12
					81876	RAB1B	35	9
					83452	RAB33B	5	3
					11021	RAB35	8	5
					116442	RAB39B	8	5
					5878	RAB5C	18	4
					5870	RAB6A	19	8
					7879	RAB7A	24	11
					9367	RAB9A	3	2
					285282	RABL3	9	2
					5887	RAD23B	19	4
					22913	RALY	9	4
					138046	RALYL	2	1
					5901	RAN	44	27
					5902	RANBP1	17	6
					5905	RANGAP1	3	2
					5906	RAP1A	6	2
					5908	RAP1B	6	2
					5912	RAP2B	4	2
					5917	RARS	16	10
					5928	RBBP4	15	10
					5929	RBBP5	4	1
					5931	RBBP7	18	12
					64783	RBM15	7	1
					64062	RBM26	12	1
					9584	RBM39	13	4
					5936	RBM4	12	5
					9939	RBM8A	13	2
					27316	RBMX	54	11
					1104	RCC1	17	5
					55920	RCC2	11	5
					5954	RCN1	12	3
					5962	RDX	31	9
					5965	RECQL	5	3
					11079	RER1	15	1
					5981	RFC1	8	3
					5982	RFC2	9	3
					5984	RFC4	11	4
					23180	RFTN1	2	1
					60626	RIC8A	2	1
					55177	RMDN3	2	1
					257160	RNF214	2	1
					6050	RNH1	4	2
					6051	RNPEP	10	6
					6117	RPA1	96	37
					6118	RPA2	56	11
					6119	RPA3	22	14
					79657	RPAP3	3	2
					6134	RPL10	51	5
					4736	RPL10A	37	24
					6135	RPL11	37	23
					6136	RPL12	29	19
					6137	RPL13	41	27
					23521	RPL13A	41	21
					9045	RPL14	18	12
					6138	RPL15	27	6
					6139	RPL17	36	9
					100526842	RPL17-C18orf32	36	9
					6141	RPL18	30	17
					6142	RPL18A	32	6
					6143	RPL19	25	9
					6144	RPL21	40	9
					6146	RPL22	24	9
					9349	RPL23	27	12
					6147	RPL23A	45	19
					6152	RPL24	21	14
					6154	RPL26	43	18
					6155	RPL27	32	21
					6157	RPL27A	16	10
					6158	RPL28	24	16
					6159	RPL29	11	7
					6122	RPL3	62	18
					6156	RPL30	20	10
					6160	RPL31	28	6
					6164	RPL34	18	12
					11224	RPL35	23	15
					6165	RPL35A	28	9
					25873	RPL36	18	7
					6168	RPL37A	9	2
					6169	RPL38	24	16
					6124	RPL4	73	32
					6125	RPL5	43	20
					6128	RPL6	48	22
					6129	RPL7	94	57
					6130	RPL7A	50	33
					6132	RPL8	41	13
					6133	RPL9	41	17
					6175	RPLP0	32	16
					6176	RPLP1	13	3
					6181	RPLP2	38	8
					6184	RPN1	41	26
					6185	RPN2	24	5
					55197	RPRD1A	6	4
					58490	RPRD1B	7	2
					6204	RPS10	49	16
					6205	RPS11	39	24
					6206	RPS12	8	4
					6207	RPS13	55	34
					6208	RPS14	38	22
					6209	RPS15	21	11
					6210	RPS15A	48	23
					6217	RPS16	56	24
					6218	RPS17	40	12
					6222	RPS18	61	37
					6223	RPS19	44	29
					6187	RPS2	27	18
					6224	RPS20	33	22
					6227	RPS21	35	18
					6228	RPS23	15	10
					6229	RPS24	28	14
					6230	RPS25	24	15
					6231	RPS26	14	8
					6232	RPS27	17	1
					6233	RPS27A	89	55
					51065	RPS27L	14	1
					6234	RPS28	24	15
					6188	RPS3	115	56
					6189	RPS3A	56	24
					6191	RPS4X	71	38
					6193	RPS5	33	22
					6194	RPS6	43	21
					6197	RPS6KA3	3	2
					6201	RPS7	67	27
					6202	RPS8	48	32
					6203	RPS9	54	33
					3921	RPSA	91	39
					6238	RRBP1	19	6
					6241	RRM2	7	2
					26156	RSL1D1	12	6
					8634	RTCA	3	2
					51493	RTCB	33	7
					57142	RTN4	25	3
					8607	RUVBL1	36	10
					10856	RUVBL2	30	15
					6281	S100A10	30	4
					6282	S100A11	17	4
					6275	S100A4	4	2
					22908	SACM1L	8	3
					10055	SAE1	6	2
					6294	SAFB	9	2
					25813	SAMM50	11	2
					56681	SAR1A	5	3
					84324	SARNP	11	4
					6301	SARS	26	7
					54938	SARS2	5	1
					9092	SART1	13	2
					9733	SART3	7	3
					51119	SBDS	10	3
					10067	SCAMP3	8	2
					950	SCARB2	2	1
					23256	SCFD1	20	3
					6342	SCP2	12	2
					23513	SCRIB	6	2
					6389	SDHA	15	5
					6396	SEC13	16	5
					9919	SEC16A	75	8
					9554	SEC22B	21	4
					10484	SEC23A	18	3
					9632	SEC24C	10	4
					10952	SEC61B	6	1
					11231	SEC63	3	2
					81929	SEH1L	4	2
					22929	SEPHS1	6	1
					26135	SERBP1	36	9
					5269	SERPINB6	8	2
					5176	SERPINF1	2	1
					871	SERPINH1	46	11
					6418	SET	19	5
					10291	SF3A1	20	5
					10946	SF3A3	13	2
					23451	SF3B1	15	7
					10992	SF3B2	18	9
					23450	SF3B3	30	9
					2810	SFN	44	29
					6421	SFPQ	35	15
					94081	SFXN1	26	15
					119559	SFXN4	5	3
					8879	SGPL1	5	1
					6449	SGTA	4	1
					6455	SH3GL1	8	3
					51100	SH3GLB1	5	1
					6472	SHMT2	35	18
					10280	SIGMAR1	4	2
					6566	SLC16A1	5	3
					1468	SLC25A10	8	1
					8402	SLC25A11	36	9
					10165	SLC25A13	8	5
					10478	SLC25A17	14	9
					79085	SLC25A23	2	1
					29957	SLC25A24	8	4
					114789	SLC25A25	2	1
					5250	SLC25A3	35	10
					292	SLC25A5	70	46
					293	SLC25A6	65	37
					79939	SLC35E1	6	2
					6520	SLC3A2	31	4
					79811	SLTM	2	1
					6605	SMARCE1	5	1
					8243	SMC1A	10	3
					10592	SMC2	11	4
					9126	SMC3	16	3
					10051	SMC4	5	3
					79677	SMC6	24	1
					27293	SMPDL3B	2	1
					6611	SMS	7	3
					27044	SND1	29	18
					23020	SNRNP200	17	8
					9410	SNRNP40	6	2
					6625	SNRNP70	15	4
					6626	SNRPA	28	11
					6627	SNRPA1	20	4
					6628	SNRPB	24	10
					6629	SNRPB2	13	7
					6632	SNRPD1	15	2
					6633	SNRPD2	32	10
					6634	SNRPD3	21	13
					6635	SNRPE	18	6
					6636	SNRPF	19	2
					6637	SNRPG	8	4
					6638	SNRPN	24	10
					4809	SNU13	2	1
					6642	SNX1	5	3
					29934	SNX12	8	1
					6643	SNX2	15	6
					6647	SOD1	21	3
					6648	SOD2	24	3
					6651	SON	7	3
					100131390	SP9	2	1
					9789	SPCS2	12	8
					60559	SPCS3	8	5
					6711	SPTBN1	39	4
					6717	SRI	15	10
					6723	SRM	9	6
					6727	SRP14	20	6
					6729	SRP54	10	3
					6730	SRP68	11	1
					6726	SRP9	12	2
					23524	SRRM2	27	5
					6426	SRSF1	63	25
					6427	SRSF2	21	3
					6428	SRSF3	56	16
					6429	SRSF4	20	5
					6431	SRSF6	21	9
					6432	SRSF7	25	14
					8683	SRSF9	41	2
					6741	SSB	49	6
					6742	SSBP1	49	22
					6745	SSR1	6	4
					6748	SSR4	18	6
					6749	SSRP1	47	7
					6767	ST13	18	11
					6774	STAT3	2	1
					6780	STAU1	6	4
					10963	STIP1	41	15
					51765	STK26	7	1
					3925	STMN1	16	8
					11075	STMN2	9	1
					30968	STOML2	26	5
					11171	STRAP	15	6
					29966	STRN3	2	1
					3703	STT3A	14	9
					10273	STUB1	3	2
					6810	STX4	3	2
					10923	SUB1	9	3
					8803	SUCLA2	6	3
					8801	SUCLG2	13	8
					10910	SUGT1	7	2
					25870	SUMF2	4	2
					6613	SUMO2	8	5
					11198	SUPT16H	80	14
					6836	SURF4	13	3
					10492	SYNCRIP	26	10
					9144	SYNGR2	3	2
					93624	TADA2B	2	1
					6872	TAF1	4	1
					138474	TAF1L	4	1
					129685	TAF8	2	1
					8407	TAGLN2	47	29
					6888	TALDO1	23	13
					23435	TARDBP	11	3
					6897	TARS	14	4
					80222	TARS2	6	3
					54885	TBC1D8B	3	2
					6902	TBCA	10	1
					6905	TBCE	2	1
					29110	TBK1	5	1
					26608	TBL2	4	2
					6917	TCEA1	5	3
					10915	TCERG1	6	4
					6949	TCOF1	9	4
					6950	TCP1	41	24
					9524	TECR	8	2
					54386	TERF2IP	4	2
					7019	TFAM	43	10
					7024	TFCP2	28	2
					10342	TFG	11	4
					7037	TFRC	6	4
					7052	TGM2	38	4
					79228	THOC6	2	1
					80145	THOC7	4	1
					9967	THRAP3	9	1
					7073	TIAL1	7	2
					10469	TIMM44	9	2
					7086	TKT	76	32
					7090	TLE3	3	1
					11011	TLK2	6	1
					7094	TLN1	21	13
					56889	TM9SF3	5	3
					9777	TM9SF4	3	1
					54499	TMCO1	8	3
					10972	TMED10	45	12
					222068	TMED4	9	1
					51014	TMED7	12	2
					100302736	TMED7-TICAM2	12	2
					54732	TMED9	26	4
					79073	TMEM109	6	4
					254863	TMEM256	3	2
					55161	TMEM33	6	4
					79188	TMEM43	17	10
					29766	TMOD3	5	1
					7112	TMPO	32	8
					160418	TMTC3	3	1
					83590	TMUB1	5	2
					56993	TOMM22	24	7
					10953	TOMM34	11	1
					10452	TOMM40	9	3
					9868	TOMM70A	11	3
					7150	TOP1	19	3
					7153	TOP2A	42	13
					26092	TOR1AIP1	4	2
					7157	TP53	71	15
					7167	TPI1	83	45
					7170	TPM3	50	9
					1200	TPP1	6	1
					7175	TPR	5	3
					7178	TPT1	15	2
					29896	TRA2A	10	1
					6434	TRA2B	21	1
					23471	TRAM1	3	2
					10131	TRAP1	20	8
					6737	TRIM21	4	2
					7706	TRIM25	5	1
					10155	TRIM28	41	18
					9319	TRIP13	5	2
					81627	TRMT1L	4	1
					6738	TROVE2	14	1
					7251	TSG101	7	4
					7257	TSNAX	5	1
					55720	TSR1	3	2
					7263	TST	6	4
					23170	TTLL12	4	2
					7846	TUBA1A	129	50
					84790	TUBA1C	126	50
					203068	TUBB	221	87
					7280	TUBB2A	156	63
					10383	TUBB4B	187	79
					84617	TUBB6	76	41
					7283	TUBG1	6	2
					7284	TUFM	57	20
					55787	TXLNG	2	1
					7295	TXN	20	6
					81567	TXNDC5	17	5
					9352	TXNL1	3	1
					7296	TXNRD1	12	1
					7307	U2AF1	10	1
					11338	U2AF2	21	4
					6675	UAP1	2	1
					7317	UBA1	58	24
					10054	UBA2	6	4
					9039	UBA3	5	3
					7329	UBE2I	3	1
					3093	UBE2K	2	1
					9040	UBE2M	6	2
					7334	UBE2N	9	5
					63893	UBE2O	2	1
					7335	UBE2V1	11	7
					7336	UBE2V2	12	5
					134510	UBLCP1	2	1
					7342	UBP1	24	2
					29979	UBQLN1	4	1
					29978	UBQLN2	5	2
					7343	UBTF	3	1
					51035	UBXN1	2	1
					7345	UCHL1	23	10
					7347	UCHL3	6	1
					51377	UCHL5	9	4
					7371	UCK2	4	1
					23376	UFL1	5	3
					7358	UGDH	12	2
					56886	UGGT1	11	4
					7360	UGP2	9	4
					7372	UMPS	6	1
					55898	UNC45A	3	2
					65109	UPF3B	4	1
					7384	UQCRC1	29	5
					7385	UQCRC2	29	8
					7386	UQCRFS1	9	1
					8615	USO1	8	1
					9100	USP10	10	2
					9097	USP14	5	3
					8078	USP5	6	4
					8239	USP9X	3	2
					10911	UTS2	3	1
					9218	VAPA	18	4
					9217	VAPB	14	5
					10493	VAT1	12	8
					7414	VCL	27	16
					7415	VCP	72	48
					7416	VDAC1	64	28
					7417	VDAC2	39	24
					7419	VDAC3	18	12
					7431	VIM	1811	527
					112936	VPS26B	2	1
					55737	VPS35	12	2
					27183	VPS4A	8	5
					7443	VRK1	3	2
					51534	VTA1	9	4
					7448	VTN	3	2
					7453	WARS	14	4
					11169	WDHD1	2	1
					9948	WDR1	14	4
					57418	WDR18	8	4
					80232	WDR26	3	2
					54521	WDR44	2	1
					79084	WDR77	3	2
					56897	WRNIP1	5	2
					56949	XAB2	2	1
					7514	XPO1	15	1
					7515	XRCC1	26	3
					7520	XRCC5	101	23
					2547	XRCC6	99	28
					8565	YARS	42	18
					4904	YBX1	22	6
					8531	YBX3	18	5
					7525	YES1	5	3
					10897	YIF1A	20	1
					90522	YIF1B	13	3
					7529	YWHAB	75	50
					7531	YWHAE	156	95
					7532	YWHAG	70	43
					7533	YWHAH	60	40
					10971	YWHAQ	77	47
					7534	YWHAZ	92	61
					284273	ZADH2	2	1
					55854	ZC3H15	4	1
					56829	ZC3HAV1	4	1
					9406	ZRANB2	2	1
