# Supplementary material for: Cyclophilin A supports translation of intrinsically disordered proteins and affects haematopoietic stem cell ageing
Source: Nat Cell Biol. 2024 Mar 29;26(4):593–603. doi: 10.1038/s41556-024-01387-x (PMC11021199; doi:10.1038/s41556-024-01387-x)
Supplement: Supplementary file 7 — Pulsed SILAC numerical data. [file 41556_2024_1387_MOESM7_ESM.xlsx]

## Sheet: 293T control cells
Accession	Description	Score	Coverage	# Proteins	# Unique Peptides	# Peptides	# PSMs	Area	Heavy/Light	Heavy/Light Count	Heavy/Light Variability [%]	# AAs	MW [kDa]	Calc. pI
P06733	Alpha-enolase OS=Homo sapiens GN=ENO1 PE=1 SV=2 - [ENOA_HUMAN]	1008.38	65.44	15	20	24	332	4.94571e+09	1.15569	50	54.3761	434	47.1393	7.38623
P07900	Heat shock protein HSP 90-alpha OS=Homo sapiens GN=HSP90AA1 PE=1 SV=5 - [HS90A_HUMAN]	532.378	51.23	15	15	33	228	5.59835e+09	1.40489	19	53.4251	732	84.6067	5.021
P08238	Heat shock protein HSP 90-beta OS=Homo sapiens GN=HSP90AB1 PE=1 SV=4 - [HS90B_HUMAN]	522.896	59.25	21	17	36	220	5.59835e+09	1.10085	24	37.1038	724	83.2121	5.03369
P11142	Heat shock cognate 71 kDa protein OS=Homo sapiens GN=HSPA8 PE=1 SV=1 - [HSP7C_HUMAN]	510.538	64.24	30	29	35	208	8.74825e+09	1.30939	31	25.1767	646	70.8542	5.51611
B4E335	cDNA FLJ52842, highly similar to Actin, cytoplasmic 1 OS=Homo sapiens PE=2 SV=1 - [B4E335_HUMAN]	495.769	62.68	49	4	17	192	10084649918	0.987878	7	125.584	351	39.2005	5.59229
P13639	Elongation factor 2 OS=Homo sapiens GN=EEF2 PE=1 SV=4 - [EF2_HUMAN]	493.266	48.83	7	34	35	180	2.70277e+09	1.57414	41	62.3568	858	95.277	6.82959
P08107	Heat shock 70 kDa protein 1A/1B OS=Homo sapiens GN=HSPA1A PE=1 SV=5 - [HSP71_HUMAN]	436.067	62.09	20	4	31	178	8.76705e+09	1.21764	3	6.41178	641	70.009	5.65576
B4E3B6	cDNA FLJ54408, highly similar to Heat shock 70 kDa protein 1 OS=Homo sapiens PE=2 SV=1 - [B4E3B6_HUMAN]	417.478	59.22	6	1	28	168	8.76705e+09	1.17073	2	89.4107	586	63.8849	5.5542
P10809	60 kDa heat shock protein, mitochondrial OS=Homo sapiens GN=HSPD1 PE=1 SV=2 - [CH60_HUMAN]	406.033	54.8	18	28	28	144	3.19164e+09	1.26952	35	29.0113	573	61.0164	5.87158
P07437	Tubulin beta chain OS=Homo sapiens GN=TUBB PE=1 SV=2 - [TBB5_HUMAN]	395.418	50	24	1	17	168	4752550918	1.10703	1		444	49.639	4.89404
A8JZY9	cDNA FLJ78587 OS=Homo sapiens PE=2 SV=1 - [A8JZY9_HUMAN]	380.293	61.2	21	1	21	138	6.55598e+09	1.22655	1		451	50.1036	5.05908
P68371	Tubulin beta-2C chain OS=Homo sapiens GN=TUBB2C PE=1 SV=1 - [TBB2C_HUMAN]	368.52	49.89	14	2	17	161	3.49345e+09	0.920445	3	12.0221	445	49.799	4.89404
P04406	Glyceraldehyde-3-phosphate dehydrogenase OS=Homo sapiens GN=GAPDH PE=1 SV=3 - [G3P_HUMAN]	355.765	47.16	13	12	12	131	4.93688e+09	1.12604	21	35.0932	335	36.0304	8.45557
Q71U36	Tubulin alpha-1A chain OS=Homo sapiens GN=TUBA1A PE=1 SV=1 - [TBA1A_HUMAN]	351.486	61.2	15	1	21	129	6.55598e+09	2.70706	2	18.8762	451	50.1036	5.05908
Q9BVA1	Tubulin beta-2B chain OS=Homo sapiens GN=TUBB2B PE=1 SV=1 - [TBB2B_HUMAN]	324.013	46.52	10	1	16	134	3.67624e+09	2.78821	1		445	49.9209	4.89404
B2R6L0	cDNA, FLJ93005, highly similar to Homo sapiens tubulin, beta polypeptide (TUBB), mRNA OS=Homo sapiens PE=2 SV=1 - [B2R6L0_HUMAN]	323.846	46.52	13	1	16	134	3.67624e+09	2.38556	2	37.8687	445	49.8649	4.89404
Q6LC01	MRNA encoding beta-tubulin. (from clone D-beta-1) (Fragment) OS=Homo sapiens PE=2 SV=1 - [Q6LC01_HUMAN]	309.757	40.5	8	1	15	146	4485123654				437	48.8485	4.81787
P07195	L-lactate dehydrogenase B chain OS=Homo sapiens GN=LDHB PE=1 SV=2 - [LDHB_HUMAN]	299.904	49.7	8	12	14	121	5.9121e+09	1.44089	25	50.5929	334	36.6151	6.04932
B7Z4V2	cDNA FLJ51907, highly similar to Stress-70 protein, mitochondrial OS=Homo sapiens PE=2 SV=1 - [B7Z4V2_HUMAN]	296.908	50.68	9	27	27	95	1.06677e+09	1.47364	31	52.2335	665	72.3561	5.93506
P49327	Fatty acid synthase OS=Homo sapiens GN=FASN PE=1 SV=3 - [FAS_HUMAN]	293.363	22.9	2	46	47	111	4.38297e+08	1.55002	44	42.8529	2511	273.254	6.44287
Q9BQE3	Tubulin alpha-1C chain OS=Homo sapiens GN=TUBA1C PE=1 SV=1 - [TBA1C_HUMAN]	292.87	55.68	14	2	19	116	6.55598e+09	0.921097	2	53.8979	449	49.8635	5.09717
B7Z2X9	Enolase OS=Homo sapiens PE=2 SV=1 - [B7Z2X9_HUMAN]	292.026	22.76	7	1	6	86	1.97658e+09				391	42.6806	5.12256
P11021	78 kDa glucose-regulated protein OS=Homo sapiens GN=HSPA5 PE=1 SV=2 - [GRP78_HUMAN]	269.061	36.54	2	17	19	91	4.91278e+09	1.28818	19	36.676	654	72.2884	5.16064
P62736	Actin, aortic smooth muscle OS=Homo sapiens GN=ACTA2 PE=1 SV=1 - [ACTA_HUMAN]	265.542	36.6	25	2	11	118	7.76426e+09	0.817655	1		377	41.9818	5.38916
P35579	Myosin-9 OS=Homo sapiens GN=MYH9 PE=1 SV=4 - [MYH9_HUMAN]	263.329	27.14	29	35	41	84	2.17573e+08	1.4392	25	73.6544	1960	226.392	5.60498
P14618	Pyruvate kinase isozymes M1/M2 OS=Homo sapiens GN=PKM2 PE=1 SV=4 - [KPYM_HUMAN]	259.204	52.92	12	22	24	100	2.15774e+09	1.22573	26	27.2219	531	57.9	7.84033
P34932	Heat shock 70 kDa protein 4 OS=Homo sapiens GN=HSPA4 PE=1 SV=4 - [HSP74_HUMAN]	250.372	43.33	16	23	25	74	2.66168e+08	1.21577	21	127.058	840	94.2712	5.18604
B5BTY7	T-complex protein 1 subunit beta OS=Homo sapiens GN=CCT2 PE=2 SV=1 - [B5BTY7_HUMAN]	247	51.03	8	22	22	85	4.94177e+08	1.46135	25	40.8384	535	57.4241	6.45557
P22314	Ubiquitin-like modifier-activating enzyme 1 OS=Homo sapiens GN=UBA1 PE=1 SV=3 - [UBA1_HUMAN]	227.745	36.77	13	29	29	76	4.58119e+08	1.21354	28	23.904	1058	117.774	5.75732
P55072	Transitional endoplasmic reticulum ATPase OS=Homo sapiens GN=VCP PE=1 SV=4 - [TERA_HUMAN]	227.37	41.07	8	24	24	78	470433998	1.3379	21	96.4257	806	89.2657	5.26221
Q5HY54	Filamin A, alpha (Actin binding protein 280) OS=Homo sapiens GN=FLNA PE=2 SV=1 - [Q5HY54_HUMAN]	220.592	18.18	16	29	32	71	1.15471e+08	0.780373	25	63.6568	2607	276.378	6.04932
B4E0E1	cDNA FLJ53442, highly similar to Poly (ADP-ribose) polymerase 1 (EC 2.4.2.30) OS=Homo sapiens PE=2 SV=1 - [B4E0E1_HUMAN]	214.378	30.41	8	25	25	80	8.35411e+08	1.57045	25	37.6857	993	111.056	8.86572
P04075	Fructose-bisphosphate aldolase A OS=Homo sapiens GN=ALDOA PE=1 SV=2 - [ALDOA_HUMAN]	208.788	46.43	11	12	15	76	1.78154e+09	1.75627	14	32.5957	364	39.3953	8.08936
P78527	DNA-dependent protein kinase catalytic subunit OS=Homo sapiens GN=PRKDC PE=1 SV=3 - [PRKDC_HUMAN]	201.604	14.56	3	49	49	78	1.3617e+08	1.27146	31	87.7022	4128	468.788	7.12256
Q562R1	Beta-actin-like protein 2 OS=Homo sapiens GN=ACTBL2 PE=1 SV=2 - [ACTBL_HUMAN]	201.56	29.79	1	2	9	88	3.23942e+09	1.57692	1		376	41.976	5.59229
P08670	Vimentin OS=Homo sapiens GN=VIM PE=1 SV=4 - [VIME_HUMAN]	197.972	53.22	31	23	24	89	8.2259e+08	1.29699	24	69.3172	466	53.6191	5.12256
P63104	14-3-3 protein zeta/delta OS=Homo sapiens GN=YWHAZ PE=1 SV=1 - [1433Z_HUMAN]	191.04	68.16	13	11	15	69	2.57726e+09	1.3067	17	15.3306	245	27.7277	4.79248
P17987	T-complex protein 1 subunit alpha OS=Homo sapiens GN=TCP1 PE=1 SV=1 - [TCPA_HUMAN]	190.58	57.73	2	23	23	63	399722812	1.42121	21	43.9058	556	60.3056	6.11279
P50990	T-complex protein 1 subunit theta OS=Homo sapiens GN=CCT8 PE=1 SV=4 - [TCPQ_HUMAN]	189.052	50.91	5	24	24	73	748121235	1.37813	22	48.8929	548	59.5825	5.60498
Q6S8J3	POTE ankyrin domain family member E OS=Homo sapiens GN=POTEE PE=1 SV=3 - [POTEE_HUMAN]	188.496	7.44	15	2	6	62	4.22893e+09				1075	121.286	6.20166
P50991	T-complex protein 1 subunit delta OS=Homo sapiens GN=CCT4 PE=1 SV=4 - [TCPD_HUMAN]	182.443	47.31	6	20	21	66	5.65548e+08	1.50738	25	35.029	539	57.8878	7.82568
P12277	Creatine kinase B-type OS=Homo sapiens GN=CKB PE=1 SV=1 - [KCRB_HUMAN]	176.978	36.75	7	9	10	51	1.63376e+09	1.42638	11	20.9117	381	42.6173	5.59229
P62258	14-3-3 protein epsilon OS=Homo sapiens GN=YWHAE PE=1 SV=1 - [1433E_HUMAN]	175.74	61.18	6	15	18	71	2.64277e+09	1.21399	11	35.2397	255	29.1554	4.7417
Q9Y490	Talin-1 OS=Homo sapiens GN=TLN1 PE=1 SV=3 - [TLN1_HUMAN]	172.922	20.58	5	34	34	55	6.07249e+07	1.89198	20	60.2647	2541	269.599	6.07471
P60174	Triosephosphate isomerase OS=Homo sapiens GN=TPI1 PE=1 SV=2 - [TPIS_HUMAN]	167.845	62.25	6	12	12	61	3011856780	1.32076	15	57.587	249	26.6527	6.90283
B7Z4T9	Chaperonin containing TCP1, subunit 7 (Eta), isoform CRA_c OS=Homo sapiens GN=CCT7 PE=2 SV=1 - [B7Z4T9_HUMAN]	167.458	59.32	9	23	23	65	633001938	1.53269	25	30.7231	499	54.7695	7.6792
B3KM80	Nucleolin, isoform CRA_c OS=Homo sapiens GN=NCL PE=2 SV=1 - [B3KM80_HUMAN]	161.382	44.03	6	22	22	74	1.76921e+09	1.17429	23	50.9833	536	58.5193	4.66553
Q00610	Clathrin heavy chain 1 OS=Homo sapiens GN=CLTC PE=1 SV=5 - [CLH1_HUMAN]	161.275	19.82	2	24	24	52	2.50086e+08	1.49569	27	63.0619	1675	191.493	5.69385
B7Z2T5	cDNA FLJ55427, highly similar to Sodium/potassium-transporting ATPase alpha-1 chain (EC 3.6.3.9) OS=Homo sapiens PE=2 SV=1 - [B7Z2T5_HUMAN]	160.039	26	32	15	20	53	2.08272e+08	1.6142	15	51.0654	1023	112.836	5.52881
Q5CAQ5	Tumor rejection antigen (Gp96) 1 OS=Homo sapiens GN=TRA1 PE=2 SV=1 - [Q5CAQ5_HUMAN]	159.89	32.17	10	19	21	63	1.3776e+09	1.47678	10	51.7203	802	92.2823	4.85596
P52272	Heterogeneous nuclear ribonucleoprotein M OS=Homo sapiens GN=HNRNPM PE=1 SV=3 - [HNRPM_HUMAN]	158.821	43.42	6	28	28	77	6.05919e+08	1.35069	26	48.1898	730	77.4643	8.70459
P25705	ATP synthase subunit alpha, mitochondrial OS=Homo sapiens GN=ATP5A1 PE=1 SV=1 - [ATPA_HUMAN]	153.921	34.36	4	15	15	57	7.55227e+08	1.12727	15	57.5674	553	59.7136	9.12939
A8K690	cDNA FLJ76863, highly similar to Homo sapiens stress-induced-phosphoprotein 1 (Hsp70/Hsp90-organizing protein) (STIP1), mRNA OS=Homo sapiens PE=2 SV=1 - [A8K690_HUMAN]	148.634	41.25	4	21	21	64	6.51247e+08	0.914051	19	56.5826	543	62.6154	6.80029
P20700	Lamin-B1 OS=Homo sapiens GN=LMNB1 PE=1 SV=2 - [LMNB1_HUMAN]	148.227	34.64	4	15	18	49	3.5384e+08	2.4647	14	46.2961	586	66.3676	5.16064
P27348	14-3-3 protein theta OS=Homo sapiens GN=YWHAQ PE=1 SV=1 - [1433T_HUMAN]	147.693	69.39	8	11	16	55	2.79426e+09	1.91367	12	80.0422	245	27.7468	4.77979
P62241	40S ribosomal protein S8 OS=Homo sapiens GN=RPS8 PE=1 SV=2 - [RS8_HUMAN]	144.402	40.38	3	7	7	42	4.98485e+08	1.07886	9	38.9986	208	24.1902	10.3159
Q0QF37	Malate dehydrogenase (Fragment) OS=Homo sapiens GN=MDH2 PE=2 SV=1 - [Q0QF37_HUMAN]	144.378	65.57	7	17	17	56	1.20864e+09	1.11372	18	25.515	305	31.9488	7.88428
B8ZZQ6	Uncharacterized protein OS=Homo sapiens GN=PTMA PE=4 SV=1 - [B8ZZQ6_HUMAN]	141.95	24.3	20	6	6	51	2.43391e+09	1.84178	4	13.0978	107	11.7518	3.81494
Q92841	Probable ATP-dependent RNA helicase DDX17 OS=Homo sapiens GN=DDX17 PE=1 SV=1 - [DDX17_HUMAN]	141.815	26.77	9	9	16	58	6.60654e+08	0.898049	14	70.6376	650	72.326	8.5874
Q4LE36	ACLY variant protein (Fragment) OS=Homo sapiens GN=ACLY variant protein PE=2 SV=1 - [Q4LE36_HUMAN]	140.775	21.28	6	19	19	52	2.39239e+08	1.74906	19	32.7395	1137	124.477	8.03076
B4DLW8	cDNA FLJ59339, highly similar to Probable ATP-dependent RNA helicase DDX5 (EC 3.6.1.-) OS=Homo sapiens PE=2 SV=1 - [B4DLW8_HUMAN]	140.438	34.95	9	12	19	60	6.60654e+08	3.01132	11	53.1589	535	60.5254	9.0708
B3KX11	cDNA FLJ44436 fis, clone UTERU2019706, highly similar to T-complex protein 1 subunit gamma OS=Homo sapiens PE=2 SV=1 - [B3KX11_HUMAN]	138.752	46.93	15	21	21	57	5.578e+08	1.42142	21	39.3983	522	57.909	6.93213
Q92598	Heat shock protein 105 kDa OS=Homo sapiens GN=HSPH1 PE=1 SV=1 - [HS105_HUMAN]	137.262	25.17	11	15	17	40	2.82086e+08	1.79763	13	35.1157	858	96.8037	5.38916
P31946	14-3-3 protein beta/alpha OS=Homo sapiens GN=YWHAB PE=1 SV=3 - [1433B_HUMAN]	136.371	60.16	6	6	12	52	2.79426e+09	1.74679	5	34.2997	246	28.0648	4.83057
P05387	60S acidic ribosomal protein P2 OS=Homo sapiens GN=RPLP2 PE=1 SV=1 - [RLA2_HUMAN]	133.427	76.52	1	6	6	40	8.98562e+08	1.08419	14	161.268	115	11.6578	4.53857
P63244	Guanine nucleotide-binding protein subunit beta-2-like 1 OS=Homo sapiens GN=GNB2L1 PE=1 SV=3 - [GBLP_HUMAN]	133.264	44.16	19	13	13	48	5.01086e+08	2.7688	11	29.7983	317	35.0546	7.69385
P35580	Myosin-10 OS=Homo sapiens GN=MYH10 PE=1 SV=3 - [MYH10_HUMAN]	130.202	15.89	28	20	24	41	1.14667e+08	1.39602	7	56.1199	1976	228.858	5.5415
B4DUQ1	cDNA FLJ54552, highly similar to Heterogeneous nuclear ribonucleoprotein K OS=Homo sapiens PE=2 SV=1 - [B4DUQ1_HUMAN]	129.153	41.23	9	15	15	50	1.17795e+09	1.45934	15	33.3983	439	48.4802	5.92236
P42704	Leucine-rich PPR motif-containing protein, mitochondrial OS=Homo sapiens GN=LRPPRC PE=1 SV=3 - [LPPRC_HUMAN]	128.412	22.45	4	26	26	48	1.51197e+08	1.49135	12	52.1643	1394	157.805	6.12549
P49321	Nuclear autoantigenic sperm protein OS=Homo sapiens GN=NASP PE=1 SV=2 - [NASP_HUMAN]	127.774	32.87	15	17	17	40	3.19507e+08	1.74127	14	72.7841	788	85.1861	4.29736
Q9UQ80	Proliferation-associated protein 2G4 OS=Homo sapiens GN=PA2G4 PE=1 SV=3 - [PA2G4_HUMAN]	127.59	45.94	4	17	17	45	4.42155e+08	1.62493	17	69.1873	394	43.7592	6.55127
A8K7F6	cDNA FLJ78244, highly similar to Homo sapiens eukaryotic translation initiation factor 4A, isoform 1 (EIF4A1), mRNA OS=Homo sapiens PE=2 SV=1 - [A8K7F6_HUMAN]	127.202	61.33	16	10	20	52	1.69363e+09	1.55837	6	48.2145	406	46.0926	5.47803
Q92945	Far upstream element-binding protein 2 OS=Homo sapiens GN=KHSRP PE=1 SV=4 - [FUBP2_HUMAN]	127.014	30.38	3	15	16	45	5.03524e+08	1.22202	14	35.4435	711	73.07	7.29834
Q9BV61	TRAP1 protein (Fragment) OS=Homo sapiens GN=TRAP1 PE=2 SV=2 - [Q9BV61_HUMAN]	124.605	19.17	8	10	11	39	1.84563e+09	1.51589	12	46.7121	699	79.3072	7.79639
B2R9U2	cDNA, FLJ94557, highly similar to Homo sapiens FK506 binding protein 4, 59kDa (FKBP4), mRNA OS=Homo sapiens PE=2 SV=1 - [B2R9U2_HUMAN]	124.32	39.65	2	14	14	40	2.85088e+08	0.894343	10	51.6975	459	51.8021	5.42725
Q3ZCM7	Tubulin beta-8 chain OS=Homo sapiens GN=TUBB8 PE=1 SV=2 - [TBB8_HUMAN]	122.67	17.57	9	1	7	75	1.0147e+09	1.1696	1		444	49.7439	4.89404
Q0QEN7	ATP synthase subunit beta (Fragment) OS=Homo sapiens GN=ATP5B PE=2 SV=1 - [Q0QEN7_HUMAN]	122.002	40.9	2	13	13	44	6.76032e+08	1.06561	14	36.0169	445	48.083	5.07178
O43175	D-3-phosphoglycerate dehydrogenase OS=Homo sapiens GN=PHGDH PE=1 SV=4 - [SERA_HUMAN]	121.715	27.58	9	12	12	44	6.03527e+08	1.39801	14	46.2186	533	56.6144	6.7124
P09651	Heterogeneous nuclear ribonucleoprotein A1 OS=Homo sapiens GN=HNRNPA1 PE=1 SV=5 - [ROA1_HUMAN]	121.387	33.33	8	9	10	52	7.76587e+08	1.37449	14	37.0313	372	38.7231	9.12939
P00338	L-lactate dehydrogenase A chain OS=Homo sapiens GN=LDHA PE=1 SV=2 - [LDHA_HUMAN]	119.856	52.71	13	12	14	51	5.33521e+09	1.19446	18	11.9509	332	36.6654	8.26514
P68104	Elongation factor 1-alpha 1 OS=Homo sapiens GN=EEF1A1 PE=1 SV=1 - [EF1A1_HUMAN]	119.079	39.39	40	14	14	71	1.15464e+10	0.920266	22	48.8738	462	50.1091	9.01221
P67809	Nuclease-sensitive element-binding protein 1 OS=Homo sapiens GN=YBX1 PE=1 SV=3 - [YBOX1_HUMAN]	118.357	39.51	11	7	10	31	5.36646e+08	1.38197	4	15.8751	324	35.9027	9.87646
P26641	Elongation factor 1-gamma OS=Homo sapiens GN=EEF1G PE=1 SV=3 - [EF1G_HUMAN]	116.203	32.95	9	15	15	51	6.97051e+08	0.821925	17	54.0683	437	50.0871	6.66846
Q14204	Cytoplasmic dynein 1 heavy chain 1 OS=Homo sapiens GN=DYNC1H1 PE=1 SV=5 - [DYHC1_HUMAN]	115.751	7.19	3	28	28	43	4.58324e+07	1.73214	22	47.5762	4646	532.072	6.40479
P55060	Exportin-2 OS=Homo sapiens GN=CSE1L PE=1 SV=3 - [XPO2_HUMAN]	112.551	25.03	9	23	23	45	1.41055e+08	1.48609	17	64.1315	971	110.346	5.77002
P29966	Myristoylated alanine-rich C-kinase substrate OS=Homo sapiens GN=MARCKS PE=1 SV=4 - [MARCS_HUMAN]	112.48	47.89	3	8	8	31	7.76857e+07	1.14765	11	39.7739	332	31.5359	4.44971
B4DP54	cDNA FLJ52712, highly similar to Tubulin beta-6 chain OS=Homo sapiens PE=2 SV=1 - [B4DP54_HUMAN]	111.595	31.1	4	5	11	59	1.61003e+09	1.7116	3	106.617	418	46.6715	4.89404
O00410	Importin-5 OS=Homo sapiens GN=IPO5 PE=1 SV=4 - [IPO5_HUMAN]	109.486	23.34	23	20	20	38	1.50027e+08	1.62878	15	40.7962	1097	123.55	4.94482
B7Z254	cDNA FLJ58502, highly similar to Protein disulfide-isomerase A6 (EC 5.3.4.1) OS=Homo sapiens PE=2 SV=1 - [B7Z254_HUMAN]	109.356	29.29	5	9	9	36	3.01358e+08	1.49009	14	54.5285	437	47.8081	5.08447
P11586	C-1-tetrahydrofolate synthase, cytoplasmic OS=Homo sapiens GN=MTHFD1 PE=1 SV=3 - [C1TC_HUMAN]	108.878	23.85	2	20	20	41	1.86907e+08	1.00327	20	50.9545	935	101.495	7.29834
P21796	Voltage-dependent anion-selective channel protein 1 OS=Homo sapiens GN=VDAC1 PE=1 SV=2 - [VDAC1_HUMAN]	108.692	49.47	5	12	13	35	4.70394e+08	1.53794	11	26.5021	283	30.7536	8.54346
O75643	U5 small nuclear ribonucleoprotein 200 kDa helicase OS=Homo sapiens GN=SNRNP200 PE=1 SV=2 - [U520_HUMAN]	107.374	11.99	11	20	20	34	1.03675e+08	2.19354	13	46.4007	2136	244.353	6.06201
P14174	Macrophage migration inhibitory factor OS=Homo sapiens GN=MIF PE=1 SV=4 - [MIF_HUMAN]	105.601	26.09	1	2	2	35	1123380768				115	12.4682	7.88428
A8K202	5-aminoimidazole-4-carboxamide ribonucleotide formyltransferase/IMP cyclohydrolase, isoform CRA_g OS=Homo sapiens GN=ATIC PE=2 SV=1 - [A8K202_HUMAN]	105.368	42.3	6	17	17	39	226655913	1.24158	12	39.6444	591	64.4693	6.7124
A8K4Z4	cDNA FLJ75549, highly similar to Homo sapiens ribosomal protein, large, P0 (RPLP0), transcript variant 1, mRNA OS=Homo sapiens PE=2 SV=1 - [A8K4Z4_HUMAN]	104.055	49.53	9	12	12	43	7.03796e+08	1.15533	17	48.2028	317	34.2178	5.97314
P07814	Bifunctional aminoacyl-tRNA synthetase OS=Homo sapiens GN=EPRS PE=1 SV=5 - [SYEP_HUMAN]	103.932	14.75	6	18	18	38	1.97294e+08	1.48186	14	39.2308	1512	170.483	7.32764
Q08211	ATP-dependent RNA helicase A OS=Homo sapiens GN=DHX9 PE=1 SV=4 - [DHX9_HUMAN]	103.209	14.96	7	16	16	41	1.82806e+08	1.28235	15	71.0065	1270	140.869	6.84424
Q15365	Poly(rC)-binding protein 1 OS=Homo sapiens GN=PCBP1 PE=1 SV=2 - [PCBP1_HUMAN]	103.055	41.01	12	7	10	35	8.26049e+08	2.41104	6	48.2371	356	37.4739	7.09326
A8K8U1	cDNA FLJ77762, highly similar to Homo sapiens cullin-associated and neddylation-dissociated 1 (CAND1), mRNA OS=Homo sapiens PE=2 SV=1 - [A8K8U1_HUMAN]	102.631	17.97	5	18	18	43	9.05701e+07	1.1632	14	33.6625	1230	136.231	5.8335
Q99714	3-hydroxyacyl-CoA dehydrogenase type-2 OS=Homo sapiens GN=HSD17B10 PE=1 SV=3 - [HCD2_HUMAN]	102.614	51.34	2	8	8	28	131656551	1.20352	10	76.5749	261	26.9061	7.78174
P12004	Proliferating cell nuclear antigen OS=Homo sapiens GN=PCNA PE=1 SV=1 - [PCNA_HUMAN]	102.24	49.81	7	9	9	38	5.35508e+08	1.26026	16	21.8101	261	28.7503	4.69092
P62753	40S ribosomal protein S6 OS=Homo sapiens GN=RPS6 PE=1 SV=1 - [RS6_HUMAN]	101.349	32.13	6	7	7	35	8.0157e+08	1.44897	12	50.3467	249	28.663	10.8433
Q68Y55	Poly(RC) binding protein 2 OS=Homo sapiens GN=PCBP2 PE=2 SV=1 - [Q68Y55_HUMAN]	100.98	38.07	24	6	9	33	1.17486e+09	1.69142	7	29.0349	331	34.895	8.00146
Q5VU21	PAI-1 mRNA-binding protein variant OS=Homo sapiens GN=SERBP1 PE=2 SV=1 - [Q5VU21_HUMAN]	100.721	28.42	5	10	10	39	8.45315e+08	2.1784	16	36.8607	387	42.4013	8.44092
P00558	Phosphoglycerate kinase 1 OS=Homo sapiens GN=PGK1 PE=1 SV=3 - [PGK1_HUMAN]	100.457	62.11	9	22	22	53	8.99541e+08	1.53919	15	33.7102	417	44.5861	8.104
B4E022	cDNA FLJ56274, highly similar to Transketolase (EC 2.2.1.1) OS=Homo sapiens PE=2 SV=1 - [B4E022_HUMAN]	99.4387	26.04	10	10	10	32	5.34216e+08	1.36022	7	6.84593	576	62.8393	7.51807
B2R5U1	cDNA, FLJ92620, highly similar to Homo sapiens staphylococcal nuclease domain containing 1 (SND1),mRNA OS=Homo sapiens PE=2 SV=1 - [B2R5U1_HUMAN]	99.0433	20.68	6	15	15	35	8.55152e+07	1.64223	14	77.6294	885	99.6093	6.96143
Q60FE7	Filamin B OS=Homo sapiens GN=FLNB PE=2 SV=1 - [Q60FE7_HUMAN]	94.9993	10.96	6	19	21	33	7.93991e+07	1.35384	13	30.5738	2591	276.765	5.70654
B2R8R5	cDNA, FLJ94025, highly similar to Homo sapiens tripartite motif-containing 28 (TRIM28), mRNA OS=Homo sapiens PE=2 SV=1 - [B2R8R5_HUMAN]	94.6712	28.26	2	16	16	39	4.54947e+08	1.93422	13	39.0689	835	88.5034	5.77002
E9PDE8	Uncharacterized protein OS=Homo sapiens GN=HSPA4L PE=4 SV=1 - [E9PDE8_HUMAN]	94.5747	21.77	7	9	13	28	2.38652e+08	2.20148	4	27.7149	813	91.8954	6.0874
P12270	Nucleoprotein TPR OS=Homo sapiens GN=TPR PE=1 SV=3 - [TPR_HUMAN]	94.4401	12.19	8	25	25	34	4.14687e+07	2.65764	8	88.9019	2363	267.131	5.021
P12956	X-ray repair cross-complementing protein 6 OS=Homo sapiens GN=XRCC6 PE=1 SV=2 - [XRCC6_HUMAN]	93.422	25.12	8	13	13	38	4.03444e+08	1.13313	11	45.9146	609	69.7991	6.63916
E9PCY7	Uncharacterized protein OS=Homo sapiens GN=HNRNPH1 PE=4 SV=1 - [E9PCY7_HUMAN]	92.9302	34.03	23	8	11	34	6.7509e+08	1.52327	11	70.8545	429	47.0574	6.34131
P49588	Alanyl-tRNA synthetase, cytoplasmic OS=Homo sapiens GN=AARS PE=1 SV=2 - [SYAC_HUMAN]	92.163	23.76	3	17	17	30	1.09458e+08	1.5091	10	55.1005	968	106.743	5.52881
A8K486	Peptidyl-prolyl cis-trans isomerase OS=Homo sapiens PE=2 SV=1 - [A8K486_HUMAN]	91.8722	45.45	15	9	10	50	2.69666e+09	1.37579	8	11.5808	165	18.0018	6.90283
B4E3E8	cDNA FLJ60399, highly similar to ATP-dependent RNA helicase DDX3X (EC 3.6.1.-) OS=Homo sapiens PE=2 SV=1 - [B4E3E8_HUMAN]	91.6376	23.07	20	12	13	34	3.48248e+08	2.21094	14	25.0639	646	71.3109	6.62451
B3KQT9	cDNA PSEC0175 fis, clone OVARC1000169, highly similar to Protein disulfide-isomerase A3 (EC 5.3.4.1) OS=Homo sapiens PE=2 SV=1 - [B3KQT9_HUMAN]	91.4892	27.71	4	1	12	36	4.71067e+08	1.18006	1		480	54.0685	7.21045
P07737	Profilin-1 OS=Homo sapiens GN=PFN1 PE=1 SV=2 - [PROF1_HUMAN]	91.4169	62.14	1	7	7	38	2841029524	1.17277	9	34.0891	140	15.0446	8.26514
Q00839	Heterogeneous nuclear ribonucleoprotein U OS=Homo sapiens GN=HNRNPU PE=1 SV=6 - [HNRPU_HUMAN]	90.7161	26.79	9	17	17	37	4.24801e+08	1.28634	19	75.3319	825	90.528	5.99854
P26373	60S ribosomal protein L13 OS=Homo sapiens GN=RPL13 PE=1 SV=4 - [RL13_HUMAN]	90.6489	40.28	5	10	10	47	1.04875e+09	1.32794	12	54.1241	211	24.2465	11.6489
B5BUB1	RuvB-like 1 (Fragment) OS=Homo sapiens GN=RUVBL1 PE=2 SV=1 - [B5BUB1_HUMAN]	90.6145	38.6	4	13	13	31	2.20831e+08	1.36989	11	13.5371	456	50.1843	6.41748
O43707	Alpha-actinin-4 OS=Homo sapiens GN=ACTN4 PE=1 SV=2 - [ACTN4_HUMAN]	89.5982	24.48	21	9	18	33	8.3825e+07	1.0652	8	54.121	911	104.788	5.43994
B2R9K8	cDNA, FLJ94440, highly similar to Homo sapiens chaperonin containing TCP1, subunit 6A (zeta 1)(CCT6A), mRNA OS=Homo sapiens PE=2 SV=1 - [B2R9K8_HUMAN]	88.0648	35.03	10	14	14	33	5.88858e+08	1.25783	11	35.4717	531	57.9296	6.80029
B3KQT2	cDNA PSEC0148 fis, clone PLACE1007202, highly similar to Protein disulfide-isomerase A3 (EC 5.3.4.1) OS=Homo sapiens PE=2 SV=1 - [B3KQT2_HUMAN]	87.7219	27.84	2	1	12	35	3.86131e+08				485	54.8688	6.85889
B3KXZ4	cDNA FLJ46429 fis, clone THYMU3014372, highly similar to DNA replication licensing factor MCM2 OS=Homo sapiens PE=2 SV=1 - [B3KXZ4_HUMAN]	87.5835	24.01	5	14	14	27	1.71233e+08	2.50615	7	68.8905	808	91.2142	6.48096
Q53G71	Calreticulin variant (Fragment) OS=Homo sapiens PE=2 SV=1 - [Q53G71_HUMAN]	86.5185	30.54	4	9	9	31	2.8866e+08	1.78599	11	49.3867	406	46.8901	4.44971
P61981	14-3-3 protein gamma OS=Homo sapiens GN=YWHAG PE=1 SV=2 - [1433G_HUMAN]	86.4963	50.61	5	6	11	40	2.79426e+09	1.90817	7	15.3783	247	28.2849	4.89404
Q14103	Heterogeneous nuclear ribonucleoprotein D0 OS=Homo sapiens GN=HNRNPD PE=1 SV=1 - [HNRPD_HUMAN]	86.4197	34.37	5	3	11	32	5.47724e+08	1.927	3	7.9346	355	38.4103	7.81104
A8K6V3	cDNA FLJ78677, highly similar to Homo sapiens splicing factor 3b, subunit 3, 130kDa (SF3B3), mRNA OS=Homo sapiens PE=2 SV=1 - [A8K6V3_HUMAN]	85.6468	14.79	4	14	14	31	7.15466e+07	1.51132	9	34.7598	1217	135.493	5.21143
P11940	Polyadenylate-binding protein 1 OS=Homo sapiens GN=PABPC1 PE=1 SV=2 - [PABP1_HUMAN]	85.1655	29.09	20	10	18	45	4.24805e+08	1.24739	14	62.6648	636	70.6259	9.49561
B2RDW0	cDNA, FLJ96792, highly similar to Homo sapiens calmodulin 2 (phosphorylase kinase, delta) (CALM2), mRNA OS=Homo sapiens PE=2 SV=1 - [B2RDW0_HUMAN]	85.0825	44.3	8	5	5	25	1.45196e+08	1.57986	7	40.6399	149	16.7668	4.22119
B4DDI8	cDNA FLJ53704, moderately similar to Nascent polypeptide-associated complex subunit alpha OS=Homo sapiens PE=2 SV=1 - [B4DDI8_HUMAN]	84.7819	33.73	3	4	4	24	1.05714e+09	2.66103	5	65.8073	169	18.2496	3.9165
A8MX94	Uncharacterized protein OS=Homo sapiens GN=GSTP1 PE=4 SV=1 - [A8MX94_HUMAN]	84.422	51.15	5	6	6	23	5.90937e+08	1.12182	10	42.3252	174	19.468	5.97314
B9ZVU1	Uncharacterized protein OS=Homo sapiens GN=HNRNPD PE=4 SV=1 - [B9ZVU1_HUMAN]	84.1227	38.08	6	1	9	27	5.47724e+08				281	30.8454	8.76318
P13667	Protein disulfide-isomerase A4 OS=Homo sapiens GN=PDIA4 PE=1 SV=2 - [PDIA4_HUMAN]	83.7465	29.15	7	16	16	34	1.69822e+08	1.77759	13	78.4558	645	72.887	5.07178
P06748	Nucleophosmin OS=Homo sapiens GN=NPM1 PE=1 SV=2 - [NPM_HUMAN]	83.7088	43.88	17	12	12	41	4.46807e+09	1.07556	17	40.4889	294	32.5548	4.77979
P30086	Phosphatidylethanolamine-binding protein 1 OS=Homo sapiens GN=PEBP1 PE=1 SV=3 - [PEBP1_HUMAN]	83.0044	36.9	2	5	5	24	3.03711e+08	0.862931	7	109.306	187	21.0437	7.53271
B7ZAR1	cDNA, FLJ79275, highly similar to T-complex protein 1 subunit epsilon OS=Homo sapiens PE=2 SV=1 - [B7ZAR1_HUMAN]	82.0362	35.79	17	1	16	39	4.44711e+08				503	55.3136	5.47803
A8K2X8	cDNA FLJ78433, highly similar to Homo sapiens chaperonin containing TCP1, subunit 5 (epsilon) (CCT5), mRNA OS=Homo sapiens PE=2 SV=1 - [A8K2X8_HUMAN]	82.0362	33.27	8	1	16	38	4.44711e+08	1.80969	1		541	59.6918	5.51611
P09960	Leukotriene A-4 hydrolase OS=Homo sapiens GN=LTA4H PE=1 SV=2 - [LKHA4_HUMAN]	81.7	28.48	7	13	13	28	9.60914e+07	0.787986	13	60.2378	611	69.2412	6.17627
P15531	Nucleoside diphosphate kinase A OS=Homo sapiens GN=NME1 PE=1 SV=1 - [NDKA_HUMAN]	81.4729	46.05	4	1	6	41	9.89037e+08	0.665141	2	62.8291	152	17.1377	6.18896
Q06830	Peroxiredoxin-1 OS=Homo sapiens GN=PRDX1 PE=1 SV=1 - [PRDX1_HUMAN]	81.1766	60.8	2	8	11	46	2.67563e+09	1.19622	8	21.1152	199	22.0963	8.1333
B2RBR9	cDNA, FLJ95650, highly similar to Homo sapiens karyopherin (importin) beta 1 (KPNB1), mRNA OS=Homo sapiens PE=2 SV=1 - [B2RBR9_HUMAN]	81.1038	23.52	5	16	16	30	4.09924e+08	1.38157	14	43.8388	876	97.122	4.77979
Q96IR1	RPS4X protein (Fragment) OS=Homo sapiens GN=RPS4X PE=2 SV=2 - [Q96IR1_HUMAN]	80.9866	42.39	12	11	11	38	9.97011e+08	1.51393	11	22.152	243	27.2427	9.93506
P50395	Rab GDP dissociation inhibitor beta OS=Homo sapiens GN=GDI2 PE=1 SV=2 - [GDIB_HUMAN]	80.463	31.46	11	6	11	32	2.96064e+08	1.10311	5	102.074	445	50.6309	6.46826
B2R7C5	cDNA, FLJ93378, highly similar to Homo sapiens MCM3 minichromosome maintenance deficient 3 (S. cerevisiae) (MCM3), mRNA OS=Homo sapiens PE=2 SV=1 - [B2R7C5_HUMAN]	79.8697	20.05	9	12	12	26	1.28362e+08	2.41089	10	71.8963	808	90.952	5.77002
Q15181	Inorganic pyrophosphatase OS=Homo sapiens GN=PPA1 PE=1 SV=2 - [IPYR_HUMAN]	79.435	34.6	3	7	8	26	1.75277e+08	1.15719	11	64.3612	289	32.6392	5.85889
E9PBS1	Uncharacterized protein OS=Homo sapiens GN=PAICS PE=4 SV=1 - [E9PBS1_HUMAN]	79.0785	33.66	6	13	13	31	2.097e+08	1.31149	15	94.7672	413	45.6224	6.68311
D3DRX6	Kinesin family member 5B, isoform CRA_a OS=Homo sapiens GN=KIF5B PE=3 SV=1 - [D3DRX6_HUMAN]	78.0962	22.53	17	11	15	25	4.72387e+07	2.60231	8	68.504	963	109.59	6.50732
Q07021	Complement component 1 Q subcomponent-binding protein, mitochondrial OS=Homo sapiens GN=C1QBP PE=1 SV=1 - [C1QBP_HUMAN]	77.8119	30.14	2	5	5	21	5.40683e+08	1.15197	5	60.2768	282	31.3426	4.84326
Q04917	14-3-3 protein eta OS=Homo sapiens GN=YWHAH PE=1 SV=4 - [1433F_HUMAN]	77.6249	53.25	6	6	11	34	2.79426e+09	1.22555	7	60.607	246	28.201	4.84326
P08758	Annexin A5 OS=Homo sapiens GN=ANXA5 PE=1 SV=2 - [ANXA5_HUMAN]	77.2235	45.94	14	11	12	26	2.46776e+08	1.11607	10	33.0672	320	35.9144	5.04639
A4QPB0	IQ motif containing GTPase activating protein 1 OS=Homo sapiens GN=IQGAP1 PE=2 SV=1 - [A4QPB0_HUMAN]	76.0322	12.13	16	16	16	27	4.44816e+07	1.69108	11	12.2481	1657	189.162	6.48096
A8K7D9	cDNA FLJ78270, highly similar to Homo sapiens karyopherin alpha 2 (RAG cohort 1, importin alpha 1)(KPNA2), mRNA OS=Homo sapiens PE=2 SV=1 - [A8K7D9_HUMAN]	75.987	26.09	7	10	10	23	3.86314e+08	10.7887	7	127.756	529	57.7979	5.40186
P23396	40S ribosomal protein S3 OS=Homo sapiens GN=RPS3 PE=1 SV=2 - [RS3_HUMAN]	75.7316	62.14	13	15	15	44	4.99806e+08	1.4108	20	41.8688	243	26.6714	9.65674
P23526	Adenosylhomocysteinase OS=Homo sapiens GN=AHCY PE=1 SV=4 - [SAHH_HUMAN]	75.206	26.85	3	11	11	32	3.79155e+08	1.79135	10	79.3974	432	47.6852	6.34131
E9PFH8	Uncharacterized protein OS=Homo sapiens GN=SSB PE=4 SV=1 - [E9PFH8_HUMAN]	74.8671	33.52	9	11	11	27	4.22585e+08	1.77951	11	36.2678	361	41.7987	5.96045
B8ZZ37	Uncharacterized protein OS=Homo sapiens GN=HNRNPA2B1 PE=4 SV=1 - [B8ZZ37_HUMAN]	74.6002	39.75	2	10	11	29	5.77663e+08	1.14836	9	53.6676	317	34.1814	8.99756
B4E0X8	cDNA FLJ61021, highly similar to Far upstream element-binding protein 1 OS=Homo sapiens PE=2 SV=1 - [B4E0X8_HUMAN]	74.2247	24.64	11	10	12	27	1.92091e+08	1.11163	8	55.7495	629	66.1908	7.56201
Q4ZG57	Putative uncharacterized protein MCM6 (Fragment) OS=Homo sapiens GN=MCM6 PE=2 SV=1 - [Q4ZG57_HUMAN]	73.1787	22.8	3	14	14	25	7.85804e+07	2.43658	8	40.5831	785	88.8903	5.60498
B4DEP6	cDNA FLJ59206, highly similar to Eukaryotic translation initiation factor 4B OS=Homo sapiens PE=2 SV=1 - [B4DEP6_HUMAN]	72.9827	18.91	9	8	8	25	9.02642e+07	1.07489	6	66.6113	587	66.0889	5.70654
Q9Y230	RuvB-like 2 OS=Homo sapiens GN=RUVBL2 PE=1 SV=3 - [RUVB2_HUMAN]	72.9108	40.82	5	15	15	31	1.75307e+08	1.53869	13	28.3506	463	51.1246	5.64307
P26639	Threonyl-tRNA synthetase, cytoplasmic OS=Homo sapiens GN=TARS PE=1 SV=3 - [SYTC_HUMAN]	71.9043	29.18	14	18	18	30	1.293e+08	1.4067	18	45.605	723	83.3819	6.66846
P35232	Prohibitin OS=Homo sapiens GN=PHB PE=1 SV=1 - [PHB_HUMAN]	71.6175	43.38	12	10	10	27	3.38971e+08	1.17521	12	32.4995	272	29.7859	5.75732
P40925	Malate dehydrogenase, cytoplasmic OS=Homo sapiens GN=MDH1 PE=1 SV=4 - [MDHC_HUMAN]	71.5316	29.34	8	9	9	27	4.15997e+08	1.15055	9	39.3333	334	36.403	7.35693
Q32Q12	Nucleoside diphosphate kinase OS=Homo sapiens GN=NME1-NME2 PE=2 SV=1 - [Q32Q12_HUMAN]	71.5315	44.86	6	2	7	38	9.89037e+08	1.39728	4	42.4499	292	32.6209	8.48486
Q4W4Y1	Dopamine receptor interacting protein 4 OS=Homo sapiens GN=DRIP4 PE=2 SV=1 - [Q4W4Y1_HUMAN]	71.3601	19.7	8	15	15	27	1.72023e+08	1.75556	13	33.0387	868	96.0192	6.52197
P54577	Tyrosyl-tRNA synthetase, cytoplasmic OS=Homo sapiens GN=YARS PE=1 SV=4 - [SYYC_HUMAN]	71.0584	27.08	1	13	13	28	1.79454e+08	1.36803	13	59.3625	528	59.1061	7.04932
B4DE36	Glucose-6-phosphate isomerase OS=Homo sapiens PE=2 SV=1 - [B4DE36_HUMAN]	70.4775	20.19	6	9	9	26	2.29083e+08	1.73444	12	48.6045	530	60.1477	8.14795
P10599	Thioredoxin OS=Homo sapiens GN=TXN PE=1 SV=3 - [THIO_HUMAN]	70.4606	77.14	3	7	7	26	9.16463e+08	1.05928	5	24.0481	105	11.7297	4.91943
Q9Y277	Voltage-dependent anion-selective channel protein 3 OS=Homo sapiens GN=VDAC3 PE=1 SV=1 - [VDAC3_HUMAN]	70.4087	37.1	8	7	8	27	3.04103e+08	1.29559	5	24.5185	283	30.6393	8.66064
Q53SY7	Putative uncharacterized protein CAD (Fragment) OS=Homo sapiens GN=CAD PE=2 SV=1 - [Q53SY7_HUMAN]	70.3992	9.86	3	15	15	23	5.07814e+07	2.14562	6	23.9063	2151	235.029	6.59521
P54136	Arginyl-tRNA synthetase, cytoplasmic OS=Homo sapiens GN=RARS PE=1 SV=2 - [SYRC_HUMAN]	70.3184	23.79	4	11	11	24	1.47556e+08	1.71315	9	38.9713	660	75.3309	6.68311
Q14697	Neutral alpha-glucosidase AB OS=Homo sapiens GN=GANAB PE=1 SV=3 - [GANAB_HUMAN]	70.0245	15.15	5	4	12	23	1.25714e+08	2.57031	4	21.7614	944	106.807	6.13818
Q9Y262	Eukaryotic translation initiation factor 3 subunit L OS=Homo sapiens GN=EIF3L PE=1 SV=1 - [EIF3L_HUMAN]	69.7769	20.21	15	9	9	23	1.23595e+08	1.29799	14	69.2966	564	66.6844	6.34131
P18206	Vinculin OS=Homo sapiens GN=VCL PE=1 SV=4 - [VINC_HUMAN]	69.612	22.66	6	18	19	29	1.04565e+08	1.27534	14	62.2433	1134	123.722	5.65576
A8K590	cDNA FLJ77456, highly similar to Homo sapiens interleukin enhancer binding factor 3, 90kDa (ILF3), transcript variant 2, mRNA OS=Homo sapiens PE=2 SV=1 - [A8K590_HUMAN]	69.5862	22.79	7	12	12	27	7.39762e+07	1.27145	13	80.6459	702	76.0027	7.75244
P30050	60S ribosomal protein L12 OS=Homo sapiens GN=RPL12 PE=1 SV=1 - [RL12_HUMAN]	69.0351	33.94	3	4	4	22	8.3081e+08	0.785539	4	58.1414	165	17.8075	9.42236
B4DV79	cDNA FLJ53410, highly similar to Eukaryotic translation initiation factor 3 subunit 9 OS=Homo sapiens PE=2 SV=1 - [B4DV79_HUMAN]	68.765	20.73	10	14	14	27	2.35552e+08	1.01059	8	32.3139	738	85.0814	5.26221
P46060	Ran GTPase-activating protein 1 OS=Homo sapiens GN=RANGAP1 PE=1 SV=1 - [RAGP1_HUMAN]	68.5941	25.38	8	12	12	26	2.02444e+08	2.56918	12	36.8427	587	63.5023	4.67822
P43243	Matrin-3 OS=Homo sapiens GN=MATR3 PE=1 SV=2 - [MATR3_HUMAN]	68.2662	15.82	24	11	11	26	2.33202e+08	1.8009	13	47.7634	847	94.5648	6.25244
B4DYY5	cDNA FLJ55671, highly similar to Ubiquitin-associated protein 2-like OS=Homo sapiens PE=2 SV=1 - [B4DYY5_HUMAN]	68.1678	22.54	11	14	14	23	6.71388e+07	2.48539	8	68.5209	1078	113.491	6.68311
Q14240	Eukaryotic initiation factor 4A-II OS=Homo sapiens GN=EIF4A2 PE=1 SV=2 - [IF4A2_HUMAN]	67.8308	33.66	11	1	11	30	1.69363e+09				407	46.3728	5.47803
C9J9K3	Uncharacterized protein OS=Homo sapiens GN=RPSA PE=3 SV=1 - [C9J9K3_HUMAN]	67.2154	33.71	5	7	7	24	9.32073e+08	0.902252	9	57.6524	264	29.487	5.24951
O95831	Apoptosis-inducing factor 1, mitochondrial OS=Homo sapiens GN=AIFM1 PE=1 SV=1 - [AIFM1_HUMAN]	67.1611	25.61	7	13	13	26	1.77176e+08	1.06676	11	76.0199	613	66.8589	8.95361
P24752	Acetyl-CoA acetyltransferase, mitochondrial OS=Homo sapiens GN=ACAT1 PE=1 SV=1 - [THIL_HUMAN]	66.9584	35.83	4	9	9	20	8.22375e+07	0.814144	9	44.499	427	45.1706	8.85107
P49411	Elongation factor Tu, mitochondrial OS=Homo sapiens GN=TUFM PE=1 SV=2 - [EFTU_HUMAN]	66.3313	29.65	1	12	12	30	5.11596e+08	1.35839	11	44.7398	452	49.5102	7.60596
P13010	X-ray repair cross-complementing protein 5 OS=Homo sapiens GN=XRCC5 PE=1 SV=3 - [XRCC5_HUMAN]	66.2983	19.54	4	11	12	29	1.35788e+08	1.22229	5	53.0617	732	82.6523	5.80811
E7EWF1	Uncharacterized protein OS=Homo sapiens GN=RPL4 PE=4 SV=1 - [E7EWF1_HUMAN]	65.8391	29.31	9	11	11	39	7.45683e+08	1.39007	17	90.2587	406	45.47	11.0337
B4E266	cDNA FLJ58466, highly similar to Leucyl-tRNA synthetase, cytoplasmic (EC 6.1.1.4) OS=Homo sapiens PE=2 SV=1 - [B4E266_HUMAN]	65.715	14.96	17	13	13	23	1.39784e+08	1.30933	12	63.5882	1130	129.105	7.78174
P50502	Hsc70-interacting protein OS=Homo sapiens GN=ST13 PE=1 SV=2 - [F10A1_HUMAN]	65.2337	26.29	11	9	9	28	4.68286e+08	1.38676	12	27.8457	369	41.3055	5.2749
P16403	Histone H1.2 OS=Homo sapiens GN=HIST1H1C PE=1 SV=2 - [H12_HUMAN]	65.2115	15.96	9	6	6	35	6.44941e+09	2.18212	7	83.083	213	21.3517	10.9312
P49006	MARCKS-related protein OS=Homo sapiens GN=MARCKSL1 PE=1 SV=2 - [MRP_HUMAN]	64.8711	72.31	1	6	6	16	3.479e+08	1.48558	3	46.5323	195	19.5172	4.66553
B4DLA6	cDNA FLJ54365, highly similar to DNA replication licensing factor MCM4 OS=Homo sapiens PE=2 SV=1 - [B4DLA6_HUMAN]	64.8519	23.57	9	15	15	24	1.80929e+08	3.09373	12	41.5325	823	92.664	6.97607
E7ETK2	Uncharacterized protein OS=Homo sapiens GN=RAB1A PE=3 SV=1 - [E7ETK2_HUMAN]	64.5562	52.68	59	2	9	27	3.25741e+08	2.09853	3	25.9303	205	22.5804	7.1665
B3KW93	cDNA FLJ42590 fis, clone BRACE3009708, highly similar to Sodium/potassium-transporting ATPase alpha-2chain (EC 3.6.3.9) OS=Homo sapiens PE=2 SV=1 - [B3KW93_HUMAN]	64.362	10.87	12	1	7	18	1.09963e+08				920	101.237	5.63037
P49792	E3 SUMO-protein ligase RanBP2 OS=Homo sapiens GN=RANBP2 PE=1 SV=2 - [RBP2_HUMAN]	64.2295	8.03	24	14	15	23	3.54353e+08	2.71438	6	69.8966	3224	357.974	6.20166
P23528	Cofilin-1 OS=Homo sapiens GN=CFL1 PE=1 SV=3 - [COF1_HUMAN]	63.5841	54.82	7	6	8	27	1.00484e+09	2.76236	4	107.157	166	18.4907	8.08936
B4DVQ5	cDNA FLJ55450, highly similar to Eukaryotic translation initiation factor 3 subunit 8 OS=Homo sapiens PE=2 SV=1 - [B4DVQ5_HUMAN]	63.5738	14.7	14	12	12	22	6.22139e+07	1.70502	11	60.4742	898	103.58	5.52881
P18754	Regulator of chromosome condensation OS=Homo sapiens GN=RCC1 PE=1 SV=1 - [RCC1_HUMAN]	63.4452	23.52	8	7	7	20	1.76054e+08	1.66395	9	58.9831	421	44.9406	7.51807
B4DQJ8	6-phosphogluconate dehydrogenase, decarboxylating OS=Homo sapiens PE=2 SV=1 - [B4DQJ8_HUMAN]	63.3428	20.21	6	8	8	28	1.58549e+08	0.885475	8	34.661	470	51.8393	7.44482
Q9BTQ7	Similar to ribosomal protein L23 (Fragment) OS=Homo sapiens PE=1 SV=1 - [Q9BTQ7_HUMAN]	63.2466	51.49	5	5	5	25	5.33023e+08	0.966283	7	13.977	134	14.1407	10.2573
O14980	Exportin-1 OS=Homo sapiens GN=XPO1 PE=1 SV=1 - [XPO1_HUMAN]	63.2285	13.26	9	12	12	24	1.09844e+08	1.86869	11	76.3414	1071	123.306	6.06201
B7Z9W6	cDNA, FLJ78980, highly similar to DnaJ homolog subfamily C member 7 OS=Homo sapiens PE=2 SV=1 - [B7Z9W6_HUMAN]	62.8975	36.76	6	12	12	24	4.30767e+07	2.77221	8	70.6242	438	50.0348	8.11865
O43143	Putative pre-mRNA-splicing factor ATP-dependent RNA helicase DHX15 OS=Homo sapiens GN=DHX15 PE=1 SV=2 - [DHX15_HUMAN]	62.8608	17.23	2	11	11	24	6.07372e+07	0.669474	9	75.7203	795	90.8752	7.45947
P22102	Trifunctional purine biosynthetic protein adenosine-3 OS=Homo sapiens GN=GART PE=1 SV=1 - [PUR2_HUMAN]	62.6281	15.54	11	12	12	19	1.10673e+08	1.64517	11	37.489	1010	107.699	6.69775
Q59HB8	Nuclear mitotic apparatus protein 1 variant (Fragment) OS=Homo sapiens PE=2 SV=1 - [Q59HB8_HUMAN]	62.3403	9.72	10	12	12	18	1.36827e+07	1.93608	5	29.4087	1585	177.975	6.32861
P62979	Ubiquitin-40S ribosomal protein S27a OS=Homo sapiens GN=RPS27A PE=1 SV=2 - [RS27A_HUMAN]	62.0445	42.31	18	6	6	30	1.17038e+09	2.72305	8	107.573	156	17.9535	9.64209
A8K318	cDNA FLJ78273, highly similar to Homo sapiens protein kinase C substrate 80K-H (PRKCSH), transcript variant 2, mRNA OS=Homo sapiens PE=2 SV=1 - [A8K318_HUMAN]	61.8176	24.57	5	10	10	22	2.73246e+08	1.1867	6	100.411	525	59.1407	4.42432
A8K525	cDNA FLJ76817, highly similar to Homo sapiens non-POU domain containing, octamer-binding (NONO), mRNA OS=Homo sapiens PE=2 SV=1 - [A8K525_HUMAN]	61.6223	34.61	6	11	13	29	5.72136e+08	1.52792	5	41.528	471	54.2534	9.20264
B7Z6M1	cDNA FLJ50683, highly similar to Plastin-3 OS=Homo sapiens PE=2 SV=1 - [B7Z6M1_HUMAN]	61.5487	21.37	14	10	12	26	2.78938e+08	3.2402	7	175.418	585	65.5908	6.30322
B7Z565	cDNA FLJ54739, highly similar to Alpha-actinin-1 OS=Homo sapiens PE=2 SV=1 - [B7Z565_HUMAN]	61.4604	20.19	25	4	13	23	8.3825e+07	2.22631	4	40.5688	822	94.7237	5.69385
Q5HYB6	Putative uncharacterized protein DKFZp686J1372 OS=Homo sapiens GN=DKFZp686J1372 PE=2 SV=1 - [Q5HYB6_HUMAN]	60.8002	42.24	42	8	11	26	3.83008e+08	2.07177	4	98.0024	232	27.1588	4.7417
P46777	60S ribosomal protein L5 OS=Homo sapiens GN=RPL5 PE=1 SV=3 - [RL5_HUMAN]	60.7706	28.28	6	8	8	27	3.80476e+08	1.14356	7	50.8161	297	34.3407	9.71533
P84077	ADP-ribosylation factor 1 OS=Homo sapiens GN=ARF1 PE=1 SV=2 - [ARF1_HUMAN]	60.6672	61.88	10	4	8	24	5.71701e+08	1.63439	6	42.9364	181	20.6837	6.80029
E9PL22	Uncharacterized protein OS=Homo sapiens GN=HYOU1 PE=4 SV=1 - [E9PL22_HUMAN]	60.1778	19.85	13	12	12	17	5.26071e+07	1.37465	7	20.1672	937	104.713	5.71924
P52597	Heterogeneous nuclear ribonucleoprotein F OS=Homo sapiens GN=HNRNPF PE=1 SV=3 - [HNRPF_HUMAN]	59.952	20.24	3	4	6	20	1.28907e+08	1.55096	3	40.5186	415	45.6429	5.57959
P23246	Splicing factor, proline- and glutamine-rich OS=Homo sapiens GN=SFPQ PE=1 SV=2 - [SFPQ_HUMAN]	59.6826	21.64	4	14	15	36	6.0238e+08	1.02431	11	36.7085	707	76.1016	9.43701
B4DP70	cDNA FLJ51017, highly similar to ATP-dependent RNA helicase DDX1 (EC 3.6.1.-) (Fragment) OS=Homo sapiens PE=2 SV=1 - [B4DP70_HUMAN]	59.3352	27.03	4	11	11	23	8.24913e+07	1.52778	11	32.5357	529	59.1591	8.25049
P62826	GTP-binding nuclear protein Ran OS=Homo sapiens GN=RAN PE=1 SV=3 - [RAN_HUMAN]	59.2311	24.54	5	5	5	30	2.22518e+09	1.77309	7	30.9132	216	24.4076	7.48877
B7Z1N6	Fructose-bisphosphate aldolase OS=Homo sapiens PE=2 SV=1 - [B7Z1N6_HUMAN]	58.9628	14.46	16	2	5	21	4.44061e+08	0.562277	2	493.9	325	35.4011	7.06396
P16989	DNA-binding protein A OS=Homo sapiens GN=CSDA PE=1 SV=4 - [DBPA_HUMAN]	58.7826	19.89	6	2	5	16	3.77644e+08	4.27488	2	40.4237	372	40.066	9.77393
B1ANR0	Poly(A) binding protein, cytoplasmic 4 (Inducible form) OS=Homo sapiens GN=PABPC4 PE=4 SV=1 - [B1ANR0_HUMAN]	58.0288	18.54	12	3	11	24	4.24805e+08				615	67.9279	9.45166
P46782	40S ribosomal protein S5 OS=Homo sapiens GN=RPS5 PE=1 SV=4 - [RS5_HUMAN]	58.0088	37.25	3	7	7	20	6.8597e+08	1.29961	6	11.6724	204	22.8621	9.71533
P45880	Voltage-dependent anion-selective channel protein 2 OS=Homo sapiens GN=VDAC2 PE=1 SV=2 - [VDAC2_HUMAN]	57.9552	44.9	5	10	10	24	4.2751e+08	1.32234	6	46.2546	294	31.5465	7.56201
B2RCX0	cDNA, FLJ96345, Homo sapiens SET translocation (myeloid leukemia-associated) (SET),mRNA OS=Homo sapiens PE=2 SV=1 - [B2RCX0_HUMAN]	57.8512	22.74	6	5	5	22	8.38901e+08	1.07672	6	23.0075	277	32.1147	4.22119
D6R9P3	Uncharacterized protein OS=Homo sapiens GN=HNRNPAB PE=4 SV=1 - [D6R9P3_HUMAN]	57.6042	30	7	6	7	20	3.40768e+08	1.1714	5	15.7756	280	30.284	7.91357
P18669	Phosphoglycerate mutase 1 OS=Homo sapiens GN=PGAM1 PE=1 SV=2 - [PGAM1_HUMAN]	57.5143	35.43	14	8	8	20	4.12103e+08	1.38199	11	40.8559	254	28.7858	7.18115
P16949	Stathmin OS=Homo sapiens GN=STMN1 PE=1 SV=3 - [STMN1_HUMAN]	57.3268	49.66	21	9	9	27	6.69898e+08	1.68662	11	90.2036	149	17.292	5.97314
P41252	Isoleucyl-tRNA synthetase, cytoplasmic OS=Homo sapiens GN=IARS PE=1 SV=2 - [SYIC_HUMAN]	57.0538	10.78	13	11	11	20	1.30897e+08	1.08906	6	106.514	1262	144.406	6.15088
Q02878	60S ribosomal protein L6 OS=Homo sapiens GN=RPL6 PE=1 SV=3 - [RL6_HUMAN]	56.5731	40.28	6	12	12	31	707951597	1.09196	15	35.481	288	32.7076	10.5796
Q5U071	High-mobility group box 2 OS=Homo sapiens PE=2 SV=1 - [Q5U071_HUMAN]	56.0637	25	6	4	5	23	2.61428e+08	1.50541	3	40.476	208	23.8897	8.1333
Q9H0U4	Ras-related protein Rab-1B OS=Homo sapiens GN=RAB1B PE=1 SV=1 - [RAB1B_HUMAN]	55.8428	47.76	58	1	8	24	3.25741e+08				201	22.1572	5.73193
Q9Y266	Nuclear migration protein nudC OS=Homo sapiens GN=NUDC PE=1 SV=1 - [NUDC_HUMAN]	55.6664	29.31	2	9	9	23	2.51416e+08	1.59286	10	43.6161	331	38.2191	5.37646
B4DQY1	cDNA FLJ56133, highly similar to Serine/threonine-protein phosphatase 2A 65 kDa regulatory subunit A alpha isoform OS=Homo sapiens PE=2 SV=1 - [B4DQY1_HUMAN]	55.5331	31.17	16	9	14	25	2.78886e+08	1.72957	6	90.8346	555	61.4819	5.12256
P27816	Microtubule-associated protein 4 OS=Homo sapiens GN=MAP4 PE=1 SV=3 - [MAP4_HUMAN]	55.32	14.93	14	13	13	21	6.6703e+07	1.24832	6	19.9495	1152	120.93	5.42725
Q9UHB9	Signal recognition particle 68 kDa protein OS=Homo sapiens GN=SRP68 PE=1 SV=2 - [SRP68_HUMAN]	54.853	23.29	8	10	10	19	4.37725e+07	1.38569	5	44.8099	627	70.6856	8.55811
Q9GZV0	cDNA FLJ12454 fis, clone NT2RM1000555, highly similar to UNR PROTEIN OS=Homo sapiens PE=2 SV=1 - [Q9GZV0_HUMAN]	54.7773	21.12	11	14	14	22	1.46477e+08	4.22627	7	58.7136	767	85.6764	6.27783
P12268	Inosine-5'-monophosphate dehydrogenase 2 OS=Homo sapiens GN=IMPDH2 PE=1 SV=2 - [IMDH2_HUMAN]	54.7026	19.84	6	8	9	23	364796853	1.44183	6	82.4865	514	55.7696	6.90283
Q9Y3F4	Serine-threonine kinase receptor-associated protein OS=Homo sapiens GN=STRAP PE=1 SV=1 - [STRAP_HUMAN]	54.3012	29.14	3	8	8	17	1.05717e+08	2.19107	6	237.462	350	38.414	5.12256
P16615	Sarcoplasmic/endoplasmic reticulum calcium ATPase 2 OS=Homo sapiens GN=ATP2A2 PE=1 SV=1 - [AT2A2_HUMAN]	54.2403	11.42	9	9	9	19	4.83991e+07	1.37825	8	98.0966	1042	114.683	5.33838
Q9UJZ1	Stomatin-like protein 2 OS=Homo sapiens GN=STOML2 PE=1 SV=1 - [STML2_HUMAN]	53.9923	28.93	3	8	8	16	4.56054e+07	1.09536	5	63.8116	356	38.5102	7.38623
P61006	Ras-related protein Rab-8A OS=Homo sapiens GN=RAB8A PE=1 SV=1 - [RAB8A_HUMAN]	53.8756	37.2	56	4	6	21	2.10131e+08	2.25896	1		207	23.6532	9.0708
Q14152	Eukaryotic translation initiation factor 3 subunit A OS=Homo sapiens GN=EIF3A PE=1 SV=1 - [EIF3A_HUMAN]	53.8171	13.31	7	17	17	29	1.37697e+08	1.23883	13	107.128	1382	166.468	6.78564
P46781	40S ribosomal protein S9 OS=Homo sapiens GN=RPS9 PE=1 SV=3 - [RS9_HUMAN]	53.7568	41.75	6	9	9	29	3.14747e+08	1.19843	10	36.5196	194	22.5776	10.6528
B4DDM5	cDNA FLJ53298, highly similar to Peroxisomal multifunctional enzyme type 2 OS=Homo sapiens PE=2 SV=1 - [B4DDM5_HUMAN]	53.7404	23.15	14	11	11	19	4.2163e+07	1.9924	6	64.029	717	77.3791	8.68994
P62269	40S ribosomal protein S18 OS=Homo sapiens GN=RPS18 PE=1 SV=3 - [RS18_HUMAN]	53.3766	38.82	2	7	7	24	1.13349e+09	1.55019	5	44.5013	152	17.7079	10.9897
E9PM69	Uncharacterized protein OS=Homo sapiens GN=PSMC3 PE=4 SV=1 - [E9PM69_HUMAN]	53.361	38.54	10	11	11	20	1.03278e+08	1.81349	7	65.6251	397	44.2958	5.04639
B3KSL5	cDNA FLJ36545 fis, clone TRACH2006670, highly similar to RNA-binding protein Luc7-like 2 OS=Homo sapiens PE=2 SV=1 - [B3KSL5_HUMAN]	53.2652	21.94	8	5	8	20	1.5591e+08	2.55865	5	60.2647	392	46.4556	10.0083
B4DNY3	Adenylyl cyclase-associated protein OS=Homo sapiens PE=2 SV=1 - [B4DNY3_HUMAN]	53.0758	24.94	17	8	8	17	1.94293e+08	1.81299	7	159.236	401	43.6787	8.54346
P23284	Peptidyl-prolyl cis-trans isomerase B OS=Homo sapiens GN=PPIB PE=1 SV=2 - [PPIB_HUMAN]	52.9973	33.8	1	7	7	23	3.06703e+08	1.35451	8	50.6185	216	23.7275	9.40771
P05141	ADP/ATP translocase 2 OS=Homo sapiens GN=SLC25A5 PE=1 SV=7 - [ADT2_HUMAN]	52.9089	39.6	5	3	10	36	1.69745e+09	1.14433	2	43.6223	298	32.8312	9.68604
P30041	Peroxiredoxin-6 OS=Homo sapiens GN=PRDX6 PE=1 SV=3 - [PRDX6_HUMAN]	52.7846	34.82	3	7	7	24	3.15326e+08	1.11282	7	37.4567	224	25.0192	6.37939
E9PK01	Uncharacterized protein OS=Homo sapiens GN=EEF1D PE=4 SV=1 - [E9PK01_HUMAN]	52.6255	39.85	20	2	8	20	7.24309e+08	4.47589	2	384.39	261	28.8036	5.021
B4DRH6	cDNA FLJ54509, highly similar to Trifunctional enzyme subunit alpha, mitochondrial OS=Homo sapiens PE=2 SV=1 - [B4DRH6_HUMAN]	52.3908	19.39	6	11	11	17	1.18435e+08	1.53217	10	40.9025	717	78.2653	8.92432
P37802	Transgelin-2 OS=Homo sapiens GN=TAGLN2 PE=1 SV=3 - [TAGL2_HUMAN]	51.9969	58.79	4	10	10	22	3.54686e+08	1.51402	8	45.998	199	22.3772	8.25049
Q9UQ35	Serine/arginine repetitive matrix protein 2 OS=Homo sapiens GN=SRRM2 PE=1 SV=2 - [SRRM2_HUMAN]	51.8947	8.47	4	14	14	18	7.14934e+06	0.634756	2	88.046	2752	299.438	12.0591
B4DM74	cDNA FLJ51501, highly similar to 60S ribosomal protein L18a OS=Homo sapiens PE=2 SV=1 - [B4DM74_HUMAN]	51.8914	37.01	8	6	6	19	3.86749e+08	1.32624	4	65.0043	154	18.0984	10.4771
B2R959	cDNA, FLJ94229, highly similar to Homo sapiens heterogeneous nuclear ribonucleoprotein L (HNRPL),mRNA OS=Homo sapiens PE=2 SV=1 - [B2R959_HUMAN]	51.8671	29.39	7	10	10	19	1.48155e+08	0.994528	6	45.2525	558	60.2112	7.10791
B4DY08	cDNA FLJ53542, highly similar to Heterogeneous nuclear ribonucleoproteins C OS=Homo sapiens PE=2 SV=1 - [B4DY08_HUMAN]	51.6972	24.65	16	5	5	16	3.0711e+08	1.3959	8	32.2461	288	31.952	8.71924
B4DNL5	cDNA FLJ59361, highly similar to Protein disulfide-isomerase (EC 5.3.4.1) OS=Homo sapiens PE=2 SV=1 - [B4DNL5_HUMAN]	51.3418	20.53	10	10	10	22	2.70774e+08	1.38591	10	60.6365	492	55.3466	4.79248
Q99623	Prohibitin-2 OS=Homo sapiens GN=PHB2 PE=1 SV=2 - [PHB2_HUMAN]	51.2102	36.12	4	10	10	26	3.62321e+08	1.72686	11	41.5507	299	33.2759	9.83252
Q96PK6	RNA-binding protein 14 OS=Homo sapiens GN=RBM14 PE=1 SV=2 - [RBM14_HUMAN]	51.1655	14.5	7	8	8	20	5.394e+07	0.888155	6	40.8998	669	69.4489	9.67139
A8K3Z3	Proteasome (Prosome, macropain) 26S subunit, ATPase, 5, isoform CRA_b OS=Homo sapiens GN=PSMC5 PE=2 SV=1 - [A8K3Z3_HUMAN]	51.1598	29.9	3	8	9	17	6.32316e+07	1.324	4	69.9661	398	44.7557	8.17725
Q9NZI8	Insulin-like growth factor 2 mRNA-binding protein 1 OS=Homo sapiens GN=IGF2BP1 PE=1 SV=2 - [IF2B1_HUMAN]	50.9192	21.66	3	8	9	20	1.25725e+08	1.15362	5	20.2771	577	63.4412	9.20264
Q59GL1	Synaptotagmin binding, cytoplasmic RNA interacting protein variant (Fragment) OS=Homo sapiens PE=2 SV=1 - [Q59GL1_HUMAN]	50.885	22.28	5	7	11	25	3.23461e+08	1.1505	6	16.9441	534	59.5699	8.73389
Q15286	Ras-related protein Rab-35 OS=Homo sapiens GN=RAB35 PE=1 SV=1 - [RAB35_HUMAN]	50.8777	23.88	52	2	4	20	2.17413e+08	1.80112	3	10.5808	201	23.0108	8.29443
P28066	Proteasome subunit alpha type-5 OS=Homo sapiens GN=PSMA5 PE=1 SV=3 - [PSA5_HUMAN]	50.7941	46.06	2	1	8	22	1.83786e+08	0.596127	1		241	26.3942	4.79248
Q5U0A0	Proteasome subunit alpha type OS=Homo sapiens PE=2 SV=1 - [Q5U0A0_HUMAN]	50.7892	46.06	2	1	8	22	1.83786e+08				241	26.4082	4.79248
B4DJV2	Citrate synthase OS=Homo sapiens PE=2 SV=1 - [B4DJV2_HUMAN]	50.4692	19.43	5	8	8	18	1.655e+08	1.7793	7	34.4811	453	50.3997	7.89893
Q0VGD6	HNRPR protein (Fragment) OS=Homo sapiens GN=HNRPR PE=2 SV=1 - [Q0VGD6_HUMAN]	50.4631	20.1	11	7	11	24	2.35468e+08	1.45389	5	78.6146	607	67.8188	8.90967
P53621	Coatomer subunit alpha OS=Homo sapiens GN=COPA PE=1 SV=2 - [COPA_HUMAN]	50.2259	11.85	1	12	12	18	4.31589e+07	1.24971	5	114.859	1224	138.258	7.66455
Q9NR30	Nucleolar RNA helicase 2 OS=Homo sapiens GN=DDX21 PE=1 SV=5 - [DDX21_HUMAN]	50.2015	21.07	6	12	12	19	1.75578e+08	0.926809	11	80.491	783	87.2904	9.27588
Q9UHX1	Poly(U)-binding-splicing factor PUF60 OS=Homo sapiens GN=PUF60 PE=1 SV=1 - [PUF60_HUMAN]	49.7456	19.5	5	8	8	17	5.4553e+07	2.10278	4	31.0643	559	59.8376	5.2876
E7EX73	Uncharacterized protein OS=Homo sapiens GN=EIF4G1 PE=4 SV=1 - [E7EX73_HUMAN]	49.6017	11.91	20	13	14	21	1.60473e+08	1.9225	5	57.3398	1436	158.547	5.21143
P27824	Calnexin OS=Homo sapiens GN=CANX PE=1 SV=2 - [CALX_HUMAN]	49.5404	16.39	14	10	10	23	1.58782e+08	1.37252	8	38.1298	592	67.5259	4.60205
Q9UNZ2	NSFL1 cofactor p47 OS=Homo sapiens GN=NSFL1C PE=1 SV=2 - [NSF1C_HUMAN]	49.3761	36.49	1	8	9	15	1.25791e+07	1.6712	6	34.4132	370	40.5483	5.09717
Q8IXJ3	Small nuclear ribonucleoprotein component OS=Homo sapiens GN=SNRP116 PE=2 SV=1 - [Q8IXJ3_HUMAN]	49.3164	15.76	9	9	10	18	5.81655e+08	1.59727	8	88.4719	850	95.311	6.02393
Q59H57	Fusion (Involved in t(12;16) in malignant liposarcoma) isoform a variant (Fragment) OS=Homo sapiens PE=2 SV=1 - [Q59H57_HUMAN]	48.8962	17	11	5	5	19	9.993e+07	0.743793	4	5.38184	300	31.9743	9.5249
P26599	Polypyrimidine tract-binding protein 1 OS=Homo sapiens GN=PTBP1 PE=1 SV=1 - [PTBP1_HUMAN]	48.3666	13.75	14	5	5	20	3.40805e+08	1.85	3	124.019	531	57.1856	9.17334
B4DRA0	cDNA FLJ58459, highly similar to RNA-binding region-containing protein 2 OS=Homo sapiens PE=2 SV=1 - [B4DRA0_HUMAN]	48.364	18.92	22	8	8	17	1.0357e+08	1.85439	9	57.5163	502	56.376	10.0229
P60660	Myosin light polypeptide 6 OS=Homo sapiens GN=MYL6 PE=1 SV=2 - [MYL6_HUMAN]	48.2247	41.72	8	7	7	17	3.98989e+08	5.33559	7	53.4944	151	16.9191	4.65283
B2R5V9	cDNA, FLJ92652, highly similar to Homo sapiens high density lipoprotein binding protein (vigilin)(HDLBP), mRNA OS=Homo sapiens PE=2 SV=1 - [B2R5V9_HUMAN]	48.133	11.12	25	10	10	15	5.57107e+07	2.30802	3	54.7706	1268	141.292	6.87354
B2R6J2	cDNA, FLJ92973, highly similar to Homo sapiens villin 2 (ezrin) (VIL2), mRNA OS=Homo sapiens PE=2 SV=1 - [B2R6J2_HUMAN]	48.0846	20.31	20	7	11	26	1.25406e+08	1.34782	7	30.1614	586	69.3577	6.26514
P60866	40S ribosomal protein S20 OS=Homo sapiens GN=RPS20 PE=1 SV=1 - [RS20_HUMAN]	48.0061	42.02	4	4	4	20	2.54008e+08	0.663982	3	13.1706	119	13.3643	9.93506
B4DHX4	cDNA FLJ52902, highly similar to Rab GDP dissociation inhibitor alpha OS=Homo sapiens PE=2 SV=1 - [B4DHX4_HUMAN]	47.6499	30.46	6	5	10	20	1.50595e+08	0.93431	4	34.118	417	46.8782	5.04639
P63241	Eukaryotic translation initiation factor 5A-1 OS=Homo sapiens GN=EIF5A PE=1 SV=2 - [IF5A1_HUMAN]	47.5832	48.05	5	6	6	24	8.74205e+08	1.6067	7	31.0166	154	16.8214	5.23682
P28074	Proteasome subunit beta type-5 OS=Homo sapiens GN=PSMB5 PE=1 SV=3 - [PSB5_HUMAN]	47.5774	37.64	4	7	7	17	1.05851e+08	1.17257	5	39.5853	263	28.4622	6.91748
P22695	Cytochrome b-c1 complex subunit 2, mitochondrial OS=Homo sapiens GN=UQCRC2 PE=1 SV=3 - [QCR2_HUMAN]	47.5054	17.88	1	6	6	17	8.64658e+07	1.00625	5	67.9645	453	48.4129	8.63135
Q04837	Single-stranded DNA-binding protein, mitochondrial OS=Homo sapiens GN=SSBP1 PE=1 SV=1 - [SSBP_HUMAN]	47.4142	49.32	5	6	6	16	256806670	1.4067	6	32.1428	148	17.249	9.59814
P04181	Ornithine aminotransferase, mitochondrial OS=Homo sapiens GN=OAT PE=1 SV=1 - [OAT_HUMAN]	47.2205	21.64	3	7	7	19	9.96616e+07	1.95855	7	49.4372	439	48.5042	7.03467
E9PC52	Uncharacterized protein OS=Homo sapiens GN=RBBP7 PE=4 SV=1 - [E9PC52_HUMAN]	47.1996	14.9	16	1	7	26	4.50984e+08	1.69606	1		416	46.9088	5.07178
Q9Y617	Phosphoserine aminotransferase OS=Homo sapiens GN=PSAT1 PE=1 SV=2 - [SERC_HUMAN]	46.946	29.46	4	10	10	19	3.30499e+08	1.78051	7	19.6771	370	40.3968	7.66455
B2RBA6	cDNA, FLJ95407, highly similar to Homo sapiens MCM7 minichromosome maintenance deficient 7 (S. cerevisiae) (MCM7), mRNA OS=Homo sapiens PE=2 SV=1 - [B2RBA6_HUMAN]	46.9084	19.61	8	12	12	19	1.00462e+08	11.9011	3	122.736	719	81.2286	6.45557
P35998	26S protease regulatory subunit 7 OS=Homo sapiens GN=PSMC2 PE=1 SV=3 - [PRS7_HUMAN]	46.905	28.18	5	10	10	18	7.42827e+07	1.83819	6	108.362	433	48.6031	5.94775
Q96HX3	Similar to ribophorin I (Fragment) OS=Homo sapiens PE=2 SV=1 - [Q96HX3_HUMAN]	46.7664	18.66	7	10	10	19	1.18102e+08	1.23931	6	26.627	568	64.5417	6.55127
D6W5C0	Spectrin, beta, non-erythrocytic 1, isoform CRA_b OS=Homo sapiens GN=SPTBN1 PE=4 SV=1 - [D6W5C0_HUMAN]	46.451	5.58	4	8	8	13	3.45812e+07	1.48985	4	70.1716	2278	264.276	5.57959
P00492	Hypoxanthine-guanine phosphoribosyltransferase OS=Homo sapiens GN=HPRT1 PE=1 SV=2 - [HPRT_HUMAN]	46.3481	32.57	3	6	6	17	3.69038e+08	1.45134	6	21.304	218	24.5636	6.68311
E9PKG1	Uncharacterized protein OS=Homo sapiens GN=PRMT1 PE=4 SV=1 - [E9PKG1_HUMAN]	46.3228	35.08	13	9	9	16	1.86858e+08	2.17899	8	46.6365	325	37.6848	6.15088
O00299	Chloride intracellular channel protein 1 OS=Homo sapiens GN=CLIC1 PE=1 SV=4 - [CLIC1_HUMAN]	46.2715	45.23	2	7	7	14	1.69091e+08	1.05275	5	17.2712	241	26.9057	5.17334
P00441	Superoxide dismutase [Cu-Zn] OS=Homo sapiens GN=SOD1 PE=1 SV=2 - [SODC_HUMAN]	46.1739	25.97	3	3	3	18	7.39543e+07	1.48159	5	10.1789	154	15.9259	6.12549
Q03252	Lamin-B2 OS=Homo sapiens GN=LMNB2 PE=1 SV=3 - [LMNB2_HUMAN]	45.8618	24.83	1	10	13	22	1.67275e+08	2.94712	9	286.939	600	67.6475	5.35107
P08708	40S ribosomal protein S17 OS=Homo sapiens GN=RPS17 PE=1 SV=2 - [RS17_HUMAN]	45.7937	54.81	2	6	6	23	1.74329e+08	0.979663	8	34.1565	135	15.5404	9.84717
O14929	Histone acetyltransferase type B catalytic subunit OS=Homo sapiens GN=HAT1 PE=1 SV=1 - [HAT1_HUMAN]	45.699	19.81	3	6	6	14	4.64094e+07	1.91646	5	119.903	419	49.4808	5.69385
B4DZ53	cDNA FLJ59643, highly similar to Neutral alpha-glucosidase AB OS=Homo sapiens PE=2 SV=1 - [B4DZ53_HUMAN]	45.3335	13.97	3	1	9	16	1.21594e+08				852	96.4671	5.99854
P13804	Electron transfer flavoprotein subunit alpha, mitochondrial OS=Homo sapiens GN=ETFA PE=1 SV=1 - [ETFA_HUMAN]	45.2589	27.33	2	6	6	15	9.9241e+07	1.31802	6	64.0421	333	35.0576	8.38232
Q14683	Structural maintenance of chromosomes protein 1A OS=Homo sapiens GN=SMC1A PE=1 SV=2 - [SMC1A_HUMAN]	45.2116	14.44	9	13	14	18	1.02108e+08	4.23065	3	12.0971	1233	143.144	7.63525
P61026	Ras-related protein Rab-10 OS=Homo sapiens GN=RAB10 PE=1 SV=1 - [RAB10_HUMAN]	45.1536	22.5	53	2	4	18	2.25401e+08	1.85801	2	84.7824	200	22.5266	8.38232
B4DFL1	Dihydrolipoyl dehydrogenase OS=Homo sapiens PE=2 SV=1 - [B4DFL1_HUMAN]	45.1384	20.7	6	8	8	17	1.12296e+08	1.2901	10	79.1826	459	48.8683	7.48877
E9PD66	Uncharacterized protein OS=Homo sapiens GN=HUWE1 PE=4 SV=1 - [E9PD66_HUMAN]	45.1276	3.35	7	10	10	14	3.80074e+07	1.59683	2	138.197	4360	480.154	5.23682
B4DUB7	Phosphorylase OS=Homo sapiens PE=2 SV=1 - [B4DUB7_HUMAN]	44.9675	12.92	16	7	7	15	3.39053e+07	0.611645	4	109.332	813	92.949	7.1665
B4E0I8	Ribonucleoside-diphosphate reductase OS=Homo sapiens PE=2 SV=1 - [B4E0I8_HUMAN]	44.9378	19.86	9	9	9	14	5.19641e+07	4.98646	3	44.3782	695	79.1789	6.78564
P62633	Cellular nucleic acid-binding protein OS=Homo sapiens GN=CNBP PE=1 SV=1 - [CNBP_HUMAN]	44.4784	28.25	6	1	4	14	1.53054e+08	1.47619	2	417.798	177	19.4496	7.7085
C9JXB8	Uncharacterized protein OS=Homo sapiens GN=RPL24 PE=4 SV=1 - [C9JXB8_HUMAN]	44.4177	40.5	3	5	5	19	6.88172e+08	2.18406	3	14.4599	121	14.3598	11.312
P61247	40S ribosomal protein S3a OS=Homo sapiens GN=RPS3A PE=1 SV=2 - [RS3A_HUMAN]	44.4016	40.53	13	11	11	32	601593899	1.61572	16	24.036	264	29.9257	9.72998
B4DP09	cDNA FLJ53072, highly similar to Calponin-3 OS=Homo sapiens PE=2 SV=1 - [B4DP09_HUMAN]	44.3791	32.51	7	6	7	15	1.06324e+08	2.46064	3	26.7057	283	31.3762	6.55127
O43684	Mitotic checkpoint protein BUB3 OS=Homo sapiens GN=BUB3 PE=1 SV=1 - [BUB3_HUMAN]	44.2504	28.35	4	9	9	21	7.96793e+07	2.87785	7	82.19	328	37.1312	6.84424
Q1W6G4	LUC7-like (S. cerevisiae) OS=Homo sapiens GN=LUC7L PE=2 SV=1 - [Q1W6G4_HUMAN]	44.1758	21.85	8	3	6	16	9.48996e+07	2.09215	2	105.241	325	38.3818	10.0376
P16152	Carbonyl reductase [NADPH] 1 OS=Homo sapiens GN=CBR1 PE=1 SV=3 - [CBR1_HUMAN]	44.0382	34.3	6	8	8	21	9.38594e+07	1.48164	11	28.0901	277	30.3559	8.32373
P19105	Myosin regulatory light chain 12A OS=Homo sapiens GN=MYL12A PE=1 SV=2 - [ML12A_HUMAN]	43.8968	52.05	8	7	7	15	1.60083e+08	1.8741	8	38.2156	171	19.7815	4.80518
P84090	Enhancer of rudimentary homolog OS=Homo sapiens GN=ERH PE=1 SV=1 - [ERH_HUMAN]	43.7876	32.69	1	3	3	15	1.27746e+08	2.29642	3	5.94647	104	12.251	5.92236
Q4VBZ6	EEF1D protein OS=Homo sapiens GN=EEF1D PE=1 SV=1 - [Q4VBZ6_HUMAN]	43.6093	35.41	7	1	7	16	7.24309e+08	1.39407	2	16.2804	257	28.5404	4.91943
P05198	Eukaryotic translation initiation factor 2 subunit 1 OS=Homo sapiens GN=EIF2S1 PE=1 SV=3 - [IF2A_HUMAN]	43.4713	17.46	2	4	4	12	8.20787e+07	1.10801	5	33.8403	315	36.0894	5.08447
O15372	Eukaryotic translation initiation factor 3 subunit H OS=Homo sapiens GN=EIF3H PE=1 SV=1 - [EIF3H_HUMAN]	43.1365	20.17	12	6	6	14	1.50581e+08	1.22115	4	78.4221	352	39.9051	6.53662
Q92973	Transportin-1 OS=Homo sapiens GN=TNPO1 PE=1 SV=2 - [TNPO1_HUMAN]	43.0175	12.36	4	7	8	15	6.80836e+07	1.10654	5	187.682	898	102.289	4.98291
Q13442	28 kDa heat- and acid-stable phosphoprotein OS=Homo sapiens GN=PDAP1 PE=1 SV=1 - [HAP28_HUMAN]	42.9364	30.94	1	4	4	13	3.48113e+07	1.27858	6	75.814	181	20.6176	8.86572
B0V2L1	HLA-B associated transcript 1 (Fragment) OS=Homo sapiens GN=BAT1 PE=4 SV=1 - [B0V2L1_HUMAN]	42.9296	20.18	31	7	7	22	1.41153e+08	1.73278	8	63.9814	327	38.1007	7.1958
P30040	Endoplasmic reticulum resident protein 29 OS=Homo sapiens GN=ERP29 PE=1 SV=4 - [ERP29_HUMAN]	42.9204	26.82	3	6	6	14	1.11639e+08	1.53283	6	56.7844	261	28.9752	7.31299
B4DM33	cDNA FLJ52068, highly similar to Microtubule-associated protein RP/EB family member 1 OS=Homo sapiens PE=2 SV=1 - [B4DM33_HUMAN]	42.9117	21.85	7	3	3	11	9.12484e+07	1.02414	5	33.1251	238	26.5656	5.2876
A8K7N0	cDNA FLJ75556, highly similar to Homo sapiens ribosomal protein L14, mRNA OS=Homo sapiens PE=2 SV=1 - [A8K7N0_HUMAN]	42.649	27.98	6	1	5	16	5.90197e+08				218	23.6311	10.8433
Q99497	Protein DJ-1 OS=Homo sapiens GN=PARK7 PE=1 SV=2 - [PARK7_HUMAN]	42.5449	56.08	1	9	9	23	4.3898e+08	0.930266	9	32.7567	189	19.8785	6.78564
Q13813	Spectrin alpha chain, brain OS=Homo sapiens GN=SPTAN1 PE=1 SV=3 - [SPTA2_HUMAN]	42.3868	6.11	7	12	12	16	2.83267e+07	1.82173	6	65.7678	2472	284.364	5.35107
Q09028	Histone-binding protein RBBP4 OS=Homo sapiens GN=RBBP4 PE=1 SV=3 - [RBBP4_HUMAN]	42.3512	16.47	18	2	8	25	4.50984e+08	1.87555	2	16.6773	425	47.6261	4.89404
B4DW25	Serine hydroxymethyltransferase OS=Homo sapiens PE=2 SV=1 - [B4DW25_HUMAN]	42.3263	31.4	16	11	12	20	1.50876e+08	1.28943	8	77.3696	430	47.8137	9.0708
Q96CG1	ETF1 protein OS=Homo sapiens GN=ETF1 PE=2 SV=1 - [Q96CG1_HUMAN]	42.2269	30.69	5	10	10	20	3.31502e+07	1.83381	7	44.2579	404	45.4343	5.56689
B7Z2A1	cDNA FLJ56068, highly similar to DNA damage-binding protein 1 OS=Homo sapiens PE=2 SV=1 - [B7Z2A1_HUMAN]	42.1795	10.81	8	9	9	15	7.29725e+07	4.20811	7	66.5055	1092	121.66	5.5415
P51148	Ras-related protein Rab-5C OS=Homo sapiens GN=RAB5C PE=1 SV=2 - [RAB5C_HUMAN]	42.1176	36.57	4	4	6	16	4.29312e+07	2.54816	3	59.0369	216	23.4678	8.41162
Q2L6I2	ABC50 protein OS=Homo sapiens GN=ABCF1 PE=2 SV=1 - [Q2L6I2_HUMAN]	41.9687	9.91	7	6	6	13	2.50844e+07	2.10149	5	100.032	807	91.6235	7.6792
P06493	Cyclin-dependent kinase 1 OS=Homo sapiens GN=CDK1 PE=1 SV=2 - [CDK1_HUMAN]	41.8158	28.28	66	6	7	18	1.11546e+08	3.0596	7	63.0291	297	34.0599	8.39697
Q08ES8	Cell growth-inhibiting protein 34 OS=Homo sapiens PE=2 SV=1 - [Q08ES8_HUMAN]	41.7683	24.29	4	4	4	16	3.5418e+08	1.07242	4	37.3707	177	20.0816	9.59814
D3YTB1	Uncharacterized protein OS=Homo sapiens GN=RPL32 PE=4 SV=1 - [D3YTB1_HUMAN]	41.5754	33.08	3	4	4	18	2.09515e+08	1.06204	6	36.1321	133	15.6067	11.4438
P62316	Small nuclear ribonucleoprotein Sm D2 OS=Homo sapiens GN=SNRPD2 PE=1 SV=1 - [SMD2_HUMAN]	41.291	55.08	1	6	6	18	3.64093e+08	1.51634	4	50.838	118	13.5182	9.90576
P60900	Proteasome subunit alpha type-6 OS=Homo sapiens GN=PSMA6 PE=1 SV=1 - [PSA6_HUMAN]	41.2851	33.74	5	7	7	18	2.45468e+08	1.23236	8	26.9226	246	27.3818	6.75635
O95373	Importin-7 OS=Homo sapiens GN=IPO7 PE=1 SV=1 - [IPO7_HUMAN]	41.1506	9.15	5	6	7	15	5.28875e+07	1.58434	3	13.3898	1038	119.44	4.81787
Q8IWR8	Ribosomal protein L19 (Fragment) OS=Homo sapiens PE=2 SV=1 - [Q8IWR8_HUMAN]	40.8032	15.03	3	2	2	10	224418576	0.215783	1		173	20.8068	11.4438
P31689	DnaJ homolog subfamily A member 1 OS=Homo sapiens GN=DNAJA1 PE=1 SV=2 - [DNJA1_HUMAN]	40.6865	23.68	9	8	9	16	1.12885e+08	3.72396	6	24.8186	397	44.8395	7.07861
P25789	Proteasome subunit alpha type-4 OS=Homo sapiens GN=PSMA4 PE=1 SV=1 - [PSA4_HUMAN]	40.6592	28.74	4	6	6	14	2.28716e+08	1.57717	5	28.1874	261	29.4652	7.72314
Q59EC0	Adenosine deaminase, RNA-specific isoform ADAR-a variant (Fragment) OS=Homo sapiens PE=2 SV=1 - [Q59EC0_HUMAN]	40.4436	11.01	5	10	10	14	7.01963e+07	1.01981	5	247.352	1244	137.747	8.48486
Q9UBB4	Ataxin-10 OS=Homo sapiens GN=ATXN10 PE=1 SV=1 - [ATX10_HUMAN]	40.3571	19.58	10	7	7	13	8.57047e+07	3.77495	5	61.3141	475	53.4548	5.24951
P51149	Ras-related protein Rab-7a OS=Homo sapiens GN=RAB7A PE=1 SV=1 - [RAB7A_HUMAN]	40.3062	46.86	7	3	8	15	3.09117e+08	2.25573	3	14.3182	207	23.4748	6.69775
P62424	60S ribosomal protein L7a OS=Homo sapiens GN=RPL7A PE=1 SV=2 - [RL7A_HUMAN]	40.3008	19.92	4	6	6	17	4.7018e+08	0.993939	8	18.2578	266	29.977	10.6089
O60763	General vesicular transport factor p115 OS=Homo sapiens GN=USO1 PE=1 SV=2 - [USO1_HUMAN]	40.03	9.25	1	6	6	11	3.8507e+07	1.68979	5	17.002	962	107.828	4.90674
Q5JXI8	Four and a half LIM domains 1 (Fragment) OS=Homo sapiens GN=FHL1 PE=2 SV=1 - [Q5JXI8_HUMAN]	39.9551	27.24	18	6	6	18	1.51105e+08	2.34978	9	44.0709	257	29.1405	8.26514
B4DY23	cDNA FLJ61188, highly similar to Basigin OS=Homo sapiens PE=2 SV=1 - [B4DY23_HUMAN]	39.8775	20.23	8	4	4	12	1.25346e+08	1.66393	6	25.517	262	28.4143	6.01123
Q6P2Q9	Pre-mRNA-processing-splicing factor 8 OS=Homo sapiens GN=PRPF8 PE=1 SV=2 - [PRP8_HUMAN]	39.8726	6.77	16	13	14	21	5.98837e+07	3.78469	4	57.5745	2335	273.427	8.83643
P36871	Phosphoglucomutase-1 OS=Homo sapiens GN=PGM1 PE=1 SV=3 - [PGM1_HUMAN]	39.8702	20.11	6	9	9	14	61668594	1.30553	8	36.0538	562	61.4105	6.75635
Q99460	26S proteasome non-ATPase regulatory subunit 1 OS=Homo sapiens GN=PSMD1 PE=1 SV=2 - [PSMD1_HUMAN]	39.7668	18.36	5	11	11	17	7.65901e+07	1.80545	7	42.9983	953	105.769	5.38916
Q6UYC3	Lamin A/C OS=Homo sapiens GN=LMNA PE=2 SV=1 - [Q6UYC3_HUMAN]	39.6314	22.15	13	3	11	18	7.57426e+07	1.93034	1		614	69.2073	6.63916
O75131	Copine-3 OS=Homo sapiens GN=CPNE3 PE=1 SV=1 - [CPNE3_HUMAN]	39.6021	18.25	23	8	8	16	1.0654e+08	1.91533	6	51.8025	537	60.0921	5.84619
A8QI98	DIS3 OS=Homo sapiens PE=2 SV=1 - [A8QI98_HUMAN]	39.5684	11.38	3	8	8	15	5.13822e+07	1.65303	5	13.0526	958	108.989	7.13721
Q5T7C4	High-mobility group box 1 OS=Homo sapiens GN=HMGB1 PE=2 SV=1 - [Q5T7C4_HUMAN]	39.5549	27.22	12	2	3	14	2.28216e+08				158	18.2993	9.70068
Q9NTJ3	Structural maintenance of chromosomes protein 4 OS=Homo sapiens GN=SMC4 PE=1 SV=2 - [SMC4_HUMAN]	39.1031	10.4	12	11	11	16	3.51934e+07	1.62536	3	19.4745	1288	147.091	6.78564
A1A5C4	RRBP1 protein OS=Homo sapiens GN=RRBP1 PE=2 SV=1 - [A1A5C4_HUMAN]	39.0655	13.49	8	9	9	11	1.29202e+07	2.78778	1		934	102.763	5.37646
E9PCW3	Uncharacterized protein OS=Homo sapiens GN=C22orf28 PE=4 SV=1 - [E9PCW3_HUMAN]	39.0643	22.8	8	9	9	17	6.62669e+07	1.28172	4	18.9979	478	52.4445	7.1665
P37837	Transaldolase OS=Homo sapiens GN=TALDO1 PE=1 SV=2 - [TALDO_HUMAN]	38.7805	24.33	5	8	8	20	8.77823e+07	1.2384	4	16.5774	337	37.5165	6.81494
O75821	Eukaryotic translation initiation factor 3 subunit G OS=Homo sapiens GN=EIF3G PE=1 SV=2 - [EIF3G_HUMAN]	38.7372	20.94	6	6	6	14	1.58775e+08	1.37793	7	152.94	320	35.5889	6.12549
Q6IPH7	RPL14 protein OS=Homo sapiens GN=RPL14 PE=2 SV=1 - [Q6IPH7_HUMAN]	38.6372	28.64	6	1	5	15	5.8099e+08	1.57269	1		220	23.7722	10.9312
B4DJ81	cDNA FLJ60586, highly similar to NADH-ubiquinone oxidoreductase 75 kDa subunit, mitochondrial (EC 1.6.5.3) OS=Homo sapiens PE=2 SV=1 - [B4DJ81_HUMAN]	38.6169	20.79	8	9	9	12	8.15857e+07	2.6127	3	30.1796	611	66.879	5.37646
O43765	Small glutamine-rich tetratricopeptide repeat-containing protein alpha OS=Homo sapiens GN=SGTA PE=1 SV=1 - [SGTA_HUMAN]	38.5769	24.28	3	6	6	13	1.80316e+07	2.0562	2	7.68674	313	34.0417	4.86865
A8K3C5	cDNA FLJ77715, highly similar to Homo sapiens cisplatin resistance-associated overexpressed protein(LUC7A), mRNA OS=Homo sapiens PE=2 SV=1 - [A8K3C5_HUMAN]	38.4765	12.96	6	3	3	9	3.37165e+07	2.8523	3	23.2375	432	51.4112	9.78857
A8K0T9	cDNA FLJ75422, highly similar to Homo sapiens capping protein (actin filament) muscle Z-line, alpha 1, mRNA OS=Homo sapiens PE=2 SV=1 - [A8K0T9_HUMAN]	38.3747	25.17	2	4	4	9	9.35018e+07	1.08492	3	15.4847	286	32.8883	5.69385
B2RDM2	HCG1811539, isoform CRA_b OS=Homo sapiens GN=hCG_1811539 PE=2 SV=1 - [B2RDM2_HUMAN]	38.3091	16.05	5	4	4	12	8.66193e+07	1.68829	4	15.744	324	36.155	5.46533
Q15819	Ubiquitin-conjugating enzyme E2 variant 2 OS=Homo sapiens GN=UBE2V2 PE=1 SV=4 - [UB2V2_HUMAN]	38.2908	52.41	4	2	6	16	1.56841e+08				145	16.3522	8.08936
B4DLY4	cDNA FLJ52327, highly similar to Aconitate hydratase, mitochondrial (EC 4.2.1.3) OS=Homo sapiens PE=2 SV=1 - [B4DLY4_HUMAN]	38.2383	17.06	10	8	8	13	1.31076e+07	1.75529	4	62.2029	674	73.1315	7.02002
P18085	ADP-ribosylation factor 4 OS=Homo sapiens GN=ARF4 PE=1 SV=3 - [ARF4_HUMAN]	38.1366	40.56	6	3	6	16	224164208	1.98864	5	116.101	180	20.4977	7.13721
P63167	Dynein light chain 1, cytoplasmic OS=Homo sapiens GN=DYNLL1 PE=1 SV=1 - [DYL1_HUMAN]	38.1325	24.72	1	1	1	7	67996504	1.36235	2	31.1993	89	10.3591	7.40088
Q499G6	General transcription factor II, i OS=Homo sapiens GN=GTF2I PE=2 SV=1 - [Q499G6_HUMAN]	38.008	12.4	8	9	9	15	4.01685e+07	1.55555	7	98.4029	976	110.011	7.60596
P17812	CTP synthase 1 OS=Homo sapiens GN=CTPS PE=1 SV=2 - [PYRG1_HUMAN]	37.9881	18.61	6	9	9	15	3.57928e+07	2.14508	8	55.8689	591	66.648	6.45557
C9J1Z8	Uncharacterized protein OS=Homo sapiens GN=ARF5 PE=3 SV=1 - [C9J1Z8_HUMAN]	37.6257	58	6	3	7	17	1.68471e+08	3.97032	1		150	17.0959	7.34229
O60664	Perilipin-3 OS=Homo sapiens GN=PLIN3 PE=1 SV=3 - [PLIN3_HUMAN]	37.6106	22.12	1	6	6	12	5.01645e+07	1.37164	5	80.1116	434	47.0459	5.43994
P54886	Delta-1-pyrroline-5-carboxylate synthase OS=Homo sapiens GN=ALDH18A1 PE=1 SV=2 - [P5CS_HUMAN]	37.555	13.71	1	10	10	19	7.60235e+07	1.2126	9	51.7451	795	87.2475	7.12256
P15880	40S ribosomal protein S2 OS=Homo sapiens GN=RPS2 PE=1 SV=2 - [RS2_HUMAN]	37.2333	29.35	15	8	8	23	7.77657e+08	1.47028	7	73.2353	293	31.3046	10.2427
B3KNN7	cDNA FLJ30049 fis, clone ADRGL1000033, highly similar to 26S proteasome non-ATPase regulatory subunit 3 OS=Homo sapiens PE=2 SV=1 - [B3KNN7_HUMAN]	37.1857	17.47	9	7	7	13	3.27818e+07	0.846579	5	107.953	498	57.1966	8.45557
D6RAN4	Uncharacterized protein OS=Homo sapiens GN=RPL9 PE=4 SV=1 - [D6RAN4_HUMAN]	37.0862	34.62	6	4	4	12	3.4303e+08	1.07381	5	15.0354	182	20.8614	10.1987
P38919	Eukaryotic initiation factor 4A-III OS=Homo sapiens GN=EIF4A3 PE=1 SV=4 - [IF4A3_HUMAN]	36.9919	26.28	1	8	9	15	1.47428e+08	2.5992	3	246.868	411	46.8412	6.72705
A8K2Y2	cDNA FLJ78120, highly similar to Homo sapiens eukaryotic translation initiation factor 2, subunit 3 gamma, 52kDa (EIF2S3), mRNA OS=Homo sapiens PE=2 SV=1 - [A8K2Y2_HUMAN]	36.9295	15.68	6	5	5	12	7.89152e+07	5.4431	4	45.2702	472	51.0782	8.27979
Q13347	Eukaryotic translation initiation factor 3 subunit I OS=Homo sapiens GN=EIF3I PE=1 SV=1 - [EIF3I_HUMAN]	36.7152	32.62	4	9	9	18	1.08094e+08	5.0321	7	122.514	325	36.4786	5.64307
Q5R370	Calcyclin binding protein OS=Homo sapiens GN=CACYBP PE=2 SV=1 - [Q5R370_HUMAN]	36.6846	25.41	5	5	5	19	2.73489e+08	1.66285	8	53.3467	185	21.2149	7.89893
Q4JGY1	Cellular nucleic acid binding protein beta variant 1 OS=Homo sapiens GN=ZNF9 PE=2 SV=1 - [Q4JGY1_HUMAN]	36.4856	29.82	6	1	4	12	1.53054e+08				171	18.8583	7.57666
B4DUD6	cDNA FLJ54551, highly similar to Septin-7 OS=Homo sapiens PE=2 SV=1 - [B4DUD6_HUMAN]	36.4444	26.83	23	8	9	16	1.92242e+07	1.64386	3	160.274	410	47.8507	8.73389
Q13200	26S proteasome non-ATPase regulatory subunit 2 OS=Homo sapiens GN=PSMD2 PE=1 SV=3 - [PSMD2_HUMAN]	36.4283	12	11	8	8	14	4.40083e+07	2.98964	7	84.1971	908	100.136	5.19873
P13489	Ribonuclease inhibitor OS=Homo sapiens GN=RNH1 PE=1 SV=2 - [RINI_HUMAN]	36.3871	21.04	7	6	7	12	1.99828e+07	1.3496	4	71.0375	461	49.9411	4.81787
B3KRM2	Serine/threonine-protein phosphatase OS=Homo sapiens PE=2 SV=1 - [B3KRM2_HUMAN]	36.2561	24.92	12	5	6	11	8.64338e+07	1.90627	3	85.9655	309	35.5363	5.42725
P62263	40S ribosomal protein S14 OS=Homo sapiens GN=RPS14 PE=1 SV=3 - [RS14_HUMAN]	36.1216	34.44	3	4	4	18	6.90018e+08	0.724259	4	31.5655	151	16.2625	10.0522
P61221	ATP-binding cassette sub-family E member 1 OS=Homo sapiens GN=ABCE1 PE=1 SV=1 - [ABCE1_HUMAN]	35.8366	17.03	3	8	8	13	4.73278e+07	0.981413	7	26.7691	599	67.271	8.33838
P26038	Moesin OS=Homo sapiens GN=MSN PE=1 SV=3 - [MOES_HUMAN]	35.6058	18.2	15	5	8	16	8.57209e+07	0.824977	4	32.1588	577	67.7778	6.40479
Q68CR9	Putative uncharacterized protein DKFZp781B11202 OS=Homo sapiens GN=DKFZp781B11202 PE=2 SV=1 - [Q68CR9_HUMAN]	35.421	29.43	8	11	11	18	1.25464e+08	1.3851	10	69.6182	401	45.7421	5.70654
P62906	60S ribosomal protein L10a OS=Homo sapiens GN=RPL10A PE=1 SV=2 - [RL10A_HUMAN]	35.385	22.58	2	4	4	17	2.47154e+08	1.07434	6	62.7058	217	24.8155	9.93506
P07355	Annexin A2 OS=Homo sapiens GN=ANXA2 PE=1 SV=2 - [ANXA2_HUMAN]	35.3223	22.71	4	6	6	12	9.65021e+07	1.67264	6	37.8042	339	38.5798	7.75244
P50402	Emerin OS=Homo sapiens GN=EMD PE=1 SV=1 - [EMD_HUMAN]	35.2551	30.71	2	6	6	11	3.81255e+07	1.28148	3	132.743	254	28.9759	5.50342
Q9Y5M8	Signal recognition particle receptor subunit beta OS=Homo sapiens GN=SRPRB PE=1 SV=3 - [SRPRB_HUMAN]	35.249	31.37	2	6	6	11	4.69189e+07	2.03319	5	492.889	271	29.6838	9.0415
B5MCX3	Uncharacterized protein OS=Homo sapiens GN=SEPT2 PE=3 SV=1 - [B5MCX3_HUMAN]	35.1257	14.64	10	3	3	10	1.64883e+08	1.79232	1		321	36.9169	6.17627
P53618	Coatomer subunit beta OS=Homo sapiens GN=COPB1 PE=1 SV=3 - [COPB_HUMAN]	35.0523	12.91	2	11	11	15	6.51021e+07	1.80768	10	30.8039	953	107.074	6.04932
O76003	Glutaredoxin-3 OS=Homo sapiens GN=GLRX3 PE=1 SV=2 - [GLRX3_HUMAN]	34.9939	18.21	1	5	5	12	5.40988e+07	1.22842	5	184.812	335	37.4082	5.38916
P07954	Fumarate hydratase, mitochondrial OS=Homo sapiens GN=FH PE=1 SV=3 - [FUMH_HUMAN]	34.9905	14.71	1	5	5	12	6.00696e+07	2.44542	4	611.312	510	54.6022	8.76318
Q53F20	Acidic (Leucine-rich) nuclear phosphoprotein 32 family, member E variant (Fragment) OS=Homo sapiens PE=2 SV=1 - [Q53F20_HUMAN]	34.9066	33.46	10	5	5	11	3.77442e+07	1.21084	3	23.9751	266	30.4158	3.86572
B4DPM0	Pyruvate kinase OS=Homo sapiens PE=2 SV=1 - [B4DPM0_HUMAN]	34.8739	8.61	9	1	3	16	5.96759e+08	2.05446	1		488	52.5846	7.04932
P31153	S-adenosylmethionine synthase isoform type-2 OS=Homo sapiens GN=MAT2A PE=1 SV=1 - [METK2_HUMAN]	34.6581	16.46	6	6	6	16	2.17654e+08	3.61275	3	102.38	395	43.6333	6.48096
P46783	40S ribosomal protein S10 OS=Homo sapiens GN=RPS10 PE=1 SV=1 - [RS10_HUMAN]	34.6076	20	5	4	4	13	1.29436e+08	1.24823	2	65.3594	165	18.8859	10.1548
B4DJP7	cDNA FLJ51872, highly similar to Small nuclear ribonucleoprotein Sm D3 OS=Homo sapiens PE=4 SV=1 - [B4DJP7_HUMAN]	34.4828	32.5	2	3	3	12	1.01137e+08	1.2691	5	17.3755	120	13.2829	8.90967
P20962	Parathymosin OS=Homo sapiens GN=PTMS PE=1 SV=2 - [PTMS_HUMAN]	34.3546	22.55	3	3	3	15	1.19131e+08	0.617632	5	26.0642	102	11.5232	4.15771
B4DNW3	cDNA FLJ51914, highly similar to Protein DEK OS=Homo sapiens PE=2 SV=1 - [B4DNW3_HUMAN]	34.3504	15.67	7	5	5	13	1.52501e+08	2.38139	6	87.2177	351	40.1358	8.85107
O00231	26S proteasome non-ATPase regulatory subunit 11 OS=Homo sapiens GN=PSMD11 PE=1 SV=3 - [PSD11_HUMAN]	34.3466	20.62	3	7	7	12	1.602e+08	1.34186	6	32.97	422	47.434	6.48096
C9J4Z3	Ribosomal protein L37a, isoform CRA_c OS=Homo sapiens GN=RPL37A PE=4 SV=1 - [C9J4Z3_HUMAN]	34.2921	38.24	5	2	2	12	4.39126e+08	0.72412	3	55.4986	68	7.61894	10.0083
B7Z4B2	cDNA FLJ56108, highly similar to Puromycin-sensitive aminopeptidase (EC 3.4.11.-) OS=Homo sapiens PE=2 SV=1 - [B7Z4B2_HUMAN]	34.2558	16.12	16	11	11	15	1.07287e+08	1.10369	11	22.2797	825	92.807	5.40186
B4DI32	cDNA FLJ56081, highly similar to Lamin-A/C OS=Homo sapiens PE=2 SV=1 - [B4DI32_HUMAN]	34.0258	20.21	6	1	9	14	6.25962e+07				574	63.9522	7.15186
P51858	Hepatoma-derived growth factor OS=Homo sapiens GN=HDGF PE=1 SV=1 - [HDGF_HUMAN]	33.9981	42.5	7	1	7	15	1.3969e+08	0.728821	2	22.1915	240	26.7719	4.729
B0AZQ4	cDNA, FLJ79494, highly similar to Structural maintenance of chromosome 3 OS=Homo sapiens PE=2 SV=1 - [B0AZQ4_HUMAN]	33.9644	9.78	3	9	9	12	1.43738e+07	1.69623	4	38.482	1217	141.442	7.18115
E9PBB0	Uncharacterized protein OS=Homo sapiens GN=GIGYF2 PE=4 SV=1 - [E9PBB0_HUMAN]	33.7515	6.65	9	6	6	10	3.90344e+07	1.6165	1		1293	149.395	5.5415
B4DDC8	cDNA FLJ57252, highly similar to Protein phosphatase 2C isoform gamma (EC 3.1.3.16) OS=Homo sapiens PE=2 SV=1 - [B4DDC8_HUMAN]	33.6068	14.56	6	7	7	14	2.54648e+07	0.872454	2	41.3643	515	56.1002	4.33545
Q96H99	Cortactin OS=Homo sapiens GN=CTTN PE=2 SV=1 - [Q96H99_HUMAN]	33.5603	23.2	9	9	9	13	2.32596e+07	1.5096	4	146.051	513	57.4315	5.32568
Q9UHD1	Cysteine and histidine-rich domain-containing protein 1 OS=Homo sapiens GN=CHORDC1 PE=1 SV=2 - [CHRD1_HUMAN]	33.4856	21.99	6	6	6	11	1.50106e+08	1.10454	4	22.4868	332	37.4656	7.86963
A8K5Y7	cDNA FLJ78655, highly similar to Homo sapiens exportin 5 (XPO5), mRNA OS=Homo sapiens PE=2 SV=1 - [A8K5Y7_HUMAN]	33.4641	9.63	11	9	9	11	3.40863e+07	2.13835	6	54.9439	1204	136.221	5.89697
P60891	Ribose-phosphate pyrophosphokinase 1 OS=Homo sapiens GN=PRPS1 PE=1 SV=2 - [PRPS1_HUMAN]	33.3913	19.18	8	3	4	11	4.54335e+07	7.00237	1		318	34.8119	6.97607
C9JL85	Uncharacterized protein OS=Homo sapiens GN=MTPN PE=4 SV=1 - [C9JL85_HUMAN]	33.3105	57.69	2	2	2	7	8.02865e+07	1.56601	1		52	5.70082	4.77979
P55036	26S proteasome non-ATPase regulatory subunit 4 OS=Homo sapiens GN=PSMD4 PE=1 SV=1 - [PSMD4_HUMAN]	33.2955	21.22	7	3	5	10	9.46529e+07	2.86759	1		377	40.7112	4.79248
B4E0G4	cDNA FLJ60207, highly similar to PHD finger protein 6 OS=Homo sapiens PE=2 SV=1 - [B4E0G4_HUMAN]	33.172	22.05	6	5	5	9	2.11854e+07	1.92435	4	26.4933	331	37.6041	8.74854
Q0QF12	Succinate dehydrogenase complex subunit A (Fragment) OS=Homo sapiens GN=SDHA PE=2 SV=1 - [Q0QF12_HUMAN]	33.1482	13.27	12	5	5	10	3.59378e+07	1.03002	3	107.284	550	60.0127	6.87354
P28838	Cytosol aminopeptidase OS=Homo sapiens GN=LAP3 PE=1 SV=3 - [AMPL_HUMAN]	32.9805	18.5	2	7	7	11	1.95557e+07	1.07206	5	74.3886	519	56.1308	7.92822
E9PGM6	Uncharacterized protein OS=Homo sapiens GN=HNRNPA3 PE=4 SV=1 - [E9PGM6_HUMAN]	32.8949	26.67	12	4	6	13	2.9512e+08	1.37041	3	125.434	285	30.7706	7.82568
B4DR63	cDNA FLJ58247, highly similar to 26S protease regulatory subunit 4 OS=Homo sapiens PE=2 SV=1 - [B4DR63_HUMAN]	32.76	20.44	4	3	5	11	6.32393e+07	1.39588	3	95.0544	367	41.1412	5.0083
P27694	Replication protein A 70 kDa DNA-binding subunit OS=Homo sapiens GN=RPA1 PE=1 SV=2 - [RFA1_HUMAN]	32.7107	16.4	1	7	7	13	7.69692e+07	1.26062	3	30.0738	616	68.0953	7.21045
Q9Y678	Coatomer subunit gamma OS=Homo sapiens GN=COPG PE=1 SV=1 - [COPG_HUMAN]	32.5132	9.84	3	4	6	11	5.81735e+07	0.499828	1		874	97.6555	5.46533
Q9NS69	Mitochondrial import receptor subunit TOM22 homolog OS=Homo sapiens GN=TOMM22 PE=1 SV=3 - [TOM22_HUMAN]	32.4715	26.06	2	2	2	8	8.41402e+07	0.655118	2	81.5071	142	15.5118	4.33545
P61586	Transforming protein RhoA OS=Homo sapiens GN=RHOA PE=1 SV=1 - [RHOA_HUMAN]	32.4199	41.97	16	6	6	13	3.06021e+08	4.3416	5	36.887	193	21.7541	6.1001
Q14444	Caprin-1 OS=Homo sapiens GN=CAPRIN1 PE=1 SV=2 - [CAPR1_HUMAN]	32.3473	10.16	6	7	7	14	2.63512e+08	2.98522	4	25.2346	709	78.318	5.24951
P33316	Deoxyuridine 5'-triphosphate nucleotidohydrolase, mitochondrial OS=Homo sapiens GN=DUT PE=1 SV=3 - [DUT_HUMAN]	32.3201	31.75	1	6	6	13	1.7733e+08	2.02406	5	185.498	252	26.6897	9.5835
Q7L2H7	Eukaryotic translation initiation factor 3 subunit M OS=Homo sapiens GN=EIF3M PE=1 SV=1 - [EIF3M_HUMAN]	32.2959	21.12	4	6	6	11	21443073	1.39985	4	18.3728	374	42.4758	5.63037
E9PMI6	Uncharacterized protein OS=Homo sapiens GN=CLNS1A PE=4 SV=1 - [E9PMI6_HUMAN]	32.1587	26.35	5	3	3	12	4.91428e+07	2.97723	3	19.1209	167	18.2477	4.41162
Q6FGY5	CKAP1 protein OS=Homo sapiens GN=CKAP1 PE=2 SV=1 - [Q6FGY5_HUMAN]	32.0731	30.57	3	5	5	11	1.888e+07	1.95521	3	13.9698	193	21.7877	4.94482
B4DMG8	cDNA FLJ55926, highly similar to Glutamate dehydrogenase 1, mitochondrial (EC 1.4.1.3) OS=Homo sapiens PE=2 SV=1 - [B4DMG8_HUMAN]	32.0545	17.76	13	7	7	12	3.74369e+07	1.3265	5	64.1247	501	55.6652	7.57666
A8K492	cDNA FLJ76789, highly similar to Homo sapiens methionine-tRNA synthetase (MARS), mRNA OS=Homo sapiens PE=2 SV=1 - [A8K492_HUMAN]	32.0068	11	8	8	8	13	1.23293e+08	1.29805	5	67.9068	900	101.08	6.16357
Q9UKX7	Nuclear pore complex protein Nup50 OS=Homo sapiens GN=NUP50 PE=1 SV=2 - [NUP50_HUMAN]	31.988	19.02	5	6	6	11	1.03653e+07	2.07688	3	24.5002	468	50.1132	7.06396
Q7Z3C0	Putative uncharacterized protein DKFZp686A04192 (Fragment) OS=Homo sapiens GN=DKFZp686A04192 PE=2 SV=1 - [Q7Z3C0_HUMAN]	31.872	9.42	8	4	4	9	2.06782e+07	4.19908	2	463.679	626	70.1705	9.23193
P12236	ADP/ATP translocase 3 OS=Homo sapiens GN=SLC25A6 PE=1 SV=4 - [ADT3_HUMAN]	31.773	29.87	4	1	9	26	1.69745e+09	1.25375	1		298	32.8452	9.74463
B3KUZ8	Aspartate aminotransferase OS=Homo sapiens PE=2 SV=1 - [B3KUZ8_HUMAN]	31.7279	19.95	6	6	6	12	6.50055e+07	1.62619	8	53.7339	371	41.3001	8.83643
Q13283	Ras GTPase-activating protein-binding protein 1 OS=Homo sapiens GN=G3BP1 PE=1 SV=1 - [G3BP1_HUMAN]	31.7066	14.81	13	5	5	10	1.18658e+08	1.41769	5	84.6327	466	52.1321	5.51611
B4DNN3	cDNA FLJ54453, highly similar to Glutaminyl-tRNA synthetase (EC 6.1.1.18) OS=Homo sapiens PE=2 SV=1 - [B4DNN3_HUMAN]	31.5902	9.79	14	5	5	10	3.66213e+07	1.77265	6	34.9483	725	82.1931	7.78174
B5BU25	U2 small nuclear RNA auxiliary factor 2 isoform b OS=Homo sapiens GN=U2AF2 PE=2 SV=1 - [B5BU25_HUMAN]	31.5688	17.41	2	6	6	11	9.50319e+07	0.827401	3	49.9683	471	53.103	9.08545
Q9UMS4	Pre-mRNA-processing factor 19 OS=Homo sapiens GN=PRPF19 PE=1 SV=1 - [PRP19_HUMAN]	31.4802	9.72	1	3	3	10	3.89309e+07	1.12949	2	48.5153	504	55.1463	6.60986
P30520	Adenylosuccinate synthetase isozyme 2 OS=Homo sapiens GN=ADSS PE=1 SV=3 - [PURA2_HUMAN]	31.4513	16.89	3	6	6	10	4.94749e+07	1.62263	5	121.044	456	50.0658	6.55127
Q17RZ5	Kinectin 1 (Kinesin receptor) OS=Homo sapiens GN=KTN1 PE=2 SV=1 - [Q17RZ5_HUMAN]	31.4069	7.27	5	7	7	11	7.3222e+06	1.71818	1		1306	150.26	5.74463
B4DTA2	cDNA FLJ60148, highly similar to Homo sapiens heterogeneous nuclear ribonucleoprotein D-like (HNRPDL), transcript variant 2, mRNA OS=Homo sapiens PE=2 SV=1 - [B4DTA2_HUMAN]	31.4051	16.97	2	2	4	12	4.39385e+08				271	30.1957	8.71924
Q6PKH8	ANP32A protein (Fragment) OS=Homo sapiens GN=ANP32A PE=2 SV=1 - [Q6PKH8_HUMAN]	31.3808	27.27	8	2	5	13	5.12923e+08	2.08908	3	37.6639	209	24.0532	4.84326
B7Z772	cDNA FLJ52284, highly similar to Ras-related protein Rab-6A OS=Homo sapiens PE=2 SV=1 - [B7Z772_HUMAN]	31.2482	26.86	54	2	3	11	1.56822e+08				175	19.9099	5.07178
Q9BVP2	Guanine nucleotide-binding protein-like 3 OS=Homo sapiens GN=GNL3 PE=1 SV=2 - [GNL3_HUMAN]	31.1797	14.03	1	6	6	10	3.62857e+07	3.69215	2	36.2099	549	61.9545	9.15869
Q05DH1	Proteasome subunit alpha type (Fragment) OS=Homo sapiens GN=PSMA7 PE=2 SV=1 - [Q05DH1_HUMAN]	31.0442	42.02	9	8	8	15	1.35611e+08	1.48513	8	33.9872	238	26.6971	8.86572
P25398	40S ribosomal protein S12 OS=Homo sapiens GN=RPS12 PE=1 SV=3 - [RS12_HUMAN]	31.034	28.79	1	5	5	21	3.21237e+08	1.44778	4	17.501	132	14.5055	7.21045
O14737	Programmed cell death protein 5 OS=Homo sapiens GN=PDCD5 PE=1 SV=3 - [PDCD5_HUMAN]	31.0241	47.2	4	5	5	11	1.83569e+08	2.2661	5	59.9709	125	14.2763	6.03662
Q13148	TAR DNA-binding protein 43 OS=Homo sapiens GN=TARDBP PE=1 SV=1 - [TADBP_HUMAN]	31.0136	14.25	4	6	6	12	1.00277e+08	2.16258	5	82.5349	414	44.7113	6.18896
P61289	Proteasome activator complex subunit 3 OS=Homo sapiens GN=PSME3 PE=1 SV=1 - [PSME3_HUMAN]	30.9304	25.2	4	6	6	9	1.39487e+08	1.63618	4	26.5984	254	29.4876	5.94775
P61604	10 kDa heat shock protein, mitochondrial OS=Homo sapiens GN=HSPE1 PE=1 SV=2 - [CH10_HUMAN]	30.9078	42.16	4	5	5	16	1.44942e+09	1.45527	8	84.3445	102	10.9249	8.92432
B4E2Z3	cDNA FLJ54090, highly similar to 4F2 cell-surface antigen heavy chain OS=Homo sapiens PE=2 SV=1 - [B4E2Z3_HUMAN]	30.82	14.29	3	5	5	9	5.98211e+07	2.65906	2	3.97702	511	55.9047	5.17334
B5MCW2	Uncharacterized protein OS=Homo sapiens GN=RPL3 PE=3 SV=1 - [B5MCW2_HUMAN]	30.7739	25.37	9	6	6	16	6.26042e+08	1.26599	6	64.3345	272	31.2236	9.96436
Q6ZTI3	cDNA FLJ44621 fis, clone BRACE2016896, highly similar to Lysyl-tRNA synthetase (EC 6.1.1.6) OS=Homo sapiens PE=2 SV=1 - [Q6ZTI3_HUMAN]	30.7106	17.73	3	6	6	10	2.80981e+07	0.944894	1		423	48.3904	5.37646
Q7Z406	Myosin-14 OS=Homo sapiens GN=MYH14 PE=1 SV=2 - [MYH14_HUMAN]	30.5494	4.41	23	3	7	12	5.73102e+07				1995	227.732	5.60498
B4DSH1	cDNA FLJ51295, highly similar to Cell division cycle 5-like protein OS=Homo sapiens PE=2 SV=1 - [B4DSH1_HUMAN]	30.5177	15.23	4	6	6	9	2.31753e+07	0.947466	1		775	89.1712	8.54346
A6NK07	Eukaryotic translation initiation factor 2 subunit 2-like protein OS=Homo sapiens PE=1 SV=1 - [IF2BL_HUMAN]	30.5136	30.28	6	7	7	12	5.33867e+07	1.8014	3	87.8417	327	37.7631	6.34131
Q9NTK5	Obg-like ATPase 1 OS=Homo sapiens GN=OLA1 PE=1 SV=2 - [OLA1_HUMAN]	30.4634	15.15	6	5	5	13	6.02515e+07	1.07838	7	76.8658	396	44.7153	7.81104
P62888	60S ribosomal protein L30 OS=Homo sapiens GN=RPL30 PE=1 SV=2 - [RL30_HUMAN]	30.348	53.91	3	5	6	16	4.28187e+08	1.18869	6	15.2317	115	12.7757	9.62744
E9PPJ0	Uncharacterized protein OS=Homo sapiens GN=SF3B2 PE=4 SV=1 - [E9PPJ0_HUMAN]	30.327	8.54	6	6	6	11	4.25873e+07	2.22938	4	17.5008	878	98.1089	5.61768
B7Z6W5	cDNA FLJ53928, highly similar to Cystathionine beta-synthase (EC 4.2.1.22) OS=Homo sapiens PE=2 SV=1 - [B7Z6W5_HUMAN]	30.1972	15.98	5	5	5	11	7.20508e+07	1.30686	7	27.0133	463	51.0694	6.32861
Q16543	Hsp90 co-chaperone Cdc37 OS=Homo sapiens GN=CDC37 PE=1 SV=1 - [CDC37_HUMAN]	30.1917	18.78	3	6	6	11	1.56405e+08	2.19955	5	22.5335	378	44.44	5.24951
B2RDE8	cDNA, FLJ96580, highly similar to Homo sapiens hepatoma-derived growth factor (high-mobility group protein 1-like) (HDGF), mRNA OS=Homo sapiens PE=2 SV=1 - [B2RDE8_HUMAN]	30.1827	42.5	2	1	7	13	1.3969e+08				240	26.7888	4.66553
E7EWH4	Uncharacterized protein OS=Homo sapiens GN=AK2 PE=3 SV=1 - [E7EWH4_HUMAN]	30.1582	36.14	3	7	7	13	2.30572e+08	1.48799	6	52.5982	202	22.2348	8.99756
P62750	60S ribosomal protein L23a OS=Homo sapiens GN=RPL23A PE=1 SV=1 - [RL23A_HUMAN]	30.1442	27.56	4	5	5	16	4.43001e+08	1.80133	4	35.3628	156	17.6841	10.4478
Q9UNS2	COP9 signalosome complex subunit 3 OS=Homo sapiens GN=COPS3 PE=1 SV=3 - [CSN3_HUMAN]	30.1202	17.26	4	5	5	8	4.84867e+07	1.9126	4	82.985	423	47.842	6.65381
P47813	Eukaryotic translation initiation factor 1A, X-chromosomal OS=Homo sapiens GN=EIF1AX PE=1 SV=2 - [IF1AX_HUMAN]	29.7834	60.42	3	6	6	11	1.06414e+08	1.83711	5	36.9832	144	16.4502	5.23682
A8K984	cDNA FLJ78259 OS=Homo sapiens PE=2 SV=1 - [A8K984_HUMAN]	29.676	9.61	15	10	10	12	1.6997e+07	0.896354	3	13.3509	1197	135.512	8.42627
O75533	Splicing factor 3B subunit 1 OS=Homo sapiens GN=SF3B1 PE=1 SV=3 - [SF3B1_HUMAN]	29.622	8.44	8	10	10	14	1.96198e+07	2.22062	8	29.8353	1304	145.738	7.09326
Q0VGA5	SARS protein OS=Homo sapiens GN=SARS PE=2 SV=1 - [Q0VGA5_HUMAN]	29.5066	9.59	4	4	4	10	4.39781e+07	1.21363	5	19.499	511	58.3698	6.43018
A2BEY0	Valyl-tRNA synthetase (Fragment) OS=Homo sapiens GN=VARS PE=3 SV=1 - [A2BEY0_HUMAN]	29.4801	10.74	11	10	10	12	1.66439e+07				1182	131.747	7.48877
D3DQV9	Eukaryotic translation initiation factor 4 gamma, 2, isoform CRA_b (Fragment) OS=Homo sapiens GN=EIF4G2 PE=4 SV=1 - [D3DQV9_HUMAN]	29.4237	13.23	8	9	9	11	3.15453e+07	1.42912	5	33.1621	907	102.265	7.13721
D6RGI3	Septin 11, isoform CRA_b OS=Homo sapiens GN=SEPT11 PE=3 SV=1 - [D6RGI3_HUMAN]	29.3832	16.47	29	4	5	11	7.58715e+07	1.7477	3	106.982	425	48.9751	6.96143
P20674	Cytochrome c oxidase subunit 5A, mitochondrial OS=Homo sapiens GN=COX5A PE=1 SV=2 - [COX5A_HUMAN]	29.3088	16	1	2	2	9	1.82817e+08	1.99421	2	2.08283	150	16.7517	6.78564
A8K8N7	Phosphoribosylformylglycinamidine synthase (FGAR amidotransferase), isoform CRA_b OS=Homo sapiens GN=PFAS PE=2 SV=1 - [A8K8N7_HUMAN]	29.2832	9.64	6	9	9	11	4.51393e+07	1.08733	6	109.881	1338	144.633	5.75732
B4DZ87	cDNA FLJ57240, highly similar to Mitochondrial proteins import receptor OS=Homo sapiens PE=2 SV=1 - [B4DZ87_HUMAN]	29.202	18.16	4	6	6	9	2.38306e+07	2.3109	4	50.0287	501	56.8945	5.90967
Q86V81	THO complex subunit 4 OS=Homo sapiens GN=THOC4 PE=1 SV=3 - [THOC4_HUMAN]	29.124	10.89	2	2	2	7	1.05828e+08	1.68948	2	11.342	257	26.8716	11.1509
P00918	Carbonic anhydrase 2 OS=Homo sapiens GN=CA2 PE=1 SV=2 - [CAH2_HUMAN]	29.0595	26.15	3	6	6	16	307001538	1.1199	9	26.9606	260	29.2279	7.40088
P61106	Ras-related protein Rab-14 OS=Homo sapiens GN=RAB14 PE=1 SV=4 - [RAB14_HUMAN]	29.0428	19.53	47	2	3	11	2.17804e+08				215	23.8819	6.21436
B4DY09	cDNA FLJ51660, highly similar to Interleukin enhancer-binding factor 2 OS=Homo sapiens PE=2 SV=1 - [B4DY09_HUMAN]	28.9614	15.91	3	4	4	10	1.70392e+08	1.09591	6	3.05725	352	38.8862	4.94482
E7EQ69	Uncharacterized protein OS=Homo sapiens GN=NAA50 PE=4 SV=1 - [E7EQ69_HUMAN]	28.9568	36.31	6	6	6	12	2.74146e+07	1.82661	3	105.898	168	19.299	8.80713
Q4VCS5	Angiomotin OS=Homo sapiens GN=AMOT PE=1 SV=1 - [AMOT_HUMAN]	28.8822	8.76	6	7	7	8	2.57424e+07				1084	118.013	7.63525
A8K897	cDNA FLJ78686, highly similar to Homo sapiens nucleoporin 93kDa (NUP93), mRNA OS=Homo sapiens PE=2 SV=1 - [A8K897_HUMAN]	28.8661	12.94	3	9	9	12	3.47503e+07	1.68931	8	62.6489	819	93.3236	5.77002
P41250	Glycyl-tRNA synthetase OS=Homo sapiens GN=GARS PE=1 SV=3 - [SYG_HUMAN]	28.854	13.53	2	9	9	14	39434771	1.03076	5	71.2672	739	83.1126	7.03467
E1NZA1	Peroxisome proliferator activated receptor interacting complex protein OS=Homo sapiens GN=PRIC295 PE=2 SV=1 - [E1NZA1_HUMAN]	28.6927	4.46	3	9	9	10	2.75239e+07	1.52257	5	29.94	2671	292.558	7.43018
B4DXV7	cDNA FLJ57661, highly similar to GMP synthase (glutamine-hydrolyzing) (EC 6.3.5.2) OS=Homo sapiens PE=2 SV=1 - [B4DXV7_HUMAN]	28.6854	10.44	5	5	5	12	5.52616e+07	1.20241	6	28.2165	594	65.8884	7.29834
Q2NL95	DDX19B protein (Fragment) OS=Homo sapiens GN=DDX19B PE=2 SV=1 - [Q2NL95_HUMAN]	28.6327	18.26	13	1	6	10	3.12946e+07				449	50.6122	7.34229
Q9UBQ7	Glyoxylate reductase/hydroxypyruvate reductase OS=Homo sapiens GN=GRHPR PE=1 SV=1 - [GRHPR_HUMAN]	28.6266	10.67	3	2	2	7	2.00429e+07	0.91892	2	141.73	328	35.6457	7.38623
Q5XPV6	Small nuclear ribonucleoprotein polypeptide B OS=Homo sapiens PE=2 SV=1 - [Q5XPV6_HUMAN]	28.624	16.02	13	4	4	11	7.79301e+07	1.49324	6	53.8121	231	23.6412	10.6968
P27695	DNA-(apurinic or apyrimidinic site) lyase OS=Homo sapiens GN=APEX1 PE=1 SV=2 - [APEX1_HUMAN]	28.5336	20.13	1	5	5	12	9.99653e+07	1.55172	4	33.5966	318	35.5322	8.11865
Q07020	60S ribosomal protein L18 OS=Homo sapiens GN=RPL18 PE=1 SV=2 - [RL18_HUMAN]	28.5206	37.77	4	7	7	16	853769420	1.01815	7	41.6978	188	21.6211	11.7222
B2R5M8	Isocitrate dehydrogenase [NADP] OS=Homo sapiens PE=2 SV=1 - [B2R5M8_HUMAN]	28.4337	17.87	11	5	6	10	2.37967e+07	2.22668	2	101.634	414	46.6195	7.00537
B4DT20	cDNA FLJ59418, highly similar to Mitochondrial inner membrane protein OS=Homo sapiens PE=2 SV=1 - [B4DT20_HUMAN]	28.4276	18.36	13	9	9	12	7.91842e+07	1.59032	4	32.5211	659	73.111	7.18115
P30084	Enoyl-CoA hydratase, mitochondrial OS=Homo sapiens GN=ECHS1 PE=1 SV=4 - [ECHM_HUMAN]	28.3947	31.38	1	6	6	9	4.79924e+07	2.08254	4	49.1775	290	31.3671	8.07471
B4DVY1	cDNA FLJ51552, highly similar to Eukaryotic translation initiation factor 3 subunit 7 OS=Homo sapiens PE=2 SV=1 - [B4DVY1_HUMAN]	28.3799	11.02	11	4	4	8	5.19784e+07	1.43451	2	22.2847	499	58.1037	5.70654
A8K1B6	cDNA FLJ78533, highly similar to Homo sapiens dynamin 2 (DNM2), transcript variant 4, mRNA OS=Homo sapiens PE=2 SV=1 - [A8K1B6_HUMAN]	28.3012	9.24	24	7	7	11	1.87827e+07	1.19378	4	93.659	866	97.4929	7.6499
A6NKT1	Uncharacterized protein OS=Homo sapiens GN=RPN2 PE=4 SV=1 - [A6NKT1_HUMAN]	28.2819	13.24	10	4	4	8	21805363	1.64381	6	9.61516	506	56.3254	6.32861
Q9Y5L4	Mitochondrial import inner membrane translocase subunit Tim13 OS=Homo sapiens GN=TIMM13 PE=1 SV=1 - [TIM13_HUMAN]	28.1572	61.05	1	5	5	10	3.10397e+07	2.67381	2	10.2284	95	10.493	8.17725
Q9H9B7	Coatomer subunit gamma OS=Homo sapiens PE=2 SV=1 - [Q9H9B7_HUMAN]	27.9611	13.39	7	5	7	10	2.34706e+07	0.369333	1		799	89.3294	5.68115
Q15717	ELAV-like protein 1 OS=Homo sapiens GN=ELAVL1 PE=1 SV=2 - [ELAV1_HUMAN]	27.9075	12.58	2	4	4	12	5.49623e+07	1.26132	5	54.5346	326	36.0692	9.17334
P36957	Dihydrolipoyllysine-residue succinyltransferase component of 2-oxoglutarate dehydrogenase complex, mitochondrial OS=Homo sapiens GN=DLST PE=1 SV=4 - [ODO2_HUMAN]	27.877	16.56	9	6	6	10	2.56065e+07	0.848579	3	27.6062	453	48.7245	8.95361
P10155	60 kDa SS-A/Ro ribonucleoprotein OS=Homo sapiens GN=TROVE2 PE=1 SV=2 - [RO60_HUMAN]	27.8247	16.54	8	6	6	10	1.86976e+07	0.980171	4	40.1522	538	60.6312	8.03076
P23381	Tryptophanyl-tRNA synthetase, cytoplasmic OS=Homo sapiens GN=WARS PE=1 SV=2 - [SYWC_HUMAN]	27.659	15.71	2	5	5	9	3.871e+07	1.35384	3	34.7352	471	53.1316	6.22705
P51610	Host cell factor 1 OS=Homo sapiens GN=HCFC1 PE=1 SV=2 - [HCFC1_HUMAN]	27.6267	4.96	3	7	7	10	4.96474e+07	0.724375	5	83.8804	2035	208.602	7.45947
B4DZF1	cDNA FLJ56541, highly similar to Ubiquilin-2 OS=Homo sapiens PE=2 SV=1 - [B4DZF1_HUMAN]	27.6095	14.45	4	2	5	9	2.63575e+07				512	54.9651	5.5542
B7Z8A7	cDNA FLJ53686, highly similar to Annexin A6 OS=Homo sapiens PE=2 SV=1 - [B7Z8A7_HUMAN]	27.6005	16.22	15	8	8	14	3.50634e+07	1.33718	7	24.0197	641	72.3479	5.60498
Q07065	Cytoskeleton-associated protein 4 OS=Homo sapiens GN=CKAP4 PE=1 SV=2 - [CKAP4_HUMAN]	27.5421	15.78	4	6	6	8	2.09479e+07	0.468508	2	23.9666	602	65.9827	5.92236
O14828	Secretory carrier-associated membrane protein 3 OS=Homo sapiens GN=SCAMP3 PE=1 SV=3 - [SCAM3_HUMAN]	27.5357	14.99	2	3	3	7	1.84213e+07	3.87599	3	129.712	347	38.2623	7.63525
O75396	Vesicle-trafficking protein SEC22b OS=Homo sapiens GN=SEC22B PE=1 SV=4 - [SC22B_HUMAN]	27.4213	23.72	1	4	4	10	8.74601e+06	0.777235	2	123.793	215	24.5775	6.91748
P62857	40S ribosomal protein S28 OS=Homo sapiens GN=RPS28 PE=1 SV=1 - [RS28_HUMAN]	27.3193	46.38	1	3	3	12	8.52788e+08	1.35886	3	6.24343	69	7.8362	10.6968
Q13404	Ubiquitin-conjugating enzyme E2 variant 1 OS=Homo sapiens GN=UBE2V1 PE=1 SV=2 - [UB2V1_HUMAN]	27.0642	43.54	4	1	5	13	1.56841e+08				147	16.4843	7.92822
Q96KK5	Histone H2A type 1-H OS=Homo sapiens GN=HIST1H2AH PE=1 SV=3 - [H2A1H_HUMAN]	27.0032	44.53	16	1	3	11	4.30363e+08	1.20983	1		128	13.8978	10.8872
P46778	60S ribosomal protein L21 OS=Homo sapiens GN=RPL21 PE=1 SV=2 - [RL21_HUMAN]	26.9529	25	2	4	4	13	1.47002e+08	0.590858	1		160	18.5531	10.4917
C9JFR7	Uncharacterized protein OS=Homo sapiens GN=CYCS PE=3 SV=1 - [C9JFR7_HUMAN]	26.8682	29.7	3	4	4	12	2.98214e+07	0.604222	6	72.0239	101	11.326	9.65674
B4DS24	cDNA FLJ50635, highly similar to ATP-dependent RNA helicase DDX19A (EC 3.6.1.-) OS=Homo sapiens PE=2 SV=1 - [B4DS24_HUMAN]	26.8667	18.34	10	1	6	9	3.12946e+07	3.12861	1		447	50.402	6.58057
C9J712	Uncharacterized protein OS=Homo sapiens GN=PFN2 PE=4 SV=1 - [C9J712_HUMAN]	26.8246	39.56	5	1	3	8	3.33298e+07	1.33042	1		91	9.79195	9.36377
Q59EF5	Splicing factor, arginine/serine-rich 4 variant (Fragment) OS=Homo sapiens PE=2 SV=1 - [Q59EF5_HUMAN]	26.7202	10.98	8	3	5	13	1.71404e+08	1.30009	3	8.89592	419	48.057	11.7954
Q15758	Neutral amino acid transporter B(0) OS=Homo sapiens GN=SLC1A5 PE=1 SV=2 - [AAAT_HUMAN]	26.7165	16.45	8	6	6	8	1.11593e+08	2.65564	5	35.8171	541	56.5623	5.47803
P45974	Ubiquitin carboxyl-terminal hydrolase 5 OS=Homo sapiens GN=USP5 PE=1 SV=2 - [UBP5_HUMAN]	26.6648	10.02	4	6	6	9	5.51739e+06	1.34736	1		858	95.7253	5.03369
Q58EY4	SWI/SNF related, matrix associated, actin dependent regulator of chromatin, subfamily c, member 1 OS=Homo sapiens GN=SMARCC1 PE=2 SV=1 - [Q58EY4_HUMAN]	26.6485	5.34	10	5	5	10	2.00416e+07	3.72737	3	97.9289	1105	122.834	5.71924
Q96FW1	Ubiquitin thioesterase OTUB1 OS=Homo sapiens GN=OTUB1 PE=1 SV=2 - [OTUB1_HUMAN]	26.604	17.34	4	4	4	9	6.95034e+07	1.08226	5	49.6906	271	31.2644	4.94482
Q9C0C9	Ubiquitin-conjugating enzyme E2 O OS=Homo sapiens GN=UBE2O PE=1 SV=3 - [UBE2O_HUMAN]	26.5721	3.56	1	4	4	10	1.03964e+07	1.96964	3	9.49951	1292	141.205	5.12256
P62851	40S ribosomal protein S25 OS=Homo sapiens GN=RPS25 PE=1 SV=1 - [RS25_HUMAN]	26.4807	24	1	4	4	17	5.5897e+08	1.08663	3	46.0219	125	13.7337	10.1108
B4DEK5	cDNA FLJ54596, highly similar to Proactivator polypeptide OS=Homo sapiens PE=2 SV=1 - [B4DEK5_HUMAN]	26.4267	17.48	9	7	7	11	1.61171e+08	1.92548	6	61.2171	452	50.617	4.97021
P35268	60S ribosomal protein L22 OS=Homo sapiens GN=RPL22 PE=1 SV=2 - [RL22_HUMAN]	26.3986	30.47	2	3	3	10	6.10498e+08	1.42665	3	20.2254	128	14.7778	9.18799
Q01469	Fatty acid-binding protein, epidermal OS=Homo sapiens GN=FABP5 PE=1 SV=3 - [FABP5_HUMAN]	26.3498	25.19	2	3	3	11	8.91859e+07	1.20153	3	64.6599	135	15.1546	7.00537
P35221	Catenin alpha-1 OS=Homo sapiens GN=CTNNA1 PE=1 SV=1 - [CTNA1_HUMAN]	26.2829	13.91	21	9	9	10	6.69268e+07	2.9249	3	932.923	906	100.009	6.29053
Q59G12	Lamina-associated polypeptide 2, isoforms beta/gamma variant (Fragment) OS=Homo sapiens PE=2 SV=1 - [Q59G12_HUMAN]	26.2705	15.61	3	1	4	10	7.67357e+07				378	41.7808	9.23193
P25786	Proteasome subunit alpha type-1 OS=Homo sapiens GN=PSMA1 PE=1 SV=1 - [PSA1_HUMAN]	26.2477	25.86	5	6	6	13	79654076	1.92433	4	44.6093	263	29.5369	6.60986
A8K566	cDNA FLJ78246, highly similar to Homo sapiens splicing factor 3a, subunit 3, 60kDa (SF3A3), mRNA OS=Homo sapiens PE=2 SV=1 - [A8K566_HUMAN]	26.2473	13.77	7	5	5	10	2.19334e+07	1.53062	5	147.024	501	58.7543	5.42725
P61160	Actin-related protein 2 OS=Homo sapiens GN=ACTR2 PE=1 SV=1 - [ARP2_HUMAN]	26.2208	9.9	5	3	3	9	1.8234e+07	1.08451	2	41.3643	394	44.7322	6.7417
A6NHL2	Tubulin alpha chain-like 3 OS=Homo sapiens GN=TUBAL3 PE=1 SV=2 - [TBAL3_HUMAN]	26.1988	9.42	2	1	4	21	1.34347e+09				446	49.8767	6.04932
Q9Y281	Cofilin-2 OS=Homo sapiens GN=CFL2 PE=1 SV=1 - [COF2_HUMAN]	26.151	22.29	1	1	3	10	8.67709e+08	1.19643	1		166	18.7249	7.88428
P39748	Flap endonuclease 1 OS=Homo sapiens GN=FEN1 PE=1 SV=1 - [FEN1_HUMAN]	26.135	13.95	2	5	5	10	7.7181e+07	2.08789	4	74.2676	380	42.5661	8.6167
E9PCK0	Uncharacterized protein OS=Homo sapiens GN=HK1 PE=4 SV=1 - [E9PCK0_HUMAN]	26.0995	11.82	11	8	8	10	6.42793e+07	0.905592	6	51.9025	905	101.02	6.90283
A8MU58	Uncharacterized protein OS=Homo sapiens GN=AIMP2 PE=4 SV=2 - [A8MU58_HUMAN]	25.8921	12.4	3	2	2	8	3.28686e+07	1.83057	2	32.4406	242	26.7429	8.07471
Q92900	Regulator of nonsense transcripts 1 OS=Homo sapiens GN=UPF1 PE=1 SV=2 - [RENT1_HUMAN]	25.8804	8.41	2	6	6	9	1.41925e+07	2.39458	1		1129	124.267	6.60986
Q6P2E9	Enhancer of mRNA-decapping protein 4 OS=Homo sapiens GN=EDC4 PE=1 SV=1 - [EDC4_HUMAN]	25.8585	5.78	2	6	6	9	1.26443e+07	1.99785	3	84.8301	1401	151.567	5.85889
P61158	Actin-related protein 3 OS=Homo sapiens GN=ACTR3 PE=1 SV=3 - [ARP3_HUMAN]	25.6829	10.77	10	4	4	10	5.58263e+07	1.37549	6	41.3275	418	47.341	5.88428
B4DMA0	cDNA FLJ56008, highly similar to Aldehyde dehydrogenase family 7 member A1 (EC 1.2.1.3) OS=Homo sapiens PE=2 SV=1 - [B4DMA0_HUMAN]	25.6708	14.14	3	4	4	7	5.24163e+07	1.85092	3	67.7116	502	53.9807	7.98682
C9JHZ3	Uncharacterized protein OS=Homo sapiens GN=RRP1B PE=4 SV=1 - [C9JHZ3_HUMAN]	25.5974	11.49	3	6	6	8	7.32129e+06	2.11147	2	104.739	740	82.1251	9.81787
O00232	26S proteasome non-ATPase regulatory subunit 12 OS=Homo sapiens GN=PSMD12 PE=1 SV=3 - [PSD12_HUMAN]	25.5895	16.23	2	6	6	9	1.09391e+07	1.64457	3	80.4676	456	52.8706	7.6499
Q9UJU6	Drebrin-like protein OS=Homo sapiens GN=DBNL PE=1 SV=1 - [DBNL_HUMAN]	25.5734	20	11	6	6	8	2.37158e+07	4.42625	1		430	48.1776	5.04639
Q548W1	HRNT1 OS=Homo sapiens GN=OGT PE=2 SV=1 - [Q548W1_HUMAN]	25.528	10.22	2	7	7	8	1.65143e+07				920	102.946	6.85889
B7Z3X5	cDNA FLJ52314, highly similar to Pyruvate dehydrogenase E1 component alpha subunit, somatic form, mitochondrial (EC 1.2.4.1) OS=Homo sapiens PE=2 SV=1 - [B7Z3X5_HUMAN]	25.5262	14.48	12	5	5	11	5.2465e+07	1.86446	5	42.6717	359	40.1621	8.27979
Q9GZS3	WD repeat-containing protein 61 OS=Homo sapiens GN=WDR61 PE=1 SV=1 - [WDR61_HUMAN]	25.4185	21.64	2	4	4	8	4.67616e+07	1.29346	4	37.0097	305	33.5598	5.46533
Q567R9	CIP29 protein OS=Homo sapiens GN=CIP29 PE=2 SV=1 - [Q567R9_HUMAN]	25.4121	26	3	3	3	7	4.77937e+07	2.39835	5	223.629	150	16.82	9.70068
B2R9A0	cDNA, FLJ94294, highly similar to Homo sapiens cyclin-dependent kinase 4 (CDK4), mRNA OS=Homo sapiens PE=2 SV=1 - [B2R9A0_HUMAN]	25.3187	13.86	61	2	3	10	5.07338e+07				303	33.7084	7.00537
P13693	Translationally-controlled tumor protein OS=Homo sapiens GN=TPT1 PE=1 SV=1 - [TCTP_HUMAN]	25.2385	31.98	8	5	5	10	1.36926e+08	1.68419	4	19.3696	172	19.5826	4.93213
P28070	Proteasome subunit beta type-4 OS=Homo sapiens GN=PSMB4 PE=1 SV=4 - [PSB4_HUMAN]	25.2247	18.94	2	3	3	8	112644208	1.7358	2	134.109	264	29.1855	5.97314
P46087	Putative ribosomal RNA methyltransferase NOP2 OS=Homo sapiens GN=NOP2 PE=1 SV=2 - [NOP2_HUMAN]	25.2095	8	4	5	5	8	7.628e+06	0.971386	2	75.6454	812	89.2471	9.23193
Q14677	Clathrin interactor 1 OS=Homo sapiens GN=CLINT1 PE=1 SV=1 - [EPN4_HUMAN]	25.1786	10.4	2	5	5	9	1.28529e+07	2.26553	3	27.4143	625	68.2158	6.41748
D0PQI2	Enabled-like protein variant hMenaDv6 OS=Homo sapiens GN=ENAH PE=2 SV=1 - [D0PQI2_HUMAN]	25.1529	15.76	5	5	5	8	1.92031e+07	1.11706	4	34.5152	533	60.3119	7.54736
Q9NX63	Coiled-coil-helix-coiled-coil-helix domain-containing protein 3, mitochondrial OS=Homo sapiens GN=CHCHD3 PE=1 SV=1 - [CHCH3_HUMAN]	25.1497	25.55	3	5	5	9	2.77807e+07	1.93202	2	23.1465	227	26.1362	8.27979
E5RHG8	Uncharacterized protein OS=Homo sapiens GN=TCEB1 PE=4 SV=1 - [E5RHG8_HUMAN]	25.1415	49.44	4	3	3	7	1.55639e+07	0.960946	3	24.4074	89	9.95372	5.38916
P42677	40S ribosomal protein S27 OS=Homo sapiens GN=RPS27 PE=1 SV=3 - [RS27_HUMAN]	25.1362	38.1	6	3	3	12	3.48985e+08	0.876107	4	37.1849	84	9.45484	9.45166
Q5RLJ0	CLE OS=Homo sapiens PE=2 SV=1 - [Q5RLJ0_HUMAN]	25.1251	28.28	2	5	5	8	5.65954e+07	1.04594	4	24.9967	244	27.9516	6.44287
P49207	60S ribosomal protein L34 OS=Homo sapiens GN=RPL34 PE=1 SV=3 - [RL34_HUMAN]	25.1128	36.75	2	6	6	15	5.10103e+08	1.21096	4	90.1478	117	13.2845	11.4731
B4DMT5	cDNA FLJ52696, highly similar to Eukaryotic translation initiation factor 3 subunit 5 OS=Homo sapiens PE=2 SV=1 - [B4DMT5_HUMAN]	25.1017	18.57	4	5	5	11	3.07327e+07	3.1709	4	12.4467	307	33.219	5.59229
B2R806	cDNA, FLJ93685, highly similar to Homo sapiens eukaryotic translation initiation factor 3, subunit 6 48kDa (EIF3S6), mRNA OS=Homo sapiens PE=2 SV=1 - [B2R806_HUMAN]	25.018	19.1	8	7	7	12	6.9319e+07	1.25054	6	42.4756	445	52.2234	6.03662
P25685	DnaJ homolog subfamily B member 1 OS=Homo sapiens GN=DNAJB1 PE=1 SV=4 - [DNJB1_HUMAN]	24.9777	25.88	4	7	7	9	5.91352e+07	2.49001	5	25.4231	340	38.0204	8.63135
Q9H773	dCTP pyrophosphatase 1 OS=Homo sapiens GN=DCTPP1 PE=1 SV=1 - [DCTP1_HUMAN]	24.9509	32.94	1	4	4	10	4.44601e+07	1.44547	4	31.8248	170	18.6694	5.03369
C9J0J7	Uncharacterized protein OS=Homo sapiens GN=PFN2 PE=4 SV=1 - [C9J0J7_HUMAN]	24.9224	39.56	6	1	3	8	4.019e+07	2.56497	1		91	9.83408	9.17334
A6NG06	Uncharacterized protein OS=Homo sapiens GN=PRDX5 PE=4 SV=1 - [A6NG06_HUMAN]	24.9097	45.29	5	5	5	9	8.38591e+07	1.14807	3	23.7346	170	17.4432	8.93896
P61011	Signal recognition particle 54 kDa protein OS=Homo sapiens GN=SRP54 PE=1 SV=1 - [SRP54_HUMAN]	24.8846	23.61	3	9	9	9	3.03818e+07	3.35282	4	20.5995	504	55.6683	8.74854
P43487	Ran-specific GTPase-activating protein OS=Homo sapiens GN=RANBP1 PE=1 SV=1 - [RANG_HUMAN]	24.8678	20.9	11	4	4	14	6.1779e+08	1.12664	2	37.8241	201	23.2956	5.2876
O00264	Membrane-associated progesterone receptor component 1 OS=Homo sapiens GN=PGRMC1 PE=1 SV=3 - [PGRC1_HUMAN]	24.8633	26.15	2	3	4	10	1.28284e+08	0.527025	3	21.3912	195	21.6578	4.70361
P46779	60S ribosomal protein L28 OS=Homo sapiens GN=RPL28 PE=1 SV=3 - [RL28_HUMAN]	24.8575	38.69	6	7	7	17	4.88081e+08	1.43866	7	19.0358	137	15.7377	12.0151
P62917	60S ribosomal protein L8 OS=Homo sapiens GN=RPL8 PE=1 SV=2 - [RL8_HUMAN]	24.7994	16.34	7	4	4	14	3.7331e+08	1.13364	8	233.642	257	28.0073	11.0337
P18859	ATP synthase-coupling factor 6, mitochondrial OS=Homo sapiens GN=ATP5J PE=1 SV=1 - [ATP5J_HUMAN]	24.7966	17.59	3	1	1	6	1.65295e+07	0.992301	2	2.5375	108	12.5796	9.5249
E7ETY2	Uncharacterized protein OS=Homo sapiens GN=TCOF1 PE=4 SV=1 - [E7ETY2_HUMAN]	24.7849	6.79	8	8	8	11	3.1223e+07	1.18913	6	111.998	1488	152.213	8.85107
B7Z4W0	cDNA FLJ51911, highly similar to Transcription elongation factor A protein 1 OS=Homo sapiens PE=2 SV=1 - [B7Z4W0_HUMAN]	24.7741	26.43	6	6	6	11	7.80784e+07	2.36032	4	52.3249	280	31.6537	8.52881
B4E091	cDNA FLJ55438, highly similar to Splicing factor 3 subunit 1 OS=Homo sapiens PE=2 SV=1 - [B4E091_HUMAN]	24.6569	11.16	3	6	6	8	2.71688e+07	2.82096	3	28.2888	690	77.3577	5.16064
D9YZV7	Tropomyosin 1 (Alpha) isoform 6 OS=Homo sapiens GN=TPM1 PE=3 SV=1 - [D9YZV7_HUMAN]	24.6366	15.51	29	1	4	11	2.49186e+08				245	28.3685	4.76709
B4DJ66	Proteasome (Prosome, macropain) 26S subunit, non-ATPase, 13, isoform CRA_d OS=Homo sapiens GN=PSMD13 PE=2 SV=1 - [B4DJ66_HUMAN]	24.5283	23.79	8	6	6	10	4.98424e+07	1.36488	5	83.3343	311	35.3244	6.01123
B4DY32	cDNA FLJ51387, highly similar to Asparagine synthetase (glutamine-hydrolyzing) (EC 6.3.5.4) OS=Homo sapiens PE=2 SV=1 - [B4DY32_HUMAN]	24.5203	13.6	8	5	5	9	5.59307e+07	1.47672	3	18.1334	478	54.827	6.40479
E9PJD9	Uncharacterized protein OS=Homo sapiens GN=RPL27A PE=4 SV=1 - [E9PJD9_HUMAN]	24.4739	47.25	6	4	4	12	5.09206e+08	1.02606	4	11.5586	91	10.1206	10.2134
E7ESU3	Uncharacterized protein OS=Homo sapiens GN=SF1 PE=4 SV=1 - [E7ESU3_HUMAN]	24.4684	7.05	9	4	4	10	8.52357e+07	1.85578	4	34.8035	624	67.3309	9.20264
B2RD14	cDNA, FLJ96414, highly similar to Homo sapiens ubiquitin carboxyl-terminal esterase L1 (ubiquitin thiolesterase) (UCHL1), mRNA OS=Homo sapiens PE=2 SV=1 - [B2RD14_HUMAN]	24.4605	29.15	8	6	6	12	2.16945e+08	1.12253	4	47.7102	223	24.8245	5.47803
E9PBW9	Uncharacterized protein OS=Homo sapiens GN=AP1B1 PE=4 SV=1 - [E9PBW9_HUMAN]	24.4571	10.23	9	4	8	11	3.14841e+07	0.763466	2	64.7522	919	101.283	5.10986
O00154	Cytosolic acyl coenzyme A thioester hydrolase OS=Homo sapiens GN=ACOT7 PE=1 SV=3 - [BACH_HUMAN]	24.389	13.42	4	4	4	8	5.84764e+07	1.67227	4	42.5972	380	41.7693	8.54346
B4DPZ3	cDNA FLJ53290, highly similar to Cytoplasmic dynein 1 intermediate chain 2 OS=Homo sapiens PE=2 SV=1 - [B4DPZ3_HUMAN]	24.3671	9.37	19	4	4	7	1.17933e+07	1.13811	4	79.1172	630	70.4127	5.30029
B4DF70	cDNA FLJ60461, highly similar to Peroxiredoxin-2 (EC 1.11.1.15) OS=Homo sapiens PE=2 SV=1 - [B4DF70_HUMAN]	23.9882	33.33	4	5	6	25	1.72783e+09	0.881261	4	78.9949	183	20.0946	8.77783
B3KNI2	cDNA FLJ14650 fis, clone NT2RP2002185, highly similar to Ubiquilin-1 OS=Homo sapiens PE=2 SV=1 - [B3KNI2_HUMAN]	23.9587	10.36	9	1	4	8	1.66736e+07	3.61956	1		589	62.4455	5.10986
P35241	Radixin OS=Homo sapiens GN=RDX PE=1 SV=1 - [RADI_HUMAN]	23.9585	10.12	18	2	5	10	2.00865e+07	1.35907	2	21.8793	583	68.5214	6.3667
Q68E05	Putative uncharacterized protein DKFZp686A1765 OS=Homo sapiens GN=DKFZp686A1765 PE=2 SV=1 - [Q68E05_HUMAN]	23.9468	37.63	8	5	5	9	1.33991e+07	1.94316	3	93.9762	186	19.8891	5.47803
P18621	60S ribosomal protein L17 OS=Homo sapiens GN=RPL17 PE=1 SV=3 - [RL17_HUMAN]	23.9023	22.28	3	4	4	14	2.69987e+08	0.996938	5	69.009	184	21.3833	10.1694
C9JZI7	Uncharacterized protein OS=Homo sapiens GN=NAP1L4 PE=3 SV=1 - [C9JZI7_HUMAN]	23.8837	14.03	18	3	3	8	4.86804e+07	0.970987	5	44.4391	278	31.8198	5.0083
P49458	Signal recognition particle 9 kDa protein OS=Homo sapiens GN=SRP9 PE=1 SV=2 - [SRP09_HUMAN]	23.8813	32.56	7	3	3	11	1.50315e+08	6.50149	3	30.4929	86	10.1051	7.97217
B4DPL9	cDNA FLJ59369, highly similar to Zinc phosphodiesterase ELAC protein 2 (EC 3.1.26.11) OS=Homo sapiens PE=2 SV=1 - [B4DPL9_HUMAN]	23.7921	12.6	8	7	7	8	1.74017e+07	1.95236	2	9.90992	786	87.508	7.97217
E9PES6	Uncharacterized protein OS=Homo sapiens GN=HMGB3 PE=4 SV=1 - [E9PES6_HUMAN]	23.7889	24.84	7	3	3	9	1.27796e+08	1.65861	1		153	17.511	9.78857
Q13185	Chromobox protein homolog 3 OS=Homo sapiens GN=CBX3 PE=1 SV=4 - [CBX3_HUMAN]	23.7811	36.07	6	5	5	9	1.33159e+08	2.28469	5	57.2761	183	20.7984	5.32568
Q9Y2W1	Thyroid hormone receptor-associated protein 3 OS=Homo sapiens GN=THRAP3 PE=1 SV=2 - [TR150_HUMAN]	23.75	6.81	5	5	5	8	8.85295e+06	1.58927	2	88.3966	955	108.601	10.1548
B7Z1R5	cDNA FLJ51804, highly similar to Vacuolar ATP synthase catalytic subunit A, ubiquitous isoform (EC 3.6.3.14) OS=Homo sapiens PE=2 SV=1 - [B7Z1R5_HUMAN]	23.6823	11.82	3	5	5	8	2.02163e+07	1.3782	2	52.5118	584	64.6948	5.65576
P39656	Dolichyl-diphosphooligosaccharide--protein glycosyltransferase 48 kDa subunit OS=Homo sapiens GN=DDOST PE=1 SV=4 - [OST48_HUMAN]	23.6678	12.72	4	5	5	10	1.68331e+07	1.10131	3	12.8597	456	50.769	6.55127
P49755	Transmembrane emp24 domain-containing protein 10 OS=Homo sapiens GN=TMED10 PE=1 SV=2 - [TMEDA_HUMAN]	23.5319	26.03	4	4	4	6	1.01817e+08	1.17395	2	21.5065	219	24.96	7.44482
C9JGX8	Uncharacterized protein OS=Homo sapiens GN=BOLA2B PE=3 SV=1 - [C9JGX8_HUMAN]	23.5272	27.59	2	1	1	6	58218040				58	6.75236	5.35107
B4DQW2	NOL1/NOP2/Sun domain family, member 2, isoform CRA_a OS=Homo sapiens GN=NSUN2 PE=2 SV=1 - [B4DQW2_HUMAN]	23.5187	11.34	5	5	5	8	2.52796e+07	0.573237	2	18.5112	732	82.3407	7.00537
B4DRS4	cDNA FLJ60139, highly similar to Homo sapiens HIV TAT specific factor 1 (HTATSF1), mRNA OS=Homo sapiens PE=2 SV=1 - [B4DRS4_HUMAN]	23.5048	8.88	5	5	5	10	1.86045e+07	0.516883	3	34.9992	721	81.9719	4.42432
Q99536	Synaptic vesicle membrane protein VAT-1 homolog OS=Homo sapiens GN=VAT1 PE=1 SV=2 - [VAT1_HUMAN]	23.4816	10.94	5	3	3	7	3.39968e+07	1.20381	3	59.8543	393	41.8934	6.29053
Q9P258	Protein RCC2 OS=Homo sapiens GN=RCC2 PE=1 SV=2 - [RCC2_HUMAN]	23.3796	14.75	2	6	6	9	3.81665e+07	1.83526	3	69.5757	522	56.0492	8.77783
Q9H3P7	Golgi resident protein GCP60 OS=Homo sapiens GN=ACBD3 PE=1 SV=4 - [GCP60_HUMAN]	23.3699	13.26	1	4	4	7	2.37882e+07	6.72238	1		528	60.556	5.05908
Q9Y295	Developmentally-regulated GTP-binding protein 1 OS=Homo sapiens GN=DRG1 PE=1 SV=1 - [DRG1_HUMAN]	23.3075	28.34	2	7	7	7	4.88814e+07	2.07529	4	36.3473	367	40.5168	8.89502
B2RBE5	cDNA, FLJ95468, highly similar to Homo sapiens transcriptional coactivator tubedown-100 (TBDN100),transcript variant 1, mRNA OS=Homo sapiens PE=2 SV=1 - [B2RBE5_HUMAN]	23.2681	6.58	4	4	5	10	6.83804e+07	1.31348	3	54.7874	866	101.236	7.41553
D6RDG3	Uncharacterized protein OS=Homo sapiens GN=BTF3 PE=4 SV=1 - [D6RDG3_HUMAN]	23.2381	33.03	1	1	3	9	3.44373e+07				109	11.7951	5.89697
P62266	40S ribosomal protein S23 OS=Homo sapiens GN=RPS23 PE=1 SV=3 - [RS23_HUMAN]	23.0328	15.38	6	2	2	9	3.69512e+08	1.1986	4	100.71	143	15.7977	10.4917
B4DEK4	cDNA FLJ51799, highly similar to Sorting nexin-2 OS=Homo sapiens PE=2 SV=1 - [B4DEK4_HUMAN]	23.0187	15.17	7	4	5	9	1.99219e+07				402	46.0687	7.23975
Q9H6T3	RNA polymerase II-associated protein 3 OS=Homo sapiens GN=RPAP3 PE=1 SV=2 - [RPAP3_HUMAN]	23.0028	12.33	2	6	6	8	2.04107e+07				665	75.6719	6.84424
B4DZI8	Coatomer protein complex, subunit beta 2 (Beta prime), isoform CRA_b OS=Homo sapiens GN=COPB2 PE=2 SV=1 - [B4DZI8_HUMAN]	22.9996	8.89	8	7	7	10	3.61359e+07	1.95983	6	78.7162	877	98.9836	5.16064
A8K9U6	cDNA FLJ76121, highly similar to Homo sapiens zinc finger CCCH-type, antiviral 1 (ZC3HAV1), transcript variant 1, mRNA OS=Homo sapiens PE=2 SV=1 - [A8K9U6_HUMAN]	22.9991	6.98	4	4	4	6	1.21337e+07	2.77968	1		902	101.392	8.35303
Q16777	Histone H2A type 2-C OS=Homo sapiens GN=HIST2H2AC PE=1 SV=4 - [H2A2C_HUMAN]	22.9623	44.19	4	1	3	10	4.27986e+08				129	13.9798	10.9019
Q7L014	Probable ATP-dependent RNA helicase DDX46 OS=Homo sapiens GN=DDX46 PE=1 SV=2 - [DDX46_HUMAN]	22.9519	6.01	3	5	5	8	1.02436e+07	3.38557	1		1031	117.29	9.29053
P11766	Alcohol dehydrogenase class-3 OS=Homo sapiens GN=ADH5 PE=1 SV=4 - [ADHX_HUMAN]	22.9472	9.89	5	2	2	6	1.70681e+07	1.56452	2	20.4487	374	39.6984	7.48877
E9PB90	Uncharacterized protein OS=Homo sapiens GN=HK2 PE=4 SV=1 - [E9PB90_HUMAN]	22.934	7.87	7	5	5	8	1.91645e+07	1.62505	1		889	98.9088	6.03662
B2RE88	cDNA, FLJ96465, highly similar to Homo sapiens solute carrier family 25 (mitochondrial carrier;phosphate carrier), member 3 (SLC25A3), nuclear gene encodingmitochondrial protein, transcript variant 1b, mRNA OS=Homo sapiens PE=2 SV=1 - [B2RE88_HUMAN]	22.9061	10.8	4	4	4	11	3.32579e+08	1.15273	4	3.63487	361	39.9226	9.36377
Q8WW12	PEST proteolytic signal-containing nuclear protein OS=Homo sapiens GN=PCNP PE=1 SV=2 - [PCNP_HUMAN]	22.906	30.9	3	4	4	7	13522655	0.807588	3	44.4854	178	18.9134	7.48877
P62249	40S ribosomal protein S16 OS=Homo sapiens GN=RPS16 PE=1 SV=2 - [RS16_HUMAN]	22.8831	36.3	3	6	6	21	4.71423e+08	1.21152	6	39.272	146	16.435	10.2134
Q53F35	Acidic (Leucine-rich) nuclear phosphoprotein 32 family, member B variant (Fragment) OS=Homo sapiens PE=2 SV=1 - [Q53F35_HUMAN]	22.8826	26	4	2	6	10	7.15931e+08	1.54128	1		250	28.6553	4.05615
P61313	60S ribosomal protein L15 OS=Homo sapiens GN=RPL15 PE=1 SV=2 - [RL15_HUMAN]	22.866	21.57	9	5	5	13	2.81056e+08	1.92451	3	50.9705	204	24.1311	11.6196
P48047	ATP synthase subunit O, mitochondrial OS=Homo sapiens GN=ATP5O PE=1 SV=1 - [ATPO_HUMAN]	22.7779	25.35	2	4	4	9	1.13896e+08	0.968093	5	20.709	213	23.2627	9.96436
P52565	Rho GDP-dissociation inhibitor 1 OS=Homo sapiens GN=ARHGDIA PE=1 SV=3 - [GDIR1_HUMAN]	22.7153	15.2	3	2	2	6	1.48031e+08	0.762985	2	130.652	204	23.1927	5.10986
B4DIZ2	cDNA FLJ57995, moderately similar to Ubiquitin-conjugating enzyme E2-25 kDa (EC 6.3.2.19) OS=Homo sapiens PE=2 SV=1 - [B4DIZ2_HUMAN]	22.597	36.69	5	4	4	9	6.60235e+07	0.880383	3	29.9551	139	15.8001	5.63037
Q9H9B4	Sideroflexin-1 OS=Homo sapiens GN=SFXN1 PE=1 SV=4 - [SFXN1_HUMAN]	22.58	15.22	4	4	4	9	4.75374e+07	0.738929	4	57.4346	322	35.5963	9.0708
P55010	Eukaryotic translation initiation factor 5 OS=Homo sapiens GN=EIF5 PE=1 SV=2 - [IF5_HUMAN]	22.5426	9.74	4	4	4	9	6.17645e+07	1.62669	3	45.9303	431	49.1918	5.57959
Q6NUR1	Non-SMC condensin I complex, subunit G OS=Homo sapiens GN=NCAPG PE=2 SV=1 - [Q6NUR1_HUMAN]	22.4976	7.29	3	6	6	8	5.94683e+07	3.751	3	31.0227	1015	114.122	5.66846
E9PH29	Uncharacterized protein OS=Homo sapiens GN=PRDX3 PE=4 SV=1 - [E9PH29_HUMAN]	22.4938	27.73	4	5	5	11	5.38928e+08	1.26865	2	23.0525	238	25.8223	7.45947
B4DN87	cDNA FLJ52569, highly similar to Collagen-binding protein 2 OS=Homo sapiens PE=2 SV=1 - [B4DN87_HUMAN]	22.4827	17.88	15	5	5	8	4.10154e+07	1.51303	3	18.8268	397	44.1761	8.95361
Q15785	Mitochondrial import receptor subunit TOM34 OS=Homo sapiens GN=TOMM34 PE=1 SV=2 - [TOM34_HUMAN]	22.4692	20.71	3	4	4	7	3.35833e+07	2.05879	3	0.639654	309	34.5378	8.98291
B3KM48	cDNA FLJ10286 fis, clone HEMBB1001384, highly similar to COP9 signalosome complex subunit 4 OS=Homo sapiens PE=2 SV=1 - [B3KM48_HUMAN]	22.4181	18.23	7	5	5	8	4.52866e+07	1.14915	4	131.543	406	46.2257	5.8335
B4DY30	cDNA FLJ54078, highly similar to Protein arginine N-methyltransferase 5 (EC 2.1.1.-) OS=Homo sapiens PE=2 SV=1 - [B4DY30_HUMAN]	22.3805	8.09	8	3	3	8	5.52884e+07	1.04984	4	77.9671	593	67.6	6.3667
B2RBA9	cDNA, FLJ95411, highly similar to Homo sapiens ubiquitin-like, containing PHD and RING finger domains, 1 (UHRF1), mRNA OS=Homo sapiens PE=2 SV=1 - [B2RBA9_HUMAN]	22.2539	11.22	6	7	7	8	2.13463e+07				793	89.7861	7.75244
Q8TCS8	Polyribonucleotide nucleotidyltransferase 1, mitochondrial OS=Homo sapiens GN=PNPT1 PE=1 SV=2 - [PNPT1_HUMAN]	22.2177	7.41	1	4	4	7	1.02721e+07				783	85.8966	7.76709
C9JGC2	Uncharacterized protein OS=Homo sapiens GN=CPSF6 PE=4 SV=1 - [C9JGC2_HUMAN]	22.1551	7.93	2	3	3	8	1.25194e+07	0.887633	3	27.625	479	52.3248	6.43018
Q5T8P6	RNA-binding protein 26 OS=Homo sapiens GN=RBM26 PE=1 SV=3 - [RBM26_HUMAN]	22.0843	6.75	3	5	5	7	1.16445e+07	4.20146	2	15.4157	1007	113.527	9.15869
P30049	ATP synthase subunit delta, mitochondrial OS=Homo sapiens GN=ATP5D PE=1 SV=2 - [ATPD_HUMAN]	22.021	13.69	1	2	2	7	1.83919e+08	1.62668	3	11.6396	168	17.4792	5.49072
C9JCL6	Serine/threonine-protein phosphatase OS=Homo sapiens GN=PPP5C PE=3 SV=1 - [C9JCL6_HUMAN]	22.0013	7.42	8	2	2	6	1.77609e+07	8.99741	1		458	52.2457	5.84619
Q6IBT1	Proteasome subunit beta type OS=Homo sapiens GN=PSMB7 PE=2 SV=1 - [Q6IBT1_HUMAN]	21.9967	28.52	6	6	6	10	1.38829e+08	3.55774	2	83.6047	277	29.9182	7.6792
Q15836	Vesicle-associated membrane protein 3 OS=Homo sapiens GN=VAMP3 PE=1 SV=3 - [VAMP3_HUMAN]	21.9962	33	2	1	2	6	2.65233e+07	2.27907	1		100	11.302	8.79248
P62805	Histone H4 OS=Homo sapiens GN=HIST1H4A PE=1 SV=2 - [H4_HUMAN]	21.994	38.83	3	4	4	10	1.49756e+08	1.49219	5	13.7635	103	11.3604	11.356
B2R7P6	cDNA, FLJ93543, highly similar to Homo sapiens phosphotidylinositol transfer protein, beta (PITPNB),mRNA OS=Homo sapiens PE=2 SV=1 - [B2R7P6_HUMAN]	21.9916	21.77	6	5	5	8	2.66795e+07	0.854118	2	123.681	271	31.4479	7.13721
P62333	26S protease regulatory subunit 10B OS=Homo sapiens GN=PSMC6 PE=1 SV=1 - [PRS10_HUMAN]	21.9901	12.85	2	4	4	8	9.36524e+07	1.36131	5	11.1804	389	44.1451	7.48877
E9PF10	Uncharacterized protein OS=Homo sapiens GN=NUP155 PE=4 SV=1 - [E9PF10_HUMAN]	21.8932	4.75	4	4	4	6	4.20716e+06				1327	148	6.30322
B4DGQ6	cDNA FLJ56507, highly similar to Serine/threonine-protein phosphatase 2A 65 kDa regulatory subunit A beta isoform OS=Homo sapiens PE=2 SV=1 - [B4DGQ6_HUMAN]	21.877	15.47	13	1	6	10	1.34856e+08				556	61.1898	4.95752
Q32MZ4	Leucine-rich repeat flightless-interacting protein 1 OS=Homo sapiens GN=LRRFIP1 PE=1 SV=2 - [LRRF1_HUMAN]	21.8609	9.65	9	6	6	7	5.67734e+07	2.64597	1		808	89.1987	4.65283
Q86UE4	Protein LYRIC OS=Homo sapiens GN=MTDH PE=1 SV=2 - [LYRIC_HUMAN]	21.7714	11.68	2	5	5	8	1.34836e+07	1.61621	2	23.9203	582	63.7988	9.31982
C9JKR2	Albumin, isoform CRA_k OS=Homo sapiens GN=ALB PE=4 SV=1 - [C9JKR2_HUMAN]	21.7062	10.31	13	4	4	11	846052756				417	47.2567	6.354
Q5JSL0	Nucleosomal binding protein 1 (Fragment) OS=Homo sapiens GN=NSBP1 PE=2 SV=1 - [Q5JSL0_HUMAN]	21.6312	35.14	8	4	4	6	4.74324e+06	3.75421	2	100.116	148	16.486	4.71631
B4DP21	Prostaglandin E synthase 3 (Cytosolic), isoform CRA_d OS=Homo sapiens GN=PTGES3 PE=2 SV=1 - [B4DP21_HUMAN]	21.5563	23.08	6	4	4	12	6.41276e+08	2.41788	2	43.3173	130	14.9489	4.76709
A5YKK6	CCR4-NOT transcription complex subunit 1 OS=Homo sapiens GN=CNOT1 PE=1 SV=2 - [CNOT1_HUMAN]	21.4517	3.58	5	6	6	8	5.47723e+07				2376	266.768	7.10791
P49959	Double-strand break repair protein MRE11A OS=Homo sapiens GN=MRE11A PE=1 SV=3 - [MRE11_HUMAN]	21.3859	8.33	4	5	5	8	1.62702e+07	2.32681	2	14.2075	708	80.5433	5.89697
Q14008	Cytoskeleton-associated protein 5 OS=Homo sapiens GN=CKAP5 PE=1 SV=3 - [CKAP5_HUMAN]	21.3697	4.63	1	8	8	9	4.23331e+07	2.94177	2	12.0224	2032	225.352	7.79639
P62081	40S ribosomal protein S7 OS=Homo sapiens GN=RPS7 PE=1 SV=1 - [RS7_HUMAN]	21.2301	20.62	2	4	4	9	7.28672e+08	1.42744	2	0.0130038	194	22.1133	10.0962
Q01813	6-phosphofructokinase type C OS=Homo sapiens GN=PFKP PE=1 SV=2 - [K6PP_HUMAN]	21.1823	8.67	8	4	4	6	6.62141e+06	5.47453	1		784	85.5415	7.54736
P61081	NEDD8-conjugating enzyme Ubc12 OS=Homo sapiens GN=UBE2M PE=1 SV=1 - [UBC12_HUMAN]	21.1425	35.52	1	6	6	11	7.12725e+07	1.44901	8	49.5142	183	20.8866	7.69385
P42166	Lamina-associated polypeptide 2, isoform alpha OS=Homo sapiens GN=TMPO PE=1 SV=2 - [LAP2A_HUMAN]	21.0646	7.49	2	1	4	9	7.36001e+07	3.29673	1		694	75.4456	7.66455
B4E3I4	cDNA FLJ53432, highly similar to DNA mismatch repair protein MSH6 OS=Homo sapiens PE=2 SV=1 - [B4E3I4_HUMAN]	21.031	9.17	5	7	8	9	1.43648e+07				1058	119.688	6.84424
Q8N6F2	MRPS27 protein OS=Homo sapiens PE=2 SV=1 - [Q8N6F2_HUMAN]	20.9861	38.1	8	4	4	6	5.18781e+07	2.04404	2	26.6155	168	18.9407	4.76709
B4DR31	cDNA FLJ53166, highly similar to Dihydropyrimidinase-related protein 2 OS=Homo sapiens PE=2 SV=1 - [B4DR31_HUMAN]	20.9791	14.18	18	5	5	6	7.12262e+06	0.665322	4	124.228	536	58.1264	6.15088
A6NCQ0	Uncharacterized protein OS=Homo sapiens GN=NUDT5 PE=3 SV=1 - [A6NCQ0_HUMAN]	20.9645	15.56	6	2	2	6	15543182	1.14947	1		180	19.9487	4.75439
E9PRZ9	Uncharacterized protein OS=Homo sapiens GN=C11orf58 PE=4 SV=1 - [E9PRZ9_HUMAN]	20.876	17.78	4	1	1	4	165600440	2.81001	1		90	10.0317	5.94775
O94905	Erlin-2 OS=Homo sapiens GN=ERLIN2 PE=1 SV=1 - [ERLN2_HUMAN]	20.8709	15.63	5	2	4	8	1.65314e+07	1.2614	1		339	37.8155	5.61768
Q53GW1	Vesicle transport-related protein isoform a variant (Fragment) OS=Homo sapiens PE=2 SV=1 - [Q53GW1_HUMAN]	20.8064	7.63	6	3	3	7	1.78184e+07	1.01394	3	66.37	642	72.262	6.37939
Q7Z451	Adaptor-related protein complex 2, beta 1 subunit, isoform CRA_f OS=Homo sapiens GN=AP2B1 PE=2 SV=1 - [Q7Z451_HUMAN]	20.7622	9.2	12	3	7	9	3.16954e+07				880	98.0557	5.23682
E7EUE5	Uncharacterized protein OS=Homo sapiens GN=ALDH2 PE=3 SV=1 - [E7EUE5_HUMAN]	20.7218	16.81	6	6	6	7	1.0487e+07	1.68734	6	54.5767	470	50.9568	6.20166
P31930	Cytochrome b-c1 complex subunit 1, mitochondrial OS=Homo sapiens GN=UQCRC1 PE=1 SV=3 - [QCR1_HUMAN]	20.7005	15	3	5	5	9	2.01412e+07	3.37349	2	211.228	480	52.6124	6.3667
A8K6Q9	cDNA FLJ75882, highly similar to Homo sapiens spastic paraplegia 20, spartin (Troyer syndrome) (SPG20), mRNA OS=Homo sapiens PE=2 SV=1 - [A8K6Q9_HUMAN]	20.6662	10.81	5	5	5	7	1.81295e+07	6.36479	1		666	72.7868	5.99854
P37108	Signal recognition particle 14 kDa protein OS=Homo sapiens GN=SRP14 PE=1 SV=2 - [SRP14_HUMAN]	20.6204	24.26	1	3	3	9	6.51236e+07	3.02988	4	43.5395	136	14.5608	10.0376
Q9BSQ6	RPL13A protein (Fragment) OS=Homo sapiens GN=RPL13A PE=2 SV=2 - [Q9BSQ6_HUMAN]	20.558	21.39	9	5	5	14	7.10995e+08	1.42635	6	23.3424	201	23.3603	10.9312
P20290	Transcription factor BTF3 OS=Homo sapiens GN=BTF3 PE=1 SV=1 - [BTF3_HUMAN]	20.5394	29.61	1	2	4	8	3.37261e+07	7.54919	1		206	22.1544	9.37842
Q9BQG0	Myb-binding protein 1A OS=Homo sapiens GN=MYBBP1A PE=1 SV=2 - [MBB1A_HUMAN]	20.5274	7.15	8	8	8	9	6.79866e+07	1.62297	7	49.9491	1328	148.762	9.27588
A6NGP5	Chromosome 16 open reading frame 34, isoform CRA_d OS=Homo sapiens GN=HN1L PE=4 SV=1 - [A6NGP5_HUMAN]	20.4769	35.43	7	3	3	6	8.9767e+06	4.5034	2	18.872	127	13.4066	9.86182
P61088	Ubiquitin-conjugating enzyme E2 N OS=Homo sapiens GN=UBE2N PE=1 SV=1 - [UBE2N_HUMAN]	20.4662	21.71	2	3	3	9	1.18837e+08	0.984131	1		152	17.127	6.56592
P63151	Serine/threonine-protein phosphatase 2A 55 kDa regulatory subunit B alpha isoform OS=Homo sapiens GN=PPP2R2A PE=1 SV=1 - [2ABA_HUMAN]	20.3882	7.61	9	3	3	7	1.97862e+07	4.05019	1		447	51.6595	6.20166
P39019	40S ribosomal protein S19 OS=Homo sapiens GN=RPS19 PE=1 SV=2 - [RS19_HUMAN]	20.3807	52.41	2	9	9	21	8.74456e+08	1.89839	11	34.4195	145	16.0505	10.3159
A8K9J7	Histone H2B OS=Homo sapiens PE=2 SV=1 - [A8K9J7_HUMAN]	20.359	34.92	19	4	4	16	4.63992e+08	1.35741	6	30.1828	126	13.9876	10.3159
Q5TBK7	Ubiquitin carboxyl-terminal esterase L3 (Ubiquitin thiolesterase) (Fragment) OS=Homo sapiens GN=UCHL3 PE=2 SV=1 - [Q5TBK7_HUMAN]	20.3496	15.79	3	3	3	8	2.58199e+07	1.0143	4	20.3763	228	25.4977	6.75635
B3KN05	cDNA FLJ13129 fis, clone NT2RP3002969, highly similar to Long-chain-fatty-acid--CoA ligase 3 (EC 6.2.1.3) OS=Homo sapiens PE=2 SV=1 - [B3KN05_HUMAN]	20.3363	13.82	5	5	6	7	1.1929e+07	2.5063	2	1.73385	709	79.1717	8.32373
P00491	Purine nucleoside phosphorylase OS=Homo sapiens GN=PNP PE=1 SV=2 - [PNPH_HUMAN]	20.3268	30.1	3	7	7	10	8.13081e+07	0.911108	5	80.221	289	32.0972	6.94678
B2R860	Ribose-phosphate pyrophosphokinase OS=Homo sapiens PE=2 SV=1 - [B2R860_HUMAN]	20.2799	19.81	4	3	4	6	2.31006e+07	1.21629	1		318	34.6479	6.45557
Q9BV86	Alpha N-terminal protein methyltransferase 1A OS=Homo sapiens GN=METTL11A PE=1 SV=3 - [NTM1A_HUMAN]	20.2705	28.7	1	4	4	6	2.993e+07	3.14751	2	332.128	223	25.3708	5.51611
Q07955	Serine/arginine-rich splicing factor 1 OS=Homo sapiens GN=SRSF1 PE=1 SV=2 - [SRSF1_HUMAN]	20.2026	35.08	4	8	8	12	8.45075e+07	1.26409	4	23.3287	248	27.7278	10.3599
Q9BR63	FARSB protein (Fragment) OS=Homo sapiens GN=FARSB PE=2 SV=2 - [Q9BR63_HUMAN]	20.126	12.48	5	7	7	10	2.72799e+08	1.61685	7	44.6908	585	65.6594	6.84424
E9PK91	Uncharacterized protein OS=Homo sapiens GN=BCLAF1 PE=4 SV=1 - [E9PK91_HUMAN]	20.1187	8.27	8	6	6	10	2.98372e+07	1.83299	3	7.46202	871	100.346	9.94971
B3KSV9	cDNA FLJ37148 fis, clone BRACE2025333, highly similar to Homo sapiens Na+/H+ exchange regulatory co-factor (NHERF) mRNA OS=Homo sapiens PE=2 SV=1 - [B3KSV9_HUMAN]	20.0994	24.18	5	4	4	7	1.90346e+07	2.06573	3	32.7879	273	29.4191	6.80029
Q9BXP5	Serrate RNA effector molecule homolog OS=Homo sapiens GN=SRRT PE=1 SV=1 - [SRRT_HUMAN]	20.0642	7.88	3	6	6	9	7.58821e+07	1.31198	4	17.6194	876	100.604	5.96045
Q96IZ0	PRKC apoptosis WT1 regulator protein OS=Homo sapiens GN=PAWR PE=1 SV=1 - [PAWR_HUMAN]	20.0553	13.53	1	3	3	6	4.13193e+07	7.69951	1		340	36.5454	5.41455
A0S3T1	Cytochrome c oxidase subunit 2 OS=Homo sapiens GN=COX2 PE=3 SV=1 - [A0S3T1_HUMAN]	19.9648	15.86	125	3	3	8	5.63579e+07	0.597795	3	33.8692	227	25.5522	4.81787
O14654	Insulin receptor substrate 4 OS=Homo sapiens GN=IRS4 PE=1 SV=1 - [IRS4_HUMAN]	19.9105	10.58	1	8	8	11	1.97764e+07				1257	133.685	8.44092
A8K787	cDNA FLJ75273, highly similar to Homo sapiens solute carrier family 25 (mitochondrial carrier; adenine nucleotide translocator), member 4, mRNA OS=Homo sapiens PE=2 SV=1 - [A8K787_HUMAN]	19.8797	22.82	5	1	7	17	8.73325e+08				298	33.0592	9.75928
B7ZL00	SEC31A protein OS=Homo sapiens GN=SEC31A PE=2 SV=1 - [B7ZL00_HUMAN]	19.8218	7.55	9	5	5	7	9.68475e+06	1.6254	3	23.3451	1166	127.475	7.40088
Q5QNZ2	ATP synthase, H+ transporting, mitochondrial F0 complex, subunit B1 OS=Homo sapiens GN=ATP5F1 PE=2 SV=1 - [Q5QNZ2_HUMAN]	19.815	28.21	4	5	5	10	4.37711e+07	1.06972	1		195	22.2608	9.26123
P48444	Coatomer subunit delta OS=Homo sapiens GN=ARCN1 PE=1 SV=1 - [COPD_HUMAN]	19.8115	17.22	7	8	8	10	1.37129e+08	2.77273	6	30.3419	511	57.1741	6.21436
B1AK87	Capping protein (Actin filament) muscle Z-line, beta OS=Homo sapiens GN=CAPZB PE=4 SV=1 - [B1AK87_HUMAN]	19.7977	26.15	10	6	6	9	6.29843e+07	0.850152	5	81.0684	260	29.2768	6.91748
B3KSI7	cDNA FLJ36374 fis, clone THYMU2008185, highly similar to Xaa-Pro aminopeptidase 1 (EC 3.4.11.9) OS=Homo sapiens PE=2 SV=1 - [B3KSI7_HUMAN]	19.7695	11.41	12	4	4	6	1.61911e+07	0.681509	1		552	62.1095	5.73193
P07339	Cathepsin D OS=Homo sapiens GN=CTSD PE=1 SV=1 - [CATD_HUMAN]	19.7178	19.17	3	5	5	6	4.89536e+07	2.09413	4	101.777	412	44.5236	6.53662
Q99471	Prefoldin subunit 5 OS=Homo sapiens GN=PFDN5 PE=1 SV=2 - [PFD5_HUMAN]	19.6918	42.86	3	5	5	7	9.0748e+07	5.33034	3	59.4	154	17.317	6.32861
Q2TAY7	WD40 repeat-containing protein SMU1 OS=Homo sapiens GN=SMU1 PE=1 SV=2 - [SMU1_HUMAN]	19.5854	19.49	2	8	8	10	1.57936e+07	2.17393	3	71.3511	513	57.5072	7.18115
P61956	Small ubiquitin-related modifier 2 OS=Homo sapiens GN=SUMO2 PE=1 SV=2 - [SUMO2_HUMAN]	19.5519	23.16	2	1	2	10	1.71798e+09	4.07502	2	47.5915	95	10.8324	5.50342
Q53GE7	Tetratricopeptide repeat domain 1 variant (Fragment) OS=Homo sapiens PE=2 SV=1 - [Q53GE7_HUMAN]	19.4761	23.63	3	4	4	7	3.25409e+07	1.25534	1		292	33.5742	4.88135
E9PL01	Uncharacterized protein OS=Homo sapiens GN=SPCS2 PE=4 SV=1 - [E9PL01_HUMAN]	19.3995	25.48	5	2	2	5	2.51154e+07	6.69434	1		157	17.0166	8.95361
Q9UPE4	Putative mitochondrial inner membrane protein import receptor OS=Homo sapiens GN=hTIM44 PE=2 SV=1 - [Q9UPE4_HUMAN]	19.3889	12.05	3	4	4	7	7.04919e+07	1.11881	2	5.05619	415	47.3365	7.38623
A8K1H6	COP9 constitutive photomorphogenic homolog subunit 8 (Arabidopsis), isoform CRA_b OS=Homo sapiens GN=COPS8 PE=2 SV=1 - [A8K1H6_HUMAN]	19.3584	24.38	5	1	3	6	1.78605e+07	1.01723	2	10.0065	160	17.8983	7.25439
P62280	40S ribosomal protein S11 OS=Homo sapiens GN=RPS11 PE=1 SV=3 - [RS11_HUMAN]	19.3544	38.61	1	6	6	13	4.00723e+08	1.43774	6	91.022	158	18.419	10.3013
B2RDK6	cDNA, FLJ96656, highly similar to Homo sapiens SPFH domain family, member 1 (SPFH1), mRNA OS=Homo sapiens PE=2 SV=1 - [B2RDK6_HUMAN]	19.3543	10.98	5	1	3	7	9.68409e+06	1.26199	1		346	38.8873	7.86963
Q13951	Core-binding factor subunit beta OS=Homo sapiens GN=CBFB PE=1 SV=2 - [PEBB_HUMAN]	19.3341	15.93	2	2	2	6	5.82993e+06	1.17776	2	40.1163	182	21.4947	6.59521
Q68DV2	Putative uncharacterized protein DKFZp781H1755 OS=Homo sapiens GN=DKFZp781H1755 PE=2 SV=1 - [Q68DV2_HUMAN]	19.3211	7.23	19	4	4	7	1.27076e+07	1.09317	2	125.312	747	83.7511	6.60986
P62140	Serine/threonine-protein phosphatase PP1-beta catalytic subunit OS=Homo sapiens GN=PPP1CB PE=1 SV=3 - [PP1B_HUMAN]	19.3138	19.57	8	2	5	10	5.86826e+07	1.03571	1		327	37.1626	6.18896
Q6IQ37	DCTN1 protein OS=Homo sapiens GN=DCTN1 PE=2 SV=1 - [Q6IQ37_HUMAN]	19.2684	7.9	16	7	8	9	1.43357e+08	2.30185	2	103.39	1139	126.685	5.40186
C9JGE3	Ewing sarcoma breakpoint region 1, isoform CRA_e OS=Homo sapiens GN=EWSR1 PE=4 SV=1 - [C9JGE3_HUMAN]	19.2614	3.95	7	2	2	8	9.87596e+07	1.23987	2	76.9803	583	61.2485	9.12939
O00151	PDZ and LIM domain protein 1 OS=Homo sapiens GN=PDLIM1 PE=1 SV=4 - [PDLI1_HUMAN]	19.252	14.59	1	4	4	8	2.90554e+07	0.764924	5	10.4928	329	36.049	7.02002
Q9Y3B4	Pre-mRNA branch site protein p14 OS=Homo sapiens GN=SF3B14 PE=1 SV=1 - [PM14_HUMAN]	19.0909	27.2	1	3	3	6	1.12797e+08	5.89831	3	31.5766	125	14.5756	9.37842
Q00688	Peptidyl-prolyl cis-trans isomerase FKBP3 OS=Homo sapiens GN=FKBP3 PE=1 SV=1 - [FKBP3_HUMAN]	19.0413	18.3	2	4	4	8	1.31025e+08	1.73507	3	18.1376	224	25.1613	9.27588
P18077	60S ribosomal protein L35a OS=Homo sapiens GN=RPL35A PE=1 SV=2 - [RL35A_HUMAN]	18.9837	38.18	2	5	5	13	3.12987e+08	0.778105	7	39.8922	110	12.5298	11.063
B4DLN1	cDNA FLJ60124, highly similar to Mitochondrial dicarboxylate carrier OS=Homo sapiens PE=2 SV=1 - [B4DLN1_HUMAN]	18.9322	16.29	7	5	5	7	5.93541e+07	0.924078	1		442	48.0687	9.5249
Q8NAK9	cDNA FLJ35170 fis, clone PLACE6012942, highly similar to SPLICING FACTOR, ARGININE/SERINE-RICH 2 OS=Homo sapiens PE=2 SV=1 - [Q8NAK9_HUMAN]	18.93	12.44	11	2	2	7	4.91418e+08	1.02908	2	206.639	201	23.181	11.8247
P60953	Cell division control protein 42 homolog OS=Homo sapiens GN=CDC42 PE=1 SV=2 - [CDC42_HUMAN]	18.8979	29.32	15	4	5	8	1.75731e+08	3.79992	1		191	21.245	6.55127
B3KTJ9	cDNA FLJ38393 fis, clone FEBRA2007212 OS=Homo sapiens PE=2 SV=1 - [B3KTJ9_HUMAN]	18.8678	9.1	6	7	7	7	1.18308e+07	0.892008	2	15.8928	923	102.866	5.22412
Q96I24	Far upstream element-binding protein 3 OS=Homo sapiens GN=FUBP3 PE=1 SV=2 - [FUBP3_HUMAN]	18.8501	10.49	2	3	5	9	7.48527e+07				572	61.6022	8.38232
Q15427	Splicing factor 3B subunit 4 OS=Homo sapiens GN=SF3B4 PE=1 SV=1 - [SF3B4_HUMAN]	18.8198	8.02	4	2	2	5	40110955	2.38374	2	5.95728	424	44.3571	8.55811
C9J0K6	Uncharacterized protein OS=Homo sapiens GN=SRI PE=4 SV=1 - [C9J0K6_HUMAN]	18.7823	36.77	5	4	4	7	3.76402e+07	1.36285	4	26.9101	155	17.5935	5.60498
Q8N995	cDNA FLJ38173 fis, clone FCBBF1000053, highly similar to HYDROXYMETHYLGLUTARYL-COA SYNTHASE, CYTOPLASMIC OS=Homo sapiens PE=2 SV=1 - [Q8N995_HUMAN]	18.7294	14.15	8	6	6	8	4.52314e+07	2.57355	2	84.5296	509	56.2029	5.41455
Q9Y3U8	60S ribosomal protein L36 OS=Homo sapiens GN=RPL36 PE=1 SV=3 - [RL36_HUMAN]	18.6928	34.29	1	3	4	12	4.26385e+08	1.39617	2	23.2241	105	12.2459	11.5903
E9PKD1	Uncharacterized protein OS=Homo sapiens GN=TOR1AIP1 PE=4 SV=1 - [E9PKD1_HUMAN]	18.6805	9.88	3	3	3	6	4.57674e+06	1.23469	2	57.6239	415	47.4027	9.51025
P12532	Creatine kinase U-type, mitochondrial OS=Homo sapiens GN=CKMT1A PE=1 SV=1 - [KCRU_HUMAN]	18.6228	14.87	27	4	5	8	1.12482e+08	1.30064	4	22.6189	417	47.0072	8.33838
Q9NQG5	Regulation of nuclear pre-mRNA domain-containing protein 1B OS=Homo sapiens GN=RPRD1B PE=1 SV=1 - [RPR1B_HUMAN]	18.6105	14.11	3	2	3	5	1.12678e+07	1.27862	2	31.8596	326	36.8772	5.97314
E9PEL0	Uncharacterized protein OS=Homo sapiens GN=PRRC2C PE=4 SV=1 - [E9PEL0_HUMAN]	18.5882	3.11	7	3	5	7	1.0244e+07				2702	295.881	9.0415
B4DRD6	cDNA FLJ54804, highly similar to Histone H1.0 OS=Homo sapiens PE=2 SV=1 - [B4DRD6_HUMAN]	18.5155	12.99	2	2	2	6	3.3809e+07	1.41447	4	18.7459	177	19.1553	10.8286
Q13151	Heterogeneous nuclear ribonucleoprotein A0 OS=Homo sapiens GN=HNRNPA0 PE=1 SV=1 - [ROA0_HUMAN]	18.352	11.48	1	2	3	7	2.55647e+08	3.84126	1		305	30.8218	9.29053
P49721	Proteasome subunit beta type-2 OS=Homo sapiens GN=PSMB2 PE=1 SV=1 - [PSB2_HUMAN]	18.3422	20.9	17	3	4	8	1.19206e+08	2.37626	3	47.553	201	22.8217	7.02002
P60520	Gamma-aminobutyric acid receptor-associated protein-like 2 OS=Homo sapiens GN=GABARAPL2 PE=1 SV=1 - [GBRL2_HUMAN]	18.3389	19.66	1	2	2	7	8.5029e+07	7.62185	2	29.244	117	13.6581	8.104
E5RIW3	Uncharacterized protein OS=Homo sapiens GN=TBCA PE=4 SV=1 - [E5RIW3_HUMAN]	18.3157	64.29	6	7	7	11	3.32513e+08	2.66585	4	33.9631	84	10.074	4.62744
Q96CS3	FAS-associated factor 2 OS=Homo sapiens GN=FAF2 PE=1 SV=2 - [FAF2_HUMAN]	18.3141	10.56	2	4	4	7	2.6367e+07	1.44231	4	49.7529	445	52.5905	5.61768
P13073	Cytochrome c oxidase subunit 4 isoform 1, mitochondrial OS=Homo sapiens GN=COX4I1 PE=1 SV=1 - [COX41_HUMAN]	18.2931	19.53	2	3	3	8	1.51694e+08	4.80727	4	135.841	169	19.564	9.51025
E9PEC0	Uncharacterized protein OS=Homo sapiens GN=ADRM1 PE=4 SV=1 - [E9PEC0_HUMAN]	18.2641	11.92	4	3	3	6	3.05998e+07				386	40.0658	5.14795
Q5H909	Melanoma antigen family D, 2 OS=Homo sapiens GN=MAGED2 PE=2 SV=1 - [Q5H909_HUMAN]	18.2509	14.36	7	4	5	6	2.2902e+07	6.19669	1		550	59.4888	9.71533
Q6I7N8	Lymphoid specific helicase variant9 OS=Homo sapiens GN=HELLS PE=2 SV=1 - [Q6I7N8_HUMAN]	18.2368	9.77	4	6	6	6	2.30563e+07	6.10372	1		809	93.9026	8.1626
B4DVB1	cDNA FLJ50422, highly similar to Medium-chain specific acyl-CoA dehydrogenase, mitochondrial (EC 1.3.99.3) OS=Homo sapiens PE=2 SV=1 - [B4DVB1_HUMAN]	18.1537	22.34	8	4	4	6	1.02526e+08	2.66732	2	120.35	291	32.0574	8.79248
Q6FH24	VBP1 protein OS=Homo sapiens GN=VBP1 PE=2 SV=1 - [Q6FH24_HUMAN]	18.1503	26.88	4	4	4	8	5.91127e+07	4.05964	4	246.942	160	18.7236	8.30908
Q9UHV9	Prefoldin subunit 2 OS=Homo sapiens GN=PFDN2 PE=1 SV=1 - [PFD2_HUMAN]	18.1372	22.73	1	3	3	7	5.38924e+07	2.00768	1		154	16.6376	6.58057
P61254	60S ribosomal protein L26 OS=Homo sapiens GN=RPL26 PE=1 SV=1 - [RL26_HUMAN]	18.0827	26.9	8	6	6	14	4.14514e+08	1.38398	6	40.2249	145	17.2475	10.5503
Q8WVC2	40S ribosomal protein S21 OS=Homo sapiens PE=2 SV=1 - [Q8WVC2_HUMAN]	18.0434	40.74	3	3	3	9	4.75087e+08	1.59558	4	32.2225	81	8.84446	8.49951
C9IZZ0	Uncharacterized protein OS=Homo sapiens GN=RAB7A PE=4 SV=1 - [C9IZZ0_HUMAN]	18.0095	60.34	2	1	6	9	1.63657e+08				116	13.0667	9.26123
P52758	Ribonuclease UK114 OS=Homo sapiens GN=HRSP12 PE=1 SV=1 - [UK114_HUMAN]	17.9946	40.88	2	4	4	7	2.73899e+07	0.534467	3	5.68454	137	14.4846	8.67529
P51572	B-cell receptor-associated protein 31 OS=Homo sapiens GN=BCAP31 PE=1 SV=3 - [BAP31_HUMAN]	17.9716	20.33	9	7	7	9	1.5926e+08	1.62966	2	58.1888	246	27.974	8.44092
Q52LJ0	Protein FAM98B OS=Homo sapiens GN=FAM98B PE=1 SV=1 - [FA98B_HUMAN]	17.9241	15.76	2	3	4	6	4.96329e+06	0.6493	1		330	37.167	6.29053
P67936	Tropomyosin alpha-4 chain OS=Homo sapiens GN=TPM4 PE=1 SV=3 - [TPM4_HUMAN]	17.9176	16.53	12	2	4	9	1.45663e+08	2.44437	3	197.067	248	28.5045	4.69092
Q4LE79	DSP variant protein (Fragment) OS=Homo sapiens GN=DSP variant protein PE=2 SV=1 - [Q4LE79_HUMAN]	17.8945	3.36	6	6	6	6	9.59653e+06				2319	265.029	7.34229
E9PJK1	Uncharacterized protein OS=Homo sapiens GN=CD81 PE=4 SV=1 - [E9PJK1_HUMAN]	17.7816	21.82	6	2	2	4	2.3343e+07	14.0428	1		165	17.9509	4.99561
E5RIM3	Uncharacterized protein OS=Homo sapiens GN=PLAA PE=4 SV=1 - [E5RIM3_HUMAN]	17.7494	7.22	2	3	3	5	3.10332e+06	1.63299	2	63.7001	609	66.6917	5.97314
B2R9L6	cDNA, FLJ94450, highly similar to Homo sapiens cyclin-dependent kinase 9 (CDC2-related kinase) (CDK9), mRNA OS=Homo sapiens PE=2 SV=1 - [B2R9L6_HUMAN]	17.7267	8.87	61	2	3	8	3.38974e+07				372	42.7202	8.79248
P09661	U2 small nuclear ribonucleoprotein A' OS=Homo sapiens GN=SNRPA1 PE=1 SV=2 - [RU2A_HUMAN]	17.7157	20	6	4	4	7	3.88877e+07	3.22244	1		255	28.3981	8.6167
E2QRM6	Uncharacterized protein OS=Homo sapiens GN=PPA2 PE=4 SV=1 - [E2QRM6_HUMAN]	17.7138	15.51	8	3	4	7	4.28756e+07	0.750165	2	19.7402	316	35.7089	7.38623
Q2NLC8	GSTK1 protein (Fragment) OS=Homo sapiens GN=GSTK1 PE=2 SV=1 - [Q2NLC8_HUMAN]	17.7051	22.54	6	3	3	5	1.84448e+07	0.792684	4	89.923	173	19.3722	8.68994
B2RAR5	cDNA, FLJ95067 OS=Homo sapiens PE=2 SV=1 - [B2RAR5_HUMAN]	17.5719	7.97	3	6	6	6	7.55509e+06				941	106.846	8.25049
Q5HYW4	Protein (Peptidylprolyl cis/trans isomerase) NIMA-interacting, 4 (Parvulin) OS=Homo sapiens GN=PIN4 PE=2 SV=1 - [Q5HYW4_HUMAN]	17.5715	13.95	4	1	1	5	50775324				86	8.95545	9.5542
A2A3N6	Putative PIP5K1A and PSMD4-like protein OS=Homo sapiens GN=PIPSL PE=5 SV=1 - [PIPSL_HUMAN]	17.5682	4.99	7	1	3	5	7.38156e+07				862	94.9876	5.70654
P51153	Ras-related protein Rab-13 OS=Homo sapiens GN=RAB13 PE=1 SV=1 - [RAB13_HUMAN]	17.5633	16.75	4	2	3	8	6.18261e+07	2.37757	1		203	22.7597	9.18799
B3KSS1	cDNA FLJ36845 fis, clone ASTRO2013050, weakly similar to UBIQUITIN-ACTIVATING ENZYME E1 OS=Homo sapiens PE=2 SV=1 - [B3KSS1_HUMAN]	17.5511	4.88	2	3	3	6	1.30267e+07	0.805264	2	108.883	800	90.0123	6.50732
B4DDV0	cDNA FLJ51791, highly similar to Lactoylglutathione lyase (EC 4.4.1.5) OS=Homo sapiens PE=2 SV=1 - [B4DDV0_HUMAN]	17.5251	31.36	3	5	5	14	4.45101e+08	2.76591	3	22.0007	169	19.0906	6.04932
Q0PHS1	Glucose-6-phosphate 1-dehydrogenase (Fragment) OS=Homo sapiens GN=G6PD PE=2 SV=1 - [Q0PHS1_HUMAN]	17.5154	15.15	15	4	4	7	3.26809e+07	1.30687	3	14.7694	297	33.935	5.89697
Q15056	Eukaryotic translation initiation factor 4H OS=Homo sapiens GN=EIF4H PE=1 SV=5 - [IF4H_HUMAN]	17.5143	18.15	6	4	4	7	1.6417e+08	3.33884	2	48.9366	248	27.3684	7.2251
P43686	26S protease regulatory subunit 6B OS=Homo sapiens GN=PSMC4 PE=1 SV=2 - [PRS6B_HUMAN]	17.4689	11.48	1	5	5	7	1.30486e+07	2.15036	2	11.1433	418	47.3365	5.21143
P62244	40S ribosomal protein S15a OS=Homo sapiens GN=RPS15A PE=1 SV=2 - [RS15A_HUMAN]	17.368	30	2	5	5	15	5.72116e+08	1.17196	3	31.8132	130	14.83	10.1255
D6REN6	Uncharacterized protein OS=Homo sapiens GN=HARS PE=4 SV=1 - [D6REN6_HUMAN]	17.3584	12.88	24	6	6	8	5.83407e+07	1.91615	3	30.4146	489	54.812	5.5415
O15173	Membrane-associated progesterone receptor component 2 OS=Homo sapiens GN=PGRMC2 PE=1 SV=1 - [PGRC2_HUMAN]	17.3147	16.14	1	2	3	7	5.13385e+07	1.13409	2	40.6991	223	23.8037	4.88135
Q7L0Y3	Mitochondrial ribonuclease P protein 1 OS=Homo sapiens GN=RG9MTD1 PE=1 SV=2 - [MRRP1_HUMAN]	17.2547	15.88	2	5	5	8	2.52676e+07	1.5535	4	51.5262	403	47.3166	9.36377
P40222	Alpha-taxilin OS=Homo sapiens GN=TXLNA PE=1 SV=3 - [TXLNA_HUMAN]	17.2333	8.42	1	3	3	5	7.88317e+06	0.473004	2	29.7201	546	61.8532	6.52197
Q9UI30	tRNA methyltransferase 112 homolog OS=Homo sapiens GN=TRMT112 PE=1 SV=1 - [TR112_HUMAN]	17.1099	22.4	1	2	2	5	1.34053e+08	1.95829	1		125	14.1903	5.26221
B4DLQ2	cDNA FLJ57320, highly similar to Dihydrolipoyllysine-residue acetyltransferase component of pyruvate dehydrogenase complex, mitochondrial (EC 2.3.1.12) OS=Homo sapiens PE=2 SV=1 - [B4DLQ2_HUMAN]	17.1055	14.02	8	5	5	8	7.5661e+07	1.21847	4	24.5554	428	46.2262	9.08545
O95433	Activator of 90 kDa heat shock protein ATPase homolog 1 OS=Homo sapiens GN=AHSA1 PE=1 SV=1 - [AHSA1_HUMAN]	17.0889	15.09	2	5	5	8	3.54131e+08	1.36746	2	29.0785	338	38.2503	5.52881
Q96EP5	DAZ-associated protein 1 OS=Homo sapiens GN=DAZAP1 PE=1 SV=1 - [DAZP1_HUMAN]	17.0857	11.55	3	3	3	5	3.98697e+07	1.38467	3	85.6863	407	43.3561	8.55811
B2RAM6	cDNA, FLJ95005, highly similar to Homo sapiens kinesin family member 11 (KIF11), mRNA OS=Homo sapiens PE=2 SV=1 - [B2RAM6_HUMAN]	17.0538	8.14	3	7	8	8	2.8902e+07	1.38032	3	56.3485	1056	119.058	5.71924
B1AJQ6	Syntaxin 12 (Fragment) OS=Homo sapiens GN=STX12 PE=4 SV=1 - [B1AJQ6_HUMAN]	17.0447	22.65	6	4	4	6	2.40499e+07	2.80016	3	6.17732	234	26.7444	5.03369
Q02978	Mitochondrial 2-oxoglutarate/malate carrier protein OS=Homo sapiens GN=SLC25A11 PE=1 SV=3 - [M2OM_HUMAN]	17.0281	5.1	1	1	1	4	2.57678e+07				314	34.0399	9.90576
B5BU08	U2 small nuclear RNA auxillary factor 1 isoform a OS=Homo sapiens GN=U2AF1 PE=2 SV=1 - [B5BU08_HUMAN]	16.9739	12.5	7	3	3	6	8.13271e+07	2.67779	3	11.4469	240	27.8554	8.54346
B4DJB4	cDNA FLJ55931, highly similar to Isocitrate dehydrogenase OS=Homo sapiens PE=2 SV=1 - [B4DJB4_HUMAN]	16.9695	19.62	6	6	6	9	2.28485e+07	1.20884	3	89.1843	316	34.4834	6.44287
C9J7T6	Uncharacterized protein OS=Homo sapiens GN=RPL10 PE=4 SV=1 - [C9J7T6_HUMAN]	16.8828	31.9	1	1	4	7	1.71872e+08				163	18.5797	9.94971
P09132	Signal recognition particle 19 kDa protein OS=Homo sapiens GN=SRP19 PE=1 SV=3 - [SRP19_HUMAN]	16.8819	27.08	5	3	3	5	1.49539e+07	0.719714	1		144	16.1454	9.84717
Q16763	Ubiquitin-conjugating enzyme E2 S OS=Homo sapiens GN=UBE2S PE=1 SV=2 - [UBE2S_HUMAN]	16.8253	28.38	3	4	4	5	7820217				222	23.8305	8.38232
P55769	NHP2-like protein 1 OS=Homo sapiens GN=NHP2L1 PE=1 SV=3 - [NH2L1_HUMAN]	16.8243	18.75	2	2	2	6	6.31141e+07	2.03216	3	12.0934	128	14.1646	8.45557
A8MV37	Uncharacterized protein OS=Homo sapiens GN=SEC13 PE=4 SV=1 - [A8MV37_HUMAN]	16.8061	25	12	5	5	6	29915913	3.48249	1		308	33.9904	5.71924
P26196	Probable ATP-dependent RNA helicase DDX6 OS=Homo sapiens GN=DDX6 PE=1 SV=2 - [DDX6_HUMAN]	16.78	18.01	3	6	6	7	1.20517e+07	1.81965	1		483	54.3823	8.66064
P62136	Serine/threonine-protein phosphatase PP1-alpha catalytic subunit OS=Homo sapiens GN=PPP1CA PE=1 SV=1 - [PP1A_HUMAN]	16.7697	18.18	9	2	5	10	5.4851e+07	2.35549	2	64.9554	330	37.4878	6.32861
Q9H444	Charged multivesicular body protein 4b OS=Homo sapiens GN=CHMP4B PE=1 SV=1 - [CHM4B_HUMAN]	16.717	18.3	1	3	3	6	8.19745e+07	3.59478	3	75.6327	224	24.9346	4.81787
A8K7W3	cDNA FLJ75780, highly similar to Homo sapiens SGT1, suppressor of G2 allele of SKP1 (SUGT1), mRNA OS=Homo sapiens PE=2 SV=1 - [A8K7W3_HUMAN]	16.6949	17.12	5	4	4	6	1.51412e+07	1.48794	1		333	37.8099	5.14795
O43583	Density-regulated protein OS=Homo sapiens GN=DENR PE=1 SV=2 - [DENR_HUMAN]	16.6855	24.24	1	3	3	5	9.10144e+06	1.15346	2	45.9285	198	22.0781	5.30029
A8K6Q8	cDNA FLJ75881, highly similar to Homo sapiens transferrin receptor (p90, CD71) (TFRC), mRNA OS=Homo sapiens PE=2 SV=1 - [A8K6Q8_HUMAN]	16.678	6.84	3	4	4	6	5.75991e+07	2.75534	3	25.644	760	84.8199	6.60986
Q13405	39S ribosomal protein L49, mitochondrial OS=Homo sapiens GN=MRPL49 PE=1 SV=1 - [RM49_HUMAN]	16.6244	23.49	4	3	3	5	1.486e+07	2.07599	2	20.6043	166	19.1859	9.45166
Q14315	Filamin-C OS=Homo sapiens GN=FLNC PE=1 SV=3 - [FLNC_HUMAN]	16.6241	1.72	1	1	4	7	6.96023e+07				2725	290.841	5.97314
Q9UQD4	SH3-containing Grb-2-like 1 protein OS=Homo sapiens PE=2 SV=1 - [Q9UQD4_HUMAN]	16.5864	12.46	11	3	3	5	2.01443e+07	1.59635	3	1.63463	353	39.8151	5.22412
B3KTG4	cDNA FLJ38197 fis, clone FCBBF1000367, highly similar to Ubiquitin carboxyl-terminal hydrolase 14 (EC 3.1.2.15) OS=Homo sapiens PE=2 SV=1 - [B3KTG4_HUMAN]	16.5532	12.8	6	3	3	5	4.1899e+06	0.858671	1		375	42.6867	7.53271
Q9Y3Y2	Chromatin target of PRMT1 protein OS=Homo sapiens GN=CHTOP PE=1 SV=2 - [CHTOP_HUMAN]	16.5101	10.48	1	2	2	4	6.06638e+07	7.07843	2	103.377	248	26.3803	12.2349
E4W6B6	RPL27/NME2 fusion protein (Fragment) OS=Homo sapiens GN=RPL27 PE=2 SV=1 - [E4W6B6_HUMAN]	16.507	22.22	3	3	3	9	4.34637e+08	0.819909	5	39.1754	126	14.248	10.4624
Q59F49	Minichromosome maintenance deficient protein 5 variant (Fragment) OS=Homo sapiens PE=2 SV=1 - [Q59F49_HUMAN]	16.4759	14.35	9	4	5	10	2.61223e+07	1.70389	3	4.98279	418	45.7745	7.1958
Q9Y5S9	RNA-binding protein 8A OS=Homo sapiens GN=RBM8A PE=1 SV=1 - [RBM8A_HUMAN]	16.4625	22.41	1	3	3	6	1.51965e+08	1.93593	3	13.805	174	19.8767	5.71924
O60282	Kinesin heavy chain isoform 5C OS=Homo sapiens GN=KIF5C PE=1 SV=1 - [KIF5C_HUMAN]	16.427	7.52	14	1	5	6	3.81984e+07				957	109.427	6.18896
A8K766	cDNA FLJ77343, highly similar to Homo sapiens electron-transfer-flavoprotein, beta polypeptide(ETFB), mRNA OS=Homo sapiens PE=2 SV=1 - [A8K766_HUMAN]	16.4244	14.51	2	3	3	6	3.48921e+07	1.48096	2	25.9531	255	27.9042	8.36768
P14854	Cytochrome c oxidase subunit 6B1 OS=Homo sapiens GN=COX6B1 PE=1 SV=2 - [CX6B1_HUMAN]	16.4112	44.19	1	3	3	7	2.47465e+07	2.22511	3	5.29899	86	10.1857	7.04932
Q75MG1	Putative uncharacterized protein BZW2 (Fragment) OS=Homo sapiens GN=BZW2 PE=2 SV=1 - [Q75MG1_HUMAN]	16.3678	16.42	17	3	4	7	1.28713e+08	1.6206	1		274	31.2283	8.77783
C9JG97	Uncharacterized protein OS=Homo sapiens GN=AAMP PE=4 SV=1 - [C9JG97_HUMAN]	16.3623	8.92	5	3	3	6	4.16817e+07	8.99724	1		415	44.6647	4.61475
Q9UG63	ATP-binding cassette sub-family F member 2 OS=Homo sapiens GN=ABCF2 PE=1 SV=2 - [ABCF2_HUMAN]	16.3415	12.04	4	7	7	11	5.31893e+07	2.93513	5	46.6671	623	71.2446	7.37158
B4E0J8	cDNA FLJ54065, moderately similar to Mus musculus pitrilysin metallepetidase 1 (Pitrm1), mRNA OS=Homo sapiens PE=2 SV=1 - [B4E0J8_HUMAN]	16.3386	5.43	12	3	3	5	1.73026e+06				939	106.04	6.94678
Q9BRA2	Thioredoxin domain-containing protein 17 OS=Homo sapiens GN=TXNDC17 PE=1 SV=1 - [TXD17_HUMAN]	16.3376	34.96	1	3	3	5	1.22343e+08	1.34216	3	95.2506	123	13.9318	5.51611
O96008	Mitochondrial import receptor subunit TOM40 homolog OS=Homo sapiens GN=TOMM40 PE=1 SV=1 - [TOM40_HUMAN]	16.2721	11.63	1	4	4	7	4.07037e+07	1.15088	4	15.362	361	37.8691	7.25439
Q9BS26	Endoplasmic reticulum resident protein 44 OS=Homo sapiens GN=ERP44 PE=1 SV=1 - [ERP44_HUMAN]	16.2444	12.56	1	4	4	6	2.29614e+07	0.782576	3	19.693	406	46.9414	5.26221
O75083	WD repeat-containing protein 1 OS=Homo sapiens GN=WDR1 PE=1 SV=4 - [WDR1_HUMAN]	16.2188	9.9	10	4	4	6	1.79111e+07	0.796294	2	0.585164	606	66.1519	6.65381
O14776	Transcription elongation regulator 1 OS=Homo sapiens GN=TCERG1 PE=1 SV=2 - [TCRG1_HUMAN]	16.2178	4.37	2	4	4	6	6.68018e+07	1.90335	2	24.7259	1098	123.823	8.646
Q96HE7	ERO1-like protein alpha OS=Homo sapiens GN=ERO1L PE=1 SV=2 - [ERO1A_HUMAN]	16.0974	6.62	1	2	2	4	1.11752e+07	2.63517	1		468	54.3581	5.68115
B3KY04	cDNA FLJ46506 fis, clone THYMU3030752, highly similar to BTB/POZ domain-containing protein KCTD12 OS=Homo sapiens PE=2 SV=1 - [B3KY04_HUMAN]	16.041	24.31	5	6	6	6	4.92172e+07	0.986849	1		325	35.7087	5.64307
Q96P70	Importin-9 OS=Homo sapiens GN=IPO9 PE=1 SV=3 - [IPO9_HUMAN]	15.9598	5.67	1	4	4	6	1.38944e+07	0.595096	1		1041	115.889	4.80518
B8ZZP3	Uncharacterized protein OS=Homo sapiens GN=COPS8 PE=4 SV=1 - [B8ZZP3_HUMAN]	15.9598	17.48	2	1	3	5	1.39186e+07				206	22.9278	5.37646
B5BUD2	Replication factor C 2 isoform 1 (Fragment) OS=Homo sapiens GN=RFC2 PE=2 SV=1 - [B5BUD2_HUMAN]	15.9337	9.04	3	2	2	4	9.46669e+06				354	39.1601	6.44287
O95747	Serine/threonine-protein kinase OSR1 OS=Homo sapiens GN=OXSR1 PE=1 SV=1 - [OXSR1_HUMAN]	15.9336	7.97	2	4	4	6	8.94218e+06				527	57.9861	6.43018
A6NDG6	Phosphoglycolate phosphatase OS=Homo sapiens GN=PGP PE=1 SV=1 - [PGP_HUMAN]	15.9231	15.89	1	3	3	5	3.46027e+07	1.77376	1		321	33.9845	6.13818
P55854	Small ubiquitin-related modifier 3 OS=Homo sapiens GN=SUMO3 PE=1 SV=2 - [SUMO3_HUMAN]	15.8997	20.39	5	1	2	7	1.57585e+09				103	11.6297	5.49072
B3KY63	cDNA FLJ16830 fis, clone UTERU3022536, highly similar to Chromodomain helicase-DNA-binding protein 4 (EC 3.6.1.-) OS=Homo sapiens PE=2 SV=1 - [B3KY63_HUMAN]	15.889	4.19	14	7	7	9	2.33234e+07	2.40112	3	12.0912	1886	215.149	5.89697
B2R6K4	cDNA, FLJ92996, highly similar to Homo sapiens guanine nucleotide binding protein (G protein), beta polypeptide 1 (GNB1), mRNA OS=Homo sapiens PE=2 SV=1 - [B2R6K4_HUMAN]	15.8844	15.88	9	2	3	4	39476590				340	37.277	6.17627
Q02952	A-kinase anchor protein 12 OS=Homo sapiens GN=AKAP12 PE=1 SV=4 - [AKA12_HUMAN]	15.8687	2.3	1	3	3	5	1.37717e+07	5.08768	1		1782	191.367	4.41162
Q5T1D1	Ribosomal protein L29 (RPL29) pseudogene OS=Homo sapiens GN=RP11-632C17__A.1-001 PE=4 SV=2 - [Q5T1D1_HUMAN]	15.8423	9.55	4	1	1	6	1.55466e+09	0.506681	1		157	17.3567	11.2388
Q5JTE4	Polymerase (RNA) I polypeptide C, 30kDa OS=Homo sapiens GN=POLR1C PE=2 SV=1 - [Q5JTE4_HUMAN]	15.8265	18.15	11	4	4	5	4.46867e+06	2.13757	2	128.764	314	35.8152	5.68115
O00425	Insulin-like growth factor 2 mRNA-binding protein 3 OS=Homo sapiens GN=IGF2BP3 PE=1 SV=2 - [IF2B3_HUMAN]	15.7854	5.18	1	1	2	5	2.32164e+07				579	63.6656	8.86572
C9J502	Uncharacterized protein OS=Homo sapiens GN=TPD52 PE=4 SV=1 - [C9J502_HUMAN]	15.7459	21.51	10	3	3	5	3.55986e+07	1.83582	2	14.5053	186	20.0784	5.03369
B4DIR6	cDNA FLJ50171, highly similar to Charged multivesicular body protein 5 OS=Homo sapiens PE=2 SV=1 - [B4DIR6_HUMAN]	15.7174	25.73	2	3	3	5	3.11457e+07	1.81104	1		171	19.5079	6.84424
Q7RTV0	PHD finger-like domain-containing protein 5A OS=Homo sapiens GN=PHF5A PE=1 SV=1 - [PHF5A_HUMAN]	15.6888	26.36	1	2	2	4	1.54768e+07	1.47631	2	18.0013	110	12.397	8.41162
Q9Y2B0	Protein canopy homolog 2 OS=Homo sapiens GN=CNPY2 PE=1 SV=1 - [CNPY2_HUMAN]	15.6881	26.92	1	4	4	7	1.88681e+07	1.55624	2	49.4349	182	20.6392	4.91943
P62306	Small nuclear ribonucleoprotein F OS=Homo sapiens GN=SNRPF PE=1 SV=1 - [RUXF_HUMAN]	15.6879	24.42	1	2	2	5	1.97581e+08	2.14898	4	27.1183	86	9.71878	4.66553
Q5JTJ3	Uncharacterized protein C1orf31 OS=Homo sapiens GN=C1orf31 PE=2 SV=1 - [CA031_HUMAN]	15.6767	32	1	3	3	5	1.93565e+07	0.353279	2	43.2707	125	14.1069	8.25049
P49189	4-trimethylaminobutyraldehyde dehydrogenase OS=Homo sapiens GN=ALDH9A1 PE=1 SV=3 - [AL9A1_HUMAN]	15.6684	10.53	6	4	4	6	6.35159e+07	1.67041	5	23.2273	494	53.767	5.87158
Q00403	Transcription initiation factor IIB OS=Homo sapiens GN=GTF2B PE=1 SV=1 - [TF2B_HUMAN]	15.6538	20.25	3	4	4	5	2.07271e+07				316	34.8106	8.35303
P24534	Elongation factor 1-beta OS=Homo sapiens GN=EEF1B2 PE=1 SV=3 - [EF1B_HUMAN]	15.5938	18.22	3	4	4	7	5.84023e+08	1.84529	2	113.472	225	24.7483	4.66553
P60981	Destrin OS=Homo sapiens GN=DSTN PE=1 SV=3 - [DEST_HUMAN]	15.5668	36.36	3	5	5	7	6.52315e+07	1.38838	2	43.1374	165	18.4935	7.85498
P21266	Glutathione S-transferase Mu 3 OS=Homo sapiens GN=GSTM3 PE=1 SV=3 - [GSTM3_HUMAN]	15.5232	20	9	3	4	7	9.52635e+06				225	26.5421	5.5415
A8K3W4	cDNA FLJ75163, highly similar to Homo sapiens heterogeneous nuclear ribonucleoprotein U-like 1 (HNRPUL1), transcript variant 4, mRNA OS=Homo sapiens PE=2 SV=1 - [A8K3W4_HUMAN]	15.4899	5.95	5	4	4	6	3.70953e+07	2.10779	1		756	84.7691	8.85107
Q9Y6G9	Cytoplasmic dynein 1 light intermediate chain 1 OS=Homo sapiens GN=DYNC1LI1 PE=1 SV=3 - [DC1L1_HUMAN]	15.4744	11.66	5	4	4	5	1.24684e+07	0.669066	1		523	56.544	6.41748
Q96DI9	POLDIP3 protein (Fragment) OS=Homo sapiens GN=POLDIP3 PE=2 SV=2 - [Q96DI9_HUMAN]	15.4588	15.11	8	4	4	5	1.35132e+07				417	45.6303	10.0376
B3KY03	Condensin complex subunit 1 OS=Homo sapiens PE=2 SV=1 - [B3KY03_HUMAN]	15.4552	3.82	7	4	4	5	2.66553e+07	0.563637	1		1362	152.763	6.52197
B4DLT1	cDNA FLJ59716, highly similar to Vacuolar protein sorting 26A OS=Homo sapiens PE=2 SV=1 - [B4DLT1_HUMAN]	15.3457	14.19	4	3	3	5	5.58034e+06				310	36.5478	6.88818
B2R6U8	cDNA, FLJ93125, highly similar to Homo sapiens cleavage and polyadenylation specific factor 5, 25 kDa(CPSF5), mRNA OS=Homo sapiens PE=2 SV=1 - [B2R6U8_HUMAN]	15.3247	20.7	3	4	4	7	6.13965e+07	1.50873	3	23.2274	227	26.1987	8.82178
Q14257	Reticulocalbin-2 OS=Homo sapiens GN=RCN2 PE=1 SV=1 - [RCN2_HUMAN]	15.301	10.73	1	2	2	3	1.07486e+08				317	36.8536	4.39893
B2RDF5	cDNA, FLJ96587, highly similar to Homo sapiens SUMO-1 activating enzyme subunit 2 (UBA2), mRNA OS=Homo sapiens PE=2 SV=1 - [B2RDF5_HUMAN]	15.2846	7.81	5	4	4	7	7.91222e+07	1.18852	2	20.8008	640	71.1352	5.2876
B7Z592	cDNA FLJ61635, highly similar to Homo sapiens likely ortholog of mouse immediate early response, erythropoietin 4 (LEREPO4), mRNA OS=Homo sapiens PE=2 SV=1 - [B7Z592_HUMAN]	15.2687	6.12	3	2	2	5	3.34406e+07	1.44728	3	74.1782	392	44.863	7.86963
Q5VYK3	Proteasome-associated protein ECM29 homolog OS=Homo sapiens GN=ECM29 PE=1 SV=2 - [ECM29_HUMAN]	15.2593	4.28	4	6	6	7	40407361	3.45611	2	69.0773	1845	204.16	7.12256
P25788	Proteasome subunit alpha type-3 OS=Homo sapiens GN=PSMA3 PE=1 SV=2 - [PSA3_HUMAN]	15.22	14.51	2	4	4	8	9.43531e+07	1.06331	2	23.2832	255	28.4151	5.32568
Q15428	Splicing factor 3A subunit 2 OS=Homo sapiens GN=SF3A2 PE=1 SV=2 - [SF3A2_HUMAN]	15.2092	7.54	2	3	3	6	1.83871e+07	1.2737	2	48.677	464	49.2243	9.64209
Q0VAB1	Translocase of inner mitochondrial membrane 50 homolog (S. cerevisiae) OS=Homo sapiens GN=TIMM50 PE=2 SV=1 - [Q0VAB1_HUMAN]	15.2044	13.6	3	5	5	6	2.09559e+07	0.56796	3	32.8546	456	50.4471	9.42236
Q59GY3	Arginine/serine-rich splicing factor 6 variant (Fragment) OS=Homo sapiens PE=2 SV=1 - [Q59GY3_HUMAN]	15.1715	10.75	7	1	3	10	1.74148e+08	2.10056	2	44.9364	279	31.8461	10.9458
P08579	U2 small nuclear ribonucleoprotein B'' OS=Homo sapiens GN=SNRPB2 PE=1 SV=1 - [RU2B_HUMAN]	15.1675	8.44	5	2	2	6	6.46373e+07	2.52795	3	85.8093	225	25.4701	9.71533
A8K5W7	cDNA FLJ75180, highly similar to Homo sapiens mitochondrial isoleucine tRNA synthetase, mRNA OS=Homo sapiens PE=2 SV=1 - [A8K5W7_HUMAN]	15.1039	7.87	2	5	6	7	5.8003e+07	1.7676	2	86.3415	940	105.873	6.41748
Q5UIP0	Telomere-associated protein RIF1 OS=Homo sapiens GN=RIF1 PE=1 SV=2 - [RIF1_HUMAN]	15.0629	3.44	3	5	6	6	6.68123e+07	4.54133	2	157.783	2472	274.294	5.51611
B8ZZT7	Uncharacterized protein OS=Homo sapiens GN=HN1 PE=4 SV=1 - [B8ZZT7_HUMAN]	15.0578	30.84	2	3	3	5	1.04579e+07	3.92771	2	148.844	107	11.6186	8.47021
P10768	S-formylglutathione hydrolase OS=Homo sapiens GN=ESD PE=1 SV=2 - [ESTD_HUMAN]	15.0527	14.89	1	3	3	5	3.39921e+07	1.17976	3	25.4311	282	31.4425	7.02002
C9J3L8	Uncharacterized protein OS=Homo sapiens GN=SSR1 PE=4 SV=1 - [C9J3L8_HUMAN]	15.0406	12.83	6	3	3	6	7.16089e+07	1.61941	4	39.4604	265	29.5548	4.29736
E9PN57	Uncharacterized protein OS=Homo sapiens GN=SSSCA1 PE=4 SV=1 - [E9PN57_HUMAN]	15.0387	28.33	2	1	1	4	23237116	3.24276	2	3.58921	60	6.7873	4.77979
P19388	DNA-directed RNA polymerases I, II, and III subunit RPABC1 OS=Homo sapiens GN=POLR2E PE=1 SV=4 - [RPAB1_HUMAN]	15.0073	14.76	2	2	2	4	2.99643e+07	8.64123	1		210	24.5357	5.94775
E9PIR7	Uncharacterized protein OS=Homo sapiens GN=TXNRD1 PE=4 SV=1 - [E9PIR7_HUMAN]	15.0056	14.73	28	4	4	5	6.98856e+06	0.339409	1		482	53.1331	6.17627
Q13098	COP9 signalosome complex subunit 1 OS=Homo sapiens GN=GPS1 PE=1 SV=4 - [CSN1_HUMAN]	14.8829	9.57	5	4	4	6	5.80828e+07	2.31639	2	7.82242	491	55.5012	6.7417
P62277	40S ribosomal protein S13 OS=Homo sapiens GN=RPS13 PE=1 SV=2 - [RS13_HUMAN]	14.879	26.49	2	4	4	7	3.53665e+08	1.58048	1		151	17.2117	10.5356
Q9BRP8	Partner of Y14 and mago OS=Homo sapiens GN=WIBG PE=1 SV=1 - [WIBG_HUMAN]	14.8514	23.53	1	3	3	4	2.31362e+07	0.722336	1		204	22.642	9.45166
O75368	SH3 domain-binding glutamic acid-rich-like protein OS=Homo sapiens GN=SH3BGRL PE=1 SV=1 - [SH3L1_HUMAN]	14.8378	27.19	3	2	2	5	2.17826e+07	0.675361	1		114	12.7664	5.24951
Q9BUB1	PRKAR2A protein OS=Homo sapiens GN=PRKAR2A PE=2 SV=1 - [Q9BUB1_HUMAN]	14.8056	15.71	8	6	6	8	2.83923e+07	1.81948	5	78.0107	382	43.0397	5.08447
Q8IYB3	Serine/arginine repetitive matrix protein 1 OS=Homo sapiens GN=SRRM1 PE=1 SV=2 - [SRRM1_HUMAN]	14.7811	5.09	3	4	4	6	3.01481e+07	1.99341	3	19.7097	904	102.274	11.8394
B4DGR3	cDNA FLJ54349, highly similar to Vesicle-fusing ATPase (EC 3.6.4.6) OS=Homo sapiens PE=2 SV=1 - [B4DGR3_HUMAN]	14.7361	9.26	9	5	5	6	7.90894e+06	1.31511	2	61.7165	702	77.8275	6.94678
E9PQ14	Uncharacterized protein OS=Homo sapiens GN=DPP3 PE=4 SV=1 - [E9PQ14_HUMAN]	14.7194	19.77	9	2	2	4	7.43974e+06				177	19.8069	5.94775
O75822	Eukaryotic translation initiation factor 3 subunit J OS=Homo sapiens GN=EIF3J PE=1 SV=2 - [EIF3J_HUMAN]	14.7127	12.4	2	2	2	5	2.70786e+07	2.7474	3	7680.01	258	29.0445	4.83057
A8MU28	Uncharacterized protein OS=Homo sapiens GN=NAE1 PE=4 SV=1 - [A8MU28_HUMAN]	14.6922	13.48	5	4	4	5	2.72239e+06	0.372683	1		445	50.5926	5.2749
B3KTX4	cDNA FLJ38923 fis, clone NT2NE2011823, highly similar to Dynactin subunit 2 OS=Homo sapiens PE=2 SV=1 - [B3KTX4_HUMAN]	14.691	15.08	4	4	4	5	3.99628e+07	1.57181	2	101.973	378	41.6757	5.77002
O43290	U4/U6.U5 tri-snRNP-associated protein 1 OS=Homo sapiens GN=SART1 PE=1 SV=1 - [SNUT1_HUMAN]	14.6864	9.5	6	5	5	5	2.11731e+07	1.67158	1		800	90.2003	6.12549
Q9UPN1	Serine/threonine-protein phosphatase (Fragment) OS=Homo sapiens GN=PPP1CC PE=2 SV=1 - [Q9UPN1_HUMAN]	14.6384	17.35	5	1	4	8	8.77835e+07				294	33.7518	5.24951
B4DT13	cDNA FLJ51542, highly similar to Ras-related protein Rab-11B OS=Homo sapiens PE=2 SV=1 - [B4DT13_HUMAN]	14.5689	34.19	11	5	5	6	2.25346e+08	2.0657	4	8.8065	155	17.6481	8.85107
O15187	T-cluster binding protein OS=Homo sapiens GN=TIAL1 PE=2 SV=1 - [O15187_HUMAN]	14.5433	20	13	3	4	5	1.84689e+07	2.42989	2	332.608	265	29.6308	8.93896
B4DHY8	cDNA FLJ60259, highly similar to Elongation factor Ts, mitochondrial OS=Homo sapiens PE=2 SV=1 - [B4DHY8_HUMAN]	14.5086	15.09	5	3	3	5	3.97552e+06	1.62327	1		285	31.0047	5.65576
Q9BTE3	Mini-chromosome maintenance complex-binding protein OS=Homo sapiens GN=MCMBP PE=1 SV=2 - [MCMBP_HUMAN]	14.4962	9.81	1	5	5	5	4.26646e+06				642	72.9338	5.87158
B4DZ12	cDNA FLJ60983, highly similar to Large proline-rich protein BAT3 OS=Homo sapiens PE=2 SV=1 - [B4DZ12_HUMAN]	14.4545	6.42	21	5	5	7	1.87486e+07	4.65239	4	67.3178	903	96.7659	6.27783
P35249	Replication factor C subunit 4 OS=Homo sapiens GN=RFC4 PE=1 SV=2 - [RFC4_HUMAN]	14.423	11.57	6	3	3	4	8.15033e+06	0.926912	1		363	39.6569	8.01611
Q6UB35	Monofunctional C1-tetrahydrofolate synthase, mitochondrial OS=Homo sapiens GN=MTHFD1L PE=1 SV=1 - [C1TM_HUMAN]	14.3899	7.77	13	6	6	7	2.02677e+07	1.42098	1		978	105.724	8.06006
P27635	60S ribosomal protein L10 OS=Homo sapiens GN=RPL10 PE=1 SV=4 - [RL10_HUMAN]	14.3736	18.69	5	1	4	10	1.8243e+08	3.65448	1		214	24.5879	10.0815
O95218	Zinc finger Ran-binding domain-containing protein 2 OS=Homo sapiens GN=ZRANB2 PE=1 SV=2 - [ZRAB2_HUMAN]	14.3373	11.52	1	5	5	9	4.24528e+07	4.80785	1		330	37.382	10.0083
Q15102	Platelet-activating factor acetylhydrolase IB subunit gamma OS=Homo sapiens GN=PAFAH1B3 PE=1 SV=1 - [PA1B3_HUMAN]	14.321	15.15	1	3	3	6	2.16517e+07	0.860602	3	15.0637	231	25.7182	6.84424
B2R4C1	cDNA, FLJ92036, highly similar to Homo sapiens ribosomal protein L31 (RPL31), mRNA OS=Homo sapiens PE=2 SV=1 - [B2R4C1_HUMAN]	14.3164	15.2	8	2	2	7	4.73629e+08	1.71142	1		125	14.4859	10.5356
Q9NYG1	Caldesmon 1, isoform CRA_b OS=Homo sapiens GN=CALD1 PE=2 SV=3 - [Q9NYG1_HUMAN]	14.2904	11.85	16	4	4	5	1.50924e+07	5.23472	1		481	56.4286	5.79541
Q9NWX4	cDNA FLJ20549 fis, clone KAT11561 OS=Homo sapiens PE=2 SV=1 - [Q9NWX4_HUMAN]	14.272	17.41	35	4	4	7	1.25621e+07	1.83944	2	19.9406	293	32.8628	6.80029
B4DUS9	cDNA FLJ52417, highly similar to 3'(2'),5'-bisphosphate nucleotidase 1 (EC 3.1.3.7) OS=Homo sapiens PE=2 SV=1 - [B4DUS9_HUMAN]	14.2718	14.34	6	3	3	6	20271166	0.837784	5	43.9924	272	29.1703	8.27979
Q9NQP4	Prefoldin subunit 4 OS=Homo sapiens GN=PFDN4 PE=1 SV=1 - [PFD4_HUMAN]	14.2422	20.15	3	2	2	4	6.51825e+07	4.97093	1		134	15.3046	4.52588
B4DJA5	cDNA FLJ51867, highly similar to Ras-related protein Rab-5A OS=Homo sapiens PE=2 SV=1 - [B4DJA5_HUMAN]	14.2076	23.88	5	2	4	7	2.27688e+07	1.85424	1		201	22.1641	8.82178
Q9UBQ5	Eukaryotic translation initiation factor 3 subunit K OS=Homo sapiens GN=EIF3K PE=1 SV=1 - [EIF3K_HUMAN]	14.171	17.89	3	3	3	5	1.95599e+08	0.656695	3	66.3538	218	25.0434	4.93213
P23258	Tubulin gamma-1 chain OS=Homo sapiens GN=TUBG1 PE=1 SV=2 - [TBG1_HUMAN]	14.1071	3.99	2	1	1	3	3.61815e+06				451	51.1378	6.13818
B4E0Q4	Suppressor of Ty 5 homolog (S. cerevisiae), isoform CRA_a OS=Homo sapiens GN=SUPT5H PE=2 SV=1 - [B4E0Q4_HUMAN]	14.0066	7.82	4	5	5	5	1.71208e+07	1.71837	1		946	104.318	7.48877
P07741	Adenine phosphoribosyltransferase OS=Homo sapiens GN=APRT PE=1 SV=2 - [APT_HUMAN]	13.985	30	1	4	4	6	9.11001e+07	1.10587	3	2.33392	180	19.5954	6.02393
Q6FI81	Anamorsin OS=Homo sapiens GN=CIAPIN1 PE=1 SV=2 - [CPIN1_HUMAN]	13.9787	11.86	3	3	3	6	5.29249e+07	0.159832	1		312	33.5611	5.61768
Q9Y285	Phenylalanyl-tRNA synthetase alpha chain OS=Homo sapiens GN=FARSA PE=1 SV=3 - [SYFA_HUMAN]	13.9166	10.63	2	4	4	5	1.21122e+07	0.47182	1		508	57.5275	7.79639
Q92621	Nuclear pore complex protein Nup205 OS=Homo sapiens GN=NUP205 PE=1 SV=3 - [NU205_HUMAN]	13.9125	1.94	3	3	3	4	1.74501e+07	11.777	2	61.1727	2012	227.776	6.18896
O94776	Metastasis-associated protein MTA2 OS=Homo sapiens GN=MTA2 PE=1 SV=1 - [MTA2_HUMAN]	13.868	8.83	2	5	5	6	18477800	3.07242	3	25.624	668	74.9757	9.65674
P18124	60S ribosomal protein L7 OS=Homo sapiens GN=RPL7 PE=1 SV=1 - [RL7_HUMAN]	13.8539	28.63	6	8	9	17	8.1506e+08	0.892498	5	32.7331	248	29.2072	10.6528
B7ZBG9	Eukaryotic translation initiation factor 6 OS=Homo sapiens GN=EIF6 PE=3 SV=1 - [B7ZBG9_HUMAN]	13.8394	23.01	4	3	3	5	4.03333e+07	2.20826	4	3.34774	226	23.7196	5.17334
A8MYX1	Uncharacterized protein OS=Homo sapiens GN=ZNF326 PE=4 SV=1 - [A8MYX1_HUMAN]	13.839	6.19	3	3	3	6	3.73308e+06	2.52049	2	70.9083	582	65.6551	5.2749
C9JTI6	Uncharacterized protein OS=Homo sapiens GN=EFHD2 PE=4 SV=1 - [C9JTI6_HUMAN]	13.7705	25.99	9	4	4	5	2.50945e+07	1.8349	2	2.86602	177	19.3337	5.96045
B3KPW0	G-rich RNA sequence binding factor 1, isoform CRA_a OS=Homo sapiens GN=GRSF1 PE=2 SV=1 - [B3KPW0_HUMAN]	13.6914	18.24	7	4	4	5	1.21245e+07				318	36.5902	5.69385
Q96AY3	Peptidyl-prolyl cis-trans isomerase FKBP10 OS=Homo sapiens GN=FKBP10 PE=1 SV=1 - [FKB10_HUMAN]	13.6805	7.22	7	3	3	4	7.49329e+06				582	64.2042	5.61768
Q8TBX0	PYCR1 protein OS=Homo sapiens PE=2 SV=1 - [Q8TBX0_HUMAN]	13.6704	17.54	10	1	2	4	1.90926e+07				171	17.7073	6.68311
B7WNW7	Putative uncharacterized protein FLJ20718 OS=Homo sapiens GN=HEATR3 PE=4 SV=1 - [B7WNW7_HUMAN]	13.6685	9.76	3	4	4	5	6.6998e+06	1.8818	1		594	65.7864	5.10986
Q13243	Serine/arginine-rich splicing factor 5 OS=Homo sapiens GN=SRSF5 PE=1 SV=1 - [SRSF5_HUMAN]	13.6384	11.4	8	2	3	5	5.05622e+07	1.86936	2	21.8005	272	31.2453	11.5903
E9PEN3	Uncharacterized protein OS=Homo sapiens GN=PRDX4 PE=4 SV=1 - [E9PEN3_HUMAN]	13.621	9.73	2	1	3	12	6.38951e+08	0.927376	1		257	29.335	5.69385
Q16527	Cysteine and glycine-rich protein 2 OS=Homo sapiens GN=CSRP2 PE=1 SV=3 - [CSRP2_HUMAN]	13.6054	20.73	1	3	3	5	1.3881e+07				193	20.9399	8.6167
P15121	Aldose reductase OS=Homo sapiens GN=AKR1B1 PE=1 SV=3 - [ALDR_HUMAN]	13.5997	19.94	10	7	7	18	3.42155e+08	1.23865	6	37.2294	316	35.8305	6.97607
E9PRN2	Uncharacterized protein OS=Homo sapiens GN=BZW1 PE=4 SV=1 - [E9PRN2_HUMAN]	13.5934	8.74	11	3	4	10	3.67909e+07	1.74799	3	192.349	389	44.7844	7.85498
B7Z5P4	cDNA FLJ55542, highly similar to Ran-binding protein 3 OS=Homo sapiens PE=2 SV=1 - [B7Z5P4_HUMAN]	13.5335	12.76	5	4	4	5	1.3201e+07	2.03338	1		439	46.9469	4.729
E7EQZ4	Uncharacterized protein OS=Homo sapiens GN=SMN1 PE=4 SV=1 - [E7EQZ4_HUMAN]	13.4875	13.95	3	3	3	5	1.89088e+07	2.72187	3	20.6297	294	31.6694	5.70654
O60884	DnaJ homolog subfamily A member 2 OS=Homo sapiens GN=DNAJA2 PE=1 SV=1 - [DNJA2_HUMAN]	13.474	5.58	1	2	2	5	5.42833e+07	2.29139	4	23.42	412	45.7166	6.48096
E5RJR5	Uncharacterized protein OS=Homo sapiens GN=SKP1 PE=4 SV=1 - [E5RJR5_HUMAN]	13.4367	21.47	15	2	3	5	9.37155e+07	2.6037	2	74.7525	163	18.7083	4.70361
B2RAH7	cDNA, FLJ94921, highly similar to Homo sapiens prolyl endopeptidase (PREP), mRNA OS=Homo sapiens PE=2 SV=1 - [B2RAH7_HUMAN]	13.4211	8.45	3	4	4	4	9.13762e+06	0.950021	1		710	80.682	5.85889
Q92522	Histone H1x OS=Homo sapiens GN=H1FX PE=1 SV=1 - [H1X_HUMAN]	13.3792	10.33	1	2	2	6	7.83691e+07	3.00107	2	47.8632	213	22.4735	10.7554
Q9NQR4	Omega-amidase NIT2 OS=Homo sapiens GN=NIT2 PE=1 SV=1 - [NIT2_HUMAN]	13.2185	17.39	3	3	3	4	2.10601e+06	1.6919	1		276	30.5886	7.21045
P62841	40S ribosomal protein S15 OS=Homo sapiens GN=RPS15 PE=1 SV=2 - [RS15_HUMAN]	13.1977	13.1	1	1	1	3	27400060	1.05902	2	16.2045	145	17.0292	10.3892
Q14C86	GTPase-activating protein and VPS9 domain-containing protein 1 OS=Homo sapiens GN=GAPVD1 PE=1 SV=2 - [GAPD1_HUMAN]	13.1962	3.99	10	4	4	4	2.09004e+06				1478	164.877	5.22412
B4DL06	cDNA FLJ59565, highly similar to Beta-catenin OS=Homo sapiens PE=2 SV=1 - [B4DL06_HUMAN]	13.1886	9.74	12	6	6	6	1.02966e+07				739	80.775	6.0874
P63027	Vesicle-associated membrane protein 2 OS=Homo sapiens GN=VAMP2 PE=1 SV=3 - [VAMP2_HUMAN]	13.1821	28.45	1	1	2	3	2.3618e+07				116	12.6547	8.1333
B7Z3Q4	cDNA FLJ51873, highly similar to Alkyldihydroxyacetonephosphate synthase, peroxisomal (EC 2.5.1.26) OS=Homo sapiens PE=2 SV=1 - [B7Z3Q4_HUMAN]	13.1816	6.51	6	3	3	5	2.3443e+07	3.07954	2	99.2241	568	63.8061	6.82959
P49720	Proteasome subunit beta type-3 OS=Homo sapiens GN=PSMB3 PE=1 SV=2 - [PSB3_HUMAN]	13.1461	26.83	1	4	4	6	4.17313e+07	2.673	3	19.0366	205	22.9335	6.55127
P46109	Crk-like protein OS=Homo sapiens GN=CRKL PE=1 SV=1 - [CRKL_HUMAN]	13.0792	9.9	1	2	2	4	1.6447e+07	1.6248	2	46.7291	303	33.7559	6.7417
P02795	Metallothionein-2 OS=Homo sapiens GN=MT2A PE=1 SV=1 - [MT2_HUMAN]	13.0747	32.79	11	2	2	5	4.4996e+07	2.5234	3	23.6149	61	6.0372	7.82568
B1AJY7	Proteasome (Prosome, macropain) 26S subunit, non-ATPase, 10 OS=Homo sapiens GN=PSMD10 PE=4 SV=1 - [B1AJY7_HUMAN]	12.9917	15.03	5	2	2	7	1.29065e+07	4.62625	1		193	20.7946	6.63916
A8K9A5	Thymidylate synthase OS=Homo sapiens PE=2 SV=1 - [A8K9A5_HUMAN]	12.9761	13.1	5	3	3	4	5.62021e+07	6.42048	1		313	35.7922	7.23975
B4DZ09	cDNA FLJ50923, highly similar to Protein phosphatase 1 regulatory subunit 12A OS=Homo sapiens PE=2 SV=1 - [B4DZ09_HUMAN]	12.9427	3.39	4	2	2	3	2.49004e+06	1.2977	1		943	105.605	5.37646
Q96CP5	PMPCB protein (Fragment) OS=Homo sapiens GN=PMPCB PE=2 SV=2 - [Q96CP5_HUMAN]	12.9407	14.58	8	5	5	5	1.71455e+07				480	53.475	6.7124
Q32P28	Prolyl 3-hydroxylase 1 OS=Homo sapiens GN=LEPRE1 PE=1 SV=2 - [P3H1_HUMAN]	12.9366	4.76	4	3	3	5	9.46181e+06	2.60589	2	10.5065	736	83.3411	5.13525
D6RF24	Uncharacterized protein OS=Homo sapiens GN=METAP1 PE=4 SV=1 - [D6RF24_HUMAN]	12.9096	25	3	1	1	4	9.15034e+06	2.17519	1		48	5.32454	8.08936
P24666	Low molecular weight phosphotyrosine protein phosphatase OS=Homo sapiens GN=ACP1 PE=1 SV=3 - [PPAC_HUMAN]	12.8275	25.95	6	3	3	4	28206307	1.91239	3	12.8893	158	18.0308	6.7417
Q9BV20	Methylthioribose-1-phosphate isomerase OS=Homo sapiens GN=MRI1 PE=1 SV=1 - [MTNA_HUMAN]	12.8162	15.18	1	5	5	9	7.33557e+07	1.43847	3	21.5005	369	39.1254	6.30322
A8K6F7	Unc-45 homolog A (C. elegans), isoform CRA_a OS=Homo sapiens GN=UNC45A PE=2 SV=1 - [A8K6F7_HUMAN]	12.8077	6.78	4	5	5	5	2.74714e+07	1.63875	3	170.831	929	101.611	6.06201
B2RD27	cDNA, FLJ96428, highly similar to Homo sapiens proteasome (prosome, macropain) 26S subunit, non-ATPase, 7 (Mov34 homolog) (PSMD7), mRNA OS=Homo sapiens PE=2 SV=1 - [B2RD27_HUMAN]	12.7716	10.49	3	3	3	5	1.48222e+07	1.65603	2	1.18089	324	36.9885	6.771
Q96AG4	Leucine-rich repeat-containing protein 59 OS=Homo sapiens GN=LRRC59 PE=1 SV=1 - [LRC59_HUMAN]	12.7533	13.36	1	4	4	8	1.7504e+08	1.36222	3	48.7197	307	34.9089	9.56885
Q53GR7	Solute carrier family 25, member 13 (Citrin) variant (Fragment) OS=Homo sapiens PE=2 SV=1 - [Q53GR7_HUMAN]	12.7296	8.59	8	5	5	5	1.52237e+07	1.45471	3	7.68388	675	74.0696	8.38232
Q96CT7	Coiled-coil domain-containing protein 124 OS=Homo sapiens GN=CCDC124 PE=1 SV=1 - [CC124_HUMAN]	12.7269	14.35	1	3	3	6	4.73229e+07	2.58522	4	88.9333	223	25.8196	9.53955
B3KMQ2	cDNA FLJ11916 fis, clone HEMBB1000217, highly similar to Ubiquitin-like 1-activating enzyme E1A OS=Homo sapiens PE=2 SV=1 - [B3KMQ2_HUMAN]	12.7196	13.71	4	5	5	7	1.39447e+07	0.592521	3	1.271	299	33.0597	5.96045
C9JLA6	Uncharacterized protein OS=Homo sapiens GN=IGF2BP2 PE=4 SV=1 - [C9JLA6_HUMAN]	12.7128	8.01	3	2	3	5	1.57349e+07	1.42396	1		537	59.206	8.27979
C9J221	Uncharacterized protein OS=Homo sapiens GN=IWS1 PE=4 SV=1 - [C9J221_HUMAN]	12.7053	3.1	5	1	1	4	31521604	2.96982	1		612	69.0361	4.91943
B4DH46	cDNA FLJ60519, highly similar to WD repeat protein 68 OS=Homo sapiens PE=2 SV=1 - [B4DH46_HUMAN]	12.6883	26.83	4	3	3	4	2.08594e+07				164	19.1423	5.57959
A8KAQ5	cDNA FLJ77404, highly similar to Homo sapiens small nuclear ribonucleoprotein 70kDa polypeptide (RNP antigen) (SNRP70), transcript variant 1, mRNA OS=Homo sapiens PE=2 SV=1 - [A8KAQ5_HUMAN]	12.4633	8.47	4	3	3	5	5.23072e+06	0.864098	2	7.65175	437	51.4649	10.0083
Q6QN92	Mitochondrial glycine cleavage system H-protein (Fragment) OS=Homo sapiens PE=2 SV=1 - [Q6QN92_HUMAN]	12.4336	24	4	2	2	4	2.85335e+07	0.705491	2	100.913	125	13.8047	4.33545
B4DWS6	cDNA FLJ61181, highly similar to Homo sapiens hydroxysteroid (17-beta) dehydrogenase 12 (HSD17B12), mRNA OS=Homo sapiens PE=2 SV=1 - [B4DWS6_HUMAN]	12.4254	9.54	5	2	2	4	7.94352e+06	2.91227	1		304	33.5068	9.39307
O43896	Kinesin-like protein KIF1C OS=Homo sapiens GN=KIF1C PE=1 SV=3 - [KIF1C_HUMAN]	12.3913	3.63	6	1	3	5	8.56569e+06				1103	122.87	6.90283
Q96EL3	39S ribosomal protein L53, mitochondrial OS=Homo sapiens GN=MRPL53 PE=1 SV=1 - [RM53_HUMAN]	12.386	33.93	1	3	3	5	1.59917e+07	11.5837	1		112	12.0992	8.76318
B7Z556	cDNA FLJ56822, highly similar to Alpha-2-HS-glycoprotein OS=Homo sapiens PE=2 SV=1 - [B7Z556_HUMAN]	12.3463	5.31	3	2	2	5	8.81689e+08				245	27.3369	6.52197
O00429	Dynamin-1-like protein OS=Homo sapiens GN=DNM1L PE=1 SV=2 - [DNM1L_HUMAN]	12.3189	6.93	8	4	4	5	1.19264e+07	2.49752	2	10.2753	736	81.8261	6.81494
P11177	Pyruvate dehydrogenase E1 component subunit beta, mitochondrial OS=Homo sapiens GN=PDHB PE=1 SV=3 - [ODPB_HUMAN]	12.2914	11.7	4	4	4	7	2.65568e+07	1.44385	5	147.13	359	39.208	6.65381
C9JBJ6	Uncharacterized protein OS=Homo sapiens GN=POLR2H PE=4 SV=1 - [C9JBJ6_HUMAN]	12.2637	32.46	4	3	3	4	1.34974e+07	0.587506	3	88.8089	114	12.9504	4.58936
B7Z1M1	cDNA FLJ55835, highly similar to Reticulocalbin-1 OS=Homo sapiens PE=2 SV=1 - [B7Z1M1_HUMAN]	12.2636	12.14	6	3	3	6	2.86995e+07	1.67732	1		280	33.0059	5.021
Q9H0A0	N-acetyltransferase 10 OS=Homo sapiens GN=NAT10 PE=1 SV=2 - [NAT10_HUMAN]	12.2278	4.88	7	4	4	4	3.57231e+06				1025	115.657	8.26514
Q496C9	D-tyrosyl-tRNA(Tyr) deacylase OS=Homo sapiens GN=DTD1 PE=2 SV=1 - [Q496C9_HUMAN]	12.2268	14.83	2	2	2	4	2.65555e+06				209	23.469	8.35303
B2R8A2	cDNA, FLJ93804, highly similar to Homo sapiens gp25L2 protein (HSGP25L2G), mRNA OS=Homo sapiens PE=2 SV=1 - [B2R8A2_HUMAN]	12.2147	17.76	6	2	2	3	2.55559e+07				214	25.0619	7.18115
P47985	Cytochrome b-c1 complex subunit Rieske, mitochondrial OS=Homo sapiens GN=UQCRFS1 PE=1 SV=2 - [UCRI_HUMAN]	12.2053	12.77	2	2	2	4	7.0338e+06	2.32702	1		274	29.6494	8.32373
E0CX08	Cullin 4B, isoform CRA_e OS=Homo sapiens GN=CUL4B PE=3 SV=1 - [E0CX08_HUMAN]	12.2017	5.22	5	4	4	4	10558754	1.49005	2	62.1828	900	102.691	8.03076
Q5C9P9	MHC class I antigen (Fragment) OS=Homo sapiens GN=HLA-C PE=3 SV=1 - [Q5C9P9_HUMAN]	12.1922	17.26	577	1	4	4	6.27895e+06				365	40.5519	6.03662
P31942	Heterogeneous nuclear ribonucleoprotein H3 OS=Homo sapiens GN=HNRNPH3 PE=1 SV=2 - [HNRH3_HUMAN]	12.1796	17.34	3	4	5	7	1.36885e+08	0.896827	1		346	36.9031	6.87354
Q7Z5L9	Interferon regulatory factor 2-binding protein 2 OS=Homo sapiens GN=IRF2BP2 PE=1 SV=2 - [I2BP2_HUMAN]	12.1788	6.3	3	2	2	3	4.49842e+06				587	60.9867	8.68994
P53999	Activated RNA polymerase II transcriptional coactivator p15 OS=Homo sapiens GN=SUB1 PE=1 SV=3 - [TCP4_HUMAN]	12.1718	30.71	4	4	4	9	4.92605e+08	2.00764	4	67.2611	127	14.3864	9.59814
B3KSZ4	cDNA FLJ37346 fis, clone BRAMY2021310, highly similar to Transcriptional repressor p66 beta OS=Homo sapiens PE=2 SV=1 - [B3KSZ4_HUMAN]	12.147	3.88	3	1	2	4	1.6509e+07				593	65.218	9.74463
Q68D64	Putative uncharacterized protein DKFZp686E23276 (Fragment) OS=Homo sapiens GN=DKFZp686E23276 PE=2 SV=1 - [Q68D64_HUMAN]	12.1182	11.28	3	3	3	5	1.49371e+07	0.810518	1		328	37.0222	7.94287
P00387	NADH-cytochrome b5 reductase 3 OS=Homo sapiens GN=CYB5R3 PE=1 SV=3 - [NB5R3_HUMAN]	12.1007	19.6	4	4	4	4	1.18025e+07	0.913138	2	139.128	301	34.2127	7.59131
Q9NZL4	Hsp70-binding protein 1 OS=Homo sapiens GN=HSPBP1 PE=1 SV=1 - [HPBP1_HUMAN]	12.0988	13.54	3	3	3	4	3.62381e+08	1.83586	1		362	39.4485	5.21143
A6NKB8	Uncharacterized protein OS=Homo sapiens GN=RNPEP PE=4 SV=1 - [A6NKB8_HUMAN]	12.0823	7.2	4	4	4	6	3.12119e+07	0.74427	3	19.7577	611	68.1253	6.01123
B3KNM6	cDNA FLJ14968 fis, clone THYRO1000288, highly similar to CAAX prenyl protease 1 homolog (EC 3.4.24.84) OS=Homo sapiens PE=2 SV=1 - [B3KNM6_HUMAN]	12.0817	9.36	2	2	2	4	8.1373e+06	1.39866	1		235	27.1081	8.67529
B4DII5	cDNA FLJ53998, highly similar to Importin alpha-7 subunit OS=Homo sapiens PE=2 SV=1 - [B4DII5_HUMAN]	12.069	7.5	6	3	3	4	1.49199e+07	3.45421	1		533	59.6033	5.0083
Q5HYD9	Putative uncharacterized protein DKFZp686M0619 (Fragment) OS=Homo sapiens GN=DKFZp686M0619 PE=2 SV=1 - [Q5HYD9_HUMAN]	12.0647	11.21	3	1	1	4	1.44782e+07	1.36309	1		107	11.8658	4.79248
Q14651	Plastin-1 OS=Homo sapiens GN=PLS1 PE=1 SV=2 - [PLSI_HUMAN]	12.0328	5.72	2	1	3	6	3.35386e+07				629	70.2093	5.41455
B4DWC4	cDNA FLJ61180, highly similar to Chloride intracellular channel protein 4 OS=Homo sapiens PE=2 SV=1 - [B4DWC4_HUMAN]	11.9278	36.33	4	5	5	5	2.06494e+07	1.75023	2	23.2901	245	27.8003	6.37939
P83881	60S ribosomal protein L36a OS=Homo sapiens GN=RPL36A PE=1 SV=2 - [RL36A_HUMAN]	11.9093	17.92	4	2	3	7	3.94849e+08	1.04119	1		106	12.4328	10.5796
O75794	Cell division cycle protein 123 homolog OS=Homo sapiens GN=CDC123 PE=1 SV=1 - [CD123_HUMAN]	11.8988	9.52	1	2	2	3	9.40366e+06	0.136748	1		336	39.1102	4.80518
B4E0Q6	cDNA FLJ60209, highly similar to Transcriptional repressor p66 alpha OS=Homo sapiens PE=2 SV=1 - [B4E0Q6_HUMAN]	11.8821	10.31	4	1	2	4	28693555				262	28.6337	9.94971
B4DRV5	cDNA FLJ60840, highly similar to Nucleoporin p54 OS=Homo sapiens PE=2 SV=1 - [B4DRV5_HUMAN]	11.8727	14.07	7	3	3	3	2.13861e+07				327	37.3607	6.81494
P62854	40S ribosomal protein S26 OS=Homo sapiens GN=RPS26 PE=1 SV=3 - [RS26_HUMAN]	11.8602	20.87	5	2	2	5	9.36757e+08	1.04509	2	28.1479	115	13.0071	11.0044
B3KPU1	cDNA FLJ32188 fis, clone PLACE6002056, highly similar to Guanine nucleotide-binding protein G(I)/G(S)/G(T) subunit beta 2 OS=Homo sapiens PE=2 SV=1 - [B3KPU1_HUMAN]	11.8367	14.58	6	1	2	3	4.96698e+07				240	25.9141	4.89404
B4DGH0	cDNA FLJ60107, highly similar to DNA replication complex GINS protein PSF1 OS=Homo sapiens PE=2 SV=1 - [B4DGH0_HUMAN]	11.816	17.58	3	2	2	4	6.93596e+06	1.65158	1		165	18.9337	8.19189
A8MQ02	Uncharacterized protein OS=Homo sapiens GN=MLLT4 PE=4 SV=1 - [A8MQ02_HUMAN]	11.7706	3.4	13	4	4	4	1.99056e+07	2.82679	1		1824	206.661	6.46826
B4DZP4	cDNA FLJ52924, highly similar to Cytoplasmic dynein 1 light intermediate chain 2 OS=Homo sapiens PE=2 SV=1 - [B4DZP4_HUMAN]	11.7612	13.73	5	3	4	4	2.38573e+06				415	44.9768	6.13818
Q9H7S9	Zinc finger protein 703 OS=Homo sapiens GN=ZNF703 PE=1 SV=1 - [ZN703_HUMAN]	11.7446	10.68	1	4	4	4	8.72376e+06	1.48779	1		590	58.1859	8.79248
B2R721	cDNA, FLJ93240, highly similar to Homo sapiens insulin-degrading enzyme (IDE), mRNA OS=Homo sapiens PE=2 SV=1 - [B2R721_HUMAN]	11.7286	4.61	6	4	4	5	1.40832e+06				1019	117.736	6.60986
Q5R363	SFRS protein kinase 1 OS=Homo sapiens GN=SRPK1 PE=2 SV=1 - [Q5R363_HUMAN]	11.7013	7.31	5	3	3	4	4.91667e+06	1.56988	2	42.0676	547	61.9939	5.66846
E9PMZ9	Uncharacterized protein OS=Homo sapiens GN=PPP6R3 PE=4 SV=1 - [E9PMZ9_HUMAN]	11.7007	4.96	11	3	3	4	5.11367e+06				827	92.3504	4.62744
B4DQX7	Zyxin, isoform CRA_a OS=Homo sapiens GN=ZYX PE=2 SV=1 - [B4DQX7_HUMAN]	11.6994	9.4	8	3	3	5	7.18237e+06	0.774789	1		415	45.046	8.22119
E9PID8	Uncharacterized protein OS=Homo sapiens GN=CSTF2 PE=4 SV=1 - [E9PID8_HUMAN]	11.6879	9.82	6	3	3	3	2.23127e+07	1.93932	2	28.7427	438	46.6365	8.03076
Q8NCW5	Apolipoprotein A-I-binding protein OS=Homo sapiens GN=APOA1BP PE=1 SV=2 - [AIBP_HUMAN]	11.6162	10.42	5	2	2	4	6.84093e+07	0.668203	2	24.0793	288	31.6542	7.66455
E9PPW7	Uncharacterized protein OS=Homo sapiens GN=NDUFS8 PE=4 SV=1 - [E9PPW7_HUMAN]	11.6075	21.2	6	3	3	4	3.70229e+06	3.42649	1		184	20.6431	6.7417
C9JE91	Uncharacterized protein OS=Homo sapiens GN=KIF1A PE=3 SV=1 - [C9JE91_HUMAN]	11.5649	2.24	13	1	3	5	1.35752e+07				1471	165.93	5.2876
P61964	WD repeat-containing protein 5 OS=Homo sapiens GN=WDR5 PE=1 SV=1 - [WDR5_HUMAN]	11.5639	15.27	1	3	3	4	3.1502e+06	0.637961	1		334	36.5655	8.26514
Q0QEY7	Succinate dehydrogenase complex subunit B (Fragment) OS=Homo sapiens GN=SDHB PE=2 SV=1 - [Q0QEY7_HUMAN]	11.5623	17.25	2	3	3	4	3.07916e+07	0.422124	2	190.987	255	28.8873	8.52881
P05114	Non-histone chromosomal protein HMG-14 OS=Homo sapiens GN=HMGN1 PE=1 SV=3 - [HMGN1_HUMAN]	11.5069	26	7	2	2	4	1.93256e+06				100	10.6526	9.59814
Q5T3Q7	HEAT repeat containing 1 OS=Homo sapiens GN=HEATR1 PE=2 SV=1 - [Q5T3Q7_HUMAN]	11.4985	2.52	10	4	4	4	6.55082e+06				2063	233.127	6.59521
P04080	Cystatin-B OS=Homo sapiens GN=CSTB PE=1 SV=2 - [CYTB_HUMAN]	11.4886	12.24	1	1	1	4	1.9437e+08	1.9648	2	30.4149	98	11.1326	7.56201
Q5T0D3	Cytidine monophosphate (UMP-CMP) kinase 1, cytosolic OS=Homo sapiens GN=CMPK1 PE=2 SV=1 - [Q5T0D3_HUMAN]	11.4858	14.88	7	2	2	4	2.89066e+06				168	19.002	9.12939
P08754	Guanine nucleotide-binding protein G(k) subunit alpha OS=Homo sapiens GN=GNAI3 PE=1 SV=3 - [GNAI3_HUMAN]	11.4778	15.82	24	2	4	5	2.65545e+07				354	40.5063	5.69385
Q96I60	PFKM protein (Fragment) OS=Homo sapiens GN=PFKM PE=2 SV=2 - [Q96I60_HUMAN]	11.4715	7.63	8	3	3	3	1.0151e+07				747	81.4914	7.62061
O15397	Importin-8 OS=Homo sapiens GN=IPO8 PE=1 SV=2 - [IPO8_HUMAN]	11.4549	3.09	3	2	3	4	1.33289e+07				1037	119.861	5.16064
Q0QD40	Retinol dehydrogenase 11 (Fragment) OS=Homo sapiens GN=RDH11 PE=2 SV=1 - [Q0QD40_HUMAN]	11.4497	25.15	3	3	3	4	1.36501e+07	2.02549	1		171	18.7581	9.08545
Q96J17	NOLC1 protein OS=Homo sapiens GN=NOLC1 PE=2 SV=1 - [Q96J17_HUMAN]	11.3885	11.72	3	4	4	5	1.96626e+07	0.880872	2	166.147	418	44.1546	9.59814
P00568	Adenylate kinase isoenzyme 1 OS=Homo sapiens GN=AK1 PE=1 SV=3 - [KAD1_HUMAN]	11.3869	15.98	4	3	3	6	1.71646e+07	0.992137	3	73.0702	194	21.6213	8.63135
Q9Y333	U6 snRNA-associated Sm-like protein LSm2 OS=Homo sapiens GN=LSM2 PE=1 SV=1 - [LSM2_HUMAN]	11.3849	20	1	1	1	3	1.09838e+08	0.61703	1		95	10.8276	6.52197
B7Z1I2	Aspartate aminotransferase OS=Homo sapiens PE=2 SV=1 - [B7Z1I2_HUMAN]	11.3748	14.21	4	4	4	5	1.93849e+07	1.33353	3	9.58789	366	40.9788	7.18115
E7EMV0	Uncharacterized protein OS=Homo sapiens GN=DIAPH1 PE=4 SV=1 - [E7EMV0_HUMAN]	11.3469	4.87	13	3	3	4	2.8706e+06	1.31212	1		863	94.5346	5.37646
B4DRK5	cDNA FLJ59584, highly similar to Mitochondrial-processing peptidase alpha subunit, mitochondrial (EC 3.4.24.64) OS=Homo sapiens PE=2 SV=1 - [B4DRK5_HUMAN]	11.3248	12.84	3	3	3	4	4.06387e+06				257	28.2233	6.75635
Q9NUJ1	Abhydrolase domain-containing protein 10, mitochondrial OS=Homo sapiens GN=ABHD10 PE=1 SV=1 - [ABHDA_HUMAN]	11.2814	11.44	3	2	2	3	4.37605e+06				306	33.9107	8.57275
B4DPJ9	cDNA FLJ57073, highly similar to Double-stranded RNA-binding protein Staufenhomolog 1 OS=Homo sapiens PE=2 SV=1 - [B4DPJ9_HUMAN]	11.2744	13.04	7	2	2	4	1.89949e+07				230	24.9896	7.15186
B4DYB4	cDNA FLJ57668, highly similar to Nucleoporin NUP53 OS=Homo sapiens PE=2 SV=1 - [B4DYB4_HUMAN]	11.2519	14.89	6	3	3	4	5.23663e+06				309	33.0987	9.36377
Q5QTQ6	MSTP010 OS=Homo sapiens PE=2 SV=1 - [Q5QTQ6_HUMAN]	11.2197	21.3	5	3	3	3	4.43197e+07	0.551678	1		216	24.6367	8.36768
A8MX32	Uncharacterized protein OS=Homo sapiens GN=RFC3 PE=4 SV=1 - [A8MX32_HUMAN]	11.2039	9.33	6	2	2	3	1.34276e+07	4.93547	1		300	34.2827	8.54346
Q12904	Aminoacyl tRNA synthase complex-interacting multifunctional protein 1 OS=Homo sapiens GN=AIMP1 PE=1 SV=2 - [AIMP1_HUMAN]	11.1999	19.23	3	4	4	4	4.09669e+07	1.7338	2	14.5688	312	34.3311	8.42627
B4DWI8	cDNA FLJ57805, highly similar to Homo sapiens paraspeckle component 1 (PSPC1), transcript variant alpha, mRNA OS=Homo sapiens PE=2 SV=1 - [B4DWI8_HUMAN]	11.1845	8.42	2	3	4	6	3.2354e+07	0.773253	1		463	52.5461	7.25439
P30566	Adenylosuccinate lyase OS=Homo sapiens GN=ADSL PE=1 SV=2 - [PUR8_HUMAN]	11.169	8.26	9	4	4	6	4.20525e+07	1.21267	2	97.2256	484	54.854	7.10791
P25787	Proteasome subunit alpha type-2 OS=Homo sapiens GN=PSMA2 PE=1 SV=2 - [PSA2_HUMAN]	11.1656	15.81	3	2	2	4	5.66108e+07	1.53936	1		234	25.8823	7.43018
C4P0D4	Disrupted in schizophrenia 1 isoform 47 OS=Homo sapiens GN=DISC1 PE=2 SV=1 - [C4P0D4_HUMAN]	11.1623	21.74	6	2	2	4	7.72895e+06	1.03468	1		138	16.1011	8.45557
E1CJE3	MHC class I antigen (Fragment) OS=Homo sapiens GN=HLA-C PE=3 SV=1 - [E1CJE3_HUMAN]	11.1386	23.08	631	1	4	4	4.58042e+06	0.532797	1		273	31.6423	5.8208
Q5T9A4	ATPase family AAA domain-containing protein 3B OS=Homo sapiens GN=ATAD3B PE=1 SV=1 - [ATD3B_HUMAN]	11.1172	6.02	7	1	3	7	4.82119e+07				648	72.5273	9.20264
Q5SV24	ATPase family, AAA domain containing 3A (Fragment) OS=Homo sapiens GN=ATAD3A PE=2 SV=1 - [Q5SV24_HUMAN]	11.111	8.41	13	2	4	8	3.85313e+07	3.10492	1		571	64.2043	9.43701
Q2NL82	Pre-rRNA-processing protein TSR1 homolog OS=Homo sapiens GN=TSR1 PE=1 SV=1 - [TSR1_HUMAN]	11.1076	4.73	1	3	3	4	5.93991e+06	1.71926	2	48.2452	804	91.7519	7.41553
Q06203	Amidophosphoribosyltransferase OS=Homo sapiens GN=PPAT PE=1 SV=1 - [PUR1_HUMAN]	11.1035	7.35	5	3	3	4	2.2665e+07	2.29962	1		517	57.3624	6.75635
A6NIW1	CD99 antigen, isoform CRA_b OS=Homo sapiens GN=CD99 PE=4 SV=1 - [A6NIW1_HUMAN]	11.0969	14.2	3	2	2	5	5.15139e+07	4.4163	1		169	17.1174	4.56396
Q5VTR2	E3 ubiquitin-protein ligase BRE1A OS=Homo sapiens GN=RNF20 PE=1 SV=2 - [BRE1A_HUMAN]	11.0907	3.69	5	3	3	4	3.32539e+06	3.8388	1		975	113.592	5.93506
B2R6N0	cDNA, FLJ93029, highly similar to Homo sapiens COP9 constitutive photomorphogenic homolog subunit 2 (Arabidopsis) (COPS2), mRNA OS=Homo sapiens PE=2 SV=1 - [B2R6N0_HUMAN]	11.0774	7.9	5	3	3	4	7.64379e+06				443	51.5831	5.5415
Q14756	LLDBP (Fragment) OS=Homo sapiens GN=LLDBP PE=2 SV=1 - [Q14756_HUMAN]	11.0369	5.76	2	2	2	4	3.00612e+06				521	58.3285	9.5542
Q7Z427	Putative MAPK activating protein OS=Homo sapiens PE=2 SV=1 - [Q7Z427_HUMAN]	11.0112	15.92	14	4	4	6	5.96322e+07	1.32259	2	8.37071	358	38.6797	5.31299
B4DMQ5	cDNA FLJ51998, highly similar to Ras-related protein Rab-2A OS=Homo sapiens PE=2 SV=1 - [B4DMQ5_HUMAN]	10.982	15.96	3	2	2	3	2.33993e+07	1.2417	2	34.5902	188	20.8343	6.11279
B3KQ33	cDNA FLJ32715 fis, clone TESTI2000784, highly similar to Importin-4 OS=Homo sapiens PE=2 SV=1 - [B3KQ33_HUMAN]	10.9702	5	12	4	4	4	2.15837e+07	2.59363	1		1081	118.651	4.95752
A8K0I0	cDNA FLJ75445, highly similar to Homo sapiens peptidylprolyl isomerase (cyclophilin)-like 2 (PPIL2), transcript variant 2, mRNA OS=Homo sapiens PE=2 SV=1 - [A8K0I0_HUMAN]	10.9125	10.96	4	3	3	4	1.28151e+07				520	58.7235	8.646
E7EQD1	Uncharacterized protein OS=Homo sapiens GN=TRA2B PE=4 SV=1 - [E7EQD1_HUMAN]	10.8737	6.35	7	1	1	3	7.69378e+06	0.773808	2	51.6934	252	29.1692	10.6382
A8K9B9	cDNA FLJ77391, highly similar to Homo sapiens EH-domain containing 4 (EHD4), mRNA OS=Homo sapiens PE=2 SV=1 - [A8K9B9_HUMAN]	10.8438	7.02	2	3	3	4	3.40637e+06				541	61.1175	6.65381
B7Z438	cDNA FLJ56352, highly similar to Succinyl-CoA ligase (GDP-forming) subunit alpha, mitochondrial (EC 6.2.1.4) OS=Homo sapiens PE=2 SV=1 - [B7Z438_HUMAN]	10.8097	6.45	5	1	1	3	1.59951e+07				248	26.4587	8.93896
A0PJ79	MRPL1 protein (Fragment) OS=Homo sapiens GN=MRPL1 PE=2 SV=1 - [A0PJ79_HUMAN]	10.782	13.25	2	3	3	4	5.72311e+06	2.3823	1		302	34.4245	9.39307
Q59GU6	Sorting nexin 1 isoform a variant (Fragment) OS=Homo sapiens PE=2 SV=1 - [Q59GU6_HUMAN]	10.7731	8.56	6	2	3	4	1.16461e+07	1.14147	2	15.8176	432	50.0679	6.97607
B3KPH8	cDNA FLJ31804 fis, clone NT2RI2009103, highly similar to Lon protease homolog, mitochondrial (EC 3.4.21.-) OS=Homo sapiens PE=2 SV=1 - [B3KPH8_HUMAN]	10.7606	4.59	10	3	3	4	2.27664e+07	1.34761	1		763	85.5016	6.11279
B4DET0	cDNA FLJ55900, highly similar to Pre-mRNA-splicing factor ATP-dependent RNA helicase PRP16 (EC 3.6.1.-) OS=Homo sapiens PE=2 SV=1 - [B4DET0_HUMAN]	10.7602	4.34	6	4	4	4	3.16265e+06				1220	139.594	6.58057
B2R4A2	cDNA, FLJ92016, highly similar to Homo sapiens ubiquinol-cytochrome c reductase binding protein (UQCRB), mRNA OS=Homo sapiens PE=4 SV=1 - [B2R4A2_HUMAN]	10.7529	25.23	5	2	2	3	4.27846e+07	0.872277	1		111	13.523	8.26514
D3DWB6	Ubiquitin carboxyl-terminal hydrolase OS=Homo sapiens GN=USP9X PE=3 SV=1 - [D3DWB6_HUMAN]	10.7253	2.02	7	4	4	4	1.21442e+07				2379	271.081	5.97314
B2R4V2	cDNA, FLJ92227, highly similar to Homo sapiens ribosomal protein L36a-like (RPL36AL), mRNA OS=Homo sapiens PE=3 SV=1 - [B2R4V2_HUMAN]	10.715	17.92	2	1	2	5	7.72619e+08				106	12.5189	10.6528
B2R823	cDNA, FLJ93703, highly similar to Homo sapiens putatative 28 kDa protein (LOC56902), mRNA OS=Homo sapiens PE=2 SV=1 - [B2R823_HUMAN]	10.7061	10.32	2	2	2	3	23443987	2.81869	2	103.855	252	27.9229	9.72998
Q96J73	NNP3 OS=Homo sapiens PE=2 SV=1 - [Q96J73_HUMAN]	10.701	3.66	4	1	1	3	7185055	13.5835	1		328	36.9953	8.93896
P13798	Acylamino-acid-releasing enzyme OS=Homo sapiens GN=APEH PE=1 SV=4 - [ACPH_HUMAN]	10.6996	7.51	3	4	4	5	1.51821e+07	0.947177	1		732	81.1726	5.47803
Q06323	Proteasome activator complex subunit 1 OS=Homo sapiens GN=PSME1 PE=1 SV=1 - [PSME1_HUMAN]	10.6948	21.29	4	5	5	6	8.95255e+06	1.37948	3	19.2734	249	28.705	6.02393
O60739	Eukaryotic translation initiation factor 1b OS=Homo sapiens GN=EIF1B PE=1 SV=2 - [EIF1B_HUMAN]	10.6799	12.39	3	1	1	3	4.83079e+07	27.4317	1		113	12.8157	7.37158
P43034	Platelet-activating factor acetylhydrolase IB subunit alpha OS=Homo sapiens GN=PAFAH1B1 PE=1 SV=2 - [LIS1_HUMAN]	10.6668	6.83	4	2	2	4	1.32246e+07	2.42198	1		410	46.6082	7.37158
O95881	Thioredoxin domain-containing protein 12 OS=Homo sapiens GN=TXNDC12 PE=1 SV=1 - [TXD12_HUMAN]	10.6628	13.37	1	2	2	3	8.33996e+07				172	19.1936	5.40186
Q5H9P4	Putative uncharacterized protein DKFZp686M19106 (Fragment) OS=Homo sapiens GN=DKFZp686M19106 PE=2 SV=1 - [Q5H9P4_HUMAN]	10.5937	5.63	4	4	4	4	1.67939e+07				924	99.7616	6.31592
Q05DJ2	MTAP protein OS=Homo sapiens GN=MTAP PE=2 SV=1 - [Q05DJ2_HUMAN]	10.5892	15.29	8	2	2	3	4.83466e+07	1.20155	1		242	26.7732	6.84424
Q9UF24	Putative uncharacterized protein DKFZp586K0821 (Fragment) OS=Homo sapiens GN=DKFZp586K0821 PE=2 SV=1 - [Q9UF24_HUMAN]	10.5813	13.68	5	2	2	4	2.026e+07	1.70432	2	66.0492	190	22.2043	5.47803
Q6FG99	RPLP1 protein OS=Homo sapiens GN=RPLP1 PE=4 SV=1 - [Q6FG99_HUMAN]	10.5707	51.75	1	1	2	3	91421162				114	11.5608	4.37354
Q96QK1	Vacuolar protein sorting-associated protein 35 OS=Homo sapiens GN=VPS35 PE=1 SV=2 - [VPS35_HUMAN]	10.5651	5.78	3	4	4	5	3.0905e+07	1.89286	2	93.7751	796	91.6489	5.49072
B4DE01	cDNA FLJ50113, highly similar to F-actin capping protein alpha-2 subunit OS=Homo sapiens PE=2 SV=1 - [B4DE01_HUMAN]	10.561	20.1	4	2	2	3	9.4486e+06				209	24.1521	7.35693
Q14694	Ubiquitin carboxyl-terminal hydrolase 10 OS=Homo sapiens GN=USP10 PE=1 SV=2 - [UBP10_HUMAN]	10.5578	3.63	2	2	2	3	4.82557e+07	1.7808	1		798	87.0798	5.31299
A6H8Y6	EML4 protein OS=Homo sapiens GN=EML4 PE=2 SV=1 - [A6H8Y6_HUMAN]	10.5558	4.01	15	3	3	4	4.49064e+07	0.786433	2	26.6091	923	102.395	6.06201
Q5T0P8	40S ribosomal protein S24 OS=Homo sapiens GN=RPS24 PE=2 SV=1 - [Q5T0P8_HUMAN]	10.5232	29.23	4	3	3	4	6.30056e+08	1.43371	1		130	15.0592	10.8872
Q5W011	RNA binding motif protein 17 (Fragment) OS=Homo sapiens GN=RBM17 PE=2 SV=1 - [Q5W011_HUMAN]	10.4414	13.21	6	2	2	4	7.89895e+06	0.682045	1		212	24.1613	6.18896
C8KIM0	Glutathion reductase delta8+9 alternative splicing variant OS=Homo sapiens GN=GSR PE=2 SV=1 - [C8KIM0_HUMAN]	10.4399	8.18	5	3	3	5	1.82689e+07	1.47678	2	11.2951	440	47.2372	8.74854
Q59G46	Thioredoxin-like 1 variant (Fragment) OS=Homo sapiens PE=2 SV=1 - [Q59G46_HUMAN]	10.4328	14.64	4	3	3	6	1.1551e+07	2.00186	2	267.942	280	31.3353	4.83057
A8K201	cDNA FLJ75605, highly similar to Homo sapiens CGI-115 protein (CGI-115), mRNA OS=Homo sapiens PE=2 SV=1 - [A8K201_HUMAN]	10.4259	11.97	2	3	3	5	3.62755e+06	4.50701	1		259	28.8972	5.37646
P54920	Alpha-soluble NSF attachment protein OS=Homo sapiens GN=NAPA PE=1 SV=3 - [SNAA_HUMAN]	10.4117	16.27	1	4	4	4	3.93401e+07	5.89866	1		295	33.2113	5.36377
Q5TA02	Glutathione S-transferase omega 1 (Fragment) OS=Homo sapiens GN=GSTO1 PE=2 SV=1 - [Q5TA02_HUMAN]	10.4048	14	5	3	3	6	4.03384e+07	1.26906	1		200	23.326	7.21045
B4DM27	cDNA FLJ54637, highly similar to Homo sapiens BAT2 domain containing 1 (BAT2D1), mRNA (Fragment) OS=Homo sapiens PE=2 SV=1 - [B4DM27_HUMAN]	10.3846	3.43	2	1	3	5	9.25788e+06				933	106.9	9.1001
Q6LER7	Alpha-galactosidase A (Fragment) OS=Homo sapiens GN=alpha-GalA PE=2 SV=1 - [Q6LER7_HUMAN]	10.3689	11.66	4	3	3	3	1.86796e+08	4.05732	1		403	45.7743	5.47803
P36551	Coproporphyrinogen-III oxidase, mitochondrial OS=Homo sapiens GN=CPOX PE=1 SV=3 - [HEM6_HUMAN]	10.3615	11.01	2	4	4	5	1.12401e+07	1.53094	2	180.845	454	50.12	8.25049
D6RCE9	Uncharacterized protein OS=Homo sapiens GN=TCEAL4 PE=4 SV=1 - [D6RCE9_HUMAN]	10.3605	40.66	7	3	3	3	4.39862e+06				91	10.2516	4.50049
P51571	Translocon-associated protein subunit delta OS=Homo sapiens GN=SSR4 PE=1 SV=1 - [SSRD_HUMAN]	10.2994	30.64	2	3	3	3	60401424				173	18.9866	6.15088
B2RDP6	cDNA, FLJ96709, highly similar to Homo sapiens glutamate rich WD repeat protein GRWD (GRWD), mRNA OS=Homo sapiens PE=2 SV=1 - [B2RDP6_HUMAN]	10.2714	11.43	4	3	3	4	1.70322e+07	2.95658	2	19.1829	446	49.3582	4.91943
Q96PU8	Protein quaking OS=Homo sapiens GN=QKI PE=1 SV=1 - [QKI_HUMAN]	10.2703	13.78	1	4	4	4	9.39929e+06	2.02589	1		341	37.6467	8.55811
Q8TAS0	ATP synthase gamma chain (Fragment) OS=Homo sapiens PE=2 SV=1 - [Q8TAS0_HUMAN]	10.2345	14.78	4	4	4	6	2.2207e+08	1.82341	5	101.457	291	32.2269	9.11475
B3KUM4	cDNA FLJ40239 fis, clone TESTI2023436, highly similar to Peptidyl-prolyl cis-trans isomerase NIMA-interacting 1 (EC 5.2.1.8) OS=Homo sapiens PE=2 SV=1 - [B3KUM4_HUMAN]	10.178	13.79	3	1	1	2	113324660	1.69136	1		145	16.1199	9.33447
Q53G42	mRNA decapping enzyme variant (Fragment) OS=Homo sapiens PE=2 SV=1 - [Q53G42_HUMAN]	10.136	5.64	2	1	1	2					337	38.586	6.37939
B7Z5H0	cDNA FLJ54129, highly similar to Nucleosome assembly protein 1-like 1 OS=Homo sapiens PE=2 SV=1 - [B7Z5H0_HUMAN]	10.1354	23.38	6	2	2	3	540652245	1.51508	1		154	17.9498	4.42432
B3KW63	cDNA FLJ42295 fis, clone TLIVE2008213, highly similar to DnaJ homolog subfamily B member 11 OS=Homo sapiens PE=2 SV=1 - [B3KW63_HUMAN]	10.1236	8.7	2	1	1	2	8.81752e+06				184	20.8797	5.47803
Q2MJK0	P16 protein (Fragment) OS=Homo sapiens GN=CDKN2A PE=2 SV=1 - [Q2MJK0_HUMAN]	10.1123	35.42	5	1	1	3	1.02826e+07	0.387188	1		48	5.06554	6.59521
B4DM97	cDNA FLJ55002, highly similar to Alpha-centractin OS=Homo sapiens PE=2 SV=1 - [B4DM97_HUMAN]	10.102	9.28	7	2	2	3	5.02827e+07	0.600463	2	16.0416	334	38.2507	6.96143
B4DE40	cDNA FLJ50114, highly similar to Spermine synthase (EC 2.5.1.22) OS=Homo sapiens PE=2 SV=1 - [B4DE40_HUMAN]	10.0922	17.45	2	3	3	3	1.2707e+07	2.26196	3	29.8793	275	31.0828	4.93213
B4DK00	cDNA FLJ58506 OS=Homo sapiens PE=2 SV=1 - [B4DK00_HUMAN]	10.0806	3.56	5	3	3	3	1.09854e+07				1236	137.142	8.73389
P20618	Proteasome subunit beta type-1 OS=Homo sapiens GN=PSMB1 PE=1 SV=2 - [PSB1_HUMAN]	10.0516	12.03	2	2	2	5	1.08624e+08	3.5973	2	113.118	241	26.4724	8.1333
A6NG79	Uncharacterized protein OS=Homo sapiens GN=PRCC PE=4 SV=1 - [A6NG79_HUMAN]	10.0457	7.63	5	2	2	3	3.3268e+06				459	48.93	5.50342
B1AMX0	Phosphohistidine phosphatase 1 OS=Homo sapiens GN=PHPT1 PE=4 SV=1 - [B1AMX0_HUMAN]	10.0426	9.68	3	1	1	4	3.64968e+07	3.51778	2	164.665	124	13.6627	7.47412
B4DPY2	cDNA FLJ59286, highly similar to Pre-mRNA-processing factor 40 homolog A (Fragment) OS=Homo sapiens PE=2 SV=1 - [B4DPY2_HUMAN]	10.0408	4.41	6	2	2	3	57014120	2.75343	1		816	92.8389	8.14795
Q5T9T9	RNA binding motif protein, X-linked-like 1 (Fragment) OS=Homo sapiens GN=RBMXL1 PE=4 SV=1 - [Q5T9T9_HUMAN]	10.0197	16.98	11	2	2	3	6.1566e+07	1.74751	2	69.4262	159	16.8396	10.3013
Q6ZS95	cDNA FLJ45715 fis, clone FELNG2000720, highly similar to CD166 antigen OS=Homo sapiens PE=2 SV=1 - [Q6ZS95_HUMAN]	10.0019	5.25	4	1	1	3	3.37668e+06	1.66139	1		305	33.8571	5.69385
Q59EY3	Sp1 transcription factor variant (Fragment) OS=Homo sapiens PE=2 SV=1 - [Q59EY3_HUMAN]	9.96311	10.83	4	3	3	3	4.89593e+06				563	58.4571	8.33838
C9JSL3	Uncharacterized protein OS=Homo sapiens GN=AKR7A2 PE=4 SV=1 - [C9JSL3_HUMAN]	9.8922	10.56	5	2	2	3	3.73083e+06				284	31.6606	6.52197
Q9Y5V3	Melanoma-associated antigen D1 OS=Homo sapiens GN=MAGED1 PE=1 SV=3 - [MAGD1_HUMAN]	9.89022	4.88	2	2	3	4	3.09928e+06				778	86.1073	5.8335
Q06210	Glucosamine--fructose-6-phosphate aminotransferase [isomerizing] 1 OS=Homo sapiens GN=GFPT1 PE=1 SV=3 - [GFPT1_HUMAN]	9.87999	6.15	1	3	3	4	1.9069e+07	2.69354	1		699	78.7563	7.10791
B5BU99	High glucose-regulated protein 8 OS=Homo sapiens GN=YTHDF2 PE=2 SV=1 - [B5BU99_HUMAN]	9.87128	7.02	6	2	4	7	1.12164e+08	6.70951	2	15.0081	570	61.2822	9.1001
Q8WXX5	DnaJ homolog subfamily C member 9 OS=Homo sapiens GN=DNAJC9 PE=1 SV=1 - [DNJC9_HUMAN]	9.84068	8.85	2	2	2	4	4.19234e+07	2.86067	1		260	29.8911	5.73193
Q9BZX2	Uridine-cytidine kinase 2 OS=Homo sapiens GN=UCK2 PE=1 SV=1 - [UCK2_HUMAN]	9.82742	18.39	2	4	4	4	1.24061e+07	5.62361	2	19.4678	261	29.2811	6.69775
E5RHJ2	Uncharacterized protein OS=Homo sapiens GN=ASPH PE=4 SV=1 - [E5RHJ2_HUMAN]	9.79651	38.05	17	2	2	3	974355				113	11.7798	6.78564
Q96GA9	Uncharacterized protein OS=Homo sapiens GN=CRK PE=2 SV=1 - [Q96GA9_HUMAN]	9.75495	14.22	2	2	2	3	5.20284e+06				204	22.8915	5.47803
Q96A33	Coiled-coil domain-containing protein 47 OS=Homo sapiens GN=CCDC47 PE=1 SV=1 - [CCD47_HUMAN]	9.74734	7.25	1	2	2	3	1.42451e+07				483	55.8383	4.86865
Q9NT62	Ubiquitin-like-conjugating enzyme ATG3 OS=Homo sapiens GN=ATG3 PE=1 SV=1 - [ATG3_HUMAN]	9.70779	11.46	1	3	3	4	3.38169e+07	1.37517	2	5.38584	314	35.8415	4.7417
B8ZWD8	Diazepam binding inhibitor, splice form 1D(1) OS=Homo sapiens GN=DBI PE=4 SV=1 - [B8ZWD8_HUMAN]	9.70501	12.7	7	1	1	5	5.13531e+07	1.61516	2	64.4821	63	7.2677	8.93896
B4DQV7	cDNA FLJ51947, highly similar to Epididymal secretory protein E1 OS=Homo sapiens PE=2 SV=1 - [B4DQV7_HUMAN]	9.70342	20	6	2	2	3	1.84489e+07	1.33569	2	34.2226	125	13.4068	8.33838
A0PJ61	RSL1D1 protein (Fragment) OS=Homo sapiens GN=RSL1D1 PE=2 SV=1 - [A0PJ61_HUMAN]	9.68214	9.32	6	3	3	4	1.1903e+07	1.48852	3	53.979	440	49.46	10.1255
P35270	Sepiapterin reductase OS=Homo sapiens GN=SPR PE=1 SV=1 - [SPRE_HUMAN]	9.67423	12.64	1	2	2	3	3.90483e+06				261	28.0308	8.04541
A8K6X0	cDNA FLJ76894 OS=Homo sapiens PE=2 SV=1 - [A8K6X0_HUMAN]	9.66009	6.77	2	2	2	4	9.17035e+06	0.731	2	18.9091	399	40.4562	5.50342
Q7Z4V5	Hepatoma-derived growth factor-related protein 2 OS=Homo sapiens GN=HDGFRP2 PE=1 SV=1 - [HDGR2_HUMAN]	9.63798	3.87	4	2	2	3	1.48378e+07				671	74.2722	7.48877
B4E2Z2	cDNA FLJ51193, highly similar to DNA mismatch repair protein Msh2 OS=Homo sapiens PE=2 SV=1 - [B4E2Z2_HUMAN]	9.63368	6.57	16	5	5	5	3.19145e+07	1.51059	1		868	97.2609	5.75732
Q9HAV7	GrpE protein homolog 1, mitochondrial OS=Homo sapiens GN=GRPEL1 PE=1 SV=2 - [GRPE1_HUMAN]	9.61546	15.21	3	3	3	4	1.20887e+07	0.7403	2	32.7174	217	24.2639	8.11865
Q9Y4W2	Protein LAS1 homolog OS=Homo sapiens GN=LAS1L PE=1 SV=2 - [LAS1L_HUMAN]	9.61443	4.09	4	2	2	3	2.96577e+06	0.967706	1		734	83.0128	4.729
O75937	DnaJ homolog subfamily C member 8 OS=Homo sapiens GN=DNAJC8 PE=1 SV=2 - [DNJC8_HUMAN]	9.6035	10.67	1	3	3	8	5.96589e+07	3.09873	3	40.8339	253	29.8234	9.05615
E9PCI9	Uncharacterized protein OS=Homo sapiens GN=FDPS PE=4 SV=1 - [E9PCI9_HUMAN]	9.58819	8.22	3	2	3	4	1.89747e+07	0.926813	1		353	40.5066	5.17334
A8K4K9	cDNA FLJ76169 OS=Homo sapiens PE=2 SV=1 - [A8K4K9_HUMAN]	9.58741	15.15	4	3	3	3	3.01684e+07	1.11726	1		297	34.8394	6.81494
O00505	Importin subunit alpha-3 OS=Homo sapiens GN=KPNA3 PE=1 SV=2 - [IMA3_HUMAN]	9.58215	8.64	6	3	3	3	5.67878e+07	1.73773	2	96.9839	521	57.7748	4.94482
B4DYA2	cDNA FLJ50292, highly similar to Squamous cell carcinoma antigen recognized byT-cells 3 OS=Homo sapiens PE=2 SV=1 - [B4DYA2_HUMAN]	9.57897	6.45	6	3	3	4	9.37836e+06	0.6669	1		527	59.4331	8.29443
B4DP98	cDNA FLJ56121, highly similar to Nuclear valosin-containing protein-like OS=Homo sapiens PE=2 SV=1 - [B4DP98_HUMAN]	9.55198	5.88	11	3	3	3	8.06105e+06				765	84.984	6.20166
Q96GX3	KIAA0118 protein (Fragment) OS=Homo sapiens PE=2 SV=1 - [Q96GX3_HUMAN]	9.53902	10.86	2	1	1	2	26735446	1.41219	1		175	19.3357	6.90283
A8K8C2	cDNA FLJ76932, highly similar to Homo sapiens tubulin-specific chaperone e (TBCE), mRNA OS=Homo sapiens PE=2 SV=1 - [A8K8C2_HUMAN]	9.51355	7.21	4	3	3	4	3.63928e+07	1.96604	1		527	59.295	6.75635
D6RE62	Uncharacterized protein OS=Homo sapiens GN=ENSA PE=4 SV=1 - [D6RE62_HUMAN]	9.49935	25.62	7	3	3	4	3.09716e+07	5.32711	1		121	13.5957	6.56592
B3KMB7	Pyrroline-5-carboxylate reductase family, member 2, isoform CRA_a OS=Homo sapiens GN=PYCR2 PE=2 SV=1 - [B3KMB7_HUMAN]	9.47374	10.85	7	1	2	4	29901842				212	22.2735	6.18896
Q9NQ88	Probable fructose-2,6-bisphosphatase TIGAR OS=Homo sapiens GN=TIGAR PE=1 SV=1 - [TIGAR_HUMAN]	9.4601	10.37	1	2	2	3	3.26955e+06	0.839297	2	20.2959	270	30.0431	7.69385
Q8N1G4	Leucine-rich repeat-containing protein 47 OS=Homo sapiens GN=LRRC47 PE=1 SV=1 - [LRC47_HUMAN]	9.42203	7.89	1	4	4	4	8.12064e+06	1.55059	2	113.934	583	63.4337	8.27979
E9PL57	Uncharacterized protein OS=Homo sapiens PE=4 SV=1 - [E9PL57_HUMAN]	9.41115	12.35	4	2	2	4	1.03177e+07	0.633432	1		170	19.5243	7.43018
P62834	Ras-related protein Rap-1A OS=Homo sapiens GN=RAP1A PE=1 SV=1 - [RAP1A_HUMAN]	9.41073	23.37	3	1	4	5	1.11937e+07				184	20.9737	6.66846
C9JL12	Uncharacterized protein OS=Homo sapiens GN=P4HA1 PE=4 SV=1 - [C9JL12_HUMAN]	9.40467	7.95	3	3	3	3	1.00508e+07				516	58.921	6.02393
C9JM46	Uncharacterized protein OS=Homo sapiens GN=GPD1L PE=3 SV=1 - [C9JM46_HUMAN]	9.39385	9.83	2	1	1	3	1.18971e+07				173	18.6307	5.63037
A6NN01	Histone H2A OS=Homo sapiens GN=H2AFV PE=3 SV=1 - [A6NN01_HUMAN]	9.3511	42.11	9	2	3	7	1.05194e+09				114	12.1387	10.4624
Q09161	Nuclear cap-binding protein subunit 1 OS=Homo sapiens GN=NCBP1 PE=1 SV=1 - [NCBP1_HUMAN]	9.3509	4.3	1	3	3	4	1.96655e+07	2.07991	2	84.6388	790	91.7805	6.43018
B4E269	Nuclear RNA export factor 1, isoform CRA_b OS=Homo sapiens GN=NXF1 PE=2 SV=1 - [B4E269_HUMAN]	9.30427	12.08	8	3	3	3	3.13302e+07	10.2279	1		356	40.4507	8.99756
Q07812	Apoptosis regulator BAX OS=Homo sapiens GN=BAX PE=1 SV=1 - [BAX_HUMAN]	9.27613	13.02	2	2	2	3	9.41414e+06				192	21.1708	5.22412
E9PJJ7	Uncharacterized protein OS=Homo sapiens GN=AP2A2 PE=4 SV=1 - [E9PJJ7_HUMAN]	9.25559	6.51	9	2	4	4	2.13262e+07				676	74.9139	6.41748
A8K067	cDNA FLJ75536, highly similar to Homo sapiens cysteinyl-tRNA synthetase (CARS), transcript variant1, mRNA (Fragment) OS=Homo sapiens PE=2 SV=1 - [A8K067_HUMAN]	9.24999	3.86	8	2	2	4	7.60255e+06	1.6272	2	150.637	647	73.377	6.37939
Q9NW21	cDNA FLJ10364 fis, clone NT2RM2001319 OS=Homo sapiens PE=2 SV=1 - [Q9NW21_HUMAN]	9.24855	21.35	5	2	2	3	5012818	4.92767	1		178	20.1801	7.79639
Q9Y2A7	Nck-associated protein 1 OS=Homo sapiens GN=NCKAP1 PE=1 SV=1 - [NCKP1_HUMAN]	9.24426	2.13	4	2	2	3	4486890	1.81607	1		1128	128.707	6.62451
B4E2W0	cDNA FLJ56214, highly similar to Trifunctional enzyme subunit beta, mitochondrial OS=Homo sapiens PE=2 SV=1 - [B4E2W0_HUMAN]	9.23526	9.29	10	4	4	6	4.49403e+07	1.67698	3	34.1674	452	48.8482	9.17334
Q9Y5P6	Mannose-1-phosphate guanyltransferase beta OS=Homo sapiens GN=GMPPB PE=1 SV=2 - [GMPPB_HUMAN]	9.1881	8.33	1	2	2	3	6.3672e+06	1.01477	1		360	39.8086	6.60986
B4DH17	cDNA FLJ59298, highly similar to Eukaryotic translation initiation factor 4 gamma 3 OS=Homo sapiens PE=2 SV=1 - [B4DH17_HUMAN]	9.1734	1.6	8	1	2	4	60090980				1189	134.066	5.43994
A1XKG3	Protein kinase CDK5 splicing variant OS=Homo sapiens PE=2 SV=1 - [A1XKG3_HUMAN]	9.13232	6.15	61	1	2	6	6.64526e+07	1.77706	1		260	29.5251	6.41748
B4DZC0	cDNA FLJ51771, highly similar to SWI/SNF-related matrix-associatedactin-dependent regulator of chromatin subfamily A member5 (EC 3.6.1.-) OS=Homo sapiens PE=2 SV=1 - [B4DZC0_HUMAN]	9.12855	5.83	9	5	5	5	5.42338e+06				995	116.683	8.33838
O96000	NADH dehydrogenase [ubiquinone] 1 beta subcomplex subunit 10 OS=Homo sapiens GN=NDUFB10 PE=1 SV=3 - [NDUBA_HUMAN]	9.11953	18.6	2	3	3	4	7.33723e+06	3.09868	2	54.7452	172	20.7632	8.48486
Q5TDH0	Protein DDI1 homolog 2 OS=Homo sapiens GN=DDI2 PE=1 SV=1 - [DDI2_HUMAN]	9.09603	2.26	1	1	1	4	23575841	1.63716	2	78.5732	399	44.4945	5.04639
B4DY36	cDNA FLJ51388, highly similar to SNW domain-containing protein 1 OS=Homo sapiens PE=2 SV=1 - [B4DY36_HUMAN]	9.09556	8.46	9	3	3	3	7.31215e+06				461	53.0512	9.59814
Q9NPF4	Probable tRNA threonylcarbamoyladenosine biosynthesis protein OSGEP OS=Homo sapiens GN=OSGEP PE=1 SV=1 - [OSGEP_HUMAN]	9.08796	8.06	1	2	2	3	4.66882e+06				335	36.4033	6.354
Q86UK7	Zinc finger protein 598 OS=Homo sapiens GN=ZNF598 PE=1 SV=1 - [ZN598_HUMAN]	9.08447	2.77	1	2	2	3	708963				904	98.5752	8.39697
B0AZT6	cDNA, FLJ79526 OS=Homo sapiens PE=4 SV=1 - [B0AZT6_HUMAN]	9.07612	28.97	4	3	3	6	2.25126e+07	1.96254	3	175.32	107	12.0058	7.60596
P60510	Serine/threonine-protein phosphatase 4 catalytic subunit OS=Homo sapiens GN=PPP4C PE=1 SV=1 - [PP4C_HUMAN]	9.07311	8.79	2	1	2	3	4.31791e+07				307	35.0574	5.05908
D3DVQ1	Leucine zipper-EF-hand containing transmembrane protein 1, isoform CRA_a OS=Homo sapiens GN=LETM1 PE=4 SV=1 - [D3DVQ1_HUMAN]	9.05875	4.29	2	2	2	3	1.6349e+07				559	63.5016	5.23682
P54727	UV excision repair protein RAD23 homolog B OS=Homo sapiens GN=RAD23B PE=1 SV=1 - [RD23B_HUMAN]	9.05557	14.91	10	5	6	7	1.62035e+08	2.08369	2	16.3902	409	43.1446	4.84326
B2R8J2	Malic enzyme OS=Homo sapiens PE=2 SV=1 - [B2R8J2_HUMAN]	9.0512	8.22	3	4	4	4	8.0565e+06	1.63267	1		584	65.4178	7.60596
B4E2S7	cDNA FLJ58780, highly similar to Homo sapiens lysosomal-associated membrane protein 2 (LAMP2), transcript variant LAMP2B, mRNA OS=Homo sapiens PE=2 SV=1 - [B4E2S7_HUMAN]	9.03064	5.51	4	2	2	4	7.4133e+06	1.08909	3	26.2893	363	39.7868	5.66846
Q96FJ2	Dynein light chain 2, cytoplasmic OS=Homo sapiens GN=DYNLL2 PE=1 SV=1 - [DYL2_HUMAN]	9.02256	24.72	1	1	1	2	3.18569e+06	0.592121	1		89	10.3431	7.37158
E7EU96	Uncharacterized protein OS=Homo sapiens GN=CSNK2A1 PE=4 SV=1 - [E7EU96_HUMAN]	9.02011	7.01	8	2	2	3	8.43352e+06	1.06414	2	25.3246	385	45.2819	7.94287
B4DTG6	cDNA FLJ54754, highly similar to Protein FAM61A OS=Homo sapiens PE=2 SV=1 - [B4DTG6_HUMAN]	9.01679	4.5	2	1	1	2	25980809				422	46.3831	9.53955
A8CZ64	Extracellular signal-regulated kinase-2 splice variant OS=Homo sapiens PE=2 SV=1 - [A8CZ64_HUMAN]	9.00839	18.04	13	4	4	4	2.37344e+07	0.852102	3	12.2593	316	36.4086	6.52197
Q14789	Golgin subfamily B member 1 OS=Homo sapiens GN=GOLGB1 PE=1 SV=2 - [GOGB1_HUMAN]	8.97473	1.63	8	4	4	4	1.0369e+07				3259	375.79	4.99561
O00487	26S proteasome non-ATPase regulatory subunit 14 OS=Homo sapiens GN=PSMD14 PE=1 SV=1 - [PSDE_HUMAN]	8.89792	9.35	5	2	2	4	2.42662e+07	1.10019	2	68.0077	310	34.5546	6.52197
C9JQ41	Uncharacterized protein OS=Homo sapiens GN=CCDC58 PE=4 SV=1 - [C9JQ41_HUMAN]	8.85671	20	3	2	2	3	2.21247e+07	1.46659	1		130	15.2869	8.88037
Q5JU42	Primase, polypeptide 2A, 58kDa (Fragment) OS=Homo sapiens GN=PRIM2A PE=2 SV=1 - [Q5JU42_HUMAN]	8.84725	12.06	3	3	3	3	2.50681e+07	3.46372	1		340	39.8038	8.42627
Q9NR45	Sialic acid synthase OS=Homo sapiens GN=NANS PE=1 SV=2 - [SIAS_HUMAN]	8.84578	7.24	3	2	2	4	7.23154e+06	0.787373	3	128.939	359	40.2815	6.7417
Q15287	RNA-binding protein with serine-rich domain 1 OS=Homo sapiens GN=RNPS1 PE=1 SV=1 - [RNPS1_HUMAN]	8.83631	4.92	1	1	1	2	2.31734e+07	1.42854	2	44.8736	305	34.1877	11.8394
B7Z600	cDNA FLJ53180, highly similar to Cullin-3 OS=Homo sapiens PE=2 SV=1 - [B7Z600_HUMAN]	8.82387	7.82	3	3	3	3	1.35422e+07	1.51164	1		550	63.2696	8.71924
P28072	Proteasome subunit beta type-6 OS=Homo sapiens GN=PSMB6 PE=1 SV=4 - [PSB6_HUMAN]	8.81272	11.3	1	2	2	3	1.68905e+08	1.80493	2	78.1478	239	25.3414	4.91943
B4DTT0	cDNA FLJ51090, highly similar to N-acetylglucosamine-6-sulfatase (EC 3.1.6.14) OS=Homo sapiens PE=2 SV=1 - [B4DTT0_HUMAN]	8.80374	5.54	7	2	2	3	3.65498e+07	2.99715	1		469	53.3863	7.76709
B4DDR3	cDNA FLJ52148, highly similar to Apoptosis inhibitor 5 OS=Homo sapiens PE=2 SV=1 - [B4DDR3_HUMAN]	8.77098	16.92	7	5	5	5	7.2377e+07	1.51892	2	39.7359	331	37.4847	8.67529
P30043	Flavin reductase OS=Homo sapiens GN=BLVRB PE=1 SV=3 - [BLVRB_HUMAN]	8.7695	6.8	1	1	1	3	8.2559e+06	1.19465	2	22.1014	206	22.1054	7.6499
D6R905	Uncharacterized protein OS=Homo sapiens GN=EXOSC9 PE=4 SV=1 - [D6R905_HUMAN]	8.76392	17.26	7	3	3	3	1.98984e+07	1.76158	2	6.15203	226	25.6412	7.1665
Q92665	28S ribosomal protein S31, mitochondrial OS=Homo sapiens GN=MRPS31 PE=1 SV=3 - [RT31_HUMAN]	8.75404	8.35	1	3	3	4	2.63259e+07	2.10851	1		395	45.2905	9.29053
A8K6I4	cDNA FLJ76877, highly similar to Homo sapiens superkiller viralicidic activity 2-like 2 (SKIV2L2), mRNA OS=Homo sapiens PE=2 SV=1 - [A8K6I4_HUMAN]	8.75296	5.47	3	5	5	5	9.67346e+06				1042	117.823	6.53662
A8K8F0	cDNA FLJ76436 OS=Homo sapiens PE=2 SV=1 - [A8K8F0_HUMAN]	8.74646	14.09	7	4	4	5	2.51681e+07	1.14091	2	68.206	298	33.1936	5.60498
P46977	Dolichyl-diphosphooligosaccharide--protein glycosyltransferase subunit STT3A OS=Homo sapiens GN=STT3A PE=1 SV=2 - [STT3A_HUMAN]	8.70304	4.11	6	2	3	6	5.39307e+07	1.89518	1		705	80.4768	8.07471
A6NE29	Coatomer protein complex, subunit epsilon, isoform CRA_e OS=Homo sapiens GN=COPE PE=4 SV=1 - [A6NE29_HUMAN]	8.68667	6.64	5	1	1	2	1.43653e+06				256	28.7546	5.2876
B4E168	Adenosylhomocysteinase OS=Homo sapiens GN=AHCYL1 PE=2 SV=1 - [B4E168_HUMAN]	8.67205	8.7	11	3	3	3	6068230				483	53.7189	7.44482
Q9UKY7	Protein CDV3 homolog OS=Homo sapiens GN=CDV3 PE=1 SV=1 - [CDV3_HUMAN]	8.66153	30.62	3	4	4	4	3.12687e+07	2.19092	3	28.9472	258	27.3184	6.40479
C9JSL9	Uncharacterized protein OS=Homo sapiens GN=EEA1 PE=4 SV=1 - [C9JSL9_HUMAN]	8.65065	3.33	3	2	3	3	2.27852e+08				1411	162.261	5.60498
Q13940	Calpastatin (Fragment) OS=Homo sapiens GN=CAST PE=2 SV=2 - [Q13940_HUMAN]	8.65004	8.52	23	2	2	3	1.89936e+07				317	33.9213	6.23975
Q9BW83	Intraflagellar transport protein 27 homolog OS=Homo sapiens GN=IFT27 PE=1 SV=1 - [IFT27_HUMAN]	8.64716	24.73	5	4	4	4	1.25465e+07				186	20.4673	5.41455
B7Z8H8	cDNA FLJ55014, highly similar to ADP-ribosylation factor GTPase-activating protein 1 OS=Homo sapiens PE=2 SV=1 - [B7Z8H8_HUMAN]	8.64481	9.9	9	2	2	3	6.50081e+06	2.22461	2	111.228	293	31.4569	5.41455
E9PAM3	Uncharacterized protein OS=Homo sapiens GN=LSM5 PE=4 SV=1 - [E9PAM3_HUMAN]	8.63615	37.1	2	1	1	2	59631950				62	6.84549	4.28467
P62304	Small nuclear ribonucleoprotein E OS=Homo sapiens GN=SNRPE PE=1 SV=1 - [RUXE_HUMAN]	8.62746	25	3	2	2	4	1.35821e+08	2.1096	1		92	10.7966	9.43701
A6NJZ9	Uncharacterized protein OS=Homo sapiens GN=NOC3L PE=4 SV=1 - [A6NJZ9_HUMAN]	8.58213	1.88	3	1	1	3	1.26608e+07				800	92.5656	9.17334
B1AMU7	Exosomal core protein CSL4 OS=Homo sapiens GN=RP11-452K12.9 PE=4 SV=1 - [B1AMU7_HUMAN]	8.58118	10.39	4	1	1	2	4.81193e+06	1.77934	2	24.661	154	16.7795	6.29053
B4DL87	cDNA FLJ52243, highly similar to Heat-shock protein beta-1 OS=Homo sapiens PE=2 SV=1 - [B4DL87_HUMAN]	8.57705	15.88	4	2	2	3	1.02207e+07				170	18.5245	6.94678
Q96FS1	CTNND1 protein (Fragment) OS=Homo sapiens GN=CTNND1 PE=2 SV=2 - [Q96FS1_HUMAN]	8.5706	5.06	9	3	3	3	7.7622e+06	1.34558	1		830	92.3307	7.15186
B4DEH8	cDNA FLJ57714, highly similar to Poly(A)-binding protein 2 OS=Homo sapiens PE=2 SV=1 - [B4DEH8_HUMAN]	8.56124	12.5	2	2	2	4	4.25765e+07	1.58437	1		168	18.9784	9.23193
P19623	Spermidine synthase OS=Homo sapiens GN=SRM PE=1 SV=1 - [SPEE_HUMAN]	8.54802	6.95	1	2	2	4	4.15418e+07	2.19908	2	58.0345	302	33.8027	5.49072
Q9GZT3	SRA stem-loop-interacting RNA-binding protein, mitochondrial OS=Homo sapiens GN=SLIRP PE=1 SV=1 - [SLIRP_HUMAN]	8.53174	33.03	1	3	3	4	2.0509e+07	1.2976	1		109	12.3414	10.2427
P04632	Calpain small subunit 1 OS=Homo sapiens GN=CAPNS1 PE=1 SV=1 - [CPNS1_HUMAN]	8.52083	11.94	2	3	3	4	1.10488e+07	3.02646	3	58.0763	268	28.2977	5.19873
B4DDB7	cDNA FLJ57945, highly similar to Xaa-Pro dipeptidase (EC 3.4.13.9) OS=Homo sapiens PE=2 SV=1 - [B4DDB7_HUMAN]	8.50236	2.56	7	1	1	3	1.3689e+07	2.07363	2	52.5211	429	47.2364	6.07471
Q08AF4	PKN2 protein OS=Homo sapiens GN=PKN2 PE=2 SV=1 - [Q08AF4_HUMAN]	8.49926	3.74	6	3	3	3	2.73777e+06	0.50168	2	14.9491	936	106.116	6.40479
A8K0D2	cDNA FLJ77740, highly similar to Homo sapiens 7-dehydrocholesterol reductase, mRNA OS=Homo sapiens PE=2 SV=1 - [A8K0D2_HUMAN]	8.49779	6.32	10	3	3	4	8.67577e+06	2.6676	1		475	54.4338	8.77783
Q4W5L2	Putative uncharacterized protein SNCA (Fragment) OS=Homo sapiens GN=SNCA PE=2 SV=1 - [Q4W5L2_HUMAN]	8.48833	35.29	3	2	2	2	3.21648e+06	0.535185	1		102	10.1835	9.5249
A8K9E1	cDNA FLJ77957, highly similar to Homo sapiens HBS1-like (S. cerevisiae) (HBS1L), mRNA OS=Homo sapiens PE=2 SV=1 - [A8K9E1_HUMAN]	8.48224	5.99	12	3	3	3	9.49967e+06	1.61827	1		684	75.4556	6.60986
B7Z783	cDNA FLJ61435, moderately similar to Adenosine kinase (EC 2.7.1.20) OS=Homo sapiens PE=2 SV=1 - [B7Z783_HUMAN]	8.47418	4.26	5	1	1	3	6.71724e+06				305	34.0624	6.72705
A0PJK4	NUP43 protein (Fragment) OS=Homo sapiens GN=NUP43 PE=2 SV=1 - [A0PJK4_HUMAN]	8.47355	8.36	5	2	2	5	1.351e+07	3.27653	2	18.4625	287	31.5945	6.23975
P22059	Oxysterol-binding protein 1 OS=Homo sapiens GN=OSBP PE=1 SV=1 - [OSBP1_HUMAN]	8.44753	3.72	1	2	2	3	5.87074e+06	0.710967	2	41.4596	807	89.3646	7.29834
Q6ZQU3	cDNA FLJ46889 fis, clone UTERU3017995, highly similar to Homo sapiens likely ortholog of rat p47 (p47) OS=Homo sapiens PE=1 SV=1 - [Q6ZQU3_HUMAN]	8.44687	30.77	1	2	3	3	2.5634e+06				143	15.4481	8.22119
B4DT77	cDNA FLJ54149, highly similar to Annexin A7 OS=Homo sapiens PE=2 SV=1 - [B4DT77_HUMAN]	8.43774	14.58	7	4	4	5	1.43022e+07	2.24995	1		336	37.7809	7.18115
B3KY75	cDNA FLJ45475 fis, clone BRSTN2017151, weakly similar to COP9 signalosome complex subunit 7a OS=Homo sapiens PE=4 SV=1 - [B3KY75_HUMAN]	8.43401	12.96	4	1	1	3	3.59423e+06	6.67863	1		108	11.4468	8.20654
Q13011	Delta(3,5)-Delta(2,4)-dienoyl-CoA isomerase, mitochondrial OS=Homo sapiens GN=ECH1 PE=1 SV=2 - [ECH1_HUMAN]	8.41804	8.23	1	2	2	3	2.14647e+07	1.2508	1		328	35.7934	8.00146
B4DN60	cDNA FLJ52703, highly similar to Asparaginyl-tRNA synthetase, cytoplasmic (EC6.1.1.22) OS=Homo sapiens PE=2 SV=1 - [B4DN60_HUMAN]	8.3998	12.04	2	2	2	2	5.57009e+06	0.432685	1		299	34.899	5.021
Q9Y3D6	Mitochondrial fission 1 protein OS=Homo sapiens GN=FIS1 PE=1 SV=2 - [FIS1_HUMAN]	8.38543	15.79	1	2	2	3	4.04242e+06	1.84511	2	15.8054	152	16.927	8.79248
P05204	Non-histone chromosomal protein HMG-17 OS=Homo sapiens GN=HMGN2 PE=1 SV=3 - [HMGN2_HUMAN]	8.37868	13.33	1	1	1	3	3.8635e+06				90	9.38706	9.99365
Q12792	Twinfilin-1 OS=Homo sapiens GN=TWF1 PE=1 SV=3 - [TWF1_HUMAN]	8.35948	9.14	1	2	2	3	7715187				350	40.2577	6.96143
Q567R0	UQCRH protein OS=Homo sapiens GN=UQCRH PE=2 SV=1 - [Q567R0_HUMAN]	8.35865	9.41	2	1	1	4	20701981	2.00736	1		85	9.94683	5.45264
B4DRY5	cDNA FLJ54538, highly similar to Transportin-2 OS=Homo sapiens PE=2 SV=1 - [B4DRY5_HUMAN]	8.35511	2.61	8	1	2	4	2.16848e+07	0.886988	1		880	99.6012	4.98291
B4DMK6	cDNA FLJ60055, highly similar to Rattus norvegicus Ssu72 RNA polymerase II CTD phosphatase homolog, mRNA OS=Homo sapiens PE=2 SV=1 - [B4DMK6_HUMAN]	8.35322	19.66	4	3	3	3	5.97261e+06				178	20.247	6.66846
E9PGF9	Uncharacterized protein OS=Homo sapiens GN=MGEA5 PE=4 SV=1 - [E9PGF9_HUMAN]	8.3356	3.94	3	3	3	4	4.4296e+06	0.783262	2	620.222	863	96.869	5.021
Q9H7E9	UPF0488 protein C8orf33 OS=Homo sapiens GN=C8orf33 PE=1 SV=1 - [CH033_HUMAN]	8.33057	6.99	1	1	1	2	3.87679e+06	11.8344	1		229	24.9769	9.94971
B4DXY2	cDNA FLJ50288, highly similar to Transcription initiation factor IIF alpha subunit (EC 2.7.11.1) OS=Homo sapiens PE=2 SV=1 - [B4DXY2_HUMAN]	8.31895	8.8	5	3	3	3	5.40989e+06				432	48.4523	8.36768
O95782	AP-2 complex subunit alpha-1 OS=Homo sapiens GN=AP2A1 PE=1 SV=3 - [AP2A1_HUMAN]	8.31373	4.2	7	2	4	4	2.26489e+07	0.431619	2	484.569	977	107.478	7.03467
O43598	Deoxyribonucleoside 5'-monophosphate N-glycosidase OS=Homo sapiens GN=RCL PE=1 SV=1 - [RCL_HUMAN]	8.28078	10.34	1	1	1	2	2.0498e+07				174	19.0966	5.04639
Q9NTZ6	RNA-binding protein 12 OS=Homo sapiens GN=RBM12 PE=1 SV=1 - [RBM12_HUMAN]	8.27598	4.51	7	3	3	3	7.74891e+06	3.24619	1		932	97.3334	8.63135
Q9Y3D7	Mitochondrial import inner membrane translocase subunit TIM16 OS=Homo sapiens GN=PAM16 PE=1 SV=2 - [TIM16_HUMAN]	8.24908	18.4	1	1	1	2	2.28637e+07				125	13.8162	9.70068
P38432	Coilin OS=Homo sapiens GN=COIL PE=1 SV=1 - [COIL_HUMAN]	8.22666	6.94	1	3	3	3	8.73576e+06	2.49061	1		576	62.5699	9.0708
B4DVT8	cDNA FLJ60173, highly similar to Zinc-finger protein ZPR1 OS=Homo sapiens PE=2 SV=1 - [B4DVT8_HUMAN]	8.20338	5.88	2	2	2	3	6.4611e+06	2.54528	1		408	45.8126	4.84326
O95400	CD2 antigen cytoplasmic tail-binding protein 2 OS=Homo sapiens GN=CD2BP2 PE=1 SV=1 - [CD2B2_HUMAN]	8.20095	12.9	1	3	3	3	27193989	5.12254	1		341	37.6232	4.61475
Q9BVG4	UPF0368 protein Cxorf26 OS=Homo sapiens GN=CXorf26 PE=1 SV=1 - [CX026_HUMAN]	8.2007	11.59	1	2	2	3	13806034	0.913981	2	414.307	233	26.0407	4.79248
Q9BTW9	Tubulin-specific chaperone D OS=Homo sapiens GN=TBCD PE=1 SV=2 - [TBCD_HUMAN]	8.16328	3.27	3	3	3	3	1.50743e+07				1192	132.515	6.18896
B4DL80	cDNA FLJ57525, highly similar to Cell division cycle protein 27 homolog OS=Homo sapiens PE=2 SV=1 - [B4DL80_HUMAN]	8.13381	5.5	5	3	3	3	6.85011e+06				763	84.8349	7.31299
A5PKY0	EPS15L1 protein (Fragment) OS=Homo sapiens GN=EPS15L1 PE=2 SV=1 - [A5PKY0_HUMAN]	8.10971	4.33	8	2	2	2	3.6862e+06	2.99532	1		600	66.3069	5.26221
Q9NQT5	Exosome complex component RRP40 OS=Homo sapiens GN=EXOSC3 PE=1 SV=3 - [EXOS3_HUMAN]	8.10928	10.18	3	2	2	3	1.11867e+07				275	29.5534	8.104
P62861	40S ribosomal protein S30 OS=Homo sapiens GN=FAU PE=1 SV=1 - [RS30_HUMAN]	8.10882	16.95	2	1	1	4	2.02202e+08	1.75507	1		59	6.64382	12.147
B3KUS6	cDNA FLJ40512 fis, clone TESTI2046439, highly similar to Serine/threonine-protein kinase MAK (EC 2.7.11.22) OS=Homo sapiens PE=2 SV=1 - [B3KUS6_HUMAN]	8.10202	7.64	61	1	2	5	8.6026e+07				288	33.6171	8.90967
B4DKX4	cDNA FLJ58014, highly similar to Homo sapiens programmed cell death 4, transcript variant 1, mRNA OS=Homo sapiens PE=2 SV=1 - [B4DKX4_HUMAN]	8.10058	7.25	6	2	2	2	7.08927e+06				455	50.1974	5.46533
C9J2Z4	Uncharacterized protein OS=Homo sapiens GN=EHD1 PE=4 SV=1 - [C9J2Z4_HUMAN]	8.09963	11.44	9	3	3	3	4.95404e+06				306	34.6991	6.13818
E5RFP0	Uncharacterized protein OS=Homo sapiens GN=NUDCD2 PE=4 SV=1 - [E5RFP0_HUMAN]	8.0986	21.97	2	2	2	3	1.052e+07				132	14.7362	4.67822
Q14739	Lamin-B receptor OS=Homo sapiens GN=LBR PE=1 SV=2 - [LBR_HUMAN]	8.08166	7.97	4	4	4	5	1.08397e+07	4.29646	1		615	70.658	9.36377
Q9Y570	Protein phosphatase methylesterase 1 OS=Homo sapiens GN=PPME1 PE=1 SV=3 - [PPME1_HUMAN]	8.0659	5.44	1	2	2	4	2.03814e+06	1.34572	1		386	42.2882	5.97314
A8K132	cDNA FLJ75476, highly similar to Homo sapiens glutaminase (GLS), mRNA OS=Homo sapiens PE=2 SV=1 - [A8K132_HUMAN]	8.04816	4.93	3	1	2	2	4.34766e+06	3.39461	1		669	73.4619	7.76709
B3KNW7	cDNA FLJ30606 fis, clone CTONG2000330, highly similar to Probable global transcription activator SNF2L4 (EC 3.6.1.-) OS=Homo sapiens PE=2 SV=1 - [B3KNW7_HUMAN]	8.03426	3.93	11	2	2	2	2.10991e+07				737	85.6047	6.45557
B7Z3C2	cDNA FLJ54688, highly similar to Homo sapiens pericentrin 1 (PCNT1), mRNA OS=Homo sapiens PE=2 SV=1 - [B7Z3C2_HUMAN]	8.01701	7.1	5	2	2	3	3.77995e+06	0.632696	2	6.04061	324	36.8889	5.51611
Q9UPS8	Ankyrin repeat domain-containing protein 26 OS=Homo sapiens GN=ANKRD26 PE=1 SV=3 - [ANR26_HUMAN]	8.01081	2.34	3	2	3	3	1250992				1709	196.202	5.71924
P31937	3-hydroxyisobutyrate dehydrogenase, mitochondrial OS=Homo sapiens GN=HIBADH PE=1 SV=2 - [3HIDH_HUMAN]	8.00417	13.99	1	2	3	3	7.26961e+06				336	35.3058	8.1333
B3KRC6	cDNA FLJ34004 fis, clone FCBBF1000232, highly similar to Cytochrome P450 51A1 (EC 1.14.13.70) OS=Homo sapiens PE=2 SV=1 - [B3KRC6_HUMAN]	7.97387	8.69	3	3	3	3	6.14629e+06	0.386514	1		449	51.3894	8.47021
Q96B43	Methionine aminopeptidase (Fragment) OS=Homo sapiens PE=2 SV=1 - [Q96B43_HUMAN]	7.93345	11.86	5	2	2	3					253	28.212	6.11279
A8MRA5	Uncharacterized protein OS=Homo sapiens GN=WDHD1 PE=4 SV=1 - [A8MRA5_HUMAN]	7.92999	2.78	9	2	2	2	2.58277e+06				1006	112.634	5.73193
B4DDD2	cDNA FLJ53008, highly similar to Dihydrofolate reductase (EC 1.5.1.3) OS=Homo sapiens PE=2 SV=1 - [B4DDD2_HUMAN]	7.92526	24.44	6	3	3	5	3.14605e+07	2.35871	1		135	15.6621	6.34131
E9PAV9	Uncharacterized protein OS=Homo sapiens GN=GPATCH4 PE=4 SV=1 - [E9PAV9_HUMAN]	7.90585	7.47	6	2	2	2	7.86951e+06	4.40634	1		375	42.5755	9.30518
B3KPS6	cDNA FLJ32137 fis, clone PEBLM2000479, highly similar to Proto-oncogene tyrosine-protein kinase Fyn (EC 2.7.10.2) OS=Homo sapiens PE=2 SV=1 - [B3KPS6_HUMAN]	7.90427	5.36	79	2	3	6	40384656				485	54.5763	6.84424
P56385	ATP synthase subunit e, mitochondrial OS=Homo sapiens GN=ATP5I PE=1 SV=2 - [ATP5I_HUMAN]	7.89197	34.78	1	2	2	4	8.75067e+07	3.74077	2	19.9034	69	7.92833	9.34912
C9IZN5	Uncharacterized protein OS=Homo sapiens GN=NDUFA5 PE=4 SV=1 - [C9IZN5_HUMAN]	7.88701	21.51	3	3	3	5	4.06087e+07	2.86981	2	176.885	93	10.6875	5.90967
B4DW94	cDNA FLJ50714, moderately similar to Ras-related protein Rap-1b OS=Homo sapiens PE=2 SV=1 - [B4DW94_HUMAN]	7.88172	31.39	10	1	4	4	1.44869e+07	1.51211	1		137	15.3459	8.1333
D6RC32	Uncharacterized protein OS=Homo sapiens GN=SPAG9 PE=4 SV=1 - [D6RC32_HUMAN]	7.88109	2.67	10	3	3	4	5.21821e+06				1312	145.174	5.19873
B4DHS5	cDNA FLJ54678, highly similar to N(2),N(2)-dimethylguanosine tRNA methyltransferase (EC 2.1.1.32) OS=Homo sapiens PE=2 SV=1 - [B4DHS5_HUMAN]	7.87284	4.7	3	2	2	3	6.03362e+06				532	58.3436	6.96143
P36404	ADP-ribosylation factor-like protein 2 OS=Homo sapiens GN=ARL2 PE=1 SV=4 - [ARL2_HUMAN]	7.87001	21.74	2	4	4	4	1.82942e+07				184	20.8649	6.34131
B3KN82	cDNA FLJ13913 fis, clone Y79AA1000231, highly similar to Nucleolar protein NOP5 OS=Homo sapiens PE=2 SV=1 - [B3KN82_HUMAN]	7.84718	6.22	2	2	2	3	6.21339e+06	2.8102	1		466	52.2557	9.01221
P36543	V-type proton ATPase subunit E 1 OS=Homo sapiens GN=ATP6V1E1 PE=1 SV=1 - [VATE1_HUMAN]	7.83043	14.16	5	3	3	3	1.60986e+07				226	26.1288	8.00146
P51116	Fragile X mental retardation syndrome-related protein 2 OS=Homo sapiens GN=FXR2 PE=1 SV=2 - [FXR2_HUMAN]	7.82809	9.21	2	4	4	4	1.53589e+07				673	74.178	6.22705
B4E2Z8	cDNA FLJ61206, highly similar to Homo sapiens multiple substrate lipid kinase (MULK), mRNA OS=Homo sapiens PE=2 SV=1 - [B4E2Z8_HUMAN]	7.80686	9.64	5	3	3	3	4.7572e+07	0.735799	2	107.536	394	43.7576	6.34131
B7Z3S4	cDNA FLJ51981, highly similar to Histone deacetylase 1 OS=Homo sapiens PE=2 SV=1 - [B7Z3S4_HUMAN]	7.80392	13.79	16	2	2	4	3.27489e+07	2.93032	2	35.9866	174	19.7348	6.7124
B4DYM8	cDNA FLJ60373, highly similar to Zinc finger CCCH domain-containing protein11A OS=Homo sapiens PE=2 SV=1 - [B4DYM8_HUMAN]	7.77451	4.84	5	2	2	3	2.34344e+06				805	88.8484	6.91748
B4DUN3	cDNA FLJ54756, moderately similar to Homo sapiens nitric oxide synthase interacting protein (NOSIP), mRNA OS=Homo sapiens PE=2 SV=1 - [B4DUN3_HUMAN]	7.76536	7.83	3	1	1	2	1.5589e+07				166	17.9257	8.00146
Q7Z777	CLPB protein OS=Homo sapiens GN=CLPB PE=2 SV=1 - [Q7Z777_HUMAN]	7.76365	6.98	6	2	2	3	1.20343e+07				315	36.151	7.54736
E7EU09	Uncharacterized protein OS=Homo sapiens GN=FGFR1 PE=4 SV=1 - [E7EU09_HUMAN]	7.6813	2.73	73	1	2	5	4.51983e+07				733	81.9902	6.7417
E7EP42	Uncharacterized protein OS=Homo sapiens GN=TIMM23B PE=4 SV=1 - [E7EP42_HUMAN]	7.67999	14.36	9	2	2	3	20735639	2.16581	1		188	19.6948	7.79639
D3DP46	Signal peptidase complex subunit 3 homolog (S. cerevisiae), isoform CRA_a OS=Homo sapiens GN=SPCS3 PE=4 SV=1 - [D3DP46_HUMAN]	7.65323	17.78	2	3	3	4	2.48487e+07	1.18142	2	69.161	180	20.2996	8.96826
Q4LE47	NUP153 variant protein (Fragment) OS=Homo sapiens GN=NUP153 variant protein PE=2 SV=1 - [Q4LE47_HUMAN]	7.65144	2.96	5	3	3	3	2.37342e+07				1455	151.368	8.89502
Q9H936	Mitochondrial glutamate carrier 1 OS=Homo sapiens GN=SLC25A22 PE=1 SV=1 - [GHC1_HUMAN]	7.59828	14.55	1	2	2	2	6.59416e+06				323	34.4483	9.29053
O00273	DNA fragmentation factor subunit alpha OS=Homo sapiens GN=DFFA PE=1 SV=1 - [DFFA_HUMAN]	7.59283	8.16	2	2	2	3	1.74891e+07	0.813482	2	20.7217	331	36.4995	4.79248
B3KXI2	cDNA FLJ45429 fis, clone BRHIP3039057, highly similar to Protein transport protein Sec23A OS=Homo sapiens PE=2 SV=1 - [B3KXI2_HUMAN]	7.57544	4.44	6	2	2	3	3.76975e+06				563	63.0607	7.73779
B3KMP6	cDNA FLJ11861 fis, clone HEMBA1006885, highly similar to Proline synthetase co-transcribed bacterial homolog protein OS=Homo sapiens PE=2 SV=1 - [B3KMP6_HUMAN]	7.56344	9.36	6	2	2	3	1.79786e+07				235	25.9212	6.43018
B3KQG4	cDNA FLJ90411 fis, clone NT2RP3000022, highly similar to Serine/threonine-protein kinase ICK (EC 2.7.11.22) OS=Homo sapiens PE=2 SV=1 - [B3KQG4_HUMAN]	7.51534	3.16	60	1	2	5	5.81507e+07				632	71.41	9.78857
Q68D38	Putative uncharacterized protein DKFZp686O15119 (Fragment) OS=Homo sapiens GN=DKFZp686O15119 PE=2 SV=1 - [Q68D38_HUMAN]	7.50685	13.49	4	1	2	2	2.80475e+06				252	28.0205	5.79541
B0AZS5	cDNA, FLJ79515, highly similar to Kinesin-like protein KIF2 OS=Homo sapiens PE=2 SV=1 - [B0AZS5_HUMAN]	7.47779	2.88	4	2	2	3	9.82994e+06	1.77092	2	7.79867	660	74.9821	6.40479
C9J931	Uncharacterized protein OS=Homo sapiens GN=RHEB PE=4 SV=1 - [C9J931_HUMAN]	7.47765	32.91	4	2	2	2	5.98053e+07	2.45978	2	117.923	79	8.66837	6.02393
D3DS86	HECT domain containing 1, isoform CRA_a OS=Homo sapiens GN=HECTD1 PE=4 SV=1 - [D3DS86_HUMAN]	7.4762	1.38	3	3	3	3	3.22757e+06	0.861041	1		2610	289.187	5.35107
B3KN29	cDNA FLJ13371 fis, clone PLACE1000656, highly similar to PRA1 family protein 2 OS=Homo sapiens PE=2 SV=1 - [B3KN29_HUMAN]	7.44902	16.29	5	2	2	3	1.73537e+07				178	19.2775	9.18799
C9J2C4	Uncharacterized protein OS=Homo sapiens GN=DNAJB6 PE=4 SV=1 - [C9J2C4_HUMAN]	7.44271	13.6	24	3	3	3	1.01047e+07				228	25.3613	6.96143
P48059	LIM and senescent cell antigen-like-containing domain protein 1 OS=Homo sapiens GN=LIMS1 PE=1 SV=4 - [LIMS1_HUMAN]	7.4233	12.92	9	2	3	3	6.61643e+06				325	37.2258	8.04541
Q08945	FACT complex subunit SSRP1 OS=Homo sapiens GN=SSRP1 PE=1 SV=1 - [SSRP1_HUMAN]	7.4032	3.67	2	2	2	2	1.59579e+07				709	81.0244	6.87354
Q96F87	Putative uncharacterized protein (Fragment) OS=Homo sapiens PE=2 SV=1 - [Q96F87_HUMAN]	7.40259	3.73	10	2	2	2	4.9743e+06				857	94.3198	8.11865
B5LY67	Uridine monophosphate synthetase isoform E OS=Homo sapiens GN=UMPS PE=2 SV=1 - [B5LY67_HUMAN]	7.39173	6.43	6	2	2	4	1.45683e+07				342	37.6301	8.08936
B4DFL2	Isocitrate dehydrogenase [NADP] OS=Homo sapiens PE=2 SV=1 - [B4DFL2_HUMAN]	7.36573	9.75	5	2	3	3	3.65686e+06				400	45.1508	7.75244
P41214	Eukaryotic translation initiation factor 2D OS=Homo sapiens GN=EIF2D PE=1 SV=3 - [EIF2D_HUMAN]	7.34707	4.45	4	2	2	3	769629				584	64.6655	7.6499
Q9NPQ8	Synembryn-A OS=Homo sapiens GN=RIC8A PE=1 SV=3 - [RIC8A_HUMAN]	7.32706	4.71	5	1	2	3	1.07988e+08	1.27315	1		531	59.6715	5.32568
B2RB06	cDNA, FLJ95242, highly similar to Homo sapiens L-3-hydroxyacyl-Coenzyme A dehydrogenase, short chain (HADHSC), mRNA OS=Homo sapiens PE=2 SV=1 - [B2RB06_HUMAN]	7.32619	3.18	4	1	1	3	3.91118e+07	2.0856	2	148.918	314	34.2399	8.85107
Q92896	Golgi apparatus protein 1 OS=Homo sapiens GN=GLG1 PE=1 SV=2 - [GSLG1_HUMAN]	7.3033	2.21	2	2	2	2	5.8963e+06				1179	134.464	6.90283
P61619	Protein transport protein Sec61 subunit alpha isoform 1 OS=Homo sapiens GN=SEC61A1 PE=1 SV=2 - [S61A1_HUMAN]	7.29409	7.35	11	3	3	4	2.71703e+07	1.31106	1		476	52.2305	8.06006
Q9NYJ1	Coiled-coil-helix-coiled-coil-helix domain-containing protein 8 OS=Homo sapiens GN=CHCHD8 PE=1 SV=2 - [CHCH8_HUMAN]	7.28275	10.34	1	1	1	3	5401001				87	10.1277	6.03662
Q92979	Ribosomal RNA small subunit methyltransferase NEP1 OS=Homo sapiens GN=EMG1 PE=1 SV=4 - [NEP1_HUMAN]	7.27801	10.66	4	2	2	3	2.60176e+07				244	26.7032	9.17334
B2R4V4	cDNA, FLJ92232, highly similar to Homo sapiens barrier to autointegration factor 1 (BANF1), mRNA OS=Homo sapiens PE=4 SV=1 - [B2R4V4_HUMAN]	7.27773	21.35	2	2	2	4	1.94815e+08	1.93651	2	11.5025	89	10.01	6.0874
Q05BU6	SFRS11 protein (Fragment) OS=Homo sapiens GN=SFRS11 PE=2 SV=1 - [Q05BU6_HUMAN]	7.27555	10.16	9	2	2	3	9.20036e+07	1.68183	2	85.4168	246	24.8321	6.34131
Q15007	Pre-mRNA-splicing regulator WTAP OS=Homo sapiens GN=WTAP PE=1 SV=2 - [FL2D_HUMAN]	7.22803	7.07	4	2	2	2	3.87752e+06				396	44.2167	5.18604
Q59EZ3	Insulin-like growth factor 2 receptor variant (Fragment) OS=Homo sapiens PE=2 SV=1 - [Q59EZ3_HUMAN]	7.22565	1.16	3	2	2	2	1.71864e+07				2414	265.943	5.8335
D6RA00	Uncharacterized protein OS=Homo sapiens GN=ENOPH1 PE=4 SV=1 - [D6RA00_HUMAN]	7.22445	21.97	2	2	2	2	1.14321e+07	2.21666	1		173	19.1746	5.80811
E9PH82	Uncharacterized protein OS=Homo sapiens GN=FAM98A PE=4 SV=1 - [E9PH82_HUMAN]	7.22394	8.97	4	1	2	2	3.17449e+06				312	34.4091	8.27979
B4DSN3	cDNA FLJ60345, highly similar to Protein transport protein Sec24C OS=Homo sapiens PE=2 SV=1 - [B4DSN3_HUMAN]	7.22221	3.69	2	3	3	3	1.43385e+07	1.54337	2	0.206976	975	106.492	6.96143
Q14696	LDLR chaperone MESD OS=Homo sapiens GN=MESDC2 PE=1 SV=2 - [MESD_HUMAN]	7.21943	5.98	1	1	1	2	6.77981e+06	0.623925	1		234	26.0603	7.78174
Q96F88	Processing of 1, ribonuclease P/MRP subunit (S. cerevisiae) OS=Homo sapiens GN=POP1 PE=2 SV=1 - [Q96F88_HUMAN]	7.21843	3.13	3	2	3	4	2.76885e+06				1024	114.608	9.20264
B2BCH7	Inosine triphosphate pyrophosphatase transcript variant II OS=Homo sapiens GN=ITPA PE=2 SV=1 - [B2BCH7_HUMAN]	7.2142	17.51	4	2	2	2	7.83996e+07				177	19.5908	5.18604
B4E054	cDNA FLJ58444, highly similar to Vacuolar ATP synthase subunit H (EC 3.6.3.14) OS=Homo sapiens PE=2 SV=1 - [B4E054_HUMAN]	7.19497	7	5	2	2	2	3.78491e+06				457	52.6776	6.7417
Q5T1M5	FK506-binding protein 15 OS=Homo sapiens GN=FKBP15 PE=1 SV=2 - [FKB15_HUMAN]	7.17872	3.53	3	3	3	3	726039				1219	133.547	5.19873
B1PL87	Bid (Fragment) OS=Homo sapiens PE=2 SV=1 - [B1PL87_HUMAN]	7.17727	9.56	3	1	1	2	9349660	1.14976	1		136	15.326	8.60205
B5MC59	Replication protein A3, 14kDa, isoform CRA_a OS=Homo sapiens GN=RPA3 PE=4 SV=1 - [B5MC59_HUMAN]	7.15115	26.83	2	2	2	4	4.64037e+07	1.20817	3	4.68726	82	9.16459	4.53857
Q5J8M3	Transmembrane protein 85 OS=Homo sapiens GN=TMEM85 PE=1 SV=2 - [TMM85_HUMAN]	7.14153	15.3	1	2	2	3	1.02188e+06				183	20.0732	8.6167
P49770	Translation initiation factor eIF-2B subunit beta OS=Homo sapiens GN=EIF2B2 PE=1 SV=3 - [EI2BB_HUMAN]	7.14094	7.98	2	2	2	2	9.41287e+06				351	38.9649	6.16357
Q7Z612	Acidic ribosomal phosphoprotein P1 OS=Homo sapiens PE=4 SV=1 - [Q7Z612_HUMAN]	7.1227	52.21	3	1	2	2	151826824				113	11.3917	4.36084
P69849	Nodal modulator 3 OS=Homo sapiens GN=NOMO3 PE=2 SV=2 - [NOMO3_HUMAN]	7.12268	2.86	5	3	3	3	4.38818e+06				1222	134.049	5.66846
E9PDS7	Uncharacterized protein OS=Homo sapiens GN=ANXA11 PE=4 SV=1 - [E9PDS7_HUMAN]	7.10841	16.67	9	2	2	3	5.78443e+07	2.67064	1		162	18.2401	7.73779
E9PF63	Uncharacterized protein OS=Homo sapiens GN=ROCK2 PE=4 SV=1 - [E9PF63_HUMAN]	7.09482	2.97	5	3	3	3	6.31941e+06	0.265514	1		1145	133.183	5.78271
Q8WY22	BRI3-binding protein OS=Homo sapiens GN=BRI3BP PE=1 SV=1 - [BRI3B_HUMAN]	7.05567	6.77	1	1	1	2	2227541				251	27.8178	9.43701
E7EWI7	Uncharacterized protein OS=Homo sapiens GN=ANKRD17 PE=4 SV=1 - [E7EWI7_HUMAN]	7.04095	2.04	12	3	3	3	7.1188e+06				2010	210.403	6.44287
P55145	Mesencephalic astrocyte-derived neurotrophic factor OS=Homo sapiens GN=MANF PE=1 SV=3 - [MANF_HUMAN]	7.03191	12.09	2	2	2	3	4.61995e+07	2.29044	2	113.975	182	20.6868	8.68994
Q9P035	3-hydroxyacyl-CoA dehydratase 3 OS=Homo sapiens GN=PTPLAD1 PE=1 SV=2 - [HACD3_HUMAN]	7.01837	6.08	2	2	2	3	3.21535e+07	1.51348	1		362	43.1316	8.93896
Q9UMX5	Neudesin OS=Homo sapiens GN=NENF PE=1 SV=1 - [NENF_HUMAN]	7.01556	8.72	1	1	1	2	7.91245e+06	0.713936	1		172	18.8448	5.69385
B0QZ37	RAE1 RNA export 1 homolog (S. pombe) (Fragment) OS=Homo sapiens GN=RAE1 PE=4 SV=1 - [B0QZ37_HUMAN]	7.01113	14.94	6	1	1	2	7093679	1.6607	1		87	9.15217	4.64014
Q5T0Q6	Dihydropyrimidinase-like 4 OS=Homo sapiens GN=DPYSL4 PE=2 SV=1 - [Q5T0Q6_HUMAN]	6.9881	3.88	3	1	1	2	7.68941e+06				412	44.1681	6.65381
B4DLA3	cDNA FLJ58509, highly similar to Cullin-1 OS=Homo sapiens PE=2 SV=1 - [B4DLA3_HUMAN]	6.97208	3.56	6	2	2	3	4.30436e+06	3.79385	1		703	81.4638	7.62061
B7Z4J0	cDNA FLJ55790, highly similar to CLIP-associating protein 1 OS=Homo sapiens PE=2 SV=1 - [B7Z4J0_HUMAN]	6.96413	6.82	12	2	2	2	821695				440	48.487	6.72705
P15153	Ras-related C3 botulinum toxin substrate 2 OS=Homo sapiens GN=RAC2 PE=1 SV=1 - [RAC2_HUMAN]	6.96132	15.1	15	2	3	4	1.09493e+08	6.7697	1		192	21.4151	7.60596
Q9NYB0	Telomeric repeat-binding factor 2-interacting protein 1 OS=Homo sapiens GN=TERF2IP PE=1 SV=1 - [TE2IP_HUMAN]	6.96119	8.27	1	2	2	2	1.4127e+07				399	44.2328	4.729
P31350	Ribonucleoside-diphosphate reductase subunit M2 OS=Homo sapiens GN=RRM2 PE=1 SV=1 - [RIR2_HUMAN]	6.9573	8.48	5	3	3	3	7.22603e+06				389	44.8488	5.37646
B2RBI2	cDNA, FLJ95525, highly similar to Homo sapiens synapse associated protein 1, SAP47 homolog (Drosophila) (SYAP1), mRNA OS=Homo sapiens PE=2 SV=1 - [B2RBI2_HUMAN]	6.95195	9.09	5	2	2	2	8202227				352	39.8808	4.52588
B4DTM3	cDNA FLJ54310, highly similar to Phosphatidylinositol-binding clathrin assembly protein OS=Homo sapiens PE=2 SV=1 - [B4DTM3_HUMAN]	6.94644	5.81	21	2	2	2	4.87385e+07	2.15525	2	297.809	551	59.8096	8.76318
B4E189	cDNA FLJ51440, highly similar to Condensin complex subunit 2 OS=Homo sapiens PE=2 SV=1 - [B4E189_HUMAN]	6.9321	5.29	7	3	3	3	1.44116e+07				605	67.4527	4.86865
Q8WXD5	Gem-associated protein 6 OS=Homo sapiens GN=GEMIN6 PE=1 SV=1 - [GEMI6_HUMAN]	6.92833	7.78	1	1	1	2	5.89776e+06				167	18.8123	5.12256
O75402	Symplekin (Fragment) OS=Homo sapiens PE=2 SV=1 - [O75402_HUMAN]	6.88734	12.21	4	1	1	2	5.52312e+06				131	14.3025	4.85596
A8K849	cDNA FLJ75527, highly similar to Homo sapiens zinc finger RNA binding protein (ZFR), mRNA (Fragment) OS=Homo sapiens PE=2 SV=1 - [A8K849_HUMAN]	6.8831	4.44	5	2	2	2	4.36393e+06				631	66.267	9.33447
Q9UQR0	Sex comb on midleg-like protein 2 OS=Homo sapiens GN=SCML2 PE=1 SV=1 - [SCML2_HUMAN]	6.88095	3.71	2	2	2	2					700	77.2079	8.54346
Q9BWC7	COMT protein OS=Homo sapiens GN=COMT PE=2 SV=2 - [Q9BWC7_HUMAN]	6.87246	8.79	7	1	1	2	1.49763e+06				182	20.0322	5.60498
Q96ST3	Paired amphipathic helix protein Sin3a OS=Homo sapiens GN=SIN3A PE=1 SV=2 - [SIN3A_HUMAN]	6.86571	2.28	2	2	2	3	1.13721e+07	4.96789	2	85.8854	1273	145.085	7.25439
B7Z415	Quinoid dihydropteridine reductase, isoform CRA_c OS=Homo sapiens GN=QDPR PE=2 SV=1 - [B7Z415_HUMAN]	6.85838	11.84	3	1	1	2	1.67905e+06				152	16.0333	8.29443
B3KSS4	cDNA FLJ36858 fis, clone ASTRO2015185, highly similar to POLIOVIRUS RECEPTOR OS=Homo sapiens PE=2 SV=1 - [B3KSS4_HUMAN]	6.85336	3.87	3	1	1	2	149738				362	39.5547	6.66846
Q8N3V9	Putative uncharacterized protein DKFZp451A052 OS=Homo sapiens GN=DKFZp451A052 PE=2 SV=2 - [Q8N3V9_HUMAN]	6.84273	8.61	9	2	4	5	7.30149e+07				534	58.1542	9.17334
B4DWM6	cDNA FLJ57219, highly similar to Glutamine synthetase (EC 6.3.1.2) OS=Homo sapiens PE=2 SV=1 - [B4DWM6_HUMAN]	6.83734	10	2	1	1	2	1.32027e+06				160	18.149	7.85498
B7Z5F6	cDNA FLJ58044, highly similar to NEDD8-activating enzyme E1 catalytic subunit (EC 6.3.2.-) OS=Homo sapiens PE=2 SV=1 - [B7Z5F6_HUMAN]	6.83544	10.49	4	2	2	2	2.02791e+07				286	31.7052	5.10986
E5KSX8	Mitochondrial transcription factor A OS=Homo sapiens PE=4 SV=1 - [E5KSX8_HUMAN]	6.83374	8.54	4	2	2	3	2.61642e+07				246	29.0922	9.71533
B4DPM9	Serine hydroxymethyltransferase OS=Homo sapiens PE=2 SV=1 - [B4DPM9_HUMAN]	6.82286	7.25	7	1	2	2	5.25493e+07				345	37.6484	8.32373
Q9Y6D9	Mitotic spindle assembly checkpoint protein MAD1 OS=Homo sapiens GN=MAD1L1 PE=1 SV=2 - [MD1L1_HUMAN]	6.79631	4.46	8	2	3	3	4.20221e+07				718	83.0156	5.92236
Q14232	Translation initiation factor eIF-2B subunit alpha OS=Homo sapiens GN=EIF2B1 PE=1 SV=1 - [EI2BA_HUMAN]	6.7958	8.2	2	2	2	3	1.84385e+07	0.517943	1		305	33.6908	7.32764
B4DXX1	cDNA FLJ56040 OS=Homo sapiens PE=2 SV=1 - [B4DXX1_HUMAN]	6.78591	5.72	3	2	2	2	5.49402e+06				577	64.9918	8.47021
Q13895	Bystin OS=Homo sapiens GN=BYSL PE=1 SV=3 - [BYST_HUMAN]	6.77892	7.09	2	3	3	4	5.16526e+06	2.78526	1		437	49.57	8.11865
E5RJD2	Uncharacterized protein OS=Homo sapiens GN=DECR1 PE=4 SV=1 - [E5RJD2_HUMAN]	6.70646	8.61	6	1	1	2	1.12985e+07				151	15.8883	8.85107
Q6UXN9	WD repeat-containing protein 82 OS=Homo sapiens GN=WDR82 PE=1 SV=1 - [WDR82_HUMAN]	6.70643	6.39	1	1	1	2	1.09851e+08				313	35.0565	7.69385
B7Z4Z4	cDNA FLJ51918, highly similar to Peroxisomal membrane protein PEX14 OS=Homo sapiens PE=2 SV=1 - [B7Z4Z4_HUMAN]	6.6969	9.58	2	2	2	2					313	34.1921	4.84326
P04040	Catalase OS=Homo sapiens GN=CAT PE=1 SV=3 - [CATA_HUMAN]	6.68885	5.31	3	2	2	2	6.57282e+06				527	59.7188	7.38623
Q6PKG0	La-related protein 1 OS=Homo sapiens GN=LARP1 PE=1 SV=2 - [LARP1_HUMAN]	6.66964	3.47	2	3	3	3	8.46351e+06				1096	123.434	8.82178
P22061	Protein-L-isoaspartate(D-aspartate) O-methyltransferase OS=Homo sapiens GN=PCMT1 PE=1 SV=4 - [PIMT_HUMAN]	6.65926	11.89	4	2	2	2	1.11115e+08	2.1502	2	34.8806	227	24.6206	7.21045
A2A2F9	Chromosome 20 open reading frame 3 (Fragment) OS=Homo sapiens GN=C20orf3 PE=4 SV=1 - [A2A2F9_HUMAN]	6.65194	5.64	2	2	2	3	3.88244e+07	11.7294	1		408	45.2661	5.65576
Q5TEJ7	Replication protein A2, 32kDa (Fragment) OS=Homo sapiens GN=RPA2 PE=2 SV=1 - [Q5TEJ7_HUMAN]	6.65081	18.99	5	2	2	3	59476177				179	19.4206	6.07471
Q96P16	Regulation of nuclear pre-mRNA domain-containing protein 1A OS=Homo sapiens GN=RPRD1A PE=1 SV=1 - [RPR1A_HUMAN]	6.63969	9.94	2	1	2	2	9.78803e+06				312	35.6976	7.54736
Q7L576	Cytoplasmic FMR1-interacting protein 1 OS=Homo sapiens GN=CYFIP1 PE=1 SV=1 - [CYFP1_HUMAN]	6.6238	2	9	2	2	2	6.08098e+06				1253	145.089	6.90283
P46063	ATP-dependent DNA helicase Q1 OS=Homo sapiens GN=RECQL PE=1 SV=3 - [RECQ1_HUMAN]	6.61673	2.31	1	1	1	2	4694170	0.9771	1		649	73.41	7.88428
Q9UKX3	Myosin-13 OS=Homo sapiens GN=MYH13 PE=1 SV=2 - [MYH13_HUMAN]	6.61097	1.34	17	1	2	4	3.60945e+07				1938	223.465	5.68115
Q5LJB0	Ubiquitin carboxyl-terminal hydrolase L5 (Fragment) OS=Homo sapiens GN=UCHL5 PE=2 SV=1 - [Q5LJB0_HUMAN]	6.60512	13.18	12	3	3	3	3.45434e+06	2.02122	2	80.3849	258	29.0975	5.03369
Q9Y2Q5	Ragulator complex protein LAMTOR2 OS=Homo sapiens GN=LAMTOR2 PE=1 SV=1 - [LTOR2_HUMAN]	6.59877	24	2	2	2	2	2.13668e+07				125	13.4989	5.40186
B3KMN2	cDNA FLJ11695 fis, clone HEMBA1005019, highly similar to Homo sapiens SCC-112 protein (SCC-112), mRNA OS=Homo sapiens PE=2 SV=1 - [B3KMN2_HUMAN]	6.59425	9.01	3	2	2	2	7.15133e+06	1.79831	1		333	36.4385	8.74854
B2RE15	cDNA, FLJ96871, highly similar to Homo sapiens ADP-ribosylation-like factor 6 interacting protein 4(ARL6IP4), mRNA OS=Homo sapiens PE=2 SV=1 - [B2RE15_HUMAN]	6.58374	7.34	5	1	1	2	1.69429e+06				218	24.5609	10.9458
D6RFJ8	Uncharacterized protein OS=Homo sapiens GN=G3BP2 PE=4 SV=1 - [D6RFJ8_HUMAN]	6.56298	7.31	3	3	3	5	2.16316e+07	3.90031	2	97.8611	424	47.2629	7.73779
Q7KZX8	G1 to S phase transition 1 OS=Homo sapiens PE=2 SV=1 - [Q7KZX8_HUMAN]	6.55906	7.83	8	4	4	4	9.46496e+07	2.20212	3	103.931	498	55.6212	5.61768
Q5T8N1	Nucleoporin 133kDa OS=Homo sapiens GN=NUP133 PE=2 SV=1 - [Q5T8N1_HUMAN]	6.54796	2.53	5	2	2	2	1.57159e+07	5.98563	1		1068	118.201	5.13525
P59998	Actin-related protein 2/3 complex subunit 4 OS=Homo sapiens GN=ARPC4 PE=1 SV=3 - [ARPC4_HUMAN]	6.53832	11.31	6	2	2	3	1.66351e+07	1.22474	2	0.796606	168	19.6543	8.42627
Q08AL5	Ubiquitin carboxyl-terminal hydrolase OS=Homo sapiens GN=USP15 PE=2 SV=1 - [Q08AL5_HUMAN]	6.5285	3.36	13	3	3	3	6.5093e+06				952	109.287	5.14795
O75663	TIP41-like protein OS=Homo sapiens GN=TIPRL PE=1 SV=2 - [TIPRL_HUMAN]	6.50039	4.04	1	1	1	2	1.30614e+07				272	31.4237	5.90967
Q9NU22	Midasin OS=Homo sapiens GN=MDN1 PE=1 SV=2 - [MDN1_HUMAN]	6.49264	0.59	2	1	2	2					5596	632.42	5.68115
C9JGS5	Uncharacterized protein OS=Homo sapiens GN=PCM1 PE=4 SV=1 - [C9JGS5_HUMAN]	6.48347	1.36	12	2	2	2	1.9326e+06				1769	199.731	4.94482
C0IMW7	Smarce1 variant 6 OS=Homo sapiens PE=2 SV=1 - [C0IMW7_HUMAN]	6.47891	9.56	6	2	2	3	5.37452e+06				293	34.369	5.26221
Q13242	Serine/arginine-rich splicing factor 9 OS=Homo sapiens GN=SRSF9 PE=1 SV=1 - [SRSF9_HUMAN]	6.44464	5.43	1	1	1	2	10786470	2.15712	1		221	25.5264	8.646
Q3ZCW5	SUCLG2 protein (Fragment) OS=Homo sapiens GN=SUCLG2 PE=2 SV=1 - [Q3ZCW5_HUMAN]	6.44391	4.97	6	2	2	3	9.58807e+06	1.69761	1		362	38.7433	5.31299
B7Z6P7	cDNA FLJ50230, highly similar to Ribosome recycling factor, mitochondrial OS=Homo sapiens PE=2 SV=1 - [B7Z6P7_HUMAN]	6.44236	14.76	3	2	2	2	3.18398e+06				210	23.4956	9.99365
A6NM98	ARD1 homolog A, N-acetyltransferase (S. cerevisiae), isoform CRA_b OS=Homo sapiens GN=NAA10 PE=4 SV=1 - [A6NM98_HUMAN]	6.44198	17.73	6	2	2	2	1.68054e+07	0.984135	1		220	24.768	5.51611
A1X4P8	PMCA2a (Fragment) OS=Homo sapiens GN=ATP2B2 PE=2 SV=1 - [A1X4P8_HUMAN]	6.43945	4.04	15	2	2	2	5.01688e+06				693	78.0634	6.44287
A8KAK1	cDNA FLJ77398, highly similar to Homo sapiens UDP-glucose ceramide glucosyltransferase-like 1, transcript variant 2, mRNA OS=Homo sapiens PE=2 SV=1 - [A8KAK1_HUMAN]	6.41966	1.96	2	2	2	2	1.91115e+06				1531	174.897	5.51611
Q5T653	39S ribosomal protein L2, mitochondrial OS=Homo sapiens GN=MRPL2 PE=1 SV=2 - [RM02_HUMAN]	6.40929	4.59	1	1	1	2	5.6562e+06				305	33.2797	11.2974
O00767	Acyl-CoA desaturase OS=Homo sapiens GN=SCD PE=1 SV=2 - [ACOD_HUMAN]	6.40666	3.62	2	1	1	2	3.76872e+07	7.39478	1		359	41.4961	8.99756
Q59H95	Flightless I homolog variant (Fragment) OS=Homo sapiens PE=2 SV=1 - [Q59H95_HUMAN]	6.3878	2.36	5	2	2	2	2.36621e+07	4.96197	2	21.6132	1101	125.198	5.26221
A6H8X9	Centrosomal protein 170kDa OS=Homo sapiens GN=CEP170 PE=2 SV=1 - [A6H8X9_HUMAN]	6.38698	1.51	8	2	2	3	2.01437e+06				1460	161.34	7.00537
B4DM80	cDNA FLJ52563 OS=Homo sapiens PE=2 SV=1 - [B4DM80_HUMAN]	6.37921	3.41	6	1	1	2	8873232				293	32.6353	8.47021
Q8IX12	Cell division cycle and apoptosis regulator protein 1 OS=Homo sapiens GN=CCAR1 PE=1 SV=2 - [CCAR1_HUMAN]	6.3746	2.78	1	2	2	2	5.50728e+06				1150	132.739	5.75732
Q9Y4Z0	U6 snRNA-associated Sm-like protein LSm4 OS=Homo sapiens GN=LSM4 PE=1 SV=1 - [LSM4_HUMAN]	6.3578	7.19	1	1	1	3	8.98218e+06	0.619748	1		139	15.3399	9.99365
B4E1D9	cDNA FLJ55318, highly similar to Casein kinase I isoform alpha (EC 2.7.11.1) OS=Homo sapiens PE=2 SV=1 - [B4E1D9_HUMAN]	6.35046	14.47	9	2	2	2	7.9149e+06				228	26.7275	9.68604
O60841	Eukaryotic translation initiation factor 5B OS=Homo sapiens GN=EIF5B PE=1 SV=4 - [IF2P_HUMAN]	6.3485	2.87	4	3	3	3	3.24644e+07	1.5646	1		1220	138.742	5.49072
Q08379	Golgin subfamily A member 2 OS=Homo sapiens GN=GOLGA2 PE=1 SV=3 - [GOGA2_HUMAN]	6.34668	2.3	1	2	2	2	1.72287e+06	0.639772	1		1002	113.017	5.021
P36507	Dual specificity mitogen-activated protein kinase kinase 2 OS=Homo sapiens GN=MAP2K2 PE=1 SV=1 - [MP2K2_HUMAN]	6.33064	5.25	2	2	2	4	2.03603e+07	4.39003	1		400	44.3961	6.55127
A5D8W6	Mortality factor 4 like 1 OS=Homo sapiens GN=MORF4L1 PE=2 SV=1 - [A5D8W6_HUMAN]	6.32256	7.43	5	2	2	2	5.47367e+06				323	37.2373	9.11475
P61923	Coatomer subunit zeta-1 OS=Homo sapiens GN=COPZ1 PE=1 SV=1 - [COPZ1_HUMAN]	6.32018	16.38	4	2	2	2	3.18775e+07	1.2656	1		177	20.1855	4.80518
Q5VW33	Chromosome 1 open reading frame 58 (Fragment) OS=Homo sapiens GN=C1orf58 PE=2 SV=1 - [Q5VW33_HUMAN]	6.31159	9.3	4	1	1	2	3.87374e+06	0.581463	1		215	24.1834	7.09326
P37198	Nuclear pore glycoprotein p62 OS=Homo sapiens GN=NUP62 PE=1 SV=3 - [NUP62_HUMAN]	6.30735	2.68	1	1	1	2	1.75987e+07	1.00148	1		522	53.2225	5.31299
Q4VB87	EPB41 protein (Fragment) OS=Homo sapiens GN=EPB41 PE=2 SV=1 - [Q4VB87_HUMAN]	6.28254	4.07	10	2	2	2	423718				615	68.3662	5.90967
E5RGV5	Uncharacterized protein OS=Homo sapiens GN=TIA1 PE=4 SV=1 - [E5RGV5_HUMAN]	6.2715	15.97	8	1	2	3	1.04262e+07				144	15.8107	7.00537
Q4KMP7	TBC1 domain family member 10B OS=Homo sapiens GN=TBC1D10B PE=1 SV=3 - [TB10B_HUMAN]	6.24558	3.22	1	2	2	6	1.84519e+06	3.64959	2	42.8033	808	87.1447	9.18799
B3GUD4	Protein tyrosine phosphatase-2 (Fragment) OS=Homo sapiens GN=PTPN11 PE=2 SV=1 - [B3GUD4_HUMAN]	6.24513	14.71	3	1	1	2	6.32237e+06				102	11.5488	7.50342
B4YG72	ATP synthase subunit a OS=Homo sapiens GN=ATP6 PE=3 SV=1 - [B4YG72_HUMAN]	6.23935	19.91	251	2	2	4	7.77558e+06	1.23194	1		226	24.8009	10.0962
B3KW52	cDNA FLJ42145 fis, clone TESTI4000228, highly similar to Mus musculus ubiquitin family domain containing 1 (Ubfd1), mRNA OS=Homo sapiens PE=2 SV=1 - [B3KW52_HUMAN]	6.18728	9.68	2	1	1	2	14323010	0.843405	1		186	21.1329	8.93896
B4DIL8	cDNA FLJ59538, highly similar to Tuberin OS=Homo sapiens PE=2 SV=1 - [B4DIL8_HUMAN]	6.17906	1.36	5	2	2	2	2.70186e+06				1692	187.837	6.93213
C9IYD9	Uncharacterized protein OS=Homo sapiens GN=NUDCD3 PE=4 SV=1 - [C9IYD9_HUMAN]	6.17589	25.64	4	2	2	2	1.09161e+07				117	13.5607	4.79248
C9JXV8	Uncharacterized protein OS=Homo sapiens GN=ATXN2L PE=4 SV=1 - [C9JXV8_HUMAN]	6.17183	4	5	1	1	2	2.88239e+06				400	43.0653	7.02002
C9JSA3	Uncharacterized protein OS=Homo sapiens GN=PDCD10 PE=4 SV=1 - [C9JSA3_HUMAN]	6.16723	16.42	7	2	2	3	8.0433e+07	2.5398	3	59.0141	134	15.5799	4.81787
B4DGP6	cDNA FLJ53865, highly similar to Succinate semialdehyde dehydrogenase, mitochondrial (EC 1.2.1.24) OS=Homo sapiens PE=2 SV=1 - [B4DGP6_HUMAN]	6.16637	6.71	6	2	2	2	6.45926e+06	0.982193	1		447	48.3057	7.02002
A6NLT0	Mitochondrial ribosomal protein L11, isoform CRA_c OS=Homo sapiens GN=MRPL11 PE=3 SV=1 - [A6NLT0_HUMAN]	6.1579	9.94	3	1	1	2	4.06213e+07				181	19.4418	10.4771
O95239	Chromosome-associated kinesin KIF4A OS=Homo sapiens GN=KIF4A PE=1 SV=3 - [KIF4A_HUMAN]	6.15704	2.52	6	2	3	3	2.02091e+07				1232	139.794	6.26514
C9JB48	Uncharacterized protein OS=Homo sapiens GN=NAGK PE=4 SV=2 - [C9JB48_HUMAN]	6.15039	8.56	3	1	1	2					187	20.4272	6.1001
E9PN17	Uncharacterized protein OS=Homo sapiens GN=ATP5L PE=4 SV=1 - [E9PN17_HUMAN]	6.13189	26.32	2	2	2	3	5.9944e+07				76	8.44668	10.2866
O60287	Nucleolar pre-ribosomal-associated protein 1 OS=Homo sapiens GN=URB1 PE=1 SV=4 - [NPA1P_HUMAN]	6.12468	0.97	12	1	2	3	1.23813e+06	4.09921	1		2271	254.227	6.46826
P35237	Serpin B6 OS=Homo sapiens GN=SERPINB6 PE=1 SV=3 - [SPB6_HUMAN]	6.12281	8.24	4	2	2	2	2.55662e+07	1.1711	1		376	42.5941	5.2749
Q4TT76	OTTHUMP00000041238 (Fragment) OS=Homo sapiens GN=LA04NC01-25A3.2-001 PE=2 SV=1 - [Q4TT76_HUMAN]	6.1114	3.84	6	1	1	2	1.82062e+06				417	45.9214	7.09326
Q96DC0	DCI protein OS=Homo sapiens GN=DCI PE=2 SV=1 - [Q96DC0_HUMAN]	6.10384	12.76	2	3	3	3	3.99814e+07	0.763333	2	26.0648	243	26.965	6.771
B4DDR0	cDNA FLJ55674, highly similar to DNA-directed RNA polymerases III 80 kDa polypeptide (EC 2.7.7.6) OS=Homo sapiens PE=2 SV=1 - [B4DDR0_HUMAN]	6.08089	3.99	5	2	2	2	1.30408e+06				652	73.3471	7.09326
B3KPC1	cDNA FLJ31582 fis, clone NT2RI2002117, highly similar to Protein pelota homolog OS=Homo sapiens PE=2 SV=1 - [B3KPC1_HUMAN]	6.06817	3.64	2	1	1	2					385	43.3509	6.0874
Q5T1M7	60 kDa U4/U6 snRNP-specific spliceosomal protein OS=Homo sapiens GN=PRPF4 PE=2 SV=1 - [Q5T1M7_HUMAN]	6.06593	4.99	5	2	2	2	7.16345e+06	3.2284	1		521	58.2843	7.41553
Q9NZ63	Uncharacterized protein C9orf78 OS=Homo sapiens GN=C9orf78 PE=1 SV=1 - [CI078_HUMAN]	6.0655	10.03	5	2	2	2	3.37076e+06	0.738635	1		289	33.6671	6.7417
Q8NAK7	cDNA FLJ35172 fis, clone PLACE6013232 OS=Homo sapiens PE=2 SV=1 - [Q8NAK7_HUMAN]	6.06365	5.09	4	1	1	2	2.38631e+07	3.19725	1		216	25.017	4.51318
D3DPS3	Arginine/proline rich coiled-coil 1, isoform CRA_b OS=Homo sapiens GN=RPRC1 PE=4 SV=1 - [D3DPS3_HUMAN]	6.06121	4.52	5	3	3	3	622717				840	92.636	10.1108
Q8N766	Uncharacterized protein KIAA0090 OS=Homo sapiens GN=KIAA0090 PE=1 SV=1 - [K0090_HUMAN]	6.05042	2.92	1	2	2	2	7123240	1.85446	1		993	111.689	7.66455
O43920	NADH dehydrogenase [ubiquinone] iron-sulfur protein 5 OS=Homo sapiens GN=NDUFS5 PE=1 SV=3 - [NDUS5_HUMAN]	6.04842	22.64	1	2	2	2	2.8135e+07	1.97008	1		106	12.5094	9.14404
B3KR50	cDNA FLJ33691 fis, clone BRAWH2002976, highly similar to GROWTH FACTOR RECEPTOR-BOUND PROTEIN 2 OS=Homo sapiens PE=2 SV=1 - [B3KR50_HUMAN]	6.04714	5.53	3	1	1	2	9557262				217	25.1784	6.31592
A8KA19	cDNA FLJ75831, highly similar to Homo sapiens exportin, tRNA (nuclear export receptor for tRNAs) (XPOT), mRNA OS=Homo sapiens PE=2 SV=1 - [A8KA19_HUMAN]	6.04555	1.25	2	1	1	2	6.38656e+06				962	109.849	5.38916
C9JB80	Uncharacterized protein OS=Homo sapiens PE=4 SV=1 - [C9JB80_HUMAN]	6.04125	5.53	3	2	2	2	2.96669e+07				488	57.0281	4.7417
B4DS00	cDNA FLJ52229 OS=Homo sapiens PE=2 SV=1 - [B4DS00_HUMAN]	6.03986	18.71	3	2	2	2	3.17215e+07	1.51029	1		155	17.5519	6.27783
B4DDJ2	cDNA FLJ59459, highly similar to WW domain-binding protein 2 OS=Homo sapiens PE=2 SV=1 - [B4DDJ2_HUMAN]	6.03064	10.04	6	2	2	3	2.23523e+07				239	25.7903	5.98584
Q9NTH2	Putative uncharacterized protein DKFZp434H1014 (Fragment) OS=Homo sapiens GN=PACS1 PE=2 SV=1 - [Q9NTH2_HUMAN]	6.02988	20	5	1	1	2	49803214				70	7.89614	9.30518
P49773	Histidine triad nucleotide-binding protein 1 OS=Homo sapiens GN=HINT1 PE=1 SV=2 - [HINT1_HUMAN]	6.0298	12.7	6	2	2	6	135100093	0.742445	2	39.1737	126	13.7931	6.94678
O75947	ATP synthase subunit d, mitochondrial OS=Homo sapiens GN=ATP5H PE=1 SV=3 - [ATP5H_HUMAN]	6.02094	16.15	2	2	2	3	2.46565e+07	0.729624	1		161	18.4795	5.30029
P57740	Nuclear pore complex protein Nup107 OS=Homo sapiens GN=NUP107 PE=1 SV=1 - [NU107_HUMAN]	6.01053	4	4	2	2	2	2.2766e+06				925	106.307	5.42725
Q9NZ90	Uncharacterized bone marrow protein BM031 OS=Homo sapiens PE=2 SV=1 - [Q9NZ90_HUMAN]	6.00071	11.16	7	2	2	2	5.25135e+06	0.860079	2	126.596	233	26.8841	4.77979
Q8NBF2	NHL repeat-containing protein 2 OS=Homo sapiens GN=NHLRC2 PE=1 SV=1 - [NHLC2_HUMAN]	5.9959	1.93	1	1	1	2	9.61047e+06				726	79.3935	5.5542
Q59EW3	RAB18, member RAS oncogene family variant (Fragment) OS=Homo sapiens PE=2 SV=1 - [Q59EW3_HUMAN]	5.99305	20.47	8	2	2	2	4.88268e+06	6.83083	1		127	14.3981	5.32568
B2WTI3	Phosphatidylserine receptor transcript variant 1 OS=Homo sapiens GN=JMJD6 PE=2 SV=1 - [B2WTI3_HUMAN]	5.97859	3.88	3	1	1	2	1.92955e+07				335	39.217	9.53955
B7Z1J3	cDNA FLJ50447, highly similar to Squalene synthetase (EC 2.5.1.21) OS=Homo sapiens PE=2 SV=1 - [B7Z1J3_HUMAN]	5.97214	7.65	12	2	2	2	9.92283e+06				353	40.7435	5.97314
Q9BRX5	DNA replication complex GINS protein PSF3 OS=Homo sapiens GN=GINS3 PE=1 SV=1 - [PSF3_HUMAN]	5.95959	6.94	1	1	1	2					216	24.5192	5.33838
Q9HBB9	HC56 OS=Homo sapiens PE=2 SV=1 - [Q9HBB9_HUMAN]	5.95688	2.77	4	3	3	5	3.17208e+07	1.61492	3	28.378	1047	118.678	6.13818
B7Z514	cDNA FLJ50601, highly similar to Glutathione synthetase (EC 6.3.2.3) OS=Homo sapiens PE=2 SV=1 - [B7Z514_HUMAN]	5.95234	4.91	4	1	1	2	2.37377e+06	0.859245	1		346	38.155	7.1665
P28340	DNA polymerase delta catalytic subunit OS=Homo sapiens GN=POLD1 PE=1 SV=2 - [DPOD1_HUMAN]	5.95215	2.98	4	2	3	3	9.7115e+07				1107	123.553	7.03467
B4E0H3	cDNA FLJ53386, highly similar to Signal recognition particle receptor subunit alpha OS=Homo sapiens PE=2 SV=1 - [B4E0H3_HUMAN]	5.95072	4.43	4	2	2	2	2.9152e+07				610	66.5306	9.0415
Q9UPN9	E3 ubiquitin-protein ligase TRIM33 OS=Homo sapiens GN=TRIM33 PE=1 SV=3 - [TRI33_HUMAN]	5.94367	2.31	9	2	2	2	8.59522e+06				1127	122.456	6.66846
Q92615	La-related protein 4B OS=Homo sapiens GN=LARP4B PE=1 SV=3 - [LAR4B_HUMAN]	5.93961	4.47	4	2	2	2	6.57774e+06	3.09195	1		738	80.5026	6.91748
Q5T6P5	SLAIN motif family, member 1 (Fragment) OS=Homo sapiens GN=SLAIN1 PE=2 SV=1 - [Q5T6P5_HUMAN]	5.93894	28.57	11	2	2	2	7.40916e+06				84	9.53052	5.05908
C9JA28	Uncharacterized protein OS=Homo sapiens GN=SSR3 PE=4 SV=1 - [C9JA28_HUMAN]	5.92952	8.05	3	1	1	2	278963568	2.39817	1		174	20.1485	9.43701
Q86TU7	Histone-lysine N-methyltransferase setd3 OS=Homo sapiens GN=SETD3 PE=1 SV=1 - [SETD3_HUMAN]	5.92139	4.88	4	2	2	2	20397632				594	67.2152	5.96045
Q9NR33	DNA polymerase epsilon subunit 4 OS=Homo sapiens GN=POLE4 PE=1 SV=2 - [DPOE4_HUMAN]	5.90802	25.64	2	2	2	2	4.14156e+06				117	12.2013	4.91943
C9JXQ9	Uncharacterized protein OS=Homo sapiens GN=NDUFB4 PE=4 SV=1 - [C9JXQ9_HUMAN]	5.89411	22.5	3	1	1	2	1.30302e+06				80	9.53007	9.74463
B4DE16	cDNA FLJ53492, highly similar to Beta-catenin-like protein 1 OS=Homo sapiens PE=2 SV=1 - [B4DE16_HUMAN]	5.85187	4.48	3	3	3	4	7.16513e+06	1.21603	1		536	61.9316	5.08447
P78318	Immunoglobulin-binding protein 1 OS=Homo sapiens GN=IGBP1 PE=1 SV=1 - [IGBP1_HUMAN]	5.83911	3.54	1	1	1	2	2.99062e+06	0.305821	2	50.7688	339	39.1975	5.37646
P10644	cAMP-dependent protein kinase type I-alpha regulatory subunit OS=Homo sapiens GN=PRKAR1A PE=1 SV=1 - [KAP0_HUMAN]	5.8383	8.14	3	2	2	2	1.52946e+07				381	42.955	5.35107
E5KLB6	DNA ligase OS=Homo sapiens GN=LIG3 PE=3 SV=1 - [E5KLB6_HUMAN]	5.83683	2.74	4	2	2	2	1.05355e+07	2.23003	1		949	105.95	9.15869
B3KRB2	cDNA FLJ33964 fis, clone CTONG2019029, highly similar to Pseudouridylate synthase 7 homolog (EC 5.4.99.-) OS=Homo sapiens PE=2 SV=1 - [B3KRB2_HUMAN]	5.82306	4.69	4	2	2	2	1.54724e+06				661	74.9611	6.3667
E7ESN4	Uncharacterized protein OS=Homo sapiens GN=HLTF PE=4 SV=1 - [E7ESN4_HUMAN]	5.81657	7.59	7	2	2	2	4.39149e+07				395	44.7606	8.03076
B7Z6R0	Phosphomannomutase 2, isoform CRA_a OS=Homo sapiens GN=PMM2 PE=4 SV=1 - [B7Z6R0_HUMAN]	5.8111	10.08	4	1	1	2	4.00289e+06	1.64829	1		119	13.4192	8.79248
C9J8T3	Uncharacterized protein OS=Homo sapiens GN=GOLIM4 PE=4 SV=1 - [C9J8T3_HUMAN]	5.8086	1.65	2	1	1	3	3.34805e+06				668	78.7127	4.7417
Q8NB80	cDNA FLJ34106 fis, clone FCBBF3008073, highly similar to SPLICING FACTOR, ARGININE/SERINE-RICH 7 OS=Homo sapiens PE=1 SV=1 - [Q8NB80_HUMAN]	5.80608	15.33	6	2	2	3	4.34046e+07	1.0475	2	29.9793	137	15.8519	9.92041
O15400	Syntaxin-7 OS=Homo sapiens GN=STX7 PE=1 SV=4 - [STX7_HUMAN]	5.80335	11.11	2	2	2	2	18574370	1.00675	1		261	29.7973	5.5542
Q13423	NAD(P) transhydrogenase, mitochondrial OS=Homo sapiens GN=NNT PE=1 SV=3 - [NNTM_HUMAN]	5.79389	3.13	5	2	2	2	2.0945e+06				1086	113.823	8.08936
Q59FP7	Cytosine-specific methyltransferase (Fragment) OS=Homo sapiens PE=2 SV=1 - [Q59FP7_HUMAN]	5.78605	1.99	3	3	3	3	1.31798e+07				1606	181.905	7.6499
Q53SJ8	Putative uncharacterized protein C2orf5 (Fragment) OS=Homo sapiens GN=C2orf5 PE=2 SV=1 - [Q53SJ8_HUMAN]	5.78605	47.22	3	1	1	2	1.05243e+07				36	4.11006	4.00537
C9K0R9	Uncharacterized protein OS=Homo sapiens GN=IMPDH1 PE=4 SV=1 - [C9K0R9_HUMAN]	5.78041	7.27	12	1	2	3	5.6366e+07				289	31.1862	5.52881
Q59FF4	Huntingtin variant (Fragment) OS=Homo sapiens PE=2 SV=1 - [Q59FF4_HUMAN]	5.77914	1.57	3	2	2	5	4.36135e+07				1147	127.012	7.1958
Q96GD0	Pyridoxal phosphate phosphatase OS=Homo sapiens GN=PDXP PE=1 SV=2 - [PLPP_HUMAN]	5.77553	4.73	1	1	1	2	3917866				296	31.6783	6.55127
B0QY31	Casein kinase 1, epsilon (Fragment) OS=Homo sapiens GN=CSNK1E PE=4 SV=1 - [B0QY31_HUMAN]	5.77253	11.86	5	1	1	2	2.11473e+06				118	12.8596	11.4292
B4DDW7	cDNA FLJ57947, highly similar to L-aminoadipate-semialdehydedehydrogenase-phosphopantetheinyl transferase (EC 2.7.8.-) OS=Homo sapiens PE=2 SV=1 - [B4DDW7_HUMAN]	5.76651	5.8	2	1	1	3	8024816	1.44366	1		138	15.5641	9.77393
B4DWN1	cDNA FLJ52285, highly similar to Vesicular integral-membrane protein VIP36 OS=Homo sapiens PE=2 SV=1 - [B4DWN1_HUMAN]	5.76571	7.02	6	2	2	4	1.00949e+08	3.48912	1		285	32.5571	6.53662
B4DJG8	cDNA FLJ57117, highly similar to Charged multivesicular body protein 2b OS=Homo sapiens PE=2 SV=1 - [B4DJG8_HUMAN]	5.71546	16.86	3	3	3	3	2.08541e+07	2.57272	2	1.87442	172	19.0875	6.23975
D6R9R1	Methylcrotonoyl-Coenzyme A carboxylase 2 (Beta), isoform CRA_a OS=Homo sapiens GN=MCCC2 PE=4 SV=2 - [D6R9R1_HUMAN]	5.71395	7.6	4	2	2	2	6.73312e+06				329	36.3148	7.88428
O00743	Serine/threonine-protein phosphatase 6 catalytic subunit OS=Homo sapiens GN=PPP6C PE=1 SV=1 - [PPP6_HUMAN]	5.71189	7.87	4	2	2	2	3.22922e+06	1.35365	1		305	35.1215	5.69385
D3DWL9	Cleavage and polyadenylation specific factor 1, 160kDa, isoform CRA_a OS=Homo sapiens GN=CPSF1 PE=4 SV=1 - [D3DWL9_HUMAN]	5.70881	0.95	2	1	1	2	237358	1.17815	1		1365	151.89	6.32861
Q5VT66	MOSC domain-containing protein 1, mitochondrial OS=Homo sapiens GN=MOSC1 PE=1 SV=1 - [MOSC1_HUMAN]	5.70235	8.9	3	2	2	2	6.77464e+06	2.58514	2	135.012	337	37.4755	8.88037
O15047	Histone-lysine N-methyltransferase SETD1A OS=Homo sapiens GN=SETD1A PE=1 SV=3 - [SET1A_HUMAN]	5.70208	1.58	2	2	2	2	1.46809e+06				1707	185.92	5.13525
Q9ULC4	Malignant T cell-amplified sequence 1 OS=Homo sapiens GN=MCTS1 PE=1 SV=1 - [MCTS1_HUMAN]	5.69984	10.5	2	1	1	1	5.12758e+07				181	20.5418	8.82178
Q96HS1	Serine/threonine-protein phosphatase PGAM5, mitochondrial OS=Homo sapiens GN=PGAM5 PE=1 SV=2 - [PGAM5_HUMAN]	5.69153	9.69	1	3	3	4	1.84753e+07				289	31.9846	8.67529
B2RDW9	cDNA, FLJ96803, highly similar to Homo sapiens GTP binding protein 1 (GTPBP1), mRNA OS=Homo sapiens PE=2 SV=1 - [B2RDW9_HUMAN]	5.67158	2.4	2	1	1	2	3630508				584	63.4378	9.01221
Q5T1J5	Putative coiled-coil-helix-coiled-coil-helix domain-containing protein CHCHD2P9, mitochondrial OS=Homo sapiens GN=CHCHD2P9 PE=5 SV=1 - [CHCH9_HUMAN]	5.67003	8.61	2	1	1	2	3.64281e+07	11.9097	1		151	15.4797	9.89111
P98175	RNA-binding protein 10 OS=Homo sapiens GN=RBM10 PE=1 SV=3 - [RBM10_HUMAN]	5.66685	3.12	2	2	2	2	2.62722e+06				930	103.469	5.97314
B7Z9L2	cDNA, FLJ78876, highly similar to NADH-ubiquinone oxidoreductase 49 kDa subunit, mitochondrial (EC 1.6.5.3) OS=Homo sapiens PE=2 SV=1 - [B7Z9L2_HUMAN]	5.65626	13.42	4	2	2	2	1.89367e+07	1.46204	1		231	26.9525	5.65576
P04264	Keratin, type II cytoskeletal 1 OS=Homo sapiens GN=KRT1 PE=1 SV=6 - [K2C1_HUMAN]	5.65183	4.19	1	2	2	2	1.03356e+07				644	65.999	8.11865
A6NHU0	Uncharacterized protein OS=Homo sapiens GN=GPKOW PE=4 SV=3 - [A6NHU0_HUMAN]	5.65149	3.83	2	1	1	2	2.1358e+06				366	39.5187	6.88818
D6RFF0	Uncharacterized protein OS=Homo sapiens GN=LARP7 PE=4 SV=1 - [D6RFF0_HUMAN]	5.64793	9.03	2	2	2	2	1.36989e+06				299	34.4273	9.78857
Q6NXS2	PPP1R2 protein OS=Homo sapiens GN=PPP1R2 PE=2 SV=1 - [Q6NXS2_HUMAN]	5.63874	19.48	5	1	1	2	3.68711e+06				77	8.58625	8.44092
B4DZC3	cDNA FLJ55645, highly similar to 5'-3' exoribonuclease 2 (EC 3.1.11.-) OS=Homo sapiens PE=2 SV=1 - [B4DZC3_HUMAN]	5.62332	1.34	3	1	1	2	3.8904e+07	2.17151	1		896	102.351	7.63525
Q5XKP0	Protein QIL1 OS=Homo sapiens GN=QIL1 PE=1 SV=1 - [QIL1_HUMAN]	5.60575	16.95	1	1	1	2	3.91135e+06				118	13.0788	9.42236
B4DV47	cDNA FLJ57893, highly similar to Parafibromin OS=Homo sapiens PE=2 SV=1 - [B4DV47_HUMAN]	5.60307	5.7	2	2	2	3	5702393				316	35.9149	9.27588
E5RGN0	Uncharacterized protein OS=Homo sapiens GN=CDK16 PE=4 SV=1 - [E5RGN0_HUMAN]	5.58663	4.07	73	1	2	5	7.35134e+07	2.87318	1		393	44.102	8.51416
B3KXE7	cDNA FLJ45304 fis, clone BRHIP3003984, highly similar to IkappaB kinase complex-associated protein OS=Homo sapiens PE=2 SV=1 - [B3KXE7_HUMAN]	5.57887	3.05	9	2	2	2	1.94305e+06				983	111.444	6.26514
Q9BWJ5	Splicing factor 3B subunit 5 OS=Homo sapiens GN=SF3B5 PE=1 SV=1 - [SF3B5_HUMAN]	5.57093	30.23	1	2	2	2	7.94632e+06				86	10.1288	6.354
Q4W5K9	Putative uncharacterized protein LIM (Fragment) OS=Homo sapiens GN=LIM PE=2 SV=1 - [Q4W5K9_HUMAN]	5.56127	3.26	2	1	1	2	4.67667e+06				337	35.299	9.70068
E1P567	HD domain containing 2, isoform CRA_a OS=Homo sapiens GN=HDDC2 PE=4 SV=1 - [E1P567_HUMAN]	5.53824	13.13	3	1	1	2	4.33704e+07				99	11.4386	4.52588
Q9Y3Z3	SAM domain and HD domain-containing protein 1 OS=Homo sapiens GN=SAMHD1 PE=1 SV=2 - [SAMH1_HUMAN]	5.53633	3.99	2	2	2	2	8.19277e+06	2.07899	2	25.404	626	72.1548	7.13721
Q5T5U9	Selenophosphate synthetase 1 OS=Homo sapiens GN=SEPHS1 PE=2 SV=1 - [Q5T5U9_HUMAN]	5.51582	10.59	6	2	2	2	1.7583e+07				321	35.456	5.21143
Q7Z4W1	L-xylulose reductase OS=Homo sapiens GN=DCXR PE=1 SV=2 - [DCXR_HUMAN]	5.51179	12.3	1	2	2	2	1.81075e+07				244	25.8966	8.104
Q13546	Receptor-interacting serine/threonine-protein kinase 1 OS=Homo sapiens GN=RIPK1 PE=1 SV=3 - [RIPK1_HUMAN]	5.49266	4.17	3	2	2	2	8.34161e+06				671	75.8826	6.32861
Q9UBV8	Peflin OS=Homo sapiens GN=PEF1 PE=1 SV=1 - [PEF1_HUMAN]	5.47736	8.45	1	2	2	2	4.6108e+07				284	30.3613	6.53662
B4DZ22	cDNA FLJ54042, highly similar to ATP-binding cassette sub-family D member 3 OS=Homo sapiens PE=2 SV=1 - [B4DZ22_HUMAN]	5.47211	2.56	4	1	1	2	1.62512e+06				586	67.3159	8.95361
Q69YJ6	Putative uncharacterized protein DKFZp667N107 (Fragment) OS=Homo sapiens GN=DKFZp667N107 PE=2 SV=1 - [Q69YJ6_HUMAN]	5.46661	3.14	5	2	2	2	3.35209e+07	2.67075	1		733	84.0077	8.93896
P35527	Keratin, type I cytoskeletal 9 OS=Homo sapiens GN=KRT9 PE=1 SV=3 - [K1C9_HUMAN]	5.44608	4.82	1	2	2	2	1.01141e+06				623	62.0268	5.23682
B4DDX2	cDNA FLJ54590, highly similar to KH domain-containing, RNA-binding, signaltransduction-associated protein 1 OS=Homo sapiens PE=2 SV=1 - [B4DDX2_HUMAN]	5.44553	4.73	10	2	2	4	1.51061e+08	1.52784	2	59.0345	423	46.4303	8.80713
Q59EY1	RNA binding motif protein 15 variant (Fragment) OS=Homo sapiens PE=2 SV=1 - [Q59EY1_HUMAN]	5.43691	4.43	5	1	1	2	441453				316	34.2537	9.96436
B7ZLC9	GEMIN5 protein OS=Homo sapiens GN=GEMIN5 PE=2 SV=1 - [B7ZLC9_HUMAN]	5.42156	1.66	2	2	2	2	3.29612e+06				1507	168.326	6.62451
A8K1J3	cDNA FLJ78534, highly similar to Homo sapiens RAD23 homolog A (S. cerevisiae), mRNA OS=Homo sapiens PE=2 SV=1 - [A8K1J3_HUMAN]	5.41992	9.39	5	2	3	3	1.20693e+08				362	39.4416	4.60205
B4DMM1	cDNA FLJ58265, highly similar to Ubiquitin-protein ligase BRE1B (EC 6.3.2.-) OS=Homo sapiens PE=2 SV=1 - [B4DMM1_HUMAN]	5.41836	4.04	7	2	2	2	5.36191e+06	0.264621	1		693	79.0012	8.42627
B4DH22	cDNA FLJ59884, highly similar to Secernin-1 OS=Homo sapiens PE=2 SV=1 - [B4DH22_HUMAN]	5.40831	5.05	6	1	1	2	5290154				218	24.7819	4.7417
Q5QNY9	WD repeat domain 77 (Fragment) OS=Homo sapiens GN=WDR77 PE=2 SV=1 - [Q5QNY9_HUMAN]	5.39478	7.24	3	2	2	4	3.76325e+07	1.38534	1		290	30.9681	4.89404
B4DP99	cDNA FLJ51496, highly similar to Tyrosine-protein kinase CSK (EC 2.7.10.2) OS=Homo sapiens PE=2 SV=1 - [B4DP99_HUMAN]	5.39256	6.27	7	2	2	2	1.06719e+07	1.98424	1		399	44.7078	7.1958
E5RGS4	Uncharacterized protein OS=Homo sapiens GN=PFDN1 PE=4 SV=1 - [E5RGS4_HUMAN]	5.39244	9.4	2	1	1	2	19558794	1.7823	1		117	13.4571	5.51611
Q8WVD3	E3 ubiquitin-protein ligase RNF138 OS=Homo sapiens GN=RNF138 PE=1 SV=1 - [RN138_HUMAN]	5.36913	14.69	1	2	2	2	9.70668e+06				245	28.1742	6.93213
B8ZZU8	Transcription elongation factor B (SIII), polypeptide 2 (18kDa, elongin B), isoform CRA_b OS=Homo sapiens GN=TCEB2 PE=4 SV=1 - [B8ZZU8_HUMAN]	5.36464	16.81	3	2	2	4	5.85096e+07	3.8532	1		113	12.5193	4.97021
B4DXU4	cDNA FLJ51142, highly similar to XPA-binding protein 1 OS=Homo sapiens PE=2 SV=1 - [B4DXU4_HUMAN]	5.34308	8.6	5	2	2	2	7.94167e+06				279	31.8117	4.66553
Q9Y248	DNA replication complex GINS protein PSF2 OS=Homo sapiens GN=GINS2 PE=1 SV=1 - [PSF2_HUMAN]	5.34239	14.59	2	2	2	2	1.66069e+07	3.21921	1		185	21.414	5.43994
Q96EK5	KIF1-binding protein OS=Homo sapiens GN=KIAA1279 PE=1 SV=1 - [KBP_HUMAN]	5.32777	3.06	1	1	1	1	19208291				621	71.7684	5.49072
B3KT28	cDNA FLJ37524 fis, clone BRCAN2007119, highly similar to FAS-associated factor 1 OS=Homo sapiens PE=2 SV=1 - [B3KT28_HUMAN]	5.30744	5.39	5	2	2	2	3.44997e+06	1.34	1		464	53.6195	5.23682
Q15008	26S proteasome non-ATPase regulatory subunit 6 OS=Homo sapiens GN=PSMD6 PE=1 SV=1 - [PSMD6_HUMAN]	5.30575	6.68	6	2	2	2	12134292	1.47605	1		389	45.5023	5.61768
C9JBK1	Uncharacterized protein OS=Homo sapiens PE=4 SV=1 - [C9JBK1_HUMAN]	5.29805	5.31	3	2	2	2	7.689e+06				414	46.3028	4.65283
B7Z6I5	Peroxisomal biogenesis factor 19, isoform CRA_a OS=Homo sapiens GN=PEX19 PE=2 SV=1 - [B7Z6I5_HUMAN]	5.29718	15.79	4	2	2	2	1646577				209	23.3131	4.38623
Q6P3W7	SCY1-like protein 2 OS=Homo sapiens GN=SCYL2 PE=1 SV=1 - [SCYL2_HUMAN]	5.29229	2.91	1	2	2	2	6.54197e+06	0.620748	1		929	103.642	8.22119
Q96EY7	Pentatricopeptide repeat-containing protein 3, mitochondrial OS=Homo sapiens GN=PTCD3 PE=1 SV=3 - [PTCD3_HUMAN]	5.28489	3.63	4	2	2	2	3.49926e+07	1.86469	1		689	78.4997	6.41748
B7Z4N2	cDNA FLJ50581, highly similar to AP-2 complex subunit mu-1 OS=Homo sapiens PE=2 SV=1 - [B7Z4N2_HUMAN]	5.27068	12.73	11	3	3	3	1.10975e+07	2.2745	2	104.917	322	36.6983	9.5542
P52888	Thimet oligopeptidase OS=Homo sapiens GN=THOP1 PE=1 SV=2 - [THOP1_HUMAN]	5.26304	4.93	5	2	2	2	1.91568e+06				689	78.7895	6.04932
Q6ZMW3	Echinoderm microtubule-associated protein-like 6 OS=Homo sapiens GN=EML6 PE=2 SV=2 - [EMAL6_HUMAN]	5.25593	0.61	1	1	1	2	4.32646e+07				1958	217.761	7.44482
Q5T450	Uroporphyrinogen decarboxylase (Fragment) OS=Homo sapiens GN=UROD PE=2 SV=1 - [Q5T450_HUMAN]	5.23989	10.57	6	2	2	2	1.44452e+07	4.811	1		227	25.298	5.31299
B4DQF1	cDNA FLJ55810, highly similar to Golgi reassembly-stacking protein 2 OS=Homo sapiens PE=2 SV=1 - [B4DQF1_HUMAN]	5.23408	10.32	5	2	2	2	8.15209e+06				310	31.7743	4.56396
Q7Z3C4	Putative uncharacterized protein DKFZp686J0330 OS=Homo sapiens GN=DKFZp686J0330 PE=2 SV=1 - [Q7Z3C4_HUMAN]	5.23248	2.5	8	3	3	4	1.52979e+06				1519	152.377	8.98291
Q9NRV9	Heme-binding protein 1 OS=Homo sapiens GN=HEBP1 PE=1 SV=1 - [HEBP1_HUMAN]	5.23138	13.23	1	2	2	2	3.25661e+06				189	21.0835	5.79541
A8MZF9	Uncharacterized protein OS=Homo sapiens GN=DRG2 PE=4 SV=1 - [A8MZF9_HUMAN]	5.2266	8.75	5	3	3	3	7.55097e+06				343	38.105	8.90967
A6NHT5	Homeobox protein HMX3 OS=Homo sapiens GN=HMX3 PE=2 SV=1 - [HMX3_HUMAN]	5.22203	5.88	1	1	1	2	3.94148e+07				357	37.8015	8.11865
Q9H552	Keratin-8-like protein 1. OS=Homo sapiens GN=KRT8P11 PE=2 SV=1 - [Q9H552_HUMAN]	5.21475	5.21	9	1	2	4	8.62019e+07				499	55.1173	4.90674
B2R8Y6	cDNA, FLJ94121, highly similar to Homo sapiens stromal antigen 2 (STAG2), mRNA OS=Homo sapiens PE=2 SV=1 - [B2R8Y6_HUMAN]	5.20976	2.41	14	2	2	2	5.91378e+06	3.26265	1		1162	133.976	5.33838
C9K0U5	Uncharacterized protein OS=Homo sapiens GN=GMNN PE=4 SV=1 - [C9K0U5_HUMAN]	5.20897	19.7	5	1	1	2	5.39476e+07				66	7.29977	10.3599
B3KSJ3	cDNA FLJ36409 fis, clone THYMU2010448, highly similar to Regulator of nonsense transcripts 3B OS=Homo sapiens PE=2 SV=1 - [B3KSJ3_HUMAN]	5.20641	4.68	3	2	2	2	1.07544e+07	1.12483	1		470	56.0802	9.39307
Q9BTD8	RNA-binding protein 42 OS=Homo sapiens GN=RBM42 PE=1 SV=1 - [RBM42_HUMAN]	5.18577	5.83	1	2	2	2	34394501				480	50.382	9.62744
B4DYG8	cDNA FLJ60962, highly similar to Homo sapiens retrotransposon gag domain containing 1 (RGAG1), mRNA OS=Homo sapiens PE=2 SV=1 - [B4DYG8_HUMAN]	5.1744	1.9	1	1	1	2	1.06326e+07	1.45107	1		949	99.3418	5.31299
B4DHB8	cDNA FLJ60112, highly similar to Poly(A) polymerase alpha (EC 2.7.7.19) OS=Homo sapiens PE=2 SV=1 - [B4DHB8_HUMAN]	5.17295	3.11	5	2	2	2	2.08287e+07				740	82.3029	7.94287
B4DP84	cDNA FLJ57134, moderately similar to DCN1-like protein 4 OS=Homo sapiens PE=2 SV=1 - [B4DP84_HUMAN]	5.17099	13.1	3	2	2	3	1.73715e+07				168	20.0418	4.88135
Q5TCT4	Novel protein (Fragment) OS=Homo sapiens GN=RP11-739C15.1-007 PE=2 SV=1 - [Q5TCT4_HUMAN]	5.17011	10.43	4	2	2	2					211	24.0646	9.53955
Q9NPJ3	Acyl-coenzyme A thioesterase 13 OS=Homo sapiens GN=ACOT13 PE=1 SV=1 - [ACO13_HUMAN]	5.15536	21.43	1	2	2	2	1.95141e+07	5.28324	1		140	14.9509	9.14404
O60220	Mitochondrial import inner membrane translocase subunit Tim8 A OS=Homo sapiens GN=TIMM8A PE=1 SV=1 - [TIM8A_HUMAN]	5.15471	22.68	1	2	2	4	2.07389e+07	1.32032	3	42.2458	97	10.9913	5.16064
A6NFI4	Calponin 2, isoform CRA_a OS=Homo sapiens GN=CNN2 PE=2 SV=1 - [A6NFI4_HUMAN]	5.14654	8.89	10	1	2	2	3.11839e+07				270	29.4812	6.99072
B4E1S3	cDNA FLJ57860, highly similar to Transmembrane protein 109 OS=Homo sapiens PE=2 SV=1 - [B4E1S3_HUMAN]	5.13835	5.13	4	1	1	2	7.39122e+07	0.961746	1		234	24.9677	9.53955
Q9UEH5	24-kDa subunit of complex I (Fragment) OS=Homo sapiens GN=NDUFV2 PE=4 SV=1 - [Q9UEH5_HUMAN]	5.13323	9.96	6	2	2	2	4.41909e+07	2.63551	2	21.6639	231	25.414	7.32764
A1L0S8	CROCC protein (Fragment) OS=Homo sapiens GN=CROCC PE=2 SV=1 - [A1L0S8_HUMAN]	5.11756	3.36	4	2	3	5	4.00161e+07				1132	129.388	5.31299
Q49AN9	SNRPG protein OS=Homo sapiens GN=SNRPG PE=4 SV=1 - [Q49AN9_HUMAN]	5.09881	18.75	4	1	1	2	1.63682e+08	1.39001	1		64	7.09667	7.18115
B7Z476	cDNA FLJ55170, highly similar to Sorting nexin-5 OS=Homo sapiens PE=2 SV=1 - [B7Z476_HUMAN]	5.09369	9.71	7	3	3	3	4.89398e+06	1.88832	2	38.1242	381	43.9546	6.41748
Q9UPT8	Zinc finger CCCH domain-containing protein 4 OS=Homo sapiens GN=ZC3H4 PE=1 SV=3 - [ZC3H4_HUMAN]	5.07434	1	1	1	1	2	522153				1303	140.169	6.26514
A8MUT5	Uncharacterized protein OS=Homo sapiens GN=DKC1 PE=4 SV=1 - [A8MUT5_HUMAN]	5.07298	2.33	2	1	1	2	11885499	3.051	1		514	57.6088	9.48096
Q86X55	Histone-arginine methyltransferase CARM1 OS=Homo sapiens GN=CARM1 PE=1 SV=3 - [CARM1_HUMAN]	5.0713	2.14	1	1	1	2	17971434	1.16807	1		608	65.8114	6.72705
B3KUA2	cDNA FLJ39460 fis, clone PROST2011482, highly similar to Transducin-like enhancer protein 3 OS=Homo sapiens PE=2 SV=1 - [B3KUA2_HUMAN]	5.06876	2.15	7	1	1	2	3.68829e+06				699	74.8312	7.29834
P49756	RNA-binding protein 25 OS=Homo sapiens GN=RBM25 PE=1 SV=3 - [RBM25_HUMAN]	5.03009	3.8	2	2	2	2	3.30238e+06	1.01951	1		843	100.124	6.31592
B4DNJ3	cDNA FLJ57129, highly similar to 1,4-alpha-glucan branching enzyme (EC 2.4.1.18) OS=Homo sapiens PE=2 SV=1 - [B4DNJ3_HUMAN]	5.02804	5.59	6	2	2	2	2.56099e+07				465	53.3209	5.5415
B7ZMF2	Fanconi anemia, complementation group I OS=Homo sapiens GN=FANCI PE=2 SV=1 - [B7ZMF2_HUMAN]	5.01343	1.66	3	2	2	2	2.26284e+07	2.49061	1		1328	149.241	6.7417
A8MZ71	Uncharacterized protein OS=Homo sapiens GN=COX7A2 PE=4 SV=1 - [A8MZ71_HUMAN]	5.01317	27.71	7	2	2	3	1.23495e+08	2.56337	3	28.1702	83	9.38206	9.34912
P67870	Casein kinase II subunit beta OS=Homo sapiens GN=CSNK2B PE=1 SV=1 - [CSK2B_HUMAN]	5.01231	8.84	5	2	2	3	3.60334e+07	1.74812	1		215	24.926	5.5542
O60688	Protein yippee-like 1 OS=Homo sapiens GN=YPEL1 PE=2 SV=1 - [YPEL1_HUMAN]	5.0116	10.92	1	1	1	2	950601				119	13.5656	8.03076
P50897	Palmitoyl-protein thioesterase 1 OS=Homo sapiens GN=PPT1 PE=1 SV=1 - [PPT1_HUMAN]	5.01076	10.78	10	2	2	2	1.72159e+06	0.547259	1		306	34.1713	6.52197
B7Z5V6	cDNA FLJ57046, highly similar to Lysosomal alpha-glucosidase (EC 3.2.1.20) OS=Homo sapiens PE=2 SV=1 - [B7Z5V6_HUMAN]	5.00353	1.55	2	1	1	2	3.96849e+06	1.60464	1		644	71.7494	6.34131
B4DP27	cDNA FLJ52153, highly similar to Transmembrane emp24 domain-containing protein 2 OS=Homo sapiens PE=2 SV=1 - [B4DP27_HUMAN]	4.98522	17.16	5	2	2	2	3.7366e+07	1.02746	1		169	19.2467	5.85889
E5RG13	Uncharacterized protein OS=Homo sapiens GN=IMPA1 PE=4 SV=1 - [E5RG13_HUMAN]	4.98074	7.19	4	1	1	2	7947308				153	17.0476	8.06006
P07311	Acylphosphatase-1 OS=Homo sapiens GN=ACYP1 PE=1 SV=2 - [ACYP1_HUMAN]	4.97691	23.23	1	2	2	2	4.22984e+06				99	11.2539	9.30518
A8K964	cDNA FLJ75071, highly similar to Homo sapiens pinin, desmosome associated protein (PNN), mRNA OS=Homo sapiens PE=2 SV=1 - [A8K964_HUMAN]	4.9677	3.07	2	2	2	2	6.13611e+06				717	81.4929	7.37158
B3GQE6	DEAD box polypeptide 27 OS=Homo sapiens GN=DDX27 PE=2 SV=1 - [B3GQE6_HUMAN]	4.96445	3.27	4	2	2	2	3.58055e+06				765	86.5806	9.24658
E5RFS9	Uncharacterized protein OS=Homo sapiens GN=MAT2B PE=4 SV=1 - [E5RFS9_HUMAN]	4.9513	14.63	4	1	1	3	10681078	3.62213	2	80.4945	82	9.40977	7.04932
B2RB99	cDNA, FLJ95387 OS=Homo sapiens PE=2 SV=1 - [B2RB99_HUMAN]	4.94427	7.19	8	2	2	2	1.79466e+07				306	33.7772	8.5874
B4DXE2	cDNA FLJ50277, highly similar to BAG family molecular chaperone regulator 2 OS=Homo sapiens PE=2 SV=1 - [B4DXE2_HUMAN]	4.94108	12.92	5	2	2	2	6.35783e+06	1.84598	1		178	20.1763	6.29053
B3KMN7	cDNA FLJ11717 fis, clone HEMBA1005241 OS=Homo sapiens PE=2 SV=1 - [B3KMN7_HUMAN]	4.93332	21.26	5	2	2	2	3.48473e+07	0.930752	1		127	14.5363	6.53662
Q5VTL8	Pre-mRNA-splicing factor 38B OS=Homo sapiens GN=PRPF38B PE=1 SV=1 - [PR38B_HUMAN]	4.93163	4.21	1	2	2	2	2.35372e+06	1.18781	1		546	64.4292	10.5356
O00400	Acetyl-coenzyme A transporter 1 OS=Homo sapiens GN=SLC33A1 PE=1 SV=1 - [ACATN_HUMAN]	4.93097	2	1	1	1	2	664329				549	60.8698	7.32764
Q5JP46	DEAH (Asp-Glu-Ala-His) box polypeptide 16 OS=Homo sapiens GN=DHX16 PE=4 SV=1 - [Q5JP46_HUMAN]	4.92278	4.11	7	2	2	2	1.11969e+07	2.57746	1		560	63.4146	6.87354
Q6N069	N-alpha-acetyltransferase 16, NatA auxiliary subunit OS=Homo sapiens GN=NAA16 PE=1 SV=2 - [NAA16_HUMAN]	4.90531	2.55	2	1	2	2	1.51363e+08				864	101.397	7.86963
Q14011	Cold-inducible RNA-binding protein OS=Homo sapiens GN=CIRBP PE=1 SV=1 - [CIRBP_HUMAN]	4.89774	12.79	6	2	2	2	35806135				172	18.6367	9.51025
Q1KMD3	Heterogeneous nuclear ribonucleoprotein U-like protein 2 OS=Homo sapiens GN=HNRNPUL2 PE=1 SV=1 - [HNRL2_HUMAN]	4.89567	3.48	1	2	2	2	2.07158e+06				747	85.0522	4.90674
A2A306	Ubiquitin associated protein 2 OS=Homo sapiens GN=UBAP2 PE=4 SV=1 - [A2A306_HUMAN]	4.89277	4	8	1	1	2	1.60383e+06				325	34.7706	9.42236
Q59G73	Exosome component 10 isoform 2 variant (Fragment) OS=Homo sapiens PE=2 SV=1 - [Q59G73_HUMAN]	4.88819	3.02	4	1	1	2	1.71584e+07	1.59218	2	15.3406	431	49.1909	6.18896
Q8N6W1	SMEK1 protein (Fragment) OS=Homo sapiens GN=SMEK1 PE=2 SV=2 - [Q8N6W1_HUMAN]	4.87335	21.15	3	1	1	2	8.17805e+06				52	5.59462	4.36084
Q7Z4X0	MO25-like protein OS=Homo sapiens PE=2 SV=1 - [Q7Z4X0_HUMAN]	4.85324	3.23	2	1	1	2	48327324	2.33161	1		341	39.7488	7.47412
B4DJE1	cDNA FLJ56914, highly similar to Rattus norvegicus rcd1 (required for cell differentiation) homolog 1, mRNA OS=Homo sapiens PE=2 SV=1 - [B4DJE1_HUMAN]	4.84037	8.53	4	1	1	2	4.42057e+06	1.34968	1		129	14.6438	8.92432
D9ZGF8	Rho-associated, coiled-coil containing protein kinase 1 OS=Homo sapiens GN=ROCK1 PE=4 SV=1 - [D9ZGF8_HUMAN]	4.83224	1.55	2	2	2	2	1.71959e+06				1354	158.145	5.93506
Q96T58	Msx2-interacting protein OS=Homo sapiens GN=SPEN PE=1 SV=1 - [MINT_HUMAN]	4.82993	0.85	1	2	3	3	3.38469e+06				3664	402.004	7.63525
B0QZK4	Heterochromatin protein 1, binding protein 3 (Fragment) OS=Homo sapiens GN=HP1BP3 PE=3 SV=1 - [B0QZK4_HUMAN]	4.82935	8.7	4	2	2	2	9740280	2.03324	1		253	28.4974	9.87646
E9PLF1	Uncharacterized protein OS=Homo sapiens GN=GSTM2 PE=4 SV=1 - [E9PLF1_HUMAN]	4.82103	14.86	19	1	2	3	8.99069e+06				148	17.4727	5.59229
D6RAW2	Uncharacterized protein OS=Homo sapiens GN=NUDT9 PE=4 SV=1 - [D6RAW2_HUMAN]	4.82016	12.62	5	2	2	2	996256				206	22.9648	9.5249
Q9BZK3	Putative nascent polypeptide-associated complex subunit alpha-like protein OS=Homo sapiens GN=NACAP1 PE=5 SV=1 - [NACP1_HUMAN]	4.81157	7.04	1	1	1	1					213	23.2919	4.58936
Q5TEF9	Novel enoyl-CoA hydratase/isomerase family protein (Fragment) OS=Homo sapiens GN=RP3-351K20.2-016 PE=2 SV=1 - [Q5TEF9_HUMAN]	4.79621	14.08	17	2	2	2	2.60763e+06				213	23.6203	8.39697
D6RB93	Uncharacterized protein OS=Homo sapiens GN=ZNF451 PE=4 SV=1 - [D6RB93_HUMAN]	4.77479	12.5	1	1	1	2	3.15851e+07	1.3648	1		72	8.34867	10.6675
Q9P1F3	Costars family protein C6orf115 OS=Homo sapiens GN=C6orf115 PE=1 SV=1 - [CF115_HUMAN]	4.76751	23.46	1	2	2	6	9.29033e+06	0.742808	2	68.7922	81	9.05086	6.29053
B4DGF8	cDNA FLJ57877, highly similar to Cleavage and polyadenylation specificity factor 7 OS=Homo sapiens PE=2 SV=1 - [B4DGF8_HUMAN]	4.74448	5.19	2	2	2	2	1.24828e+07	2.5389	1		462	51.0748	7.78174
Q9BXW9	Fanconi anemia group D2 protein OS=Homo sapiens GN=FANCD2 PE=1 SV=1 - [FACD2_HUMAN]	4.73813	1.63	1	2	2	2					1471	166.356	6.23975
P60983	Glia maturation factor beta OS=Homo sapiens GN=GMFB PE=1 SV=2 - [GMFB_HUMAN]	4.73324	14.08	5	2	2	3	4.22597e+07	0.718388	1		142	16.7025	5.2876
B4DET5	cDNA FLJ59484, highly similar to Nuclear envelope pore membrane protein POM 121 OS=Homo sapiens PE=2 SV=1 - [B4DET5_HUMAN]	4.72029	3.03	6	2	2	2	6.7249e+06				859	85.1964	9.84717
E9PJ60	Uncharacterized protein OS=Homo sapiens GN=DDX20 PE=4 SV=1 - [E9PJ60_HUMAN]	4.69955	6.25	5	1	2	2	7.26429e+06				432	49.344	6.48096
B9EG90	Topoisomerase (DNA) I OS=Homo sapiens GN=TOP1 PE=2 SV=1 - [B9EG90_HUMAN]	4.6836	2.88	3	2	2	3	8.18783e+06	3.72667	1		765	90.6429	9.30518
B7Z601	cDNA FLJ57187, highly similar to Glycerol-3-phosphate dehydrogenase, mitochondrial (EC 1.1.99.5) OS=Homo sapiens PE=2 SV=1 - [B7Z601_HUMAN]	4.68171	2.6	4	1	1	2	11871181	0.947983	1		500	55.7044	6.20166
B4DES6	cDNA FLJ52441, highly similar to Zinc finger protein 512 OS=Homo sapiens PE=2 SV=1 - [B4DES6_HUMAN]	4.67961	5.19	6	2	2	2	1.58908e+06				462	53.0873	9.59814
Q53ET5	ATPase, H+ transporting, lysosomal V0 subunit a isoform 1 variant (Fragment) OS=Homo sapiens PE=2 SV=1 - [Q53ET5_HUMAN]	4.67846	2.53	8	2	2	2	921553				831	95.7419	6.7417
Q8NF37	Lysophosphatidylcholine acyltransferase 1 OS=Homo sapiens GN=LPCAT1 PE=1 SV=2 - [PCAT1_HUMAN]	4.66164	2.43	1	1	1	2	361577				534	59.1134	6.02393
B4DFP5	cDNA FLJ57484, highly similar to Hepatocyte growth factor-regulated tyrosine kinase substrate OS=Homo sapiens PE=2 SV=1 - [B4DFP5_HUMAN]	4.65464	4.98	4	1	1	2	9.246e+06	1.88191	1		221	25.4458	8.00146
P11441	Ubiquitin-like protein 4A OS=Homo sapiens GN=UBL4A PE=1 SV=1 - [UBL4A_HUMAN]	4.651	17.2	3	2	2	2	9.21036e+06	2.1339	1		157	17.7656	8.66064
Q5T8R3	Solute carrier family 16, member 1 (Monocarboxylic acid transporter 1) (Fragment) OS=Homo sapiens GN=SLC16A1 PE=2 SV=1 - [Q5T8R3_HUMAN]	4.64906	4.05	7	1	1	2	8.86017e+06	3.13352	2	2.25814	296	31.6685	9.43701
B2R4N3	cDNA, FLJ92155, highly similar to Homo sapiens ubiquitin-like 5 (UBL5), mRNA OS=Homo sapiens PE=4 SV=1 - [B2R4N3_HUMAN]	4.64856	28.77	2	2	2	3	6.62531e+07				73	8.54237	7.28369
Q9Y5J9	Mitochondrial import inner membrane translocase subunit Tim8 B OS=Homo sapiens GN=TIMM8B PE=1 SV=1 - [TIM8B_HUMAN]	4.64139	36.14	2	3	3	3	9.62267e+06	2.9489	1		83	9.33754	5.12256
Q92878	DNA repair protein RAD50 OS=Homo sapiens GN=RAD50 PE=1 SV=1 - [RAD50_HUMAN]	4.63592	1.68	1	2	2	2	9.18309e+06	0.493778	1		1312	153.797	6.88818
Q969H8	UPF0556 protein C19orf10 OS=Homo sapiens GN=C19orf10 PE=1 SV=1 - [CS010_HUMAN]	4.63468	15.61	1	2	2	2	1.84246e+07	0.783107	1		173	18.7833	6.68311
E9PN76	Uncharacterized protein OS=Homo sapiens GN=RNF214 PE=4 SV=1 - [E9PN76_HUMAN]	4.63263	2.73	3	1	1	1	2032196				513	57.5347	7.63525
P30837	Aldehyde dehydrogenase X, mitochondrial OS=Homo sapiens GN=ALDH1B1 PE=1 SV=3 - [AL1B1_HUMAN]	4.62566	4.64	2	2	2	2	9.90143e+06	0.836976	1		517	57.1702	6.80029
Q9H4A6	Golgi phosphoprotein 3 OS=Homo sapiens GN=GOLPH3 PE=1 SV=1 - [GOLP3_HUMAN]	4.62159	10.4	6	2	2	2	1.41064e+07				298	33.7895	6.44287
O14907	Tax1-binding protein 3 OS=Homo sapiens GN=TAX1BP3 PE=1 SV=2 - [TX1B3_HUMAN]	4.61887	13.71	1	1	1	1	6.73412e+06	1.97244	1		124	13.7261	8.48486
E9PG88	Uncharacterized protein OS=Homo sapiens GN=AP1G1 PE=4 SV=1 - [E9PG88_HUMAN]	4.61118	8.81	7	3	3	4	7.04576e+06	2.40585	2	69.1606	352	39.5858	8.85107
Q59GH5	COP9 signalosome subunit 5 variant (Fragment) OS=Homo sapiens PE=2 SV=1 - [Q59GH5_HUMAN]	4.5791	3.62	2	1	1	2	25038376	1.46616	1		276	31.2386	6.63916
B7Z302	cDNA FLJ51644, highly similar to Serine/threonine-protein kinase P>AK 1 (EC 2.7.11.1) OS=Homo sapiens PE=2 SV=1 - [B7Z302_HUMAN]	4.57304	6.98	9	1	1	1	858773				258	28.9207	5.14795
E9PC80	Uncharacterized protein OS=Homo sapiens GN=EIF2AK2 PE=4 SV=1 - [E9PC80_HUMAN]	4.56765	2.16	5	1	1	2	4.98839e+06				510	57.3552	8.03076
Q8NH13	Seven transmembrane helix receptor OS=Homo sapiens PE=4 SV=1 - [Q8NH13_HUMAN]	4.56701	5.23	8	2	2	2	4.98388e+06				727	77.0739	7.82568
B8ZZU9	Uncharacterized protein OS=Homo sapiens GN=MTHFD2 PE=4 SV=1 - [B8ZZU9_HUMAN]	4.56479	7.12	8	2	2	3	2.5244e+07	4.73496	1		267	29.0085	9.78857
B7Z842	cDNA FLJ52374, highly similar to Ubiquitin carboxyl-terminal hydrolase 7 (EC 3.1.2.15) OS=Homo sapiens PE=2 SV=1 - [B7Z842_HUMAN]	4.56313	4.52	7	2	2	2	5.06314e+06	1.1381	1		509	58.5036	6.06201
Q86VV8	Rotatin OS=Homo sapiens GN=RTTN PE=1 SV=3 - [RTTN_HUMAN]	4.55408	1.17	2	2	2	2	1.53634e+07				2226	248.47	6.69775
B4DGI6	cDNA FLJ50498, highly similar to ATP-dependent RNA helicase DDX24 (EC 3.6.1.-) OS=Homo sapiens PE=2 SV=1 - [B4DGI6_HUMAN]	4.554	5.13	12	2	2	2	2.59244e+06				487	55.5349	9.11475
Q9NUV1	cDNA FLJ11121 fis, clone PLACE1006139 OS=Homo sapiens PE=2 SV=1 - [Q9NUV1_HUMAN]	4.55172	16.47	5	2	2	2	7.70111e+06	0.737164	2	97.0909	170	18.9207	9.42236
Q8WYQ3	Coiled-coil-helix-coiled-coil-helix domain-containing protein 10, mitochondrial OS=Homo sapiens GN=CHCHD10 PE=1 SV=1 - [CHC10_HUMAN]	4.54454	16.2	2	1	1	1	2.71588e+07				142	14.1398	7.84033
B3KMX4	cDNA FLJ12859 fis, clone NT2RP2003522, highly similar to Zinc finger protein 281 OS=Homo sapiens PE=2 SV=1 - [B3KMX4_HUMAN]	4.54361	3.03	6	1	1	1	4.29535e+06				462	50.3508	5.70654
P30042	ES1 protein homolog, mitochondrial OS=Homo sapiens GN=C21orf33 PE=1 SV=3 - [ES1_HUMAN]	4.53054	3.73	1	1	1	2	10450010	1.171	2	2.34918	268	28.1527	8.26514
O60531	Antigen NY-CO-16 OS=Homo sapiens PE=2 SV=1 - [O60531_HUMAN]	4.52807	19.08	6	2	2	2	5.19871e+06				131	14.6307	5.65576
Q86XN0	MRPL43 protein (Fragment) OS=Homo sapiens GN=MRPL43 PE=2 SV=1 - [Q86XN0_HUMAN]	4.5243	16.55	8	2	2	2	7.3744e+06	1.66135	1		145	15.9511	8.66064
Q5JPE4	Putative uncharacterized protein DKFZp667O202 OS=Homo sapiens GN=DKFZp667O202 PE=2 SV=1 - [Q5JPE4_HUMAN]	4.52139	7.18	2	1	1	2	1.59285e+07	0.384511	1		181	20.3796	6.78564
D3DUJ0	AFG3 ATPase family gene 3-like 2 (Yeast), isoform CRA_a (Fragment) OS=Homo sapiens GN=AFG3L2 PE=3 SV=1 - [D3DUJ0_HUMAN]	4.5096	2.64	3	2	2	2	2.32083e+06				759	84.3921	8.42627
B4E2K1	cDNA FLJ59161, highly similar to Negative elongation factor C/D OS=Homo sapiens PE=2 SV=1 - [B4E2K1_HUMAN]	4.49928	6.13	3	1	1	1	4960360				261	29.1579	4.42432
B4DSL6	cDNA FLJ57190, highly similar to Actin-binding protein anillin OS=Homo sapiens PE=2 SV=1 - [B4DSL6_HUMAN]	4.49504	2.1	3	1	1	1					1001	110.779	7.45947
Q96EE3	Nucleoporin SEH1 OS=Homo sapiens GN=SEH1L PE=1 SV=3 - [SEH1_HUMAN]	4.48818	7.22	1	2	2	2	5.84113e+06				360	39.6234	8.08936
B4DZZ3	cDNA FLJ61007, highly similar to Negative elongation factor E OS=Homo sapiens PE=2 SV=1 - [B4DZZ3_HUMAN]	4.48112	12.16	11	1	1	1					148	16.4628	9.99365
Q53T51	Putative uncharacterized protein DTNB (Fragment) OS=Homo sapiens GN=DTNB PE=2 SV=1 - [Q53T51_HUMAN]	4.47666	18.63	15	1	1	1					102	10.651	5.40186
B4DMD3	cDNA FLJ58174, highly similar to WW domain-binding protein 11 OS=Homo sapiens PE=2 SV=1 - [B4DMD3_HUMAN]	4.43806	1.87	3	1	1	2	1.19717e+07	2.22317	2	12.7244	589	64.8671	7.00537
B7Z6K8	cDNA FLJ56037, highly similar to Cullin-2 OS=Homo sapiens PE=2 SV=1 - [B7Z6K8_HUMAN]	4.43327	4.32	5	2	4	5	6.83411e+07				764	89.446	7.10791
P31949	Protein S100-A11 OS=Homo sapiens GN=S100A11 PE=1 SV=2 - [S10AB_HUMAN]	4.42623	19.05	2	2	2	3	26161420	0.501329	1		105	11.7328	7.12256
B8ZZG1	Membrane protein, palmitoylated 6 (MAGUK p55 subfamily member 6), isoform CRA_a OS=Homo sapiens GN=MPP6 PE=4 SV=1 - [B8ZZG1_HUMAN]	4.42086	2.8	3	1	1	2	8879202				428	48.7275	8.76318
Q76NI1	Protein very KIND OS=Homo sapiens GN=KNDC1 PE=2 SV=2 - [VKIND_HUMAN]	4.41653	1.66	5	2	2	2	4.36569e+06				1749	191.277	6.16357
Q59F44	Cytochrome b-5 isoform 1 variant (Fragment) OS=Homo sapiens PE=2 SV=1 - [Q59F44_HUMAN]	4.40755	15.91	2	1	1	2	1.90403e+07	1.07702	1		132	14.5631	5.71924
E7ETQ7	Uncharacterized protein OS=Homo sapiens GN=VTA1 PE=4 SV=1 - [E7ETQ7_HUMAN]	4.40375	9.01	4	1	1	1	3.65095e+06				222	24.5231	5.60498
B4DDG1	Ubiquitin carrier protein OS=Homo sapiens PE=2 SV=1 - [B4DDG1_HUMAN]	4.39501	9.02	5	2	2	2	1.16304e+07				122	14.1123	8.92432
Q5JZ02	TP53 regulating kinase OS=Homo sapiens GN=TP53RK PE=2 SV=1 - [Q5JZ02_HUMAN]	4.38766	17.36	3	1	1	1					121	13.6504	11.2241
A6NNU5	Uncharacterized protein OS=Homo sapiens GN=KIAA0101 PE=4 SV=1 - [A6NNU5_HUMAN]	4.37987	26.15	2	1	1	1	4.36893e+06				65	7.2168	11.0337
Q9BV38	WD repeat-containing protein 18 OS=Homo sapiens GN=WDR18 PE=1 SV=2 - [WDR18_HUMAN]	4.37786	3.94	1	2	2	2	1.03799e+07	1.82151	2	51.6983	432	47.375	6.69775
P16435	NADPH--cytochrome P450 reductase OS=Homo sapiens GN=POR PE=1 SV=2 - [NCPR_HUMAN]	4.33258	3.25	11	2	2	2	1.28573e+07				677	76.6413	5.57959
Q6IB68	MYCBP protein OS=Homo sapiens GN=MYCBP PE=2 SV=1 - [Q6IB68_HUMAN]	4.32107	10.68	2	1	1	2	1.98413e+07	0.838799	1		103	11.9453	5.90967
B4DZ17	cDNA FLJ59789, highly similar to Fragile X mental retardation 1 protein OS=Homo sapiens PE=2 SV=1 - [B4DZ17_HUMAN]	4.31805	5.73	2	1	1	1	3.5807e+06	1.08817	1		262	28.9103	9.74463
Q5T1J1	HCG20471, isoform CRA_c OS=Homo sapiens GN=OPRS1 PE=2 SV=1 - [Q5T1J1_HUMAN]	4.31492	8.96	4	1	1	1	14739607				134	14.8433	5.36377
E5KN59	Peptidyl-prolyl cis-trans isomerase D OS=Homo sapiens PE=4 SV=1 - [E5KN59_HUMAN]	4.312	7.3	9	2	3	3	3.44712e+08	0.99645	2	11.5003	370	40.7379	7.21045
B4E2U5	cDNA FLJ61559, highly similar to CUG triplet repeat RNA-binding protein 1 OS=Homo sapiens PE=2 SV=1 - [B4E2U5_HUMAN]	4.29726	4.27	13	2	2	2	1.34276e+07	5.28137	1		468	50.098	8.85107
B4DM63	cDNA FLJ51245, highly similar to Actin-related protein 2/3 complex subunit 3 OS=Homo sapiens PE=2 SV=1 - [B4DM63_HUMAN]	4.29528	11.98	5	2	2	2	5.50735e+07	3.45244	2	3.47377	167	19.0489	8.88037
B1AH89	Tubulin tyrosine ligase-like family, member 12 OS=Homo sapiens GN=TTLL12 PE=4 SV=1 - [B1AH89_HUMAN]	4.29459	2.52	2	1	2	3	8.25327e+07	6.43545	1		636	73.5006	5.5415
B4DEZ3	cDNA FLJ57958, highly similar to NADH dehydrogenase (ubiquinone) 1 alpha subcomplex subunit 13 (EC 1.6.5.3) OS=Homo sapiens PE=4 SV=1 - [B4DEZ3_HUMAN]	4.27991	16.67	5	2	2	2	8.56525e+06	2.23271	1		120	14.0763	9.0708
B2R514	cDNA, FLJ92300, Homo sapiens COP9 subunit 6 (MOV34 homolog, 34 kD) (COPS6), mRNA OS=Homo sapiens PE=2 SV=1 - [B2R514_HUMAN]	4.24235	3.7	3	1	1	2	1.49044e+07	2.2746	1		297	33.554	5.99854
B4E0T2	cDNA FLJ56404, highly similar to Peroxisomal targeting signal 1 receptor OS=Homo sapiens PE=2 SV=1 - [B4E0T2_HUMAN]	4.23852	3.33	6	2	2	2	3.37092e+06				660	73.137	4.61475
B7Z265	Kinesin family member 22, isoform CRA_b OS=Homo sapiens GN=KIF22 PE=2 SV=1 - [B7Z265_HUMAN]	4.23424	3.52	6	2	2	2	2.19998e+07				597	66.266	8.90967
Q5C9Z4	Nucleolar MIF4G domain-containing protein 1 OS=Homo sapiens GN=NOM1 PE=1 SV=1 - [NOM1_HUMAN]	4.21475	3.02	1	2	2	2	128234				860	96.1976	8.104
B4DVH5	cDNA FLJ55252, highly similar to Homo sapiens LEM domain containing 2 (LEMD2), mRNA OS=Homo sapiens PE=2 SV=1 - [B4DVH5_HUMAN]	4.20854	11.44	5	2	2	2	3.82693e+06				201	23.565	6.22705
C9JPA8	Uncharacterized protein OS=Homo sapiens GN=GET4 PE=4 SV=1 - [C9JPA8_HUMAN]	4.2069	9.68	3	1	1	1	8.26419e+06	0.891169	1		155	17.3495	5.71924
D6QS51	Calumenin isoform 7 OS=Homo sapiens GN=CALU PE=2 SV=1 - [D6QS51_HUMAN]	4.20625	11.18	15	2	2	2	1.24568e+07				161	18.7488	4.70361
B4DMH3	cDNA FLJ50992, highly similar to Coronin-1C OS=Homo sapiens PE=2 SV=1 - [B4DMH3_HUMAN]	4.19431	4.35	9	2	2	2	6.78647e+06	0.801475	1		437	49.3471	7.02002
Q5H9P1	Putative uncharacterized protein DKFZp686F1345 (Fragment) OS=Homo sapiens GN=DKFZp686F1345 PE=2 SV=1 - [Q5H9P1_HUMAN]	4.1917	1.24	3	1	2	2	1.38707e+06				1772	192.263	4.57666
C9JU49	Uncharacterized protein OS=Homo sapiens GN=RNF114 PE=4 SV=1 - [C9JU49_HUMAN]	4.18608	17.28	4	2	2	2	29048252				191	20.9892	8.04541
B4DM50	cDNA FLJ52887, highly similar to Preimplantation protein 3 OS=Homo sapiens PE=2 SV=1 - [B4DM50_HUMAN]	4.18523	17.46	4	1	1	1	32080848				126	14.6342	7.43018
Q9NQC3	Reticulon-4 OS=Homo sapiens GN=RTN4 PE=1 SV=2 - [RTN4_HUMAN]	4.16283	1.93	7	2	2	2	5.94389e+06	0.231576	1		1192	129.851	4.50049
P54709	Sodium/potassium-transporting ATPase subunit beta-3 OS=Homo sapiens GN=ATP1B3 PE=1 SV=1 - [AT1B3_HUMAN]	4.15438	3.58	1	1	1	2	1.30356e+07				279	31.4921	8.35303
B3KNZ3	cDNA FLJ30801 fis, clone FEBRA2001217, highly similar to Homo sapiens LIM and senescent cell antigen-like domains 2 (LIMS2), mRNA OS=Homo sapiens PE=2 SV=1 - [B3KNZ3_HUMAN]	4.14423	8.04	4	1	2	2	7.35778e+06				336	38.3724	8.11865
Q5STN0	Mitochondrial ribosomal protein S18B OS=Homo sapiens GN=MRPS18B PE=4 SV=2 - [Q5STN0_HUMAN]	4.1276	7.91	2	1	1	1	4.03711e+06				215	24.3393	8.55811
B4DW50	Mannose-6-phosphate isomerase OS=Homo sapiens PE=2 SV=1 - [B4DW50_HUMAN]	4.11896	4.02	2	1	1	1	4.00905e+06				373	41.1211	6.22705
E7EWK3	Uncharacterized protein OS=Homo sapiens GN=DHX36 PE=4 SV=1 - [E7EWK3_HUMAN]	4.11449	3.14	3	2	2	2					797	91.3732	7.28369
B1AKZ5	Phosphoprotein enriched in astrocytes 15 OS=Homo sapiens GN=PEA15 PE=4 SV=1 - [B1AKZ5_HUMAN]	4.11033	9.26	4	1	1	2	8606138				108	12.5226	5.17334
B4E245	cDNA FLJ61538, highly similar to Switch-associated protein 70 OS=Homo sapiens PE=2 SV=1 - [B4E245_HUMAN]	4.10752	3.88	4	1	2	2	1.43409e+08				516	61.2676	5.74463
O60493	Sorting nexin-3 OS=Homo sapiens GN=SNX3 PE=1 SV=3 - [SNX3_HUMAN]	4.10416	15.43	1	2	2	2	6.51869e+07				162	18.7508	8.66064
E9PC90	Uncharacterized protein OS=Homo sapiens GN=CCNB1 PE=4 SV=1 - [E9PC90_HUMAN]	4.09982	4.74	5	2	2	2	2.06388e+07				401	44.9031	6.27783
A6NKQ7	Uncharacterized protein OS=Homo sapiens GN=HYDIN PE=4 SV=2 - [A6NKQ7_HUMAN]	4.09225	0.57	2	2	2	2	2.27413e+06				5072	570.135	6.02393
Q9NRX5	Serine incorporator 1 OS=Homo sapiens GN=SERINC1 PE=1 SV=1 - [SERC1_HUMAN]	4.09106	3.75	1	1	1	1					453	50.4612	5.84619
Q13257	Mitotic spindle assembly checkpoint protein MAD2A OS=Homo sapiens GN=MAD2L1 PE=1 SV=1 - [MD2L1_HUMAN]	4.08587	9.27	2	2	2	2	28118439	4.60148	1		205	23.4952	5.08447
Q9UHD8	Septin-9 OS=Homo sapiens GN=SEPT9 PE=1 SV=2 - [SEPT9_HUMAN]	4.07934	3.75	3	2	2	2	1971685				586	65.3608	8.96826
B3KRK2	DEAD (Asp-Glu-Ala-Asp) box polypeptide 41, isoform CRA_a OS=Homo sapiens GN=DDX41 PE=2 SV=1 - [B3KRK2_HUMAN]	4.07593	4.44	3	2	2	2	48810974	1.9603	1		496	55.3737	8.17725
O14545	TRAF-type zinc finger domain-containing protein 1 OS=Homo sapiens GN=TRAFD1 PE=1 SV=1 - [TRAD1_HUMAN]	4.07154	2.06	1	1	1	1					582	64.8001	5.2876
C9JRC4	Uncharacterized protein OS=Homo sapiens GN=PPP1R7 PE=4 SV=1 - [C9JRC4_HUMAN]	4.06053	8.15	3	1	1	1	3.88747e+06				184	21.1427	4.64014
Q75ME3	Putative uncharacterized protein WBSCR22 OS=Homo sapiens GN=WBSCR22 PE=2 SV=1 - [Q75ME3_HUMAN]	4.05391	6.4	3	1	1	1	1.71545e+06				250	28.2173	8.41162
C9JYN0	Uncharacterized protein OS=Homo sapiens GN=SYPL1 PE=4 SV=1 - [C9JYN0_HUMAN]	4.03081	4.91	4	1	1	2					224	24.7677	7.13721
E9PEM5	Uncharacterized protein OS=Homo sapiens GN=LRBA PE=4 SV=1 - [E9PEM5_HUMAN]	4.02701	0.93	3	2	2	2	6.11542e+06				2575	286.793	5.51611
B4DEN5	cDNA FLJ54344, highly similar to N-acetyllactosaminidebeta-1,3-N-acetylglucosaminyltransferase (EC 2.4.1.149) OS=Homo sapiens PE=2 SV=1 - [B4DEN5_HUMAN]	4.02533	3.92	3	1	1	1	3.25266e+06				408	46.3504	7.1958
Q9NPD3	Exosome complex component RRP41 OS=Homo sapiens GN=EXOSC4 PE=1 SV=3 - [EXOS4_HUMAN]	4.02001	6.94	2	1	1	1					245	26.3665	6.52197
E9PB51	Uncharacterized protein OS=Homo sapiens GN=RBM4 PE=4 SV=1 - [E9PB51_HUMAN]	4.01985	17.5	9	4	4	4	1.68038e+07				240	26.2701	7.54736
A8K2R3	cDNA FLJ75083, highly similar to Homo sapiens amine oxidase (flavin containing) domain 2 (AOF2),mRNA OS=Homo sapiens PE=2 SV=1 - [A8K2R3_HUMAN]	4.01789	2.05	2	1	1	1	4.61317e+06				730	81.1187	6.22705
B4E241	Splicing factor, arginine/serine-rich 3, isoform CRA_a OS=Homo sapiens GN=SFRS3 PE=2 SV=1 - [B4E241_HUMAN]	4.01216	13.71	2	2	2	5	5.90276e+07	0.933646	3	31.9619	124	14.1942	10.0815
C9J7Y4	Uncharacterized protein OS=Homo sapiens GN=CKAP2 PE=4 SV=1 - [C9J7Y4_HUMAN]	3.99663	13.4	6	1	1	1	7649421				97	10.8585	8.17725
P53384	Cytosolic Fe-S cluster assembly factor NUBP1 OS=Homo sapiens GN=NUBP1 PE=1 SV=2 - [NUBP1_HUMAN]	3.99394	3.44	1	1	1	2	189188				320	34.5124	5.32568
P62330	ADP-ribosylation factor 6 OS=Homo sapiens GN=ARF6 PE=1 SV=2 - [ARF6_HUMAN]	3.98775	15.43	8	2	3	3	1.03706e+08	4.04127	2	14.3815	175	20.0694	8.95361
B7Z8W6	cDNA FLJ55038, highly similar to Nicotinamide phosphoribosyltransferase (EC 2.4.2.12) OS=Homo sapiens PE=2 SV=1 - [B7Z8W6_HUMAN]	3.98579	6.22	3	1	1	1					241	26.7906	5.57959
B4E164	cDNA FLJ56613, highly similar to Serine/threonine-protein kinase TBK1 (EC 2.7.11.1) OS=Homo sapiens PE=2 SV=1 - [B4E164_HUMAN]	3.98557	3.63	2	1	1	1					496	56.9642	6.771
Q96FZ7	Charged multivesicular body protein 6 OS=Homo sapiens GN=CHMP6 PE=1 SV=3 - [CHMP6_HUMAN]	3.98176	6.47	1	1	1	1	4.18221e+06				201	23.4703	5.31299
Q8IWX8	Calcium homeostasis endoplasmic reticulum protein OS=Homo sapiens GN=CHERP PE=1 SV=3 - [CHERP_HUMAN]	3.98141	2.73	4	2	2	2	32861296				916	103.637	9.0415
C9JR25	Uncharacterized protein OS=Homo sapiens GN=PSMD9 PE=4 SV=1 - [C9JR25_HUMAN]	3.97108	12.56	2	2	2	2	5.1318e+06				207	22.5662	5.59229
C9J8H9	Uncharacterized protein OS=Homo sapiens GN=ATP5J2 PE=4 SV=1 - [C9J8H9_HUMAN]	3.96788	26.53	7	1	1	2	5.01214e+07	1.03929	1		49	5.73709	9.70068
O15155	BET1 homolog OS=Homo sapiens GN=BET1 PE=1 SV=1 - [BET1_HUMAN]	3.96438	15.25	1	1	1	1	1.78496e+07				118	13.2808	9.05615
E9PFY8	Uncharacterized protein OS=Homo sapiens GN=SLIT2 PE=4 SV=1 - [E9PFY8_HUMAN]	3.96432	0.83	2	1	1	1					1439	159.876	6.82959
Q96MG7	Melanoma-associated antigen G1 OS=Homo sapiens GN=NDNL2 PE=1 SV=1 - [MAGG1_HUMAN]	3.96278	5.59	1	1	1	1					304	34.2868	9.27588
Q9NVD7	Alpha-parvin OS=Homo sapiens GN=PARVA PE=1 SV=1 - [PARVA_HUMAN]	3.94278	5.91	9	2	2	2	2.92733e+06				372	42.2174	5.94775
E9PF31	Uncharacterized protein OS=Homo sapiens GN=ALDH1A2 PE=4 SV=1 - [E9PF31_HUMAN]	3.94258	4.5	4	1	1	1	2.10748e+06				422	46.1075	6.29053
E5KS55	Mitochondrial succinyl-CoA ligase [ADP-forming] subunit beta OS=Homo sapiens PE=3 SV=1 - [E5KS55_HUMAN]	3.94181	6.48	11	3	3	4	3.42913e+07	1.25796	4	6.96181	463	50.2992	7.41553
Q92520	Protein FAM3C OS=Homo sapiens GN=FAM3C PE=1 SV=1 - [FAM3C_HUMAN]	3.93971	7.05	1	1	1	1	25747184	0.833917	1		227	24.6646	8.29443
B4DEV9	cDNA FLJ57720, highly similar to Homo sapiens radical S-adenosyl methionine domain containing 1 (RSAD1), mRNA OS=Homo sapiens PE=2 SV=1 - [B4DEV9_HUMAN]	3.93802	5.88	2	1	1	2					187	19.9973	9.61279
B3KM97	cDNA FLJ10554 fis, clone NT2RP2002385, highly similar to Synaptic glycoprotein SC2 OS=Homo sapiens PE=2 SV=1 - [B3KM97_HUMAN]	3.93576	6.49	4	2	2	2	21784889				308	36.0298	9.49561
Q96HY6	DDRGK domain-containing protein 1 OS=Homo sapiens GN=DDRGK1 PE=1 SV=2 - [DDRGK_HUMAN]	3.90999	5.41	1	1	1	1	5.51216e+07	5.51461	1		314	35.5895	5.12256
Q14165	Malectin OS=Homo sapiens GN=MLEC PE=1 SV=1 - [MLEC_HUMAN]	3.90672	4.45	1	1	1	1	1.54731e+06				292	32.2136	5.41455
Q8TDD1	ATP-dependent RNA helicase DDX54 OS=Homo sapiens GN=DDX54 PE=1 SV=2 - [DDX54_HUMAN]	3.89846	2.38	1	2	2	2	3.72479e+06				881	98.5342	10.0229
A6NFX5	Chromosome 18 open reading frame 21, isoform CRA_a OS=Homo sapiens GN=C18orf21 PE=4 SV=1 - [A6NFX5_HUMAN]	3.89578	10.61	3	1	1	1	1.23153e+06				132	14.5177	10.7261
O60362	Putative uncharacterized protein 44M2.1 OS=Homo sapiens GN=44M2.1 PE=2 SV=1 - [O60362_HUMAN]	3.8889	12.81	4	2	2	2	7.57663e+06	1.65736	2	48.6953	242	27.293	8.88037
D6RCF2	Histone H2A OS=Homo sapiens GN=H2AFY PE=3 SV=1 - [D6RCF2_HUMAN]	3.88613	17.58	2	1	1	1					165	17.5639	10.6675
B3KSL1	cDNA FLJ36529 fis, clone TRACH2004054, highly similar to RUN and FYVE domain-containing protein 1 OS=Homo sapiens PE=2 SV=1 - [B3KSL1_HUMAN]	3.8837	3.55	4	1	1	2	971951	5.58845	1		310	36.1091	6.82959
A2MYC8	V5-2 protein (Fragment) OS=Homo sapiens GN=V5-2 PE=1 SV=1 - [A2MYC8_HUMAN]	3.8681	9.62	2	1	1	2	1.14214e+08				104	11.0344	7.28369
O75792	Ribonuclease H2 subunit A OS=Homo sapiens GN=RNASEH2A PE=1 SV=2 - [RNH2A_HUMAN]	3.85337	5.69	3	1	1	1	5.51314e+06				299	33.3739	5.24951
A8MYF6	Uncharacterized protein OS=Homo sapiens GN=SC4MOL PE=2 SV=1 - [A8MYF6_HUMAN]	3.81292	8.64	2	1	1	1					162	19.4578	7.7085
B3KMH4	Similar to splicing factor, arginine/serine-rich 4, isoform CRA_f OS=Homo sapiens GN=FLJ11021 PE=2 SV=1 - [B3KMH4_HUMAN]	3.81209	7.88	3	1	1	1					203	22.4523	8.80713
B7ZLF4	KRI1 protein (Fragment) OS=Homo sapiens GN=KRI1 PE=2 SV=1 - [B7ZLF4_HUMAN]	3.81097	2.98	5	1	1	1	1.06643e+07	4.29724	1		470	54.8908	5.0083
E9PJL9	Uncharacterized protein OS=Homo sapiens GN=NDUFV1 PE=4 SV=1 - [E9PJL9_HUMAN]	3.81035	15.63	9	1	1	1	3.90323e+06				96	10.5332	5.90967
B3KQW2	cDNA FLJ33193 fis, clone ADRGL2005838, highly similar to Exosome complex exonuclease RRP4 (EC 3.1.13.-) OS=Homo sapiens PE=2 SV=1 - [B3KQW2_HUMAN]	3.80527	8.29	3	1	1	1	5.926e+06	0.637619	1		181	20.3254	5.57959
Q86TM2	Glycogen synthase kinase 3 beta (Fragment) OS=Homo sapiens GN=GSK3B PE=2 SV=1 - [Q86TM2_HUMAN]	3.80329	20.27	3	1	1	1	207801				74	7.95285	5.23682
Q2M389	WASH complex subunit 7 OS=Homo sapiens GN=KIAA1033 PE=1 SV=2 - [WAHS7_HUMAN]	3.79774	1.02	2	1	1	2					1173	136.316	7.44482
P42766	60S ribosomal protein L35 OS=Homo sapiens GN=RPL35 PE=1 SV=2 - [RL35_HUMAN]	3.76743	8.13	1	1	1	3	1.20276e+09	0.804926	1		123	14.5426	11.0483
Q53R87	Putative uncharacterized protein TRIP12 (Fragment) OS=Homo sapiens GN=TRIP12 PE=2 SV=1 - [Q53R87_HUMAN]	3.76711	1.08	5	1	1	1	3.4971e+06				1299	146.286	6.75635
C9JJA4	Uncharacterized protein OS=Homo sapiens GN=WDR48 PE=4 SV=1 - [C9JJA4_HUMAN]	3.76091	3.69	2	1	1	1					407	46.0141	5.75732
Q6XZB0	Lipase member I OS=Homo sapiens GN=LIPI PE=1 SV=2 - [LIPI_HUMAN]	3.75511	2.17	1	1	1	2	8.47326e+07				460	52.957	9.02686
O15270	Serine palmitoyltransferase 2 OS=Homo sapiens GN=SPTLC2 PE=1 SV=1 - [SPTC2_HUMAN]	3.74797	2.31	1	1	1	1	479067				562	62.8839	7.78174
O00186	Syntaxin-binding protein 3 OS=Homo sapiens GN=STXBP3 PE=1 SV=2 - [STXB3_HUMAN]	3.73211	2.87	1	1	1	1	1.95326e+06				592	67.7208	7.79639
P09958	Furin OS=Homo sapiens GN=FURIN PE=1 SV=2 - [FURIN_HUMAN]	3.72936	2.02	1	1	1	1					794	86.6237	6.46826
P10109	Adrenodoxin, mitochondrial OS=Homo sapiens GN=FDX1 PE=1 SV=1 - [ADX_HUMAN]	3.72596	11.41	1	1	1	1	744849				184	19.3806	5.8335
B4DFV7	cDNA FLJ60481 OS=Homo sapiens PE=2 SV=1 - [B4DFV7_HUMAN]	3.71871	2.29	2	1	1	1	1.19595e+06				612	67.2122	5.49072
Q9Y3Z5	Putative uncharacterized protein DKFZp564B112 (Fragment) OS=Homo sapiens GN=DKFZp564B112 PE=2 SV=2 - [Q9Y3Z5_HUMAN]	3.69929	4.39	8	1	1	2	1.33802e+07	5.35625	1		205	23.901	6.46826
Q9NWS0	PIH1 domain-containing protein 1 OS=Homo sapiens GN=PIH1D1 PE=1 SV=1 - [PIHD1_HUMAN]	3.68559	5.86	1	1	1	1					290	32.3424	5.13525
Q96T46	Hemoglobin alpha 2 (Fragment) OS=Homo sapiens GN=HBA2 PE=2 SV=1 - [Q96T46_HUMAN]	3.68177	11.84	5	1	1	2	428918				76	8.38623	7.13721
B4DR94	cDNA FLJ50174, highly similar to Homo sapiens SNARE protein Ykt6 (YKT6), mRNA OS=Homo sapiens PE=2 SV=1 - [B4DR94_HUMAN]	3.68136	5.49	4	1	1	3	2.19738e+07				164	18.5685	7.32764
B4DN77	cDNA FLJ58517, highly similar to Calpain-2 catalytic subunit (EC 3.4.22.53) OS=Homo sapiens PE=2 SV=1 - [B4DN77_HUMAN]	3.67943	3.7	5	1	1	1					622	71.5365	4.90674
Q59ER4	Itchy homolog E3 ubiquitin protein ligase variant (Fragment) OS=Homo sapiens PE=2 SV=1 - [Q59ER4_HUMAN]	3.66484	2.48	5	1	1	1					605	71.3487	6.49365
Q13823	Nucleolar GTP-binding protein 2 OS=Homo sapiens GN=GNL2 PE=1 SV=1 - [NOG2_HUMAN]	3.66379	2.46	2	2	2	2	2.91479e+06				731	83.6034	9.24658
B7Z920	cDNA FLJ61714, highly similar to Tripeptidyl-peptidase 2 (EC 3.4.14.10) (Fragment) OS=Homo sapiens PE=2 SV=1 - [B7Z920_HUMAN]	3.66152	1.22	3	1	1	1					1069	117.891	6.39209
C9JYF2	Uncharacterized protein OS=Homo sapiens GN=FAM162A PE=4 SV=1 - [C9JYF2_HUMAN]	3.65934	12.5	4	2	2	2	5.33147e+06				144	16.5047	9.77393
Q15018	BRISC complex subunit Abro1 OS=Homo sapiens GN=FAM175B PE=1 SV=2 - [F175B_HUMAN]	3.65822	2.65	1	1	1	1	5.06559e+06	2.32045	1		415	46.8719	6.21436
A0PJ50	PARP6 protein (Fragment) OS=Homo sapiens GN=PARP6 PE=2 SV=1 - [A0PJ50_HUMAN]	3.65419	2.49	2	1	1	1					563	63.7908	9.08545
B4DHT4	cDNA FLJ59519, highly similar to U4/U6.U5 tri-snRNP-associated protein 2 OS=Homo sapiens PE=2 SV=1 - [B4DHT4_HUMAN]	3.63953	3.9	6	1	1	1	1.81893e+07	0.797786	1		462	53.4767	8.57275
P78365	Polyhomeotic 2 homolog OS=Homo sapiens GN=HPH2 PE=2 SV=1 - [P78365_HUMAN]	3.6338	3	8	1	1	1	1.53793e+07				433	47.1579	9.46631
O95801	Tetratricopeptide repeat protein 4 OS=Homo sapiens GN=TTC4 PE=1 SV=3 - [TTC4_HUMAN]	3.6206	3.62	2	1	1	1	4169174				387	44.6503	5.60498
Q9H9J7	cDNA FLJ12692 fis, clone NT2RM4002623, weakly similar to ASPARTYL-TRNA SYNTHETASE (EC 6.1.1.12) OS=Homo sapiens PE=2 SV=1 - [Q9H9J7_HUMAN]	3.61672	1.94	4	1	1	2	3.75494e+07	0.943096	1		463	52.606	6.59521
Q9Y3D9	28S ribosomal protein S23, mitochondrial OS=Homo sapiens GN=MRPS23 PE=1 SV=2 - [RT23_HUMAN]	3.60114	10.53	1	2	2	2	6.70825e+06	2.74584	2	73.1732	190	21.7573	8.89502
Q0VDF9	Heat shock 70 kDa protein 14 OS=Homo sapiens GN=HSPA14 PE=1 SV=1 - [HSP7E_HUMAN]	3.59086	3.54	1	2	2	2	3.60963e+07	3.60287	1		509	54.7601	5.59229
B4DIE3	cDNA FLJ60560, highly similar to Protein disulfide-isomerase TXNDC10 (EC 5.3.4.1) OS=Homo sapiens PE=2 SV=1 - [B4DIE3_HUMAN]	3.58944	8.12	3	1	1	1	3.46663e+06				197	22.6553	5.65576
B3KVN2	Farnesyltransferase, CAAX box, alpha, isoform CRA_c OS=Homo sapiens GN=FNTA PE=2 SV=1 - [B3KVN2_HUMAN]	3.58122	5.7	4	1	1	1	5.58984e+06				228	27.4258	5.36377
B0S8I7	L antigen family, member 3 OS=Homo sapiens GN=LAGE3 PE=4 SV=1 - [B0S8I7_HUMAN]	3.56629	15.09	2	1	1	1					106	10.4142	6.68311
Q59G54	Bromodomain adjacent to zinc finger domain, 1A isoform b variant (Fragment) OS=Homo sapiens PE=2 SV=1 - [Q59G54_HUMAN]	3.56205	0.93	3	1	1	1	1.66108e+07				1188	136.537	5.97314
Q6L8Q7	2',5'-phosphodiesterase 12 OS=Homo sapiens GN=PDE12 PE=1 SV=2 - [PDE12_HUMAN]	3.55932	2.79	1	1	1	1	3.58797e+06				609	67.3089	6.56592
C9JIZ0	LSM8 homolog, U6 small nuclear RNA associated (S. cerevisiae), isoform CRA_a OS=Homo sapiens GN=NAA38 PE=4 SV=1 - [C9JIZ0_HUMAN]	3.55806	32	2	1	1	1	9.66042e+06				75	8.10414	4.34814
A8MZ87	Uncharacterized protein OS=Homo sapiens GN=KLC2 PE=4 SV=1 - [A8MZ87_HUMAN]	3.55362	2.69	3	1	1	1					521	57.1397	8.20654
Q14118	Dystroglycan OS=Homo sapiens GN=DAG1 PE=1 SV=2 - [DAG1_HUMAN]	3.53871	1.45	1	1	1	1	2.61354e+06				895	97.3807	8.55811
A6NIQ6	Uncharacterized protein OS=Homo sapiens GN=VKORC1 PE=4 SV=1 - [A6NIQ6_HUMAN]	3.53705	14.13	4	1	1	1	7.39791e+06	2.36812	1		92	9.86812	8.39697
B4DS97	cDNA FLJ57579, highly similar to Dynactin subunit 5 OS=Homo sapiens PE=2 SV=1 - [B4DS97_HUMAN]	3.53596	11.19	3	1	1	1	1.86488e+06				134	14.9366	8.99756
B4DS85	cDNA FLJ56829, highly similar to Neurogenic differentiation factor 6 OS=Homo sapiens PE=2 SV=1 - [B4DS85_HUMAN]	3.50349	3.11	5	1	1	1	2752025				515	59.3579	7.57666
Q5TH92	Leucine zipper protein 1 OS=Homo sapiens GN=LUZP1 PE=2 SV=1 - [Q5TH92_HUMAN]	3.50318	6.02	2	1	1	1					216	23.9729	7.03467
C9JE55	Uncharacterized protein OS=Homo sapiens GN=ATG7 PE=4 SV=1 - [C9JE55_HUMAN]	3.49552	14.29	10	1	1	1					126	13.7579	5.03369
Q9HA31	EIF2B3 protein OS=Homo sapiens GN=EIF2B3 PE=2 SV=1 - [Q9HA31_HUMAN]	3.49367	4.95	2	1	1	1	1.27392e+07				283	31.4912	6.53662
B3KMP2	cDNA FLJ11747 fis, clone HEMBA1005530, highly similar to Anaphase-promoting complex subunit 7 OS=Homo sapiens PE=2 SV=1 - [B3KMP2_HUMAN]	3.49337	2.98	6	1	1	1	1.84583e+07				503	56.2781	8.51416
Q6ZR43	cDNA FLJ46673 fis, clone TRACH3009061, weakly similar to ATP-binding cassette, sub-family A, member 1 OS=Homo sapiens PE=2 SV=1 - [Q6ZR43_HUMAN]	3.46859	5.58	2	1	1	2					788	88.6943	8.20654
P10606	Cytochrome c oxidase subunit 5B, mitochondrial OS=Homo sapiens GN=COX5B PE=1 SV=2 - [COX5B_HUMAN]	3.46714	14.73	3	2	2	3	2.67731e+07				129	13.6869	8.80713
C9J5H8	Uncharacterized protein OS=Homo sapiens GN=NCDN PE=4 SV=1 - [C9J5H8_HUMAN]	3.46675	5.74	2	1	1	1	5562029				244	26.3504	5.22412
O60613	15 kDa selenoprotein OS=Homo sapiens GN=SEP15 PE=1 SV=3 - [SEP15_HUMAN]	3.4623	9.88	1	1	1	1	2.03197e+07	2.18678	1		162	17.7799	5.03369
B2R923	cDNA, FLJ94174 OS=Homo sapiens PE=2 SV=1 - [B2R923_HUMAN]	3.45841	7.83	4	2	2	2	6.45624e+06				345	37.2822	6.1001
O00764	Pyridoxal kinase OS=Homo sapiens GN=PDXK PE=1 SV=1 - [PDXK_HUMAN]	3.45655	5.45	1	1	1	1	4.93538e+07				312	35.0799	6.12549
B7Z6S0	cDNA FLJ51322, highly similar to Phosducin-like protein 3 OS=Homo sapiens PE=2 SV=1 - [B7Z6S0_HUMAN]	3.44676	5.99	2	1	1	1	9.55912e+06				217	24.9258	4.91943
Q9UNE7	E3 ubiquitin-protein ligase CHIP OS=Homo sapiens GN=STUB1 PE=1 SV=2 - [CHIP_HUMAN]	3.4406	12.21	1	4	4	4	1.72383e+07	1.26643	3	22.3185	303	34.8342	5.87158
B7ZW70	LOC727761 protein OS=Homo sapiens GN=LOC727761 PE=2 SV=1 - [B7ZW70_HUMAN]	3.43404	15.43	3	3	3	3	7.40269e+06				188	21.051	8.74854
B2RAF3	cDNA, FLJ94877, highly similar to Homo sapiens placental protein 6 (PL6), mRNA OS=Homo sapiens PE=2 SV=1 - [B2RAF3_HUMAN]	3.4318	5.13	2	1	1	1	2.9875e+06				351	38.2005	8.1626
B1AK63	Chromosome 1 open reading frame 149 OS=Homo sapiens GN=C1orf149 PE=4 SV=1 - [B1AK63_HUMAN]	3.43157	13.02	3	1	1	1					169	19.1525	9.0708
Q8IY67	Ribonucleoprotein PTB-binding 1 OS=Homo sapiens GN=RAVER1 PE=1 SV=1 - [RAVR1_HUMAN]	3.42999	2.15	2	1	1	1	2.13417e+07				606	63.8372	8.48486
Q9H3N1	Thioredoxin-related transmembrane protein 1 OS=Homo sapiens GN=TMX1 PE=1 SV=1 - [TMX1_HUMAN]	3.41592	4.29	1	1	1	1	6.32412e+07	1.54261	1		280	31.7708	4.98291
B4DXD4	cDNA FLJ54196, highly similar to Membrane-associated tyrosine- and threonine-specific cdc2-inhibitory kinase (EC 2.7.11.1) OS=Homo sapiens PE=2 SV=1 - [B4DXD4_HUMAN]	3.41452	3.02	3	1	1	1	8.83282e+06				430	47.2539	6.06201
O94888	UBX domain-containing protein 7 OS=Homo sapiens GN=UBXN7 PE=1 SV=2 - [UBXN7_HUMAN]	3.40991	3.68	1	1	1	1	6281489				489	54.8283	5.16064
B4E3V1	cDNA FLJ61209, highly similar to NG,NG-dimethylarginine dimethylaminohydrolase 1 (EC 3.5.3.18) OS=Homo sapiens PE=2 SV=1 - [B4E3V1_HUMAN]	3.39794	8.38	5	1	1	1	4.71552e+06	2.12001	1		167	18.4063	6.1001
Q86V85	Integral membrane protein GPR180 OS=Homo sapiens GN=GPR180 PE=2 SV=1 - [GP180_HUMAN]	3.39637	3.41	1	1	1	1					440	49.3631	7.38623
B4E0K7	cDNA FLJ58215, highly similar to Homo sapiens leucine zipper transcription factor-like 1 (LZTFL1), mRNA OS=Homo sapiens PE=2 SV=1 - [B4E0K7_HUMAN]	3.39038	5.08	3	1	1	1	9694766	2.7589	1		256	29.3525	5.47803
D6R918	Uncharacterized protein OS=Homo sapiens GN=OCIAD1 PE=4 SV=1 - [D6R918_HUMAN]	3.386	24.66	9	1	1	1	2.1807e+07				73	8.28214	5.8335
B2R6N3	cDNA, FLJ93032, highly similar to Homo sapiens zinc finger, A20 domain containing 3 (ZA20D3), mRNA OS=Homo sapiens PE=2 SV=1 - [B2R6N3_HUMAN]	3.38556	12.02	2	1	1	1	557486				208	22.5367	7.1958
Q96F63	Coiled-coil domain-containing protein 97 OS=Homo sapiens GN=CCDC97 PE=1 SV=1 - [CCD97_HUMAN]	3.38262	4.37	1	1	1	1	1.12694e+06				343	38.9227	4.58936
Q92947	Glutaryl-CoA dehydrogenase, mitochondrial OS=Homo sapiens GN=GCDH PE=1 SV=1 - [GCDH_HUMAN]	3.37489	3.88	1	1	1	1	9.87627e+06	1.17935	1		438	48.0964	8.06006
C9IZN7	Uncharacterized protein OS=Homo sapiens GN=TBRG4 PE=4 SV=1 - [C9IZN7_HUMAN]	3.37041	4.24	7	1	1	1	3.41761e+07	2.33064	1		283	31.8679	8.98291
C9J8M4	Uncharacterized protein OS=Homo sapiens GN=USP19 PE=4 SV=1 - [C9J8M4_HUMAN]	3.3693	2.11	12	1	1	1	3.44226e+06				569	60.6885	6.93213
B3KTD5	cDNA FLJ38083 fis, clone CTONG2016408, highly similar to UBX domain-containing protein 2 OS=Homo sapiens PE=2 SV=1 - [B3KTD5_HUMAN]	3.36528	5.11	3	1	1	1					274	31.2581	9.45166
C9JIQ2	Uncharacterized protein OS=Homo sapiens GN=C1orf55 PE=4 SV=1 - [C9JIQ2_HUMAN]	3.35969	2.51	2	1	1	1	1.3483e+07				439	48.4971	6.16357
D6R941	Uncharacterized protein OS=Homo sapiens GN=MRPS36 PE=4 SV=1 - [D6R941_HUMAN]	3.35709	31.58	2	1	1	1	2.45307e+06				38	4.46228	6.59521
B2R8G6	cDNA, FLJ93891, Homo sapiens FK506 binding protein 8, 38kDa (FKBP8), mRNA OS=Homo sapiens PE=2 SV=1 - [B2R8G6_HUMAN]	3.34939	6.74	4	2	2	2	9.5839e+06				356	38.4711	7.69385
C9K0E7	Uncharacterized protein OS=Homo sapiens GN=FAM115A PE=4 SV=1 - [C9K0E7_HUMAN]	3.34656	12.33	4	1	1	1					146	15.4197	4.50049
E7ENM1	Uncharacterized protein OS=Homo sapiens GN=STAT1 PE=4 SV=1 - [E7ENM1_HUMAN]	3.34592	11.33	5	1	1	1					150	18.111	5.57959
Q8NCV1	Adenosine deaminase domain-containing protein 2 OS=Homo sapiens GN=ADAD2 PE=2 SV=1 - [ADAD2_HUMAN]	3.34288	2.92	1	1	1	1	831429				583	61.7162	8.83643
B2WTN6	RpB2 (Fragment) OS=Homo sapiens GN=rpB2 PE=3 SV=1 - [B2WTN6_HUMAN]	3.3418	28.57	7	1	1	1	1.94762e+06	0.22954	1		49	5.73197	9.5249
Q14258	E3 ubiquitin/ISG15 ligase TRIM25 OS=Homo sapiens GN=TRIM25 PE=1 SV=2 - [TRI25_HUMAN]	3.337	3.02	1	1	1	1	4.39671e+06	0.0231986	1		630	70.9277	8.08936
C9JA29	Uncharacterized protein OS=Homo sapiens GN=CCDC132 PE=4 SV=1 - [C9JA29_HUMAN]	3.33241	8.47	4	1	1	1					189	21.4736	8.89502
B3KNN3	cDNA FLJ30033 fis, clone 3NB692001433, highly similar to HEAT repeat-containing protein 2 OS=Homo sapiens PE=2 SV=1 - [B3KNN3_HUMAN]	3.32591	7.14	5	1	1	1					280	30.8841	6.87354
B3KRS8	cDNA FLJ34845 fis, clone NT2NE2011221, highly similar to Homo sapiens cell division cycle associated 2 (CDCA2), mRNA OS=Homo sapiens PE=2 SV=1 - [B3KRS8_HUMAN]	3.32477	4.03	4	1	1	1					422	46.798	8.33838
B4DWM8	cDNA FLJ56259, highly similar to Vacuolar ATP synthase subunit S1 (EC 3.6.3.14) OS=Homo sapiens PE=2 SV=1 - [B4DWM8_HUMAN]	3.32321	6.12	6	1	1	1	1.48762e+07				294	32.8506	7.48877
E9PQK8	Uncharacterized protein OS=Homo sapiens GN=ADNP PE=4 SV=1 - [E9PQK8_HUMAN]	3.31905	9.25	4	1	1	1	4660014				173	20.1089	8.68994
P04899	Guanine nucleotide-binding protein G(i) subunit alpha-2 OS=Homo sapiens GN=GNAI2 PE=1 SV=3 - [GNAI2_HUMAN]	3.31507	11.55	32	1	3	3	3.33049e+07				355	40.4251	5.5415
Q96HN9	Putative uncharacterized protein (Fragment) OS=Homo sapiens PE=2 SV=1 - [Q96HN9_HUMAN]	3.31115	2.19	4	1	1	1	479772				594	67.0506	8.93896
Q96F54	RELA protein OS=Homo sapiens GN=RELA PE=2 SV=1 - [Q96F54_HUMAN]	3.30421	7.73	7	1	1	1					220	24.7475	7.86963
B7Z2Z0	cDNA FLJ53620, highly similar to Drebrin OS=Homo sapiens PE=2 SV=1 - [B7Z2Z0_HUMAN]	3.30277	4.72	5	1	1	1	2.01273e+06				381	40.3441	4.03076
B4E182	cDNA FLJ50346, highly similar to SH3 domain GRB2-like protein B1 (EC 2.3.1.-) OS=Homo sapiens PE=2 SV=1 - [B4E182_HUMAN]	3.30011	5.66	2	1	1	1	1.25872e+07				265	29.2998	6.3667
Q71V88	Opa-interacting protein OIP1 (Fragment) OS=Homo sapiens PE=2 SV=1 - [Q71V88_HUMAN]	3.2905	5.06	2	1	1	1	1.27327e+07				257	27.596	6.15088
B4DMB4	Synaptobrevin-like 1, isoform CRA_a OS=Homo sapiens GN=SYBL1 PE=4 SV=1 - [B4DMB4_HUMAN]	3.28624	10.08	5	1	1	1	9.80014e+06				119	13.3301	8.646
E9PIU0	Uncharacterized protein OS=Homo sapiens GN=PRR5L PE=4 SV=1 - [E9PIU0_HUMAN]	3.27938	20.48	5	1	1	1	5565719				83	9.32987	11.7075
Q9Y2Z4	Tyrosyl-tRNA synthetase, mitochondrial OS=Homo sapiens GN=YARS2 PE=1 SV=2 - [SYYM_HUMAN]	3.27749	4.4	1	1	1	1	9.48532e+06	2.94253	1		477	53.1657	8.98291
B3KPB7	cDNA FLJ31554 fis, clone NT2RI2001230 OS=Homo sapiens PE=2 SV=1 - [B3KPB7_HUMAN]	3.27386	6.94	2	1	1	1	1650988				216	24.148	6.27783
O95707	Ribonuclease P protein subunit p29 OS=Homo sapiens GN=POP4 PE=1 SV=2 - [RPP29_HUMAN]	3.27143	6.36	1	1	1	1					220	25.4088	10.0669
B1AA16	Gastric cancer hepatocellular carcinoma suppressor 1 variant OS=Homo sapiens GN=HCCS1 PE=2 SV=1 - [B1AA16_HUMAN]	3.26808	3.55	8	1	1	1	5.30405e+06				422	47.5842	4.97021
P82921	28S ribosomal protein S21, mitochondrial OS=Homo sapiens GN=MRPS21 PE=1 SV=2 - [RT21_HUMAN]	3.26713	16.09	1	1	1	1	4.97964e+06				87	10.7345	10.2134
B3KMI0	cDNA FLJ11050 fis, clone PLACE1004564, highly similar to Cleavage and polyadenylation specificity factor 100 kDa subunit OS=Homo sapiens PE=2 SV=1 - [B3KMI0_HUMAN]	3.26607	2.17	3	1	1	1	2.10017e+06				644	72.9675	4.94482
B4DUG4	cDNA FLJ51308 OS=Homo sapiens PE=4 SV=1 - [B4DUG4_HUMAN]	3.26268	11.5	2	1	1	1	1.193e+07	6.40825	1		113	12.5003	8.17725
C9J7X7	Uncharacterized protein OS=Homo sapiens GN=NUB1 PE=4 SV=1 - [C9J7X7_HUMAN]	3.25292	8.44	4	1	1	1	5.93174e+06				154	17.9176	9.34912
Q9H9A5	CCR4-NOT transcription complex subunit 10 OS=Homo sapiens GN=CNOT10 PE=1 SV=1 - [CNOTA_HUMAN]	3.24667	1.34	2	1	1	1					744	82.2575	7.78174
B4DMA4	cDNA FLJ58400, highly similar to Cleavage stimulation factor 77 kDa subunit OS=Homo sapiens PE=2 SV=1 - [B4DMA4_HUMAN]	3.24587	2	2	1	1	1					650	75.1237	8.1333
B4DK26	cDNA FLJ61301, highly similar to CD276 antigen OS=Homo sapiens PE=2 SV=1 - [B4DK26_HUMAN]	3.24545	5.83	4	1	1	1	5.00377e+06	0.914074	1		480	51.6935	4.91943
B4DHN4	cDNA FLJ61116 OS=Homo sapiens PE=2 SV=1 - [B4DHN4_HUMAN]	3.23045	7.18	3	1	1	1					209	24.248	5.64307
A8MWK3	Uncharacterized protein OS=Homo sapiens GN=CDH2 PE=2 SV=1 - [A8MWK3_HUMAN]	3.22797	1.83	2	1	1	1	6521847				875	96.9799	4.84326
C9JYM0	Uncharacterized protein OS=Homo sapiens GN=POP7 PE=4 SV=1 - [C9JYM0_HUMAN]	3.2262	10.95	2	1	1	1					137	15.315	8.51416
Q9Y4X5	Protein ariadne-1 homolog OS=Homo sapiens GN=ARIH1 PE=1 SV=2 - [ARI1_HUMAN]	3.22573	2.51	1	1	1	1	4028151				557	64.0758	5.08447
Q8IXG0	Crn protein OS=Homo sapiens GN=crn PE=2 SV=1 - [Q8IXG0_HUMAN]	3.221	1.75	4	1	1	1					687	83.0874	7.02002
B0EXJ7	Ciz1 (Fragment) OS=Homo sapiens PE=2 SV=1 - [B0EXJ7_HUMAN]	3.21973	3.96	9	1	1	1					454	50.6425	5.66846
P26885	Peptidyl-prolyl cis-trans isomerase FKBP2 OS=Homo sapiens GN=FKBP2 PE=1 SV=2 - [FKBP2_HUMAN]	3.21941	9.86	1	1	1	1	4.16925e+06	0.984066	1		142	15.6393	9.12939
D6REB4	Uncharacterized protein OS=Homo sapiens GN=PAIP1 PE=4 SV=1 - [D6REB4_HUMAN]	3.21872	3.42	3	1	1	1	4143586	3.13158	1		351	39.8826	4.85596
Q6PJG6	BRCA1-associated ATM activator 1 OS=Homo sapiens GN=BRAT1 PE=1 SV=2 - [BRAT1_HUMAN]	3.21858	1.46	1	1	1	1	7.40473e+06				821	88.0629	5.2749
Q2YDC2	HCG1985580, isoform CRA_f OS=Homo sapiens GN=PDCD6 PE=2 SV=1 - [Q2YDC2_HUMAN]	3.21446	11.11	3	2	2	2	2.2598e+07	2.35833	2	51.5847	189	21.6507	5.40186
C9J8Q1	Uncharacterized protein OS=Homo sapiens GN=NFU1 PE=4 SV=1 - [C9J8Q1_HUMAN]	3.21061	16.67	4	1	1	1					96	10.4361	4.11963
O14880	Microsomal glutathione S-transferase 3 OS=Homo sapiens GN=MGST3 PE=1 SV=1 - [MGST3_HUMAN]	3.20973	9.21	3	1	1	1	3.35381e+06				152	16.5056	9.37842
Q5JSZ8	KIAA0515 (Fragment) OS=Homo sapiens GN=KIAA0515 PE=2 SV=1 - [Q5JSZ8_HUMAN]	3.20619	2.56	2	1	1	1					587	63.1595	6.72705
C9J9E8	Uncharacterized protein OS=Homo sapiens GN=PTK7 PE=4 SV=1 - [C9J9E8_HUMAN]	3.20531	10.07	7	1	1	1	4.3228e+06				139	14.8455	7.02002
D3DWF3	Polo-like kinase 1 (Drosophila), isoform CRA_b OS=Homo sapiens GN=PLK1 PE=4 SV=1 - [D3DWF3_HUMAN]	3.2014	4.13	5	1	1	1	2.08355e+06				363	41.4784	8.23584
A1X283	SH3 and PX domain-containing protein 2B OS=Homo sapiens GN=SH3PXD2B PE=1 SV=3 - [SPD2B_HUMAN]	3.19858	2.2	1	1	1	1	2.80117e+06				911	101.516	8.68994
B3KUG0	cDNA FLJ39778 fis, clone SPLEN2001710, highly similar to Kelch domain-containing protein 4 OS=Homo sapiens PE=2 SV=1 - [B3KUG0_HUMAN]	3.19412	5.31	3	1	1	1					245	27.1062	6.39209
Q7Z2K8	G protein-regulated inducer of neurite outgrowth 1 OS=Homo sapiens GN=GPRIN1 PE=1 SV=2 - [GRIN1_HUMAN]	3.19171	1.49	1	1	1	1					1008	102.336	8.06006
B7Z553	cDNA FLJ51266, highly similar to Vitronectin OS=Homo sapiens PE=2 SV=1 - [B7Z553_HUMAN]	3.19036	7.01	2	1	1	1	2.39632e+08				214	23.5904	4.64014
B3KR89	cDNA FLJ33864 fis, clone CTONG2006412, highly similar to Mus musculus widely-interspaced zinc finger motifs (Wiz), transcript variant 1, mRNA OS=Homo sapiens PE=2 SV=1 - [B3KR89_HUMAN]	3.18927	1.89	5	1	1	1					583	62.8437	9.5542
C9JTJ7	Uncharacterized protein OS=Homo sapiens GN=PRRC1 PE=4 SV=1 - [C9JTJ7_HUMAN]	3.18649	4.82	3	1	1	1	18857532	2.18415	1		311	31.477	5.31299
Q99797	Mitochondrial intermediate peptidase OS=Homo sapiens GN=MIPEP PE=1 SV=2 - [MIPEP_HUMAN]	3.1851	1.68	1	1	1	1	862470				713	80.5888	7.04932
B2RCN1	cDNA, FLJ96169 OS=Homo sapiens PE=2 SV=1 - [B2RCN1_HUMAN]	3.18184	10	1	1	1	1					220	24.1714	6.59521
B8ZZI0	Uncharacterized protein OS=Homo sapiens GN=NIF3L1 PE=4 SV=1 - [B8ZZI0_HUMAN]	3.17731	8.02	6	1	1	1	2297752				162	18.2343	6.68311
Q53GF0	Cytidine 5'-monophosphate N-acetylneuraminic acid synthetase variant (Fragment) OS=Homo sapiens PE=2 SV=1 - [Q53GF0_HUMAN]	3.17133	3.69	2	1	1	1	3.99383e+06				434	48.2986	7.92822
B3KWG9	Junctional adhesion molecule 3, isoform CRA_d OS=Homo sapiens GN=JAM3 PE=2 SV=1 - [B3KWG9_HUMAN]	3.17029	6.95	2	1	1	1					259	29.2047	7.62061
A8K2P6	cDNA FLJ76083, highly similar to Homo sapiens zinc finger protein 503 (ZNF503), mRNA OS=Homo sapiens PE=2 SV=1 - [A8K2P6_HUMAN]	3.1683	3.56	2	1	1	1	205526				646	62.5278	8.6167
C7G535	Aurora kinase B-Sv2 OS=Homo sapiens GN=aurkb-sv2 PE=2 SV=1 - [C7G535_HUMAN]	3.16492	8.45	5	1	1	1	1.7551e+06				142	16.2005	10.0522
Q7Z721	RPS6KB1 protein OS=Homo sapiens GN=RPS6KB1 PE=2 SV=1 - [Q7Z721_HUMAN]	3.16151	3.99	7	1	1	1	7.98023e+06				451	50.9838	6.49365
C9J352	Uncharacterized protein OS=Homo sapiens GN=KPNA1 PE=4 SV=1 - [C9J352_HUMAN]	3.16111	6.51	6	1	1	1					169	19.3767	5.77002
P19174	1-phosphatidylinositol-4,5-bisphosphate phosphodiesterase gamma-1 OS=Homo sapiens GN=PLCG1 PE=1 SV=1 - [PLCG1_HUMAN]	3.15698	1.09	2	1	1	1	1.57591e+06				1290	148.438	6.04932
B4E1I3	cDNA FLJ50943, highly similar to Death domain-associated protein 6 OS=Homo sapiens PE=2 SV=1 - [B4E1I3_HUMAN]	3.1563	2.11	6	1	1	1					665	73.4723	4.93213
P48507	Glutamate--cysteine ligase regulatory subunit OS=Homo sapiens GN=GCLM PE=1 SV=1 - [GSH0_HUMAN]	3.15517	4.74	1	1	1	1					274	30.7078	6.02393
Q7Z4G1	COMM domain-containing protein 6 OS=Homo sapiens GN=COMMD6 PE=1 SV=1 - [COMD6_HUMAN]	3.15112	15.29	1	1	1	1	15992978	1.70185	1		85	9.63178	5.99854
B4DTT8	cDNA FLJ61396 OS=Homo sapiens PE=2 SV=1 - [B4DTT8_HUMAN]	3.14986	6.35	2	1	1	1					189	21.6208	4.91943
B3KN49	cDNA FLJ13562 fis, clone PLACE1008080, highly similar to Homo sapiens hexamethylene bis-acetamide inducible 1 (HEXIM1), mRNA OS=Homo sapiens PE=2 SV=1 - [B3KN49_HUMAN]	3.14586	4.74	2	1	1	1	1.94258e+06				359	40.5824	4.89404
C9JXZ0	Uncharacterized protein OS=Homo sapiens GN=PLOD2 PE=4 SV=1 - [C9JXZ0_HUMAN]	3.14559	6.55	4	1	1	1	5.30669e+06				229	26.0524	8.30908
Q9UGK3	Signal-transducing adaptor protein 2 OS=Homo sapiens GN=STAP2 PE=1 SV=2 - [STAP2_HUMAN]	3.14141	3.23	1	1	1	1	8960372				403	44.8653	8.1626
B7Z8C9	cDNA FLJ55437, highly similar to Homo sapiens WD repeat domain 42A (WDR42A), mRNA OS=Homo sapiens PE=2 SV=1 - [B7Z8C9_HUMAN]	3.14111	1.9	3	1	1	1	5.29722e+06				578	64.8273	5.60498
O75934	Pre-mRNA-splicing factor SPF27 OS=Homo sapiens GN=BCAS2 PE=1 SV=1 - [SPF27_HUMAN]	3.13889	5.78	1	1	1	1	9.47286e+07	2.62956	1		225	26.115	5.65576
Q5JS12	Ral GEF with PH domain and SH3 binding motif 1 (Fragment) OS=Homo sapiens GN=RALGPS1 PE=2 SV=1 - [Q5JS12_HUMAN]	3.13814	17.76	4	1	1	1	5.42034e+06				152	17.0917	9.71533
C9JD39	Uncharacterized protein OS=Homo sapiens GN=SCAF4 PE=4 SV=1 - [C9JD39_HUMAN]	3.12598	1.6	5	1	1	1	1.69515e+06				1125	123.568	9.62744
Q495S5	EMILIN3 protein OS=Homo sapiens GN=EMILIN3 PE=2 SV=1 - [Q495S5_HUMAN]	3.11899	4.84	2	1	1	1	3.80174e+06				372	39.5792	5.14795
Q8N8A7	HCG38579, isoform CRA_c OS=Homo sapiens GN=hCG_38579 PE=2 SV=1 - [Q8N8A7_HUMAN]	3.1163	7.04	1	1	1	1	4.15763e+07				213	22.4703	6.52197
Q99584	Protein S100-A13 OS=Homo sapiens GN=S100A13 PE=1 SV=1 - [S10AD_HUMAN]	3.11473	11.22	1	1	1	1	6.46139e+07	8.88821	1		98	11.4641	6.16357
Q5VZY9	Doublecortin and CaM kinase-like 1 OS=Homo sapiens GN=DCAMKL1 PE=2 SV=1 - [Q5VZY9_HUMAN]	3.11287	5.51	3	1	1	1	1.16789e+07				363	40.4318	9.67139
Q9BU89	Deoxyhypusine hydroxylase OS=Homo sapiens GN=DOHH PE=1 SV=1 - [DOHH_HUMAN]	3.11185	3.97	1	1	1	1	3.28011e+06	0.878209	1		302	32.8835	4.83057
B3KXD6	Pescadillo homolog 1, containing BRCT domain (Zebrafish), isoform CRA_b OS=Homo sapiens GN=PES1 PE=2 SV=1 - [B3KXD6_HUMAN]	3.11052	3.56	3	1	1	1					449	51.4319	5.19873
Q9NPD8	Ubiquitin-conjugating enzyme E2 T OS=Homo sapiens GN=UBE2T PE=1 SV=1 - [UBE2T_HUMAN]	3.10538	6.6	1	1	1	1					197	22.5066	7.98682
B5MD00	Translocase of outer mitochondrial membrane 7 homolog (Yeast), isoform CRA_a OS=Homo sapiens GN=TOMM7 PE=4 SV=1 - [B5MD00_HUMAN]	3.1041	33.33	2	1	1	1	71181916				51	5.66777	5.77002
Q14229	EHS-2 protein (Fragment) OS=Homo sapiens GN=EHS-2 PE=2 SV=1 - [Q14229_HUMAN]	3.1018	15.45	1	1	1	1	4.04142e+06				110	12.3361	8.44092
Q8WY74	PP4135 OS=Homo sapiens PE=2 SV=1 - [Q8WY74_HUMAN]	3.09921	13.11	1	1	1	1	3.82479e+06				122	14.1635	9.86182
Q53XA7	Putative uncharacterized protein DKFZp686F13224 OS=Homo sapiens GN=DKFZp686F13224 PE=2 SV=1 - [Q53XA7_HUMAN]	3.0971	3.44	2	1	1	1	4.30642e+06				349	38.5892	7.21045
E9PQI5	Uncharacterized protein OS=Homo sapiens GN=CHMP4A PE=4 SV=1 - [E9PQI5_HUMAN]	3.08941	8.43	6	1	1	1	1.07429e+07	1.72033	1		166	18.833	10.1401
E5KMT6	Pseudouridine synthase OS=Homo sapiens PE=3 SV=1 - [E5KMT6_HUMAN]	3.08279	2.76	2	1	1	1	1.49892e+07	3.95923	1		399	44.3492	7.7085
B4DNL7	cDNA FLJ60737, highly similar to Cysteine desulfurase, mitochondrial (EC 2.8.1.7) OS=Homo sapiens PE=2 SV=1 - [B4DNL7_HUMAN]	3.08033	4.71	6	1	1	1	3.53942e+06				255	28.1944	7.48877
C9JUD6	Uncharacterized protein OS=Homo sapiens GN=PJA2 PE=4 SV=1 - [C9JUD6_HUMAN]	3.07886	2.47	2	1	1	1					688	76.0969	4.43701
B7Z954	cDNA FLJ61560, highly similar to Tight junction protein ZO-2 OS=Homo sapiens PE=2 SV=1 - [B7Z954_HUMAN]	3.07321	0.99	4	1	1	1	1.68424e+06				1108	124.801	8.68994
Q9UI09	NADH dehydrogenase [ubiquinone] 1 alpha subcomplex subunit 12 OS=Homo sapiens GN=NDUFA12 PE=1 SV=1 - [NDUAC_HUMAN]	3.06812	11.72	2	1	1	1					145	17.1036	9.62744
A6NKY8	Uncharacterized protein OS=Homo sapiens GN=NHP2 PE=4 SV=1 - [A6NKY8_HUMAN]	3.05894	21.11	4	1	1	1	7.35091e+06				90	10.0644	10.0083
B4DJT7	cDNA FLJ56511, highly similar to Neurofilament triplet M protein OS=Homo sapiens PE=2 SV=1 - [B4DJT7_HUMAN]	3.05852	1.72	5	1	1	1					698	78.8381	4.77979
A6ND99	Uncharacterized protein OS=Homo sapiens GN=HS2ST1 PE=4 SV=3 - [A6ND99_HUMAN]	3.04663	4.97	3	1	1	1	2.45429e+06	0.368242	1		322	37.1555	8.25049
A8K4W5	cDNA FLJ76813, highly similar to Homo sapiens acetyl-Coenzyme A acetyltransferase 2 (acetoacetyl Coenzyme A thiolase), mRNA OS=Homo sapiens PE=2 SV=1 - [A8K4W5_HUMAN]	3.04642	6.05	3	1	1	1	1.39527e+07	0.615099	1		397	41.3524	6.91748
Q9NUQ3	Gamma-taxilin OS=Homo sapiens GN=TXLNG PE=1 SV=2 - [TXLNG_HUMAN]	3.04363	2.27	1	1	1	1	4.83428e+06	3.20853	1		528	60.5481	7.51807
B4DFN6	cDNA FLJ59866, highly similar to 2',3'-cyclic-nucleotide 3'-phosphodiesterase (EC 3.1.4.37) OS=Homo sapiens PE=2 SV=1 - [B4DFN6_HUMAN]	3.0405	7.53	3	1	1	1	1.37745e+07				186	20.2324	8.85107
Q86UH9	Gag protein OS=Homo sapiens PE=4 SV=1 - [Q86UH9_HUMAN]	3.03765	2.87	1	1	1	1	16947242				523	58.9798	7.13721
B7Z4P1	cDNA FLJ58024, highly similar to NADH-ubiquinone oxidoreductase 20 kDa subunit, mitochondrial (EC 1.6.5.3) OS=Homo sapiens PE=2 SV=1 - [B7Z4P1_HUMAN]	3.0357	9.46	9	1	1	1	1.57387e+07	5.02576	1		148	15.7532	10.5796
Q38J66	Protein phosphatase 1 regulatory subunit 8 testis splice variant (Fragment) OS=Homo sapiens GN=PPP1R8 PE=2 SV=1 - [Q38J66_HUMAN]	3.03526	9.13	4	1	1	1	9.28565e+06				230	24.9658	6.93213
A8MTG3	Uncharacterized protein OS=Homo sapiens GN=ZNF207 PE=4 SV=1 - [A8MTG3_HUMAN]	3.03363	2.91	4	1	1	1	4.07497e+07	0.239301	1		447	47.7177	9.1001
Q05DP9	IFT81 protein (Fragment) OS=Homo sapiens GN=IFT81 PE=2 SV=1 - [Q05DP9_HUMAN]	3.0323	3.87	3	1	1	1	1.52272e+06				336	39.7302	9.26123
P13645	Keratin, type I cytoskeletal 10 OS=Homo sapiens GN=KRT10 PE=1 SV=6 - [K1C10_HUMAN]	3.03222	3.25	1	1	1	1					584	58.7917	5.21143
Q5QPD0	Novel protein (Fragment) OS=Homo sapiens GN=RP3-486I3.1-003 PE=2 SV=1 - [Q5QPD0_HUMAN]	3.03053	6.67	2	1	1	1					195	22.171	6.66846
C9JRK3	Uncharacterized protein OS=Homo sapiens GN=KIAA1217 PE=4 SV=1 - [C9JRK3_HUMAN]	3.02988	0.96	4	1	1	1					1461	161.851	6.21436
Q9H3I1	Brain my045 protein OS=Homo sapiens PE=2 SV=1 - [Q9H3I1_HUMAN]	3.02932	7.14	4	1	1	1	1.49482e+07	0.893449	1		168	18.9599	8.27979
Q5VWN6	Uncharacterized protein C10orf18 OS=Homo sapiens GN=C10orf18 PE=1 SV=1 - [CJ018_HUMAN]	3.02685	0.91	1	1	1	1	2.98326e+07	3.21483	1		2430	268.675	5.89697
B4DIC4	cDNA FLJ52195, highly similar to LIM and SH3 domain protein 1 OS=Homo sapiens PE=2 SV=1 - [B4DIC4_HUMAN]	3.02541	11.2	6	1	1	1					125	14.5881	8.68994
P25774	Cathepsin S OS=Homo sapiens GN=CTSS PE=1 SV=3 - [CATS_HUMAN]	3.02534	4.83	1	1	1	1	12620736				331	37.4713	8.33838
E7EVU3	Uncharacterized protein OS=Homo sapiens GN=ARIH2 PE=4 SV=1 - [E7EVU3_HUMAN]	3.02331	4.18	4	1	1	1					407	47.306	5.45264
B4DZ95	cDNA FLJ54570, highly similar to 2-oxoglutarate dehydrogenase E1 component, mitochondrial (EC 1.2.4.2) OS=Homo sapiens PE=2 SV=1 - [B4DZ95_HUMAN]	3.02245	2.34	14	2	2	2	1.76229e+07	4.03178	1		812	92.7126	6.91748
Q9HB66	McKusick-Kaufman syndrome, isoform CRA_a OS=Homo sapiens GN=MKKS PE=4 SV=1 - [Q9HB66_HUMAN]	3.02202	26.98	1	1	1	1	2.15675e+06	1.04227	1		63	7.25893	9.61279
Q9NP97	Dynein light chain roadblock-type 1 OS=Homo sapiens GN=DYNLRB1 PE=1 SV=3 - [DLRB1_HUMAN]	3.01725	16.67	3	1	1	1	9.27138e+06	1.69737	1		96	10.9147	7.25439
Q9BX95	Sphingosine-1-phosphate phosphatase 1 OS=Homo sapiens GN=SGPP1 PE=1 SV=2 - [SGPP1_HUMAN]	3.01714	3.85	1	1	1	1	11362201				441	49.0757	8.82178
Q8IVM0	Coiled-coil domain-containing protein 50 OS=Homo sapiens GN=CCDC50 PE=1 SV=1 - [CCD50_HUMAN]	3.0159	3.92	1	1	1	1	4.87787e+06				306	35.8	6.65381
B4DY59	cDNA FLJ56267, highly similar to Transducin beta-like 2 protein OS=Homo sapiens PE=2 SV=1 - [B4DY59_HUMAN]	3.01509	4.09	6	1	1	1	1.92327e+06				318	35.3569	8.95361
O43410	Putative uncharacterized protein (Fragment) OS=Homo sapiens PE=2 SV=1 - [O43410_HUMAN]	3.01364	5.28	8	1	1	1	6.43162e+06				341	37.1839	5.19873
P62487	DNA-directed RNA polymerase II subunit RPB7 OS=Homo sapiens GN=POLR2G PE=1 SV=1 - [RPB7_HUMAN]	3.01333	8.72	1	1	1	1					172	19.2819	5.5415
D3DU85	Solute carrier family 9 (Sodium/hydrogen exchanger), member 3 regulator 2, isoform CRA_b OS=Homo sapiens GN=SLC9A3R2 PE=4 SV=1 - [D3DU85_HUMAN]	3.01145	3.99	3	1	1	1	4.24448e+06				326	36.1314	8.20654
Q6IAJ3	TMEM9 protein OS=Homo sapiens GN=TMEM9 PE=2 SV=1 - [Q6IAJ3_HUMAN]	3.01028	7.1	5	1	1	1	7.13284e+06				183	20.4884	6.96143
B2R9K5	cDNA, FLJ94435 OS=Homo sapiens PE=2 SV=1 - [B2R9K5_HUMAN]	3.00399	4.25	2	1	1	1	2.05433e+06				259	29.8689	10.1694
B1B0M1	GRIP1 associated protein 1 OS=Homo sapiens GN=GRIPAP1 PE=4 SV=1 - [B1B0M1_HUMAN]	3.00265	1.26	3	1	1	1	1.60665e+06				796	90.7852	5.10986
Q96QR8	Transcriptional activator protein Pur-beta OS=Homo sapiens GN=PURB PE=1 SV=3 - [PURB_HUMAN]	2.99616	7.37	1	2	2	2	5.3621e+07				312	33.2205	5.42725
Q96J85	C-Mpl binding protein OS=Homo sapiens PE=2 SV=1 - [Q96J85_HUMAN]	2.99361	5.87	3	1	1	1	1.05997e+07				375	42.4777	6.06201
P62072	Mitochondrial import inner membrane translocase subunit Tim10 OS=Homo sapiens GN=TIMM10 PE=1 SV=1 - [TIM10_HUMAN]	2.99134	14.44	1	1	1	1					90	10.3259	6.29053
B4DN10	cDNA FLJ60717, highly similar to Testis-specific Y-encoded-like protein 1 OS=Homo sapiens PE=2 SV=1 - [B4DN10_HUMAN]	2.99084	9.83	3	1	1	1	9.42831e+06				173	17.6218	5.19873
B4DJ74	cDNA FLJ58398, highly similar to A-kinase anchor protein 8 OS=Homo sapiens PE=2 SV=1 - [B4DJ74_HUMAN]	2.9906	2.22	2	1	1	1	4.25842e+06				585	65.1799	5.07178
C9J0I9	Uncharacterized protein OS=Homo sapiens GN=ZC3HC1 PE=4 SV=1 - [C9J0I9_HUMAN]	2.9882	3.49	3	1	1	1					459	50.5299	5.8208
Q96EK6	Glucosamine 6-phosphate N-acetyltransferase OS=Homo sapiens GN=GNPNAT1 PE=1 SV=1 - [GNA1_HUMAN]	2.98811	5.98	1	1	1	1	1.09492e+07				184	20.7356	7.98682
P17021	Zinc finger protein 17 OS=Homo sapiens GN=ZNF17 PE=2 SV=3 - [ZNF17_HUMAN]	2.98233	1.96	1	1	1	1	1.28363e+06	0.0397569	1		662	77.154	8.44092
B4DMT9	cDNA FLJ58591, highly similar to TBC1 domain family member 15 OS=Homo sapiens PE=2 SV=1 - [B4DMT9_HUMAN]	2.98209	1.91	3	1	1	1	5.54451e+06				682	78.4779	5.43994
Q5JZG9	Cathepsin A (Fragment) OS=Homo sapiens GN=CTSA PE=2 SV=1 - [Q5JZG9_HUMAN]	2.98199	4.5	5	1	1	1					289	32.1149	5.021
C9JKB5	Uncharacterized protein OS=Homo sapiens GN=RPAP2 PE=4 SV=1 - [C9JKB5_HUMAN]	2.98045	2.4	2	1	1	1					584	66.4321	8.55811
B4DMA8	cDNA FLJ53841, highly similar to Kinesin-like protein KIFC1 OS=Homo sapiens PE=2 SV=1 - [B4DMA8_HUMAN]	2.97916	2.37	3	1	1	1	3.62519e+06				549	60.4759	6.69775
Q8IXQ4	Uncharacterized protein KIAA1704 OS=Homo sapiens GN=KIAA1704 PE=1 SV=1 - [K1704_HUMAN]	2.97582	3.53	1	1	1	1	3.7622e+06				340	38.1187	5.41455
Q8N5N1	Putative uncharacterized protein (Fragment) OS=Homo sapiens PE=2 SV=1 - [Q8N5N1_HUMAN]	2.9741	2.78	5	1	1	1					468	52.2954	7.12256
Q658U3	Putative uncharacterized protein DKFZp666D023 (Fragment) OS=Homo sapiens GN=DKFZp666D023 PE=2 SV=1 - [Q658U3_HUMAN]	2.97159	6.51	12	1	1	1	1.09469e+07				169	18.7108	9.53955
D6RAD5	Uncharacterized protein OS=Homo sapiens GN=ETFDH PE=4 SV=1 - [D6RAD5_HUMAN]	2.96782	7.93	7	1	1	1	3.37878e+06				164	18.1312	6.25244
Q6P3S6	F-box only protein 42 OS=Homo sapiens GN=FBXO42 PE=1 SV=1 - [FBX42_HUMAN]	2.9647	2.09	1	1	1	1	420466				717	77.7895	7.43018
Q86V59	PNMA-like protein 1 OS=Homo sapiens GN=PNMAL1 PE=2 SV=2 - [PNML1_HUMAN]	2.96187	2.96	1	1	1	1					439	48.1307	8.96826
Q8TEM1	Nuclear pore membrane glycoprotein 210 OS=Homo sapiens GN=NUP210 PE=1 SV=3 - [PO210_HUMAN]	2.96059	0.85	1	1	1	1	8.26596e+06				1887	204.983	6.81494
B4DL79	cDNA FLJ55710, highly similar to Kinesin family member 20A OS=Homo sapiens PE=2 SV=1 - [B4DL79_HUMAN]	2.96037	1.61	2	1	1	1	2.60833e+06				872	98.0391	6.7417
B4DF96	cDNA FLJ57962, highly similar to Homo sapiens eukaryotic translation initiation factor (eIF) 2A (eIF2A), mRNA OS=Homo sapiens PE=2 SV=1 - [B4DF96_HUMAN]	2.95979	3.24	4	1	1	1	2.25756e+06				524	57.9579	9.08545
Q96E92	PRKAA1 protein OS=Homo sapiens GN=PRKAA1 PE=2 SV=1 - [Q96E92_HUMAN]	2.94515	8.21	5	1	1	1					207	23.5482	9.27588
Q6ZMM2	ADAMTS-like protein 5 OS=Homo sapiens GN=ADAMTSL5 PE=1 SV=2 - [ATL5_HUMAN]	2.94354	4.03	2	1	1	1	8.69793e+06				471	52.0127	8.03076
Q9NZJ9	Diphosphoinositol polyphosphate phosphohydrolase 2 OS=Homo sapiens GN=NUDT4 PE=1 SV=2 - [NUDT4_HUMAN]	2.94253	7.78	2	1	1	1					180	20.2932	6.354
Q502X2	Diablo homolog (Drosophila) OS=Homo sapiens GN=DIABLO PE=2 SV=1 - [Q502X2_HUMAN]	2.93881	6.45	3	1	1	1	3.52438e+06				186	21.2195	4.80518
P19784	Casein kinase II subunit alpha' OS=Homo sapiens GN=CSNK2A2 PE=1 SV=1 - [CSK22_HUMAN]	2.93619	4.29	1	1	1	1					350	41.1871	8.55811
O43304	SEC14-like protein 5 OS=Homo sapiens GN=SEC14L5 PE=2 SV=3 - [S14L5_HUMAN]	2.93587	2.16	1	1	1	1	616638				696	78.8919	6.53662
A8MPX7	Chromosome X open reading frame 56, isoform CRA_b OS=Homo sapiens GN=CXorf56 PE=2 SV=1 - [A8MPX7_HUMAN]	2.93573	7.51	4	1	1	1					173	19.9683	9.46631
Q96N83	cDNA FLJ31254 fis, clone KIDNE2005526, highly similar to Homo sapiens podocalyxin-like protein mRNA OS=Homo sapiens PE=2 SV=1 - [Q96N83_HUMAN]	2.93468	2.32	3	1	1	1					518	54.543	5.57959
E9PAY3	Uncharacterized protein OS=Homo sapiens GN=NCS1 PE=4 SV=1 - [E9PAY3_HUMAN]	2.93001	9.3	2	1	1	1	1.22891e+07				172	19.7158	4.64014
Q8N350	Protein Dos OS=Homo sapiens GN=DOS PE=1 SV=2 - [DOS_HUMAN]	2.9284	2.48	1	1	1	1					725	75.7756	6.60986
C9JAZ1	Uncharacterized protein OS=Homo sapiens GN=MTX2 PE=4 SV=1 - [C9JAZ1_HUMAN]	2.92815	4.8	5	1	1	1	1.63128e+06				229	25.701	5.2749
Q4W5D6	Putative uncharacterized protein FLJ10983 (Fragment) OS=Homo sapiens GN=FLJ10983 PE=2 SV=1 - [Q4W5D6_HUMAN]	2.92676	12.05	4	1	1	1	5.76514e+06				83	9.11759	5.45264
Q15388	Mitochondrial import receptor subunit TOM20 homolog OS=Homo sapiens GN=TOMM20 PE=1 SV=1 - [TOM20_HUMAN]	2.92469	8.97	1	1	1	1	186330882				145	16.2877	8.60205
E5RGT8	Uncharacterized protein OS=Homo sapiens GN=DHDH PE=4 SV=1 - [E5RGT8_HUMAN]	2.92212	6.61	2	1	1	1	895971				242	26.3459	8.27979
E5RHM7	Uncharacterized protein OS=Homo sapiens GN=C8orf41 PE=4 SV=1 - [E5RHM7_HUMAN]	2.92205	12.87	5	1	1	1	1.08165e+07	1.49761	1		101	10.9835	4.76709
P01111	GTPase NRas OS=Homo sapiens GN=NRAS PE=1 SV=1 - [RASN_HUMAN]	2.92022	12.17	10	2	2	2	3.68479e+07	3.87082	1		189	21.2155	5.17334
D3DXI2	HCG28371, isoform CRA_a (Fragment) OS=Homo sapiens GN=hCG_28371 PE=4 SV=1 - [D3DXI2_HUMAN]	2.91868	13.45	8	1	1	1	1.79964e+07	3.26978	1		119	13.3848	6.91748
B5ME60	Uncharacterized protein OS=Homo sapiens GN=POU2F2 PE=3 SV=2 - [B5ME60_HUMAN]	2.91474	3.35	10	2	2	2	6.00363e+07	1.44019	1		597	61.6044	7.86963
A6NJM8	Uncharacterized protein OS=Homo sapiens PE=4 SV=1 - [A6NJM8_HUMAN]	2.91425	5.13	1	1	1	1	4.09807e+06				273	30.9429	8.32373
Q149P0	GBF1 protein OS=Homo sapiens GN=GBF1 PE=2 SV=1 - [Q149P0_HUMAN]	2.91015	1.13	6	1	2	5	1.2266e+09				1855	205.885	5.75732
Q8N9U2	cDNA FLJ36520 fis, clone TRACH2002100 OS=Homo sapiens PE=2 SV=1 - [Q8N9U2_HUMAN]	2.90946	8.25	1	1	1	1					206	22.28	9.0415
P05556	Integrin beta-1 OS=Homo sapiens GN=ITGB1 PE=1 SV=2 - [ITB1_HUMAN]	2.90911	2.76	1	2	2	2	1.07296e+07				798	88.357	5.38916
Q8N9H5	cDNA FLJ37137 fis, clone BRACE2023540 OS=Homo sapiens PE=2 SV=1 - [Q8N9H5_HUMAN]	2.90631	8.73	7	1	1	1	3.80325e+06				126	14.2373	7.81104
B4DS07	cDNA FLJ56235, highly similar to Dynactin subunit 4 OS=Homo sapiens PE=2 SV=1 - [B4DS07_HUMAN]	2.90521	5.46	3	1	1	1	1.88934e+07				238	27.2101	5.50342
B7Z7H6	cDNA FLJ52173, highly similar to Ras-related protein R-Ras2 OS=Homo sapiens PE=2 SV=1 - [B7Z7H6_HUMAN]	2.90463	9.45	5	1	1	1					127	15.0847	8.29443
Q96RE7	Nucleus accumbens-associated protein 1 OS=Homo sapiens GN=NACC1 PE=1 SV=1 - [NACC1_HUMAN]	2.90177	2.28	2	1	1	1	1.81802e+06				527	57.2218	5.74463
A8K607	cDNA FLJ76855, highly similar to Homo sapiens exportin 7 (XPO7), mRNA OS=Homo sapiens PE=2 SV=1 - [A8K607_HUMAN]	2.90101	1.29	4	1	1	1					1087	123.847	6.34131
Q16626	Male-enhanced antigen 1 OS=Homo sapiens GN=MEA1 PE=1 SV=2 - [MEA1_HUMAN]	2.89755	7.03	1	1	1	1	4.2546e+06				185	19.8924	4.22119
Q68CN2	Putative uncharacterized protein DKFZp762C1015 (Fragment) OS=Homo sapiens GN=DKFZp762C1015 PE=2 SV=1 - [Q68CN2_HUMAN]	2.89669	2.41	3	1	1	1					706	81.6801	5.41455
Q4VWZ7	Novel protein similar to contactin associated protein-like 3 (CNTNAP3) (Fragment) OS=Homo sapiens GN=AL953854.2-003 PE=4 SV=1 - [Q4VWZ7_HUMAN]	2.89384	11.72	2	1	1	1	2826321				128	14.7684	6.68311
Q9H0E7	Ubiquitin carboxyl-terminal hydrolase 44 OS=Homo sapiens GN=USP44 PE=1 SV=2 - [UBP44_HUMAN]	2.8929	2.11	1	1	1	1					712	81.1325	7.89893
Q3LIE7	Putative uncharacterized protein Nbla03646 OS=Homo sapiens GN=Nbla03646 PE=2 SV=1 - [Q3LIE7_HUMAN]	2.89176	5.15	7	2	2	2	3.88927e+06	4.77878	1		427	49.4041	7.54736
Q9P136	HCG1745369 OS=Homo sapiens GN=hCG_1745369 PE=2 SV=1 - [Q9P136_HUMAN]	2.88967	19.18	1	1	1	1	9061183				73	8.11611	7.44482
A8K4Z6	cDNA FLJ76180 OS=Homo sapiens PE=2 SV=1 - [A8K4Z6_HUMAN]	2.88875	2.42	2	1	1	1	1.77258e+06				619	70.4783	9.83252
B4DVJ4	cDNA FLJ51727, highly similar to Alkylated repair protein alkB OS=Homo sapiens PE=2 SV=1 - [B4DVJ4_HUMAN]	2.88508	3.92	2	1	1	1					383	43.022	9.15869
Q14558	Phosphoribosyl pyrophosphate synthase-associated protein 1 OS=Homo sapiens GN=PRPSAP1 PE=1 SV=2 - [KPRA_HUMAN]	2.88392	4.21	1	1	1	1	7.37882e+06	0.604934	1		356	39.3686	7.1958
B0V114	Flotillin 1 (Fragment) OS=Homo sapiens GN=FLOT1 PE=4 SV=1 - [B0V114_HUMAN]	2.88364	16.52	17	1	1	1	1.43804e+06				115	12.8956	6.68311
B7Z7F5	cDNA FLJ51581 OS=Homo sapiens PE=2 SV=1 - [B7Z7F5_HUMAN]	2.87944	7.17	1	1	1	1	85511137				279	30.7458	8.90967
B4DRF3	cDNA FLJ53020, highly similar to Homo sapiens timeless-interacting protein, mRNA OS=Homo sapiens PE=2 SV=1 - [B4DRF3_HUMAN]	2.87778	5.5	2	1	1	1					200	23.2844	4.69092
B4DXU8	cDNA FLJ53396, highly similar to Homo sapiens nuclear protein UKp68 , transcript variant 2, mRNA OS=Homo sapiens PE=2 SV=1 - [B4DXU8_HUMAN]	2.87531	2.76	6	1	1	1					543	61.3437	7.69385
Q6MZU1	Putative uncharacterized protein DKFZp686A1195 OS=Homo sapiens GN=DKFZp686A1195 PE=1 SV=1 - [Q6MZU1_HUMAN]	2.87381	0.77	3	1	1	1	2.55006e+06				1692	189.502	6.80029
A7E2E7	TBC1 domain family, member 13 OS=Homo sapiens GN=TBC1D13 PE=2 SV=1 - [A7E2E7_HUMAN]	2.87073	3.5	3	1	1	1	6.44622e+06				400	46.5676	5.30029
Q5T801	Runt-related transcription factor 2 (Fragment) OS=Homo sapiens GN=RUNX2 PE=2 SV=1 - [Q5T801_HUMAN]	2.86731	3.41	2	1	1	1	1.46842e+06				440	47.6494	9.27588
E9PMD0	Uncharacterized protein OS=Homo sapiens PE=4 SV=1 - [E9PMD0_HUMAN]	2.86536	4.46	3	1	1	1	3074244				336	38.2201	7.03467
Q86WV4	MRPS9 protein (Fragment) OS=Homo sapiens GN=MRPS9 PE=2 SV=1 - [Q86WV4_HUMAN]	2.86443	5.3	2	1	1	1					302	35.1261	9.0708
Q8IYI6	Exocyst complex component 8 OS=Homo sapiens GN=EXOC8 PE=1 SV=2 - [EXOC8_HUMAN]	2.86117	1.38	1	1	1	1	4.61979e+06				725	81.7474	5.49072
D6RFX7	Uncharacterized protein OS=Homo sapiens GN=FAM117A PE=4 SV=1 - [D6RFX7_HUMAN]	2.86097	8.07	2	1	1	1					223	23.5341	9.75928
B4DJ49	cDNA FLJ60581, highly similar to Rho/Rac guanine nucleotide exchange factor 2 OS=Homo sapiens PE=2 SV=1 - [B4DJ49_HUMAN]	2.85833	2.48	5	1	1	1	8.13101e+06				443	50.4101	8.92432
B4E393	cDNA FLJ55024 OS=Homo sapiens PE=2 SV=1 - [B4E393_HUMAN]	2.85642	2.85	2	1	1	1	2045558				527	60.9761	5.59229
Q8IV08	Phospholipase D3 OS=Homo sapiens GN=PLD3 PE=1 SV=1 - [PLD3_HUMAN]	2.85525	2.45	1	1	1	1	5765903				490	54.6705	6.46826
Q9BTY2	Plasma alpha-L-fucosidase OS=Homo sapiens GN=FUCA2 PE=1 SV=2 - [FUCO2_HUMAN]	2.85454	2.36	1	1	1	1	2.89843e+06				467	54.0321	6.25244
Q8TD84	Down syndrome cell adhesion molecule-like protein 1 OS=Homo sapiens GN=DSCAML1 PE=1 SV=2 - [DSCL1_HUMAN]	2.8507	0.78	1	1	1	1					2053	224.323	8.1626
B1ANE3	5-methyltetrahydrofolate-homocysteine methyltransferase (Fragment) OS=Homo sapiens GN=MTR PE=4 SV=1 - [B1ANE3_HUMAN]	2.85053	1.47	6	1	1	1					819	91.722	5.75732
B4DFA0	cDNA FLJ57482, highly similar to Carbonic anhydrase-related protein OS=Homo sapiens PE=2 SV=1 - [B4DFA0_HUMAN]	2.84765	7.84	2	1	1	1					153	17.2711	6.66846
B3KMY7	cDNA FLJ12948 fis, clone NT2RP2005288, highly similar to RCC1 and BTB domain-containing protein 2 OS=Homo sapiens PE=2 SV=1 - [B3KMY7_HUMAN]	2.84728	2.36	4	1	1	1	11519137				551	60.2436	5.57959
A4D263	Uncharacterized protein C7orf72 OS=Homo sapiens GN=C7orf72 PE=4 SV=2 - [CG072_HUMAN]	2.84333	2.28	1	1	1	1	6.92186e+06				438	49.6411	8.48486
Q53SW3	Putative uncharacterized protein DPYSL5 (Fragment) OS=Homo sapiens GN=DPYSL5 PE=2 SV=1 - [Q53SW3_HUMAN]	2.84324	3.35	2	1	1	1					477	52.0606	7.59131
P51970	NADH dehydrogenase [ubiquinone] 1 alpha subcomplex subunit 8 OS=Homo sapiens GN=NDUFA8 PE=1 SV=3 - [NDUA8_HUMAN]	2.84054	11.63	2	2	2	2	7.67412e+06				172	20.0921	7.6499
B4DM51	cDNA FLJ52888, highly similar to RNA-binding protein Musashi homolog 2 OS=Homo sapiens PE=2 SV=1 - [B4DM51_HUMAN]	2.83805	5.99	3	1	1	1					267	28.758	9.0415
E9PLX3	Uncharacterized protein OS=Homo sapiens GN=HBXIP PE=4 SV=1 - [E9PLX3_HUMAN]	2.83786	22.22	2	1	1	1	6.80498e+06				90	9.52179	6.90283
O94874	E3 UFM1-protein ligase 1 OS=Homo sapiens GN=KIAA0776 PE=1 SV=2 - [UFL1_HUMAN]	2.83643	1.89	1	1	1	1	2515451				794	89.5398	6.78564
B4DIU0	cDNA FLJ58391, highly similar to Exosome complex exonuclease RRP42 (EC 3.1.13.-) OS=Homo sapiens PE=2 SV=1 - [B4DIU0_HUMAN]	2.83391	10.37	3	1	1	1	998183				164	17.9139	4.83057
E5RH53	Uncharacterized protein OS=Homo sapiens GN=FAM82B PE=4 SV=1 - [E5RH53_HUMAN]	2.83219	5.24	5	1	1	1	2.15394e+06				248	28.6156	7.94287
D6RGE2	Uncharacterized protein OS=Homo sapiens GN=ISOC1 PE=4 SV=1 - [D6RGE2_HUMAN]	2.83144	7.98	5	1	1	1	2.12741e+07	3.74511	1		188	20.2266	7.21045
O43633	Charged multivesicular body protein 2a OS=Homo sapiens GN=CHMP2A PE=1 SV=1 - [CHM2A_HUMAN]	2.82872	8.11	1	1	1	1	2.32825e+06				222	25.0879	5.97314
O15195	Villin-like protein OS=Homo sapiens GN=VILL PE=2 SV=3 - [VILL_HUMAN]	2.82871	1.64	1	1	1	1	7079902				856	95.8473	7.02002
B4DJ21	cDNA FLJ53444, highly similar to Tyrosine-protein phosphatase non-receptor type 23 (EC 3.1.3.48) OS=Homo sapiens PE=2 SV=1 - [B4DJ21_HUMAN]	2.82582	1.75	1	1	1	1					912	100.653	6.58057
B4DJ44	cDNA FLJ54716, highly similar to Target of Myb protein 1 OS=Homo sapiens PE=2 SV=1 - [B4DJ44_HUMAN]	2.82362	2.64	5	1	1	1	1.27658e+07	0.0469158	1		454	49.5469	5.08447
Q69YM5	Putative uncharacterized protein DKFZp667P103 (Fragment) OS=Homo sapiens GN=DKFZp667P103 PE=2 SV=1 - [Q69YM5_HUMAN]	2.82019	4.83	3	1	1	1	1.88532e+06				331	38.2521	10.4185
Q15645	Thyroid receptor-interacting protein 13 OS=Homo sapiens GN=TRIP13 PE=1 SV=2 - [TRP13_HUMAN]	2.81529	3.24	1	1	1	1					432	48.5205	6.0874
E7EVH9	Uncharacterized protein OS=Homo sapiens GN=HDHD1 PE=4 SV=1 - [E7EVH9_HUMAN]	2.80766	6.28	4	1	1	1					191	21.4521	7.50342
Q9BWS9	Chitinase domain-containing protein 1 OS=Homo sapiens GN=CHID1 PE=1 SV=1 - [CHID1_HUMAN]	2.80725	3.56	3	1	1	1	2.24405e+06	1.26706	1		393	44.9123	8.63135
O00422	Histone deacetylase complex subunit SAP18 OS=Homo sapiens GN=SAP18 PE=1 SV=1 - [SAP18_HUMAN]	2.80291	8.5	1	1	1	1					153	17.55	9.34912
C9JCC7	Uncharacterized protein OS=Homo sapiens GN=EPHB1 PE=4 SV=1 - [C9JCC7_HUMAN]	2.80181	1.62	2	1	1	1	9.6024e+06				926	103.312	6.15088
Q8TC26	Transmembrane protein 163 OS=Homo sapiens GN=TMEM163 PE=2 SV=1 - [TM163_HUMAN]	2.80152	4.84	1	1	1	1					289	31.4487	7.53271
B4DPT6	cDNA FLJ52347 OS=Homo sapiens PE=2 SV=1 - [B4DPT6_HUMAN]	2.80045	3.11	2	1	1	1	17325991				322	37.3458	5.84619
Q86XP3	ATP-dependent RNA helicase DDX42 OS=Homo sapiens GN=DDX42 PE=1 SV=1 - [DDX42_HUMAN]	2.79548	2.99	3	2	2	2	22553720	6.75978	1		938	102.912	7.02002
B4DKZ2	cDNA FLJ56653, highly similar to Ribosomal protein S6 kinase alpha-3 (EC 2.7.11.1) OS=Homo sapiens PE=2 SV=1 - [B4DKZ2_HUMAN]	2.79401	2.25	4	1	1	1					710	80.5448	8.41162
C9IZ83	Uncharacterized protein OS=Homo sapiens GN=DNAJC2 PE=4 SV=1 - [C9IZ83_HUMAN]	2.79236	8.51	3	1	1	1	3543063				188	22.4001	8.60205
A2VDK1	LRRC4B protein (Fragment) OS=Homo sapiens GN=LRRC4B PE=2 SV=1 - [A2VDK1_HUMAN]	2.78569	2.38	3	1	1	1	1.53582e+06				420	46.8691	7.94287
Q5SZ82	Required for meiotic nuclear division 1 homolog (S. cerevisiae) (Fragment) OS=Homo sapiens GN=RMND1 PE=2 SV=1 - [Q5SZ82_HUMAN]	2.78311	7.11	2	1	1	1	2.68738e+06	1.78614	1		211	24.0492	5.45264
Q9BT73	Proteasome assembly chaperone 3 OS=Homo sapiens GN=PSMG3 PE=1 SV=1 - [PSMG3_HUMAN]	2.78297	10.66	1	1	1	1					122	13.0961	7.88428
C9JZ38	Uncharacterized protein OS=Homo sapiens GN=BOC PE=4 SV=1 - [C9JZ38_HUMAN]	2.78149	27.69	1	1	1	1					65	7.25859	4.86865
Q9P2G4	Uncharacterized protein KIAA1383 OS=Homo sapiens GN=KIAA1383 PE=1 SV=2 - [K1383_HUMAN]	2.7772	1.44	1	1	1	1					905	100.283	7.1665
B4DH39	cDNA FLJ57028, highly similar to Long-chain-fatty-acid--CoA ligase 4 (EC 6.2.1.3) OS=Homo sapiens PE=2 SV=1 - [B4DH39_HUMAN]	2.77702	3.69	4	1	2	2	4.74463e+06				650	72.0971	8.22119
Q5T1N9	G-protein signaling modulator 2 (AGS3-like, C. elegans) (Fragment) OS=Homo sapiens GN=GPSM2 PE=2 SV=1 - [Q5T1N9_HUMAN]	2.77637	4.69	4	1	1	1	2241450976				213	23.5245	5.31299
E2QRM0	Uncharacterized protein OS=Homo sapiens GN=TBC1D9 PE=4 SV=1 - [E2QRM0_HUMAN]	2.77473	1.2	2	1	1	1	2.19594e+07				1168	133.14	5.5415
C9JYL3	Uncharacterized protein OS=Homo sapiens GN=RNF7 PE=4 SV=1 - [C9JYL3_HUMAN]	2.7747	12.37	3	1	1	1	1.85959e+06				97	10.8689	6.25244
B4DE43	cDNA FLJ57948, highly similar to Dual specificity mitogen-activated protein kinase kinase 5 (EC 2.7.12.2) OS=Homo sapiens PE=2 SV=1 - [B4DE43_HUMAN]	2.76603	3.4	3	1	1	1					412	46.1012	6.25244
Q9Y5J7	Mitochondrial import inner membrane translocase subunit Tim9 OS=Homo sapiens GN=TIMM9 PE=1 SV=1 - [TIM9_HUMAN]	2.76578	12.36	1	1	1	1	6.23249e+06				89	10.3711	7.21045
[truncated: 834 more rows]

## Sheet: 293T PPIA Kd1 cells
Accession	Description	Score	Coverage	# Proteins	# Unique Peptides	# Peptides	# PSMs	Area	Heavy/Light	Heavy/Light Count	Heavy/Light Variability [%]	# AAs	MW [kDa]	Calc. pI
P06733	Alpha-enolase OS=Homo sapiens GN=ENO1 PE=1 SV=2 - [ENOA_HUMAN]	1039.98	67.51	15	22	26	353	4.4003e+09	0.907999	48	35.9635	434	47.1393	7.38623
B4E335	cDNA FLJ52842, highly similar to Actin, cytoplasmic 1 OS=Homo sapiens PE=2 SV=1 - [B4E335_HUMAN]	657.224	73.79	52	7	19	257	8.72592e+09	1.26799	36	45.439	351	39.2005	5.59229
P11142	Heat shock cognate 71 kDa protein OS=Homo sapiens GN=HSPA8 PE=1 SV=1 - [HSP7C_HUMAN]	529.271	69.5	29	30	37	231	4.55044e+09	1.14659	30	28.5085	646	70.8542	5.51611
P08238	Heat shock protein HSP 90-beta OS=Homo sapiens GN=HSP90AB1 PE=1 SV=4 - [HS90B_HUMAN]	486.97	58.7	18	14	39	211	3.4568e+09	0.999977	21	26.5002	724	83.2121	5.03369
P07195	L-lactate dehydrogenase B chain OS=Homo sapiens GN=LDHB PE=1 SV=2 - [LDHB_HUMAN]	478.831	55.09	7	14	16	175	3.32078e+09	1.35726	29	22.5489	334	36.6151	6.04932
P07900	Heat shock protein HSP 90-alpha OS=Homo sapiens GN=HSP90AA1 PE=1 SV=5 - [HS90A_HUMAN]	465.717	54.64	14	20	39	213	3.40431e+09	1.02235	26	32.3149	732	84.6067	5.021
P04406	Glyceraldehyde-3-phosphate dehydrogenase OS=Homo sapiens GN=GAPDH PE=1 SV=3 - [G3P_HUMAN]	463.396	58.21	13	15	15	174	2.98291e+09	0.909345	41	43.5544	335	36.0304	8.45557
P08107	Heat shock 70 kDa protein 1A/1B OS=Homo sapiens GN=HSPA1A PE=1 SV=5 - [HSP71_HUMAN]	451.978	74.1	20	4	34	187	4290524415	0.71896	2	3.09298	641	70.009	5.65576
P68363	Tubulin alpha-1B chain OS=Homo sapiens GN=TUBA1B PE=1 SV=1 - [TBA1B_HUMAN]	451.232	70.29	22	1	23	181	5.57429e+09	0.932368	6	20.3233	451	50.1196	5.05908
P13639	Elongation factor 2 OS=Homo sapiens GN=EEF2 PE=1 SV=4 - [EF2_HUMAN]	442.999	48.83	7	35	36	188	1.80005e+09	1.29634	47	34.2785	858	95.277	6.82959
P10809	60 kDa heat shock protein, mitochondrial OS=Homo sapiens GN=HSPD1 PE=1 SV=2 - [CH60_HUMAN]	432.345	76.09	18	34	34	162	2266222101	1.00966	52	56.0998	573	61.0164	5.87158
B4E3B6	cDNA FLJ54408, highly similar to Heat shock 70 kDa protein 1 OS=Homo sapiens PE=2 SV=1 - [B4E3B6_HUMAN]	422.056	72.35	6	1	31	173	4.10744e+09	0.586742	1		586	63.8849	5.5542
P07437	Tubulin beta chain OS=Homo sapiens GN=TUBB PE=1 SV=2 - [TBB5_HUMAN]	388.791	60.36	24	1	19	164	3.43277e+09	2.35323	1		444	49.639	4.89404
Q71U36	Tubulin alpha-1A chain OS=Homo sapiens GN=TUBA1A PE=1 SV=1 - [TBA1A_HUMAN]	369.863	70.29	16	1	23	148	5.57429e+09	1.55534	4	35.4533	451	50.1036	5.05908
Q9BQE3	Tubulin alpha-1C chain OS=Homo sapiens GN=TUBA1C PE=1 SV=1 - [TBA1C_HUMAN]	365.62	70.16	15	4	23	152	5.57429e+09	1.09519	3	2.7409	449	49.8635	5.09717
P68371	Tubulin beta-2C chain OS=Homo sapiens GN=TUBB2C PE=1 SV=1 - [TBB2C_HUMAN]	349.04	60.22	14	2	19	150	2.79407e+09	0.759933	4	20.1987	445	49.799	4.89404
B7Z2X9	Enolase OS=Homo sapiens PE=2 SV=1 - [B7Z2X9_HUMAN]	346.781	23.53	4	2	6	108	2.49028e+09	0.404312	2	30.2029	391	42.6806	5.12256
Q13885	Tubulin beta-2A chain OS=Homo sapiens GN=TUBB2A PE=1 SV=1 - [TBB2A_HUMAN]	329.056	53.03	11	1	18	140	2.79407e+09				445	49.875	4.89404
Q9BVA1	Tubulin beta-2B chain OS=Homo sapiens GN=TUBB2B PE=1 SV=1 - [TBB2B_HUMAN]	328.36	53.03	8	1	18	140	2.79407e+09	1.86182	1		445	49.9209	4.89404
P08670	Vimentin OS=Homo sapiens GN=VIM PE=1 SV=4 - [VIME_HUMAN]	309.595	66.95	42	1	30	128	8.82676e+08	0.376135	1		466	53.6191	5.12256
Q53HU8	Vimentin variant (Fragment) OS=Homo sapiens PE=2 SV=1 - [Q53HU8_HUMAN]	309.094	66.95	38	1	30	129	8.82676e+08				466	53.6511	5.12256
B7Z4V2	cDNA FLJ51907, highly similar to Stress-70 protein, mitochondrial OS=Homo sapiens PE=2 SV=1 - [B7Z4V2_HUMAN]	306.928	62.41	9	30	31	102	6.16537e+08	1.34434	32	44.8358	665	72.3561	5.93506
P49327	Fatty acid synthase OS=Homo sapiens GN=FASN PE=1 SV=3 - [FAS_HUMAN]	302.211	22.14	2	41	41	110	2.03081e+08	1.38647	39	79.3377	2511	273.254	6.44287
Q6LC01	MRNA encoding beta-tubulin. (from clone D-beta-1) (Fragment) OS=Homo sapiens PE=2 SV=1 - [Q6LC01_HUMAN]	294.733	51.03	8	1	17	137	3.06926e+09				437	48.8485	4.81787
P35579	Myosin-9 OS=Homo sapiens GN=MYH9 PE=1 SV=4 - [MYH9_HUMAN]	278.695	29.34	33	42	46	94	3.34043e+08	1.20159	28	41.7467	1960	226.392	5.60498
P55072	Transitional endoplasmic reticulum ATPase OS=Homo sapiens GN=VCP PE=1 SV=4 - [TERA_HUMAN]	266.884	47.15	8	26	26	95	3.46046e+08	1.01031	25	36.9786	806	89.2657	5.26221
P62736	Actin, aortic smooth muscle OS=Homo sapiens GN=ACTA2 PE=1 SV=1 - [ACTA_HUMAN]	266.505	47.21	26	3	13	131	6.99585e+09				377	41.9818	5.38916
B5BTY7	T-complex protein 1 subunit beta OS=Homo sapiens GN=CCT2 PE=2 SV=1 - [B5BTY7_HUMAN]	264.198	49.53	8	21	21	91	4.10815e+08	1.27243	28	30.7653	535	57.4241	6.45557
P34932	Heat shock 70 kDa protein 4 OS=Homo sapiens GN=HSPA4 PE=1 SV=4 - [HSP74_HUMAN]	250.531	46.55	16	25	27	79	2.38522e+08	0.808694	20	52.213	840	94.2712	5.18604
P11021	78 kDa glucose-regulated protein OS=Homo sapiens GN=HSPA5 PE=1 SV=2 - [GRP78_HUMAN]	247.62	36.7	2	17	19	82	2.829e+09	0.946881	20	23.8537	654	72.2884	5.16064
P68104	Elongation factor 1-alpha 1 OS=Homo sapiens GN=EEF1A1 PE=1 SV=1 - [EF1A1_HUMAN]	245.474	41.13	38	8	15	113	8.01731e+09	0.720065	8	60.0835	462	50.1091	9.01221
P22314	Ubiquitin-like modifier-activating enzyme 1 OS=Homo sapiens GN=UBA1 PE=1 SV=3 - [UBA1_HUMAN]	240.971	41.21	13	30	30	79	4.68672e+08	0.957916	28	27.7606	1058	117.774	5.75732
P14618	Pyruvate kinase isozymes M1/M2 OS=Homo sapiens GN=PKM2 PE=1 SV=4 - [KPYM_HUMAN]	235.96	55.93	12	23	25	92	1.6978e+09	0.974303	33	46.0148	531	57.9	7.84033
P12277	Creatine kinase B-type OS=Homo sapiens GN=CKB PE=1 SV=1 - [KCRB_HUMAN]	235.166	37.01	7	10	11	72	1.82199e+09	0.878541	16	45.5374	381	42.6173	5.59229
P04075	Fructose-bisphosphate aldolase A OS=Homo sapiens GN=ALDOA PE=1 SV=2 - [ALDOA_HUMAN]	234.783	54.4	11	16	18	84	9.28996e+08	1.16848	12	26.4118	364	39.3953	8.08936
P09874	Poly [ADP-ribose] polymerase 1 OS=Homo sapiens GN=PARP1 PE=1 SV=4 - [PARP1_HUMAN]	219.353	34.22	8	27	27	89	7.04208e+08	1.14357	30	43.8704	1014	113.012	8.88037
Q9Y490	Talin-1 OS=Homo sapiens GN=TLN1 PE=1 SV=3 - [TLN1_HUMAN]	211.277	22.39	4	34	34	70	9.99505e+07	1.52357	24	33.5242	2541	269.599	6.07471
P63104	14-3-3 protein zeta/delta OS=Homo sapiens GN=YWHAZ PE=1 SV=1 - [1433Z_HUMAN]	198.308	68.16	13	11	15	71	1.71757e+09	1.04355	8	16.1561	245	27.7277	4.79248
P60174	Triosephosphate isomerase OS=Homo sapiens GN=TPI1 PE=1 SV=2 - [TPIS_HUMAN]	196.996	73.9	6	13	13	79	2.26976e+09	0.992491	20	50.9762	249	26.6527	6.90283
Q05639	Elongation factor 1-alpha 2 OS=Homo sapiens GN=EEF1A2 PE=1 SV=1 - [EF1A2_HUMAN]	182.491	22.68	5	1	8	76	8.01731e+09				463	50.4383	9.02686
P78527	DNA-dependent protein kinase catalytic subunit OS=Homo sapiens GN=PRKDC PE=1 SV=3 - [PRKDC_HUMAN]	178.36	12.89	3	41	41	73	1.07907e+08	1.34381	26	36.2387	4128	468.788	7.12256
B3KM80	Nucleolin, isoform CRA_c OS=Homo sapiens GN=NCL PE=2 SV=1 - [B3KM80_HUMAN]	177.345	45.34	6	23	23	81	8.746e+08	1.17142	22	20.2589	536	58.5193	4.66553
P62753	40S ribosomal protein S6 OS=Homo sapiens GN=RPS6 PE=1 SV=1 - [RS6_HUMAN]	169.902	29.72	5	6	6	56	4.02086e+08	0.969614	13	72.2959	249	28.663	10.8433
Q00610	Clathrin heavy chain 1 OS=Homo sapiens GN=CLTC PE=1 SV=5 - [CLH1_HUMAN]	169.696	19.22	2	24	24	58	2.23178e+08	1.02232	17	30.9829	1675	191.493	5.69385
B8ZZQ6	Uncharacterized protein OS=Homo sapiens GN=PTMA PE=4 SV=1 - [B8ZZQ6_HUMAN]	168.953	24.3	19	6	6	59	2.03155e+09	0.988349	4	1.235	107	11.7518	3.81494
P00558	Phosphoglycerate kinase 1 OS=Homo sapiens GN=PGK1 PE=1 SV=3 - [PGK1_HUMAN]	168.554	62.35	9	22	22	70	987880374	0.959134	16	24.7506	417	44.5861	8.104
P67809	Nuclease-sensitive element-binding protein 1 OS=Homo sapiens GN=YBX1 PE=1 SV=3 - [YBOX1_HUMAN]	165.101	37.04	11	7	9	49	307778180	1.56778	4	112.27	324	35.9027	9.87646
P52272	Heterogeneous nuclear ribonucleoprotein M OS=Homo sapiens GN=HNRNPM PE=1 SV=3 - [HNRPM_HUMAN]	163.067	40.27	6	25	25	75	519876468	1.05638	32	51.5237	730	77.4643	8.70459
P17987	T-complex protein 1 subunit alpha OS=Homo sapiens GN=TCP1 PE=1 SV=1 - [TCPA_HUMAN]	162.911	49.46	2	20	20	54	3.56925e+08	1.19783	17	57.1885	556	60.3056	6.11279
P63244	Guanine nucleotide-binding protein subunit beta-2-like 1 OS=Homo sapiens GN=GNB2L1 PE=1 SV=3 - [GBLP_HUMAN]	161.077	53	19	14	14	59	2.1924e+08	2.08848	16	42.0195	317	35.0546	7.69385
P50991	T-complex protein 1 subunit delta OS=Homo sapiens GN=CCT4 PE=1 SV=4 - [TCPD_HUMAN]	159.45	51.39	6	20	21	68	4.07705e+08	1.19412	26	59.9954	539	57.8878	7.82568
Q92945	Far upstream element-binding protein 2 OS=Homo sapiens GN=KHSRP PE=1 SV=4 - [FUBP2_HUMAN]	158.799	37.69	3	18	19	59	3.85388e+08	0.99389	19	55.3115	711	73.07	7.29834
P25705	ATP synthase subunit alpha, mitochondrial OS=Homo sapiens GN=ATP5A1 PE=1 SV=1 - [ATPA_HUMAN]	156.766	38.34	4	18	18	60	4.79536e+08	1.0981	12	37.7935	553	59.7136	9.12939
P62258	14-3-3 protein epsilon OS=Homo sapiens GN=YWHAE PE=1 SV=1 - [1433E_HUMAN]	156.429	69.41	6	17	20	68	1.629e+09	1.05768	20	18.756	255	29.1554	4.7417
Q0QEN7	ATP synthase subunit beta (Fragment) OS=Homo sapiens GN=ATP5B PE=2 SV=1 - [Q0QEN7_HUMAN]	151.721	48.09	2	16	16	54	6.41223e+08	0.833866	20	59.4865	445	48.083	5.07178
P31946	14-3-3 protein beta/alpha OS=Homo sapiens GN=YWHAB PE=1 SV=3 - [1433B_HUMAN]	150.698	67.89	6	9	15	58	1.58027e+09	1.13318	9	46.022	246	28.0648	4.83057
B2R6X5	cDNA, FLJ93166, highly similar to Homo sapiens heat shock 70kDa protein 6 (HSP70B') (HSPA6), mRNA OS=Homo sapiens PE=2 SV=1 - [B2R6X5_HUMAN]	150.57	19.13	6	1	11	64	3937064227				643	70.9142	6.23975
B4DUQ1	cDNA FLJ54552, highly similar to Heterogeneous nuclear ribonucleoprotein K OS=Homo sapiens PE=2 SV=1 - [B4DUQ1_HUMAN]	150.532	49.2	9	19	19	64	1.31133e+09	1.16428	22	35.4199	439	48.4802	5.92236
Q9UQ80	Proliferation-associated protein 2G4 OS=Homo sapiens GN=PA2G4 PE=1 SV=3 - [PA2G4_HUMAN]	149.435	45.69	4	17	17	60	3.04469e+08	1.31366	21	57.0547	394	43.7592	6.55127
Q562R1	Beta-actin-like protein 2 OS=Homo sapiens GN=ACTBL2 PE=1 SV=2 - [ACTBL_HUMAN]	148.997	29.79	1	2	8	77	2.10483e+09	1.60639	1		376	41.976	5.59229
P60842	Eukaryotic initiation factor 4A-I OS=Homo sapiens GN=EIF4A1 PE=1 SV=1 - [IF4A1_HUMAN]	148.571	71.18	16	12	21	66	1.22567e+09	1.40719	6	32.0075	406	46.1246	5.47803
P06748	Nucleophosmin OS=Homo sapiens GN=NPM1 PE=1 SV=2 - [NPM_HUMAN]	147.828	58.5	16	8	13	60	4.32073e+09	0.673463	9	37.0913	294	32.5548	4.77979
P50990	T-complex protein 1 subunit theta OS=Homo sapiens GN=CCT8 PE=1 SV=4 - [TCPQ_HUMAN]	147.648	41.79	5	21	21	64	4.30423e+08	1.24541	23	38.1361	548	59.5825	5.60498
P27348	14-3-3 protein theta OS=Homo sapiens GN=YWHAQ PE=1 SV=1 - [1433T_HUMAN]	145.217	69.39	8	11	17	57	1.58027e+09	1.19654	11	40.2047	245	27.7468	4.77979
Q92841	Probable ATP-dependent RNA helicase DDX17 OS=Homo sapiens GN=DDX17 PE=1 SV=1 - [DDX17_HUMAN]	144.717	30.31	9	11	18	53	2.27266e+08	1.13449	8	33.3912	650	72.326	8.5874
B3KX11	cDNA FLJ44436 fis, clone UTERU2019706, highly similar to T-complex protein 1 subunit gamma OS=Homo sapiens PE=2 SV=1 - [B3KX11_HUMAN]	143.438	45.4	15	19	19	61	370141743	1.11366	24	34.5096	522	57.909	6.93213
P62241	40S ribosomal protein S8 OS=Homo sapiens GN=RPS8 PE=1 SV=2 - [RS8_HUMAN]	142.314	44.71	3	8	8	43	3.63608e+08	1.21566	15	42.0306	208	24.1902	10.3159
P53396	ATP-citrate synthase OS=Homo sapiens GN=ACLY PE=1 SV=3 - [ACLY_HUMAN]	141.725	23.25	6	20	20	52	3.44346e+08	1.46279	18	46.3538	1101	120.762	7.32764
Q53HV2	Chaperonin containing TCP1, subunit 7 (Eta) variant (Fragment) OS=Homo sapiens PE=2 SV=1 - [Q53HV2_HUMAN]	141.713	56.54	9	23	23	56	4.40875e+08	1.19979	22	19.5406	543	59.3029	7.6499
Q5CAQ5	Tumor rejection antigen (Gp96) 1 OS=Homo sapiens GN=TRA1 PE=2 SV=1 - [Q5CAQ5_HUMAN]	139.236	30.67	9	18	20	59	7.57804e+08	1.01604	13	114.361	802	92.2823	4.85596
B4E022	cDNA FLJ56274, highly similar to Transketolase (EC 2.2.1.1) OS=Homo sapiens PE=2 SV=1 - [B4E022_HUMAN]	136.488	31.77	10	13	13	43	3.84339e+08	0.726669	14	59.4681	576	62.8393	7.51807
P09651	Heterogeneous nuclear ribonucleoprotein A1 OS=Homo sapiens GN=HNRNPA1 PE=1 SV=5 - [ROA1_HUMAN]	134.087	37.63	8	10	11	55	8.19528e+08	0.853401	8	18.4737	372	38.7231	9.12939
A8K690	cDNA FLJ76863, highly similar to Homo sapiens stress-induced-phosphoprotein 1 (Hsp70/Hsp90-organizing protein) (STIP1), mRNA OS=Homo sapiens PE=2 SV=1 - [A8K690_HUMAN]	133.483	41.25	4	23	23	66	4.81814e+08	1.09393	12	26.5422	543	62.6154	6.80029
P42704	Leucine-rich PPR motif-containing protein, mitochondrial OS=Homo sapiens GN=LRPPRC PE=1 SV=3 - [LPPRC_HUMAN]	133.103	22.38	4	23	23	47	1.64139e+08	1.6646	18	30.3018	1394	157.805	6.12549
P21796	Voltage-dependent anion-selective channel protein 1 OS=Homo sapiens GN=VDAC1 PE=1 SV=2 - [VDAC1_HUMAN]	132.958	54.77	5	12	13	44	3.01171e+08	0.950494	11	75.8411	283	30.7536	8.54346
P00338	L-lactate dehydrogenase A chain OS=Homo sapiens GN=LDHA PE=1 SV=2 - [LDHA_HUMAN]	132.864	55.12	13	13	15	52	3.28818e+09	1.04909	10	20.3072	332	36.6654	8.26514
Q0QF37	Malate dehydrogenase (Fragment) OS=Homo sapiens GN=MDH2 PE=2 SV=1 - [Q0QF37_HUMAN]	132.156	60.98	7	15	15	54	1.00018e+09	0.933717	14	18.1862	305	31.9488	7.88428
P49321	Nuclear autoantigenic sperm protein OS=Homo sapiens GN=NASP PE=1 SV=2 - [NASP_HUMAN]	129.976	35.28	15	18	18	47	1.80332e+08	1.07993	15	89.4047	788	85.1861	4.29736
B7Z2T5	cDNA FLJ55427, highly similar to Sodium/potassium-transporting ATPase alpha-1 chain (EC 3.6.3.9) OS=Homo sapiens PE=2 SV=1 - [B7Z2T5_HUMAN]	129.967	21.8	40	16	16	42	6.44191e+07	1.14527	14	116.594	1023	112.836	5.52881
Q92598	Heat shock protein 105 kDa OS=Homo sapiens GN=HSPH1 PE=1 SV=1 - [HS105_HUMAN]	129.55	26.34	9	14	16	41	2.21867e+08	1.50044	16	51.856	858	96.8037	5.38916
Q5HY54	Filamin A, alpha (Actin binding protein 280) OS=Homo sapiens GN=FLNA PE=2 SV=1 - [Q5HY54_HUMAN]	128.45	14.23	16	20	23	41	6.47309e+07	0.855195	8	26.7916	2607	276.378	6.04932
P20700	Lamin-B1 OS=Homo sapiens GN=LMNB1 PE=1 SV=2 - [LMNB1_HUMAN]	127.2	34.98	4	15	18	47	2.34475e+08	1.3618	17	54.8696	586	66.3676	5.16064
B2RDW0	cDNA, FLJ96792, highly similar to Homo sapiens calmodulin 2 (phosphorylase kinase, delta) (CALM2), mRNA OS=Homo sapiens PE=2 SV=1 - [B2RDW0_HUMAN]	124.569	46.98	8	6	6	43	2.15954e+08	1.6734	9	46.1036	149	16.7668	4.22119
P26641	Elongation factor 1-gamma OS=Homo sapiens GN=EEF1G PE=1 SV=3 - [EF1G_HUMAN]	124.257	37.07	9	16	16	58	1.19802e+09	0.842838	12	39.6233	437	50.0871	6.66846
E9PCY7	Uncharacterized protein OS=Homo sapiens GN=HNRNPH1 PE=4 SV=1 - [E9PCY7_HUMAN]	123.354	41.49	20	6	12	45	7.42851e+08	2.36924	8	33.3054	429	47.0574	6.34131
B4DLR3	cDNA FLJ54020, highly similar to Heterogeneous nuclear ribonucleoprotein U OS=Homo sapiens PE=2 SV=1 - [B4DLR3_HUMAN]	122.802	23.21	9	16	16	46	3.04331e+08	1.37266	7	81.8854	784	86.8064	6.43018
B4DLW8	cDNA FLJ59339, highly similar to Probable ATP-dependent RNA helicase DDX5 (EC 3.6.1.-) OS=Homo sapiens PE=2 SV=1 - [B4DLW8_HUMAN]	121.777	34.77	10	11	18	52	2.27266e+08	2.84573	11	88.1604	535	60.5254	9.0708
Q15365	Poly(rC)-binding protein 1 OS=Homo sapiens GN=PCBP1 PE=1 SV=2 - [PCBP1_HUMAN]	117.245	45.79	12	8	11	38	6.74715e+08	0.357115	5	47.0006	356	37.4739	7.09326
P49588	Alanyl-tRNA synthetase, cytoplasmic OS=Homo sapiens GN=AARS PE=1 SV=2 - [SYAC_HUMAN]	117.193	27.38	3	17	17	39	8.20934e+07	1.21971	14	80.1374	968	106.743	5.52881
P07814	Bifunctional aminoacyl-tRNA synthetase OS=Homo sapiens GN=EPRS PE=1 SV=5 - [SYEP_HUMAN]	116.571	19.44	5	20	20	40	1.38981e+08	1.41866	14	120.999	1512	170.483	7.32764
P55060	Exportin-2 OS=Homo sapiens GN=CSE1L PE=1 SV=3 - [XPO2_HUMAN]	116.223	20.6	9	18	18	45	1.28578e+08	1.17874	18	46.451	971	110.346	5.77002
P12004	Proliferating cell nuclear antigen OS=Homo sapiens GN=PCNA PE=1 SV=1 - [PCNA_HUMAN]	115.461	55.56	7	11	11	45	6.17896e+08	0.693379	12	15.0528	261	28.7503	4.69092
Q3ZCM7	Tubulin beta-8 chain OS=Homo sapiens GN=TUBB8 PE=1 SV=2 - [TBB8_HUMAN]	115.111	27.93	9	1	9	71	1.24852e+09	0.819197	1		444	49.7439	4.89404
B4DR68	cDNA FLJ58608, highly similar to Heat shock protein 75 kDa, mitochondrial OS=Homo sapiens PE=2 SV=1 - [B4DR68_HUMAN]	114.454	25.5	8	12	13	37	5.72098e+08	1.45764	6	16.581	651	74.1796	7.41553
O43175	D-3-phosphoglycerate dehydrogenase OS=Homo sapiens GN=PHGDH PE=1 SV=4 - [SERA_HUMAN]	113.92	36.02	9	14	14	45	4.20975e+08	1.17935	12	28.9212	533	56.6144	6.7124
Q68Y55	Poly(RC) binding protein 2 OS=Homo sapiens GN=PCBP2 PE=2 SV=1 - [Q68Y55_HUMAN]	111.686	41.39	24	7	10	40	1.04082e+09	1.37565	7	14.0561	331	34.895	8.00146
B4DP54	cDNA FLJ52712, highly similar to Tubulin beta-6 chain OS=Homo sapiens PE=2 SV=1 - [B4DP54_HUMAN]	111.077	28.47	4	3	10	57	2.16257e+09	0.654811	2	54.2467	418	46.6715	4.89404
Q8NC51	Plasminogen activator inhibitor 1 RNA-binding protein OS=Homo sapiens GN=SERBP1 PE=1 SV=2 - [PAIRB_HUMAN]	110.599	33.09	5	11	11	41	6.12012e+08	1.88347	7	27.9623	408	44.9385	8.646
D3DRX6	Kinesin family member 5B, isoform CRA_a OS=Homo sapiens GN=KIF5B PE=3 SV=1 - [D3DRX6_HUMAN]	109.369	27.1	21	18	18	36	7.76517e+07	1.58975	14	37.3653	963	109.59	6.50732
B2R9K8	cDNA, FLJ94440, highly similar to Homo sapiens chaperonin containing TCP1, subunit 6A (zeta 1)(CCT6A), mRNA OS=Homo sapiens PE=2 SV=1 - [B2R9K8_HUMAN]	108.058	39.17	10	15	15	47	3.24284e+08	0.927477	12	50.208	531	57.9296	6.80029
A8K202	5-aminoimidazole-4-carboxamide ribonucleotide formyltransferase/IMP cyclohydrolase, isoform CRA_g OS=Homo sapiens GN=ATIC PE=2 SV=1 - [A8K202_HUMAN]	106.831	48.9	6	20	20	38	1.90149e+08	1.01892	15	49.3883	591	64.4693	6.7124
P05387	60S acidic ribosomal protein P2 OS=Homo sapiens GN=RPLP2 PE=1 SV=1 - [RLA2_HUMAN]	106.79	77.39	1	7	7	36	763039180	1.10865	11	52.4519	115	11.6578	4.53857
Q08211	ATP-dependent RNA helicase A OS=Homo sapiens GN=DHX9 PE=1 SV=4 - [DHX9_HUMAN]	106.647	18.11	7	17	17	40	8.47993e+07	0.881713	19	55.7494	1270	140.869	6.84424
Q99714	3-hydroxyacyl-CoA dehydrogenase type-2 OS=Homo sapiens GN=HSD17B10 PE=1 SV=3 - [HCD2_HUMAN]	104.162	51.34	2	8	8	29	1.93625e+08	1.30717	10	39.5008	261	26.9061	7.78174
B7ZAR1	cDNA, FLJ79275, highly similar to T-complex protein 1 subunit epsilon OS=Homo sapiens PE=2 SV=1 - [B7ZAR1_HUMAN]	103.968	41.75	18	14	15	47	3.17082e+08	1.09899	9	34.383	503	55.3136	5.47803
O00410	Importin-5 OS=Homo sapiens GN=IPO5 PE=1 SV=4 - [IPO5_HUMAN]	102.416	23.52	23	18	18	36	168170660	1.44344	15	34.48	1097	123.55	4.94482
P61981	14-3-3 protein gamma OS=Homo sapiens GN=YWHAG PE=1 SV=2 - [1433G_HUMAN]	101.628	58.3	5	7	12	44	1.58027e+09	0.844824	3	8.55398	247	28.2849	4.89404
O75643	U5 small nuclear ribonucleoprotein 200 kDa helicase OS=Homo sapiens GN=SNRNP200 PE=1 SV=2 - [U520_HUMAN]	99.5671	11.66	11	18	18	32	9.05542e+07	1.5218	14	49.4207	2136	244.353	6.06201
E9PFH8	Uncharacterized protein OS=Homo sapiens GN=SSB PE=4 SV=1 - [E9PFH8_HUMAN]	99.4758	40.44	9	14	14	39	3.33514e+08	1.12341	11	55.8811	361	41.7987	5.96045
B2R8R5	cDNA, FLJ94025, highly similar to Homo sapiens tripartite motif-containing 28 (TRIM28), mRNA OS=Homo sapiens PE=2 SV=1 - [B2R8R5_HUMAN]	98.7316	37.96	2	18	18	39	4.368e+08	1.06005	9	31.48	835	88.5034	5.77002
P14174	Macrophage migration inhibitory factor OS=Homo sapiens GN=MIF PE=1 SV=4 - [MIF_HUMAN]	98.284	26.09	1	2	2	34	631230442	1.36346	2	13.9436	115	12.4682	7.88428
P12270	Nucleoprotein TPR OS=Homo sapiens GN=TPR PE=1 SV=3 - [TPR_HUMAN]	97.1827	12.82	8	23	23	36	3.86426e+07	2.53112	11	32.6533	2363	267.131	5.021
A8K4Z4	cDNA FLJ75549, highly similar to Homo sapiens ribosomal protein, large, P0 (RPLP0), transcript variant 1, mRNA OS=Homo sapiens PE=2 SV=1 - [A8K4Z4_HUMAN]	96.8459	49.53	9	12	12	39	7.63197e+08	0.976627	17	119.759	317	34.2178	5.97314
B5BUB1	RuvB-like 1 (Fragment) OS=Homo sapiens GN=RUVBL1 PE=2 SV=1 - [B5BUB1_HUMAN]	96.6047	43.86	4	14	14	34	218814830	0.987204	15	29.7955	456	50.1843	6.41748
P22626	Heterogeneous nuclear ribonucleoproteins A2/B1 OS=Homo sapiens GN=HNRNPA2B1 PE=1 SV=2 - [ROA2_HUMAN]	96.5037	45.61	2	11	12	39	4.94462e+08	1.90039	9	51.2978	353	37.4067	8.95361
O43707	Alpha-actinin-4 OS=Homo sapiens GN=ACTN4 PE=1 SV=2 - [ACTN4_HUMAN]	96.18	27.99	22	10	20	37	1.61264e+08	0.84247	4	12.3247	911	104.788	5.43994
P09211	Glutathione S-transferase P OS=Homo sapiens GN=GSTP1 PE=1 SV=2 - [GSTP1_HUMAN]	95.9458	62.38	4	5	7	27	4.98058e+08	0.842012	7	74.2189	210	23.341	5.64307
P29966	Myristoylated alanine-rich C-kinase substrate OS=Homo sapiens GN=MARCKS PE=1 SV=4 - [MARCS_HUMAN]	95.3115	47.89	3	8	8	25	3.64929e+07	1.00308	2	32.979	332	31.5359	4.44971
Q15181	Inorganic pyrophosphatase OS=Homo sapiens GN=PPA1 PE=1 SV=2 - [IPYR_HUMAN]	93.8337	34.6	3	7	8	32	1.05413e+08	1.05001	14	71.1551	289	32.6392	5.85889
P13667	Protein disulfide-isomerase A4 OS=Homo sapiens GN=PDIA4 PE=1 SV=2 - [PDIA4_HUMAN]	93.5127	36.9	5	16	17	34	1.52115e+08	0.77609	7	29.3061	645	72.887	5.07178
Q60FE7	Filamin B OS=Homo sapiens GN=FLNB PE=2 SV=1 - [Q60FE7_HUMAN]	93.495	12.04	6	19	21	32	3.23762e+07	1.59387	10	56.6997	2591	276.765	5.70654
P12956	X-ray repair cross-complementing protein 6 OS=Homo sapiens GN=XRCC6 PE=1 SV=2 - [XRCC6_HUMAN]	92.9929	28.9	8	16	16	40	2.83688e+08	1.05941	12	47.5996	609	69.7991	6.63916
B4E3E8	cDNA FLJ60399, highly similar to ATP-dependent RNA helicase DDX3X (EC 3.6.1.-) OS=Homo sapiens PE=2 SV=1 - [B4E3E8_HUMAN]	92.5841	28.17	20	14	15	34	2.79386e+08	2.17405	10	42.1394	646	71.3109	6.62451
B4DS13	cDNA FLJ59405, highly similar to Eukaryotic translation initiation factor 4B OS=Homo sapiens PE=2 SV=1 - [B4DS13_HUMAN]	91.5361	20.63	9	9	9	30	3.77629e+07	0.949011	7	23.8655	572	64.7671	6.12549
Q53G71	Calreticulin variant (Fragment) OS=Homo sapiens PE=2 SV=1 - [Q53G71_HUMAN]	91.4867	32.51	4	10	10	34	3.0073e+08	1.17645	9	51.7139	406	46.8901	4.44971
P45880	Voltage-dependent anion-selective channel protein 2 OS=Homo sapiens GN=VDAC2 PE=1 SV=2 - [VDAC2_HUMAN]	90.9013	59.52	5	12	12	37	3.2938e+08	0.857037	14	76.4559	294	31.5465	7.56201
P23528	Cofilin-1 OS=Homo sapiens GN=CFL1 PE=1 SV=3 - [COF1_HUMAN]	90.6248	57.83	7	9	10	36	5.95767e+08	1.03708	5	32.6837	166	18.4907	8.08936
Q14240	Eukaryotic initiation factor 4A-II OS=Homo sapiens GN=EIF4A2 PE=1 SV=2 - [IF4A2_HUMAN]	90.2856	34.15	11	1	10	39	1.22567e+09				407	46.3728	5.47803
P30086	Phosphatidylethanolamine-binding protein 1 OS=Homo sapiens GN=PEBP1 PE=1 SV=3 - [PEBP1_HUMAN]	89.8191	44.92	2	6	6	28	2.49656e+08	0.523836	11	28.0588	187	21.0437	7.53271
P08758	Annexin A5 OS=Homo sapiens GN=ANXA5 PE=1 SV=2 - [ANXA5_HUMAN]	89.4997	51.25	7	13	13	34	3.1347e+08	0.819022	13	18.6787	320	35.9144	5.04639
P16403	Histone H1.2 OS=Homo sapiens GN=HIST1H1C PE=1 SV=2 - [H12_HUMAN]	89.3948	27.7	10	9	9	50	3.88147e+09	1.48871	12	30.8605	213	21.3517	10.9312
P35580	Myosin-10 OS=Homo sapiens GN=MYH10 PE=1 SV=3 - [MYH10_HUMAN]	88.6609	12.7	29	14	18	30	1.35319e+08	0.893584	7	27.0334	1976	228.858	5.5415
E9PDE8	Uncharacterized protein OS=Homo sapiens GN=HSPA4L PE=4 SV=1 - [E9PDE8_HUMAN]	88.6017	24.48	7	10	14	28	1.4734e+08	1.18289	5	95.7825	813	91.8954	6.0874
P26373	60S ribosomal protein L13 OS=Homo sapiens GN=RPL13 PE=1 SV=4 - [RL13_HUMAN]	87.9777	40.28	5	10	10	48	6.22381e+08	1.12933	12	57.0283	211	24.2465	11.6489
Q14103	Heterogeneous nuclear ribonucleoprotein D0 OS=Homo sapiens GN=HNRNPD PE=1 SV=1 - [HNRPD_HUMAN]	87.7202	30.99	5	3	10	36	4.557e+08	1.33103	2	21.4872	355	38.4103	7.81104
B7Z254	cDNA FLJ58502, highly similar to Protein disulfide-isomerase A6 (EC 5.3.4.1) OS=Homo sapiens PE=2 SV=1 - [B7Z254_HUMAN]	86.2913	26.09	5	8	8	28	2.7886e+08	0.861242	9	15.8959	437	47.8081	5.08447
P11940	Polyadenylate-binding protein 1 OS=Homo sapiens GN=PABPC1 PE=1 SV=2 - [PABP1_HUMAN]	86.2437	25.16	19	6	14	37	4.26338e+08	1.05045	6	49.0163	636	70.6259	9.49561
P10599	Thioredoxin OS=Homo sapiens GN=TXN PE=1 SV=3 - [THIO_HUMAN]	85.7779	77.14	3	7	7	35	9.34453e+08	0.933336	6	27.1074	105	11.7297	4.91943
B2R7C5	cDNA, FLJ93378, highly similar to Homo sapiens MCM3 minichromosome maintenance deficient 3 (S. cerevisiae) (MCM3), mRNA OS=Homo sapiens PE=2 SV=1 - [B2R7C5_HUMAN]	85.7061	25.37	9	15	15	30	1.56857e+08	2.00061	12	46.2895	808	90.952	5.77002
P11586	C-1-tetrahydrofolate synthase, cytoplasmic OS=Homo sapiens GN=MTHFD1 PE=1 SV=3 - [C1TC_HUMAN]	85.1087	25.13	2	19	19	33	1.40654e+08	1.30696	12	55.1104	935	101.495	7.29834
E9PBS1	Uncharacterized protein OS=Homo sapiens GN=PAICS PE=4 SV=1 - [E9PBS1_HUMAN]	83.8533	32.93	6	12	12	31	1.321e+08	1.49494	8	46.6237	413	45.6224	6.68311
Q14566	DNA replication licensing factor MCM6 OS=Homo sapiens GN=MCM6 PE=1 SV=1 - [MCM6_HUMAN]	83.2636	24.48	4	15	15	29	7.86268e+07	1.64027	8	109.712	821	92.8312	5.41455
B9ZVU1	Uncharacterized protein OS=Homo sapiens GN=HNRNPD PE=4 SV=1 - [B9ZVU1_HUMAN]	83.1478	33.81	6	1	8	28	4.557e+08	1.93875	1		281	30.8454	8.76318
B2RBR9	cDNA, FLJ95650, highly similar to Homo sapiens karyopherin (importin) beta 1 (KPNB1), mRNA OS=Homo sapiens PE=2 SV=1 - [B2RBR9_HUMAN]	83.1258	23.4	5	16	16	30	3.66473e+08	1.3289	13	55.6801	876	97.122	4.77979
P50395	Rab GDP dissociation inhibitor beta OS=Homo sapiens GN=GDI2 PE=1 SV=2 - [GDIB_HUMAN]	83.0588	26.74	11	6	9	29	2.71207e+08	0.872382	7	42.7672	445	50.6309	6.46826
P18669	Phosphoglycerate mutase 1 OS=Homo sapiens GN=PGAM1 PE=1 SV=2 - [PGAM1_HUMAN]	82.6025	43.7	14	10	10	32	5.81795e+08	1.55171	9	51.2399	254	28.7858	7.18115
P24752	Acetyl-CoA acetyltransferase, mitochondrial OS=Homo sapiens GN=ACAT1 PE=1 SV=1 - [THIL_HUMAN]	82.3527	33.02	4	8	8	23	8.78815e+07	0.961416	9	32.8729	427	45.1706	8.85107
B2R5U1	cDNA, FLJ92620, highly similar to Homo sapiens staphylococcal nuclease domain containing 1 (SND1),mRNA OS=Homo sapiens PE=2 SV=1 - [B2R5U1_HUMAN]	80.8687	23.39	6	16	16	32	7.55715e+07	1.05857	8	59.2296	885	99.6093	6.96143
B7Z766	cDNA FLJ54564, highly similar to 150 kDa oxygen-regulated protein (Orp150) OS=Homo sapiens PE=2 SV=1 - [B7Z766_HUMAN]	80.8294	25.83	11	14	14	25	8.17054e+07	1.19974	9	50.996	848	94.1411	5.0083
P43243	Matrin-3 OS=Homo sapiens GN=MATR3 PE=1 SV=2 - [MATR3_HUMAN]	80.5506	19.6	24	13	13	28	1.92557e+08	0.940288	10	57.0706	847	94.5648	6.25244
B3KQT9	cDNA PSEC0175 fis, clone OVARC1000169, highly similar to Protein disulfide-isomerase A3 (EC 5.3.4.1) OS=Homo sapiens PE=2 SV=1 - [B3KQT9_HUMAN]	80.259	28.54	5	12	12	32	3.2304e+08	1.01081	9	67.9288	480	54.0685	7.21045
A8K8U1	cDNA FLJ77762, highly similar to Homo sapiens cullin-associated and neddylation-dissociated 1 (CAND1), mRNA OS=Homo sapiens PE=2 SV=1 - [A8K8U1_HUMAN]	79.779	15.12	4	15	15	33	6.48115e+07	0.974791	13	57.8491	1230	136.231	5.8335
B4DDI8	cDNA FLJ53704, moderately similar to Nascent polypeptide-associated complex subunit alpha OS=Homo sapiens PE=2 SV=1 - [B4DDI8_HUMAN]	79.0143	33.73	3	4	4	23	6.46862e+08	1.38565	5	74.2631	169	18.2496	3.9165
E7EX73	Uncharacterized protein OS=Homo sapiens GN=EIF4G1 PE=4 SV=1 - [E7EX73_HUMAN]	78.6526	15.11	20	14	16	31	1.91843e+08	2.06072	6	60.3671	1436	158.547	5.21143
B2R9U2	cDNA, FLJ94557, highly similar to Homo sapiens FK506 binding protein 4, 59kDa (FKBP4), mRNA OS=Homo sapiens PE=2 SV=1 - [B2R9U2_HUMAN]	78.3751	34.42	2	11	11	25	1.00411e+08	0.407605	5	61.0774	459	51.8021	5.42725
B4DQY1	cDNA FLJ56133, highly similar to Serine/threonine-protein phosphatase 2A 65 kDa regulatory subunit A alpha isoform OS=Homo sapiens PE=2 SV=1 - [B4DQY1_HUMAN]	77.4209	38.02	15	12	17	33	386237341	1.45268	9	62.4648	555	61.4819	5.12256
Q14204	Cytoplasmic dynein 1 heavy chain 1 OS=Homo sapiens GN=DYNC1H1 PE=1 SV=5 - [DYHC1_HUMAN]	77.3377	7.12	4	25	25	31	4.46905e+07	1.35783	13	43.5545	4646	532.072	6.40479
P54136	Arginyl-tRNA synthetase, cytoplasmic OS=Homo sapiens GN=RARS PE=1 SV=2 - [SYRC_HUMAN]	76.6973	24.09	4	11	11	28	1.24028e+08	1.33002	9	76.4183	660	75.3309	6.68311
P18206	Vinculin OS=Homo sapiens GN=VCL PE=1 SV=4 - [VINC_HUMAN]	76.39	22.75	6	18	18	30	7.72175e+07	0.98562	15	72.2872	1134	123.722	5.65576
E7EWF1	Uncharacterized protein OS=Homo sapiens GN=RPL4 PE=4 SV=1 - [E7EWF1_HUMAN]	75.5777	36.21	9	13	13	44	6.13055e+08	1.04907	18	27.7461	406	45.47	11.0337
P07737	Profilin-1 OS=Homo sapiens GN=PFN1 PE=1 SV=2 - [PROF1_HUMAN]	75.3985	62.14	1	7	7	43	2.91202e+09	1.29679	16	28.0121	140	15.0446	8.26514
B4DE36	Glucose-6-phosphate isomerase OS=Homo sapiens PE=2 SV=1 - [B4DE36_HUMAN]	75.1327	24.34	6	10	10	32	219102680	1.41458	8	47.9094	530	60.1477	8.14795
P15531	Nucleoside diphosphate kinase A OS=Homo sapiens GN=NME1 PE=1 SV=1 - [NDKA_HUMAN]	74.9636	52.63	4	1	7	44	7.44441e+08	0.905417	3	11.1588	152	17.1377	6.18896
Q14697	Neutral alpha-glucosidase AB OS=Homo sapiens GN=GANAB PE=1 SV=3 - [GANAB_HUMAN]	74.2882	12.08	8	11	11	26	5.48209e+07	1.10207	8	41.2385	944	106.807	6.13818
A8K6V3	cDNA FLJ78677, highly similar to Homo sapiens splicing factor 3b, subunit 3, 130kDa (SF3B3), mRNA OS=Homo sapiens PE=2 SV=1 - [A8K6V3_HUMAN]	73.5339	13.15	4	12	12	26	7.92142e+07	1.22819	11	29.9503	1217	135.493	5.21143
P23396	40S ribosomal protein S3 OS=Homo sapiens GN=RPS3 PE=1 SV=2 - [RS3_HUMAN]	73.3139	55.56	13	13	13	40	3.94282e+08	1.03434	13	78.2084	243	26.6714	9.65674
P13010	X-ray repair cross-complementing protein 5 OS=Homo sapiens GN=XRCC5 PE=1 SV=3 - [XRCC5_HUMAN]	72.981	22.81	4	14	15	37	1.18658e+08	1.16433	13	45.8496	732	82.6523	5.80811
B2R959	cDNA, FLJ94229, highly similar to Homo sapiens heterogeneous nuclear ribonucleoprotein L (HNRPL),mRNA OS=Homo sapiens PE=2 SV=1 - [B2R959_HUMAN]	72.8555	25.45	7	8	8	23	1.75782e+08	0.730296	8	47.5417	558	60.2112	7.10791
Q9UQ35	Serine/arginine repetitive matrix protein 2 OS=Homo sapiens GN=SRRM2 PE=1 SV=2 - [SRRM2_HUMAN]	71.969	9.01	4	15	15	27	2.28017e+07	0.937789	7	112.354	2752	299.438	12.0591
B3V8S3	Actinin 1 smooth muscle variant OS=Homo sapiens GN=ACTN1 PE=2 SV=1 - [B3V8S3_HUMAN]	71.9312	21.65	25	5	15	26	1.61264e+08	1.69511	4	45.5056	887	102.644	5.50342
Q58FF8	Putative heat shock protein HSP 90-beta 2 OS=Homo sapiens GN=HSP90AB2P PE=1 SV=2 - [H90B2_HUMAN]	71.6815	23.88	1	1	12	36	2.92757e+09				381	44.3211	4.84326
P07237	Protein disulfide-isomerase OS=Homo sapiens GN=P4HB PE=1 SV=3 - [PDIA1_HUMAN]	71.6528	43.11	10	16	16	33	2.4939e+08	1.39605	9	35.0105	508	57.0807	4.86865
Q07021	Complement component 1 Q subcomponent-binding protein, mitochondrial OS=Homo sapiens GN=C1QBP PE=1 SV=1 - [C1QBP_HUMAN]	71.2686	45.04	2	6	6	21	5.08351e+08	0.815631	6	41.8805	282	31.3426	4.84326
P49006	MARCKS-related protein OS=Homo sapiens GN=MARCKSL1 PE=1 SV=2 - [MRP_HUMAN]	71.2487	72.31	1	6	6	18	2.77782e+08	2.13565	4	38.5276	195	19.5172	4.66553
A4QPB0	IQ motif containing GTPase activating protein 1 OS=Homo sapiens GN=IQGAP1 PE=2 SV=1 - [A4QPB0_HUMAN]	71.1003	10.68	7	12	12	24	1.97901e+07	1.50184	9	104.423	1657	189.162	6.48096
B4E0X8	cDNA FLJ61021, highly similar to Far upstream element-binding protein 1 OS=Homo sapiens PE=2 SV=1 - [B4E0X8_HUMAN]	71.0149	24.48	11	9	11	27	7.51577e+07	1.30146	5	25.2723	629	66.1908	7.56201
Q32Q12	Nucleoside diphosphate kinase OS=Homo sapiens GN=NME1-NME2 PE=2 SV=1 - [Q32Q12_HUMAN]	70.0577	56.85	6	4	10	44	7.44441e+08	1.21237	4	119.108	292	32.6209	8.48486
A8K525	cDNA FLJ76817, highly similar to Homo sapiens non-POU domain containing, octamer-binding (NONO), mRNA OS=Homo sapiens PE=2 SV=1 - [A8K525_HUMAN]	69.6915	43.31	7	13	15	32	6.76989e+08	1.28843	7	30.2211	471	54.2534	9.20264
Q9UNZ2	NSFL1 cofactor p47 OS=Homo sapiens GN=NSFL1C PE=1 SV=2 - [NSF1C_HUMAN]	69.6033	30.54	1	1	7	21	2.13596e+07	0.996422	1		370	40.5483	5.09717
B4DYY5	cDNA FLJ55671, highly similar to Ubiquitin-associated protein 2-like OS=Homo sapiens PE=2 SV=1 - [B4DYY5_HUMAN]	69.4916	21.71	11	14	14	27	7.51225e+07	1.44441	8	70.1592	1078	113.491	6.68311
B3KXZ4	cDNA FLJ46429 fis, clone THYMU3014372, highly similar to DNA replication licensing factor MCM2 OS=Homo sapiens PE=2 SV=1 - [B3KXZ4_HUMAN]	69.3562	26.11	5	15	15	23	1.16759e+08	1.77101	13	84.7359	808	91.2142	6.48096
B7Z1N6	Fructose-bisphosphate aldolase OS=Homo sapiens PE=2 SV=1 - [B7Z1N6_HUMAN]	69.3379	12.31	14	2	4	24	3.20832e+08	0.575209	4	39.3868	325	35.4011	7.06396
E9PK01	Uncharacterized protein OS=Homo sapiens GN=EEF1D PE=4 SV=1 - [E9PK01_HUMAN]	69.0407	37.55	24	7	7	26	4.96282e+08	0.719384	5	107.206	261	28.8036	5.021
O95831	Apoptosis-inducing factor 1, mitochondrial OS=Homo sapiens GN=AIFM1 PE=1 SV=1 - [AIFM1_HUMAN]	68.8928	22.51	7	11	11	26	1.51628e+08	1.00011	11	70.899	613	66.8589	8.95361
B4DQJ8	6-phosphogluconate dehydrogenase, decarboxylating OS=Homo sapiens PE=2 SV=1 - [B4DQJ8_HUMAN]	68.8743	27.23	6	10	10	29	148591232	0.855955	12	59.167	470	51.8393	7.44482
Q96IR1	RPS4X protein (Fragment) OS=Homo sapiens GN=RPS4X PE=2 SV=2 - [Q96IR1_HUMAN]	68.817	53.91	12	14	14	35	5.6916e+08	1.15256	11	53.3556	243	27.2427	9.93506
B2RDE1	cDNA, FLJ96568, highly similar to Homo sapiens tropomyosin 3 (TPM3), mRNA OS=Homo sapiens PE=2 SV=1 - [B2RDE1_HUMAN]	68.7271	44.35	42	9	13	30	3.10583e+08	1.06713	3	70.5062	248	28.9997	4.75439
Q04917	14-3-3 protein eta OS=Homo sapiens GN=YWHAH PE=1 SV=4 - [1433F_HUMAN]	68.479	45.53	6	6	10	33	1.58027e+09	1.32491	2	68.2153	246	28.201	4.84326
A8K318	cDNA FLJ78273, highly similar to Homo sapiens protein kinase C substrate 80K-H (PRKCSH), transcript variant 2, mRNA OS=Homo sapiens PE=2 SV=1 - [A8K318_HUMAN]	68.3469	21.33	5	8	8	22	1.21916e+08	1.3098	8	22.6446	525	59.1407	4.42432
A8K590	cDNA FLJ77456, highly similar to Homo sapiens interleukin enhancer binding factor 3, 90kDa (ILF3), transcript variant 2, mRNA OS=Homo sapiens PE=2 SV=1 - [A8K590_HUMAN]	67.9423	20.51	7	10	10	23	8.45138e+07	1.30067	5	46.8417	702	76.0027	7.75244
P84077	ADP-ribosylation factor 1 OS=Homo sapiens GN=ARF1 PE=1 SV=2 - [ARF1_HUMAN]	67.8805	58.56	10	6	8	24	3.64166e+08	1.86852	3	19.0698	181	20.6837	6.80029
P23246	Splicing factor, proline- and glutamine-rich OS=Homo sapiens GN=SFPQ PE=1 SV=2 - [SFPQ_HUMAN]	67.7824	25.6	4	15	16	41	7.40033e+08	0.727927	13	61.5884	707	76.1016	9.43701
B5MCW2	Uncharacterized protein OS=Homo sapiens GN=RPL3 PE=3 SV=1 - [B5MCW2_HUMAN]	67.467	31.25	9	7	7	26	3.99197e+08	1.29508	6	50.1075	272	31.2236	9.96436
P49792	E3 SUMO-protein ligase RanBP2 OS=Homo sapiens GN=RANBP2 PE=1 SV=2 - [RBP2_HUMAN]	67.4095	8.9	27	12	16	23	6.5863e+07	2.45599	2	49.857	3224	357.974	6.20166
P30050	60S ribosomal protein L12 OS=Homo sapiens GN=RPL12 PE=1 SV=1 - [RL12_HUMAN]	66.7109	33.94	3	4	4	22	5.9349e+08	0.532601	6	55.8626	165	17.8075	9.42236
B4DY08	cDNA FLJ53542, highly similar to Heterogeneous nuclear ribonucleoproteins C OS=Homo sapiens PE=2 SV=1 - [B4DY08_HUMAN]	65.7532	25	16	6	6	26	2.2419e+08	0.887388	4	36.501	288	31.952	8.71924
C9J9K3	Uncharacterized protein OS=Homo sapiens GN=RPSA PE=3 SV=1 - [C9J9K3_HUMAN]	65.5822	34.09	5	8	8	25	5.84483e+08	1.19341	4	23.5035	264	29.487	5.24951
P40925	Malate dehydrogenase, cytoplasmic OS=Homo sapiens GN=MDH1 PE=1 SV=4 - [MDHC_HUMAN]	65.5079	29.34	8	9	9	24	246532200	1.11075	6	15.2815	334	36.403	7.35693
P12268	Inosine-5'-monophosphate dehydrogenase 2 OS=Homo sapiens GN=IMPDH2 PE=1 SV=2 - [IMDH2_HUMAN]	65.4252	21.98	18	9	9	30	2.01793e+08	1.57696	11	81.0403	514	55.7696	6.90283
P35232	Prohibitin OS=Homo sapiens GN=PHB PE=1 SV=1 - [PHB_HUMAN]	65.3348	36.03	12	8	8	25	2.6982e+08	1.35479	11	36.0302	272	29.7859	5.75732
Q53SY7	Putative uncharacterized protein CAD (Fragment) OS=Homo sapiens GN=CAD PE=2 SV=1 - [Q53SY7_HUMAN]	65.3224	8.04	3	11	11	22	5.82037e+07	0.995073	6	64.8784	2151	235.029	6.59521
P16989	DNA-binding protein A OS=Homo sapiens GN=CSDA PE=1 SV=4 - [DBPA_HUMAN]	65.1854	20.43	6	3	5	17	9.12855e+07	2.16043	3	213.486	372	40.066	9.77393
P40939	Trifunctional enzyme subunit alpha, mitochondrial OS=Homo sapiens GN=HADHA PE=1 SV=2 - [ECHA_HUMAN]	64.9672	17.69	6	9	9	20	1.07792e+08	1.38016	8	36.7163	763	82.9469	9.0415
P52597	Heterogeneous nuclear ribonucleoprotein F OS=Homo sapiens GN=HNRNPF PE=1 SV=3 - [HNRPF_HUMAN]	64.1436	29.64	2	6	8	25	2.64482e+08	1.50781	7	11.7045	415	45.6429	5.57959
Q06830	Peroxiredoxin-1 OS=Homo sapiens GN=PRDX1 PE=1 SV=1 - [PRDX1_HUMAN]	64.143	48.24	2	7	10	44	1.73805e+09	1.01893	9	12.6171	199	22.0963	8.1333
B2R8Z8	cDNA, FLJ94136, highly similar to Homo sapiens synaptotagmin binding, cytoplasmic RNA interacting protein (SYNCRIP), mRNA OS=Homo sapiens PE=2 SV=1 - [B2R8Z8_HUMAN]	63.8257	27.45	8	8	13	29	2.3181e+08	0.866854	2	0.0671996	623	69.5587	8.76318
Q9Y277	Voltage-dependent anion-selective channel protein 3 OS=Homo sapiens GN=VDAC3 PE=1 SV=1 - [VDAC3_HUMAN]	63.6139	37.1	8	7	8	25	2.21326e+08	1.09709	6	78.9049	283	30.6393	8.66064
Q14980	Nuclear mitotic apparatus protein 1 OS=Homo sapiens GN=NUMA1 PE=1 SV=2 - [NUMA1_HUMAN]	63.4636	7.66	10	11	11	20	1.53572e+07	1.19897	4	44.6522	2115	238.115	5.78271
P22102	Trifunctional purine biosynthetic protein adenosine-3 OS=Homo sapiens GN=GART PE=1 SV=1 - [PUR2_HUMAN]	62.7332	20.2	11	13	13	21	1.044e+08	1.52305	10	8.86829	1010	107.699	6.69775
Q4W4Y1	Dopamine receptor interacting protein 4 OS=Homo sapiens GN=DRIP4 PE=2 SV=1 - [Q4W4Y1_HUMAN]	62.7092	16.59	8	11	11	24	1.47261e+08	1.92281	7	29.2235	868	96.0192	6.52197
E7ETK2	Uncharacterized protein OS=Homo sapiens GN=RAB1A PE=3 SV=1 - [E7ETK2_HUMAN]	62.5943	48.78	62	2	8	24	257732285	1.25759	2	19.8282	205	22.5804	7.1665
Q53FE8	cDNA FLJ36526 fis, clone TRACH2003347, highly similar to NSFL1 cofactor p47 (Fragment) OS=Homo sapiens PE=2 SV=1 - [Q53FE8_HUMAN]	62.4421	30.54	3	1	7	19	2.13596e+07				370	40.5473	5.13525
P04181	Ornithine aminotransferase, mitochondrial OS=Homo sapiens GN=OAT PE=1 SV=1 - [OAT_HUMAN]	62.3768	25.97	3	9	9	23	1.18823e+08	1.43207	9	41.836	439	48.5042	7.03467
P46782	40S ribosomal protein S5 OS=Homo sapiens GN=RPS5 PE=1 SV=4 - [RS5_HUMAN]	62.3068	41.18	3	7	7	23	8.45117e+08	1.18459	9	13.5146	204	22.8621	9.71533
B4DLA6	cDNA FLJ54365, highly similar to DNA replication licensing factor MCM4 OS=Homo sapiens PE=2 SV=1 - [B4DLA6_HUMAN]	61.7169	25.76	8	15	15	23	1.31748e+08	2.73551	12	73.1501	823	92.664	6.97607
B4DV79	cDNA FLJ53410, highly similar to Eukaryotic translation initiation factor 3 subunit 9 OS=Homo sapiens PE=2 SV=1 - [B4DV79_HUMAN]	61.6466	19.92	10	11	11	23	1.12e+08	0.553552	5	38.5221	738	85.0814	5.26221
P16949	Stathmin OS=Homo sapiens GN=STMN1 PE=1 SV=3 - [STMN1_HUMAN]	61.0583	48.99	21	8	8	26	3.79731e+08	1.31721	5	44.7633	149	17.292	5.97314
P46060	Ran GTPase-activating protein 1 OS=Homo sapiens GN=RANGAP1 PE=1 SV=1 - [RAGP1_HUMAN]	60.7626	19.08	8	9	9	21	1.83248e+08	2.48814	6	75.838	587	63.5023	4.67822
P18754	Regulator of chromosome condensation OS=Homo sapiens GN=RCC1 PE=1 SV=1 - [RCC1_HUMAN]	60.5424	24.94	8	8	8	21	1.65539e+08	0.923877	7	37.2189	421	44.9406	7.51807
Q99497	Protein DJ-1 OS=Homo sapiens GN=PARK7 PE=1 SV=2 - [PARK7_HUMAN]	60.3826	59.79	1	9	9	26	4.7592e+08	0.799173	11	20.5529	189	19.8785	6.78564
P30084	Enoyl-CoA hydratase, mitochondrial OS=Homo sapiens GN=ECHS1 PE=1 SV=4 - [ECHM_HUMAN]	60.272	44.48	1	9	9	21	9.0677e+07	0.955938	8	30.6266	290	31.3671	8.07471
P26599	Polypyrimidine tract-binding protein 1 OS=Homo sapiens GN=PTBP1 PE=1 SV=1 - [PTBP1_HUMAN]	60.0447	30.51	14	9	9	25	1.67004e+08	0.774319	7	28.285	531	57.1856	9.17334
P09960	Leukotriene A-4 hydrolase OS=Homo sapiens GN=LTA4H PE=1 SV=2 - [LKHA4_HUMAN]	59.6734	20.95	7	9	9	22	7.92718e+07	0.591863	8	102.39	611	69.2412	6.17627
B2R5V9	cDNA, FLJ92652, highly similar to Homo sapiens high density lipoprotein binding protein (vigilin)(HDLBP), mRNA OS=Homo sapiens PE=2 SV=1 - [B2R5V9_HUMAN]	59.6636	11.83	25	10	10	20	2.85632e+07	2.15708	4	79.0884	1268	141.292	6.87354
P27824	Calnexin OS=Homo sapiens GN=CANX PE=1 SV=2 - [CALX_HUMAN]	59.6098	20.61	14	10	10	28	7.45608e+07	0.615133	4	48.5276	592	67.5259	4.60205
B1ANR0	Poly(A) binding protein, cytoplasmic 4 (Inducible form) OS=Homo sapiens GN=PABPC4 PE=4 SV=1 - [B1ANR0_HUMAN]	59.3215	15.61	13	1	8	20	4.26338e+08	1.619	1		615	67.9279	9.45166
B4DYB2	cDNA FLJ52802, highly similar to Eukaryotic translation initiation factor 3subunit 6-interacting protein OS=Homo sapiens PE=2 SV=1 - [B4DYB2_HUMAN]	59.0598	21.9	15	9	9	19	9.35806e+07	0.934324	11	62.0728	516	60.9567	7.03467
Q9NR30	Nucleolar RNA helicase 2 OS=Homo sapiens GN=DDX21 PE=1 SV=5 - [DDX21_HUMAN]	58.8094	24.65	7	14	14	22	2.02299e+08	1.02443	3	1.74504	783	87.2904	9.27588
E7EVA0	Microtubule-associated protein OS=Homo sapiens GN=MAP4 PE=4 SV=1 - [E7EVA0_HUMAN]	58.808	9.23	14	14	14	23	5.28787e+07	1.07063	7	42.8838	2297	245.292	6.22705
Q6UYC3	Lamin A/C OS=Homo sapiens GN=LMNA PE=2 SV=1 - [Q6UYC3_HUMAN]	58.6618	28.34	13	4	14	26	7.80747e+07				614	69.2073	6.63916
E7EQR4	Uncharacterized protein OS=Homo sapiens GN=EZR PE=4 SV=1 - [E7EQR4_HUMAN]	58.4554	20.99	20	7	11	27	1.46272e+08	1.28589	4	12.4414	586	69.3287	6.16357
B4DVQ5	cDNA FLJ55450, highly similar to Eukaryotic translation initiation factor 3 subunit 8 OS=Homo sapiens PE=2 SV=1 - [B4DVQ5_HUMAN]	57.5027	14.59	14	12	12	21	3.94822e+07	2.39532	4	81.8224	898	103.58	5.52881
P60866	40S ribosomal protein S20 OS=Homo sapiens GN=RPS20 PE=1 SV=1 - [RS20_HUMAN]	57.3324	42.02	4	4	4	29	163686341	0.664953	4	28.3923	119	13.3643	9.93506
P62269	40S ribosomal protein S18 OS=Homo sapiens GN=RPS18 PE=1 SV=3 - [RS18_HUMAN]	56.561	38.82	2	7	7	29	6.28751e+08	1.19697	7	36.6647	152	17.7079	10.9897
P55795	Heterogeneous nuclear ribonucleoprotein H2 OS=Homo sapiens GN=HNRNPH2 PE=1 SV=1 - [HNRH2_HUMAN]	56.3603	22.27	3	1	7	22	5.30212e+08	0.050684	1		449	49.2323	6.30322
P46777	60S ribosomal protein L5 OS=Homo sapiens GN=RPL5 PE=1 SV=3 - [RL5_HUMAN]	56.2247	36.36	7	10	10	25	3.38863e+08	0.818683	8	38.6911	297	34.3407	9.71533
P62826	GTP-binding nuclear protein Ran OS=Homo sapiens GN=RAN PE=1 SV=3 - [RAN_HUMAN]	55.9476	31.02	5	6	6	33	1.31837e+09	1.04654	9	33.8143	216	24.4076	7.48877
Q59H57	Fusion (Involved in t(12;16) in malignant liposarcoma) isoform a variant (Fragment) OS=Homo sapiens PE=2 SV=1 - [Q59H57_HUMAN]	55.6055	27.67	9	4	6	23	8.48353e+07	0.895868	4	34.9275	300	31.9743	9.5249
B2R4K7	60S ribosomal protein L6 OS=Homo sapiens PE=2 SV=1 - [B2R4K7_HUMAN]	55.5876	32.29	6	8	8	26	3.6621e+08	0.653676	9	39.8904	288	32.6816	10.6235
P54577	Tyrosyl-tRNA synthetase, cytoplasmic OS=Homo sapiens GN=YARS PE=1 SV=4 - [SYYC_HUMAN]	55.5215	30.49	1	15	15	25	1.49872e+08	0.935784	10	20.4887	528	59.1061	7.04932
P08708	40S ribosomal protein S17 OS=Homo sapiens GN=RPS17 PE=1 SV=2 - [RS17_HUMAN]	55.5082	48.89	2	5	5	25	2.00873e+08	0.99209	8	30.1474	135	15.5404	9.84717
P60660	Myosin light polypeptide 6 OS=Homo sapiens GN=MYL6 PE=1 SV=2 - [MYL6_HUMAN]	55.3955	52.32	8	9	9	23	2.46813e+08	3.44888	6	37.3845	151	16.9191	4.65283
B4DHX4	cDNA FLJ52902, highly similar to Rab GDP dissociation inhibitor alpha OS=Homo sapiens PE=2 SV=1 - [B4DHX4_HUMAN]	55.331	25.9	6	5	8	19	1.28379e+08	0.727709	6	52.1969	417	46.8782	5.04639
D0PQI2	Enabled-like protein variant hMenaDv6 OS=Homo sapiens GN=ENAH PE=2 SV=1 - [D0PQI2_HUMAN]	55.2371	21.95	5	7	7	17	1.21922e+07	0.781818	5	104.107	533	60.3119	7.54736
P23526	Adenosylhomocysteinase OS=Homo sapiens GN=AHCY PE=1 SV=4 - [SAHH_HUMAN]	55.236	29.63	3	11	11	27	3.11579e+08	0.955392	8	54.7205	432	47.6852	6.34131
B4DY23	cDNA FLJ61188, highly similar to Basigin OS=Homo sapiens PE=2 SV=1 - [B4DY23_HUMAN]	55.1094	33.59	8	6	6	17	1.28503e+08	1.27049	6	65.6202	262	28.4143	6.01123
P61247	40S ribosomal protein S3a OS=Homo sapiens GN=RPS3A PE=1 SV=2 - [RS3A_HUMAN]	54.5755	42.8	14	12	12	36	4.01025e+08	1.23707	9	42.1175	264	29.9257	9.72998
P46781	40S ribosomal protein S9 OS=Homo sapiens GN=RPS9 PE=1 SV=3 - [RS9_HUMAN]	54.3289	37.63	6	9	9	33	2.65994e+08	1.2659	10	40.2729	194	22.5776	10.6528
Q6P2Q9	Pre-mRNA-processing-splicing factor 8 OS=Homo sapiens GN=PRPF8 PE=1 SV=2 - [PRP8_HUMAN]	54.2427	8.74	25	15	16	26	3.52472e+07	1.92032	8	40.2371	2335	273.427	8.83643
P37802	Transgelin-2 OS=Homo sapiens GN=TAGLN2 PE=1 SV=3 - [TAGL2_HUMAN]	54.2149	69.85	4	11	11	21	2.77596e+08	1.2423	10	26.7366	199	22.3772	8.25049
D6R9P3	Uncharacterized protein OS=Homo sapiens GN=HNRNPAB PE=4 SV=1 - [D6R9P3_HUMAN]	54.2149	25.71	7	5	6	19	2.06235e+08	0.927085	5	24.0056	280	30.284	7.91357
A8K7D9	cDNA FLJ78270, highly similar to Homo sapiens karyopherin alpha 2 (RAG cohort 1, importin alpha 1)(KPNA2), mRNA OS=Homo sapiens PE=2 SV=1 - [A8K7D9_HUMAN]	54.2034	27.22	6	8	8	17	1.56207e+08	2.47257	6	17.8823	529	57.7979	5.40186
P41252	Isoleucyl-tRNA synthetase, cytoplasmic OS=Homo sapiens GN=IARS PE=1 SV=2 - [SYIC_HUMAN]	53.6404	15.21	14	14	14	22	1.049e+08	0.710857	3	3.21115	1262	144.406	6.15088
Q5U071	High-mobility group box 2 OS=Homo sapiens PE=2 SV=1 - [Q5U071_HUMAN]	53.5441	25	6	4	5	21	1.20528e+08	0.786348	3	9.81207	208	23.8897	8.1333
O43143	Putative pre-mRNA-splicing factor ATP-dependent RNA helicase DHX15 OS=Homo sapiens GN=DHX15 PE=1 SV=2 - [DHX15_HUMAN]	53.0368	17.86	2	11	11	21	9.54729e+07	0.986706	8	100.283	795	90.8752	7.45947
P63241	Eukaryotic translation initiation factor 5A-1 OS=Homo sapiens GN=EIF5A PE=1 SV=2 - [IF5A1_HUMAN]	52.9498	69.48	5	9	9	26	6.29261e+08	1.57576	8	12.3774	154	16.8214	5.23682
A8K7N0	cDNA FLJ75556, highly similar to Homo sapiens ribosomal protein L14, mRNA OS=Homo sapiens PE=2 SV=1 - [A8K7N0_HUMAN]	52.8316	22.48	6	1	4	19	3.56791e+08				218	23.6311	10.8433
Q9UHX1	Poly(U)-binding-splicing factor PUF60 OS=Homo sapiens GN=PUF60 PE=1 SV=1 - [PUF60_HUMAN]	52.5228	18.07	5	7	7	18	8.1092e+07	1.93536	6	156.629	559	59.8376	5.2876
P84090	Enhancer of rudimentary homolog OS=Homo sapiens GN=ERH PE=1 SV=1 - [ERH_HUMAN]	52.445	62.5	1	4	4	18	7.65595e+07	0.794449	5	52.8319	104	12.251	5.92236
P63167	Dynein light chain 1, cytoplasmic OS=Homo sapiens GN=DYNLL1 PE=1 SV=1 - [DYL1_HUMAN]	52.3954	24.72	1	1	1	11	3.74781e+07	1.44627	2	18.0073	89	10.3591	7.40088
P49411	Elongation factor Tu, mitochondrial OS=Homo sapiens GN=TUFM PE=1 SV=2 - [EFTU_HUMAN]	52.1347	29.87	1	11	11	27	3.89363e+08	1.02356	12	23.1197	452	49.5102	7.60596
B0AZQ4	cDNA, FLJ79494, highly similar to Structural maintenance of chromosome 3 OS=Homo sapiens PE=2 SV=1 - [B0AZQ4_HUMAN]	51.8252	10.93	3	10	10	17	1.22662e+07	2.29571	4	70.1223	1217	141.442	7.18115
P28066	Proteasome subunit alpha type-5 OS=Homo sapiens GN=PSMA5 PE=1 SV=3 - [PSA5_HUMAN]	51.7985	37.76	3	7	7	22	2.44886e+08	0.912009	9	77.9892	241	26.3942	4.79248
Q14247	Src substrate cortactin OS=Homo sapiens GN=CTTN PE=1 SV=2 - [SRC8_HUMAN]	51.6314	18.91	9	8	8	18	3.79783e+07	1.79791	4	48.7572	550	61.5485	5.40186
B3KSL5	cDNA FLJ36545 fis, clone TRACH2006670, highly similar to RNA-binding protein Luc7-like 2 OS=Homo sapiens PE=2 SV=1 - [B3KSL5_HUMAN]	51.5641	20.15	8	4	7	21	1.35368e+08	2.19358	4	49.3123	392	46.4556	10.0083
B4DJV2	Citrate synthase OS=Homo sapiens PE=2 SV=1 - [B4DJV2_HUMAN]	51.5602	15.89	5	6	6	18	1.10072e+08	0.931767	7	20.0459	453	50.3997	7.89893
Q14683	Structural maintenance of chromosomes protein 1A OS=Homo sapiens GN=SMC1A PE=1 SV=2 - [SMC1A_HUMAN]	51.4056	12	9	10	11	20	5.38348e+07	3.47736	4	30.1364	1233	143.144	7.63525
B4DJ10	cDNA FLJ58533, highly similar to Leucyl-tRNA synthetase, cytoplasmic (EC 6.1.1.4) OS=Homo sapiens PE=2 SV=1 - [B4DJ10_HUMAN]	51.203	12.92	13	11	11	21	9.74912e+07	0.865212	9	18.4872	1122	127.955	7.03467
P30041	Peroxiredoxin-6 OS=Homo sapiens GN=PRDX6 PE=1 SV=3 - [PRDX6_HUMAN]	50.7946	41.52	3	8	8	23	1.87815e+08	0.968662	4	72.9407	224	25.0192	6.37939
Q9H0U4	Ras-related protein Rab-1B OS=Homo sapiens GN=RAB1B PE=1 SV=1 - [RAB1B_HUMAN]	50.7435	43.78	61	1	7	19	257732285	0.687326	1		201	22.1572	5.73193
Q4VCS5	Angiomotin OS=Homo sapiens GN=AMOT PE=1 SV=1 - [AMOT_HUMAN]	50.6757	13.65	8	10	10	16	3.27356e+07	7.20923	3	67.784	1084	118.013	7.63525
Q9BTQ7	Similar to ribosomal protein L23 (Fragment) OS=Homo sapiens PE=1 SV=1 - [Q9BTQ7_HUMAN]	50.2169	51.49	5	5	5	24	5.1083e+08	1.19717	8	35.4055	134	14.1407	10.2573
B4DNY3	Adenylyl cyclase-associated protein OS=Homo sapiens PE=2 SV=1 - [B4DNY3_HUMAN]	50.1262	22.44	17	7	7	16	1.09077e+08	0.889204	7	2.61062	401	43.6787	8.54346
P05141	ADP/ATP translocase 2 OS=Homo sapiens GN=SLC25A5 PE=1 SV=7 - [ADT2_HUMAN]	49.857	45.64	6	4	12	40	1.05979e+09	1.20916	4	21.1799	298	32.8312	9.68604
Q5T7C4	High-mobility group box 1 OS=Homo sapiens GN=HMGB1 PE=2 SV=1 - [Q5T7C4_HUMAN]	49.8209	18.99	11	1	2	16	1.67223e+08	0.681274	2	39.9794	158	18.2993	9.70068
P62979	Ubiquitin-40S ribosomal protein S27a OS=Homo sapiens GN=RPS27A PE=1 SV=2 - [RS27A_HUMAN]	49.8053	42.31	18	6	6	23	7.7552e+08	1.22607	9	133.316	156	17.9535	9.64209
B4DP70	cDNA FLJ51017, highly similar to ATP-dependent RNA helicase DDX1 (EC 3.6.1.-) (Fragment) OS=Homo sapiens PE=2 SV=1 - [B4DP70_HUMAN]	49.7316	19.66	4	8	8	20	3.75301e+07	1.83773	9	32.7954	529	59.1591	8.25049
Q9NZI8	Insulin-like growth factor 2 mRNA-binding protein 1 OS=Homo sapiens GN=IGF2BP1 PE=1 SV=2 - [IF2B1_HUMAN]	49.6487	18.02	3	7	7	20	1.27888e+08	0.995775	8	70.942	577	63.4412	9.20264
B2RCX0	cDNA, FLJ96345, Homo sapiens SET translocation (myeloid leukemia-associated) (SET),mRNA OS=Homo sapiens PE=2 SV=1 - [B2RCX0_HUMAN]	49.5064	29.24	6	6	6	21	7.12885e+08	0.891218	9	47.8735	277	32.1147	4.22119
Q99460	26S proteasome non-ATPase regulatory subunit 1 OS=Homo sapiens GN=PSMD1 PE=1 SV=2 - [PSMD1_HUMAN]	49.1321	21.3	5	12	12	19	9.30681e+07	1.49301	9	123.459	953	105.769	5.38916
P28074	Proteasome subunit beta type-5 OS=Homo sapiens GN=PSMB5 PE=1 SV=3 - [PSB5_HUMAN]	48.9589	43.35	4	8	8	19	1.24572e+08	1.26498	6	36.395	263	28.4622	6.91748
P46783	40S ribosomal protein S10 OS=Homo sapiens GN=RPS10 PE=1 SV=1 - [RS10_HUMAN]	48.9253	20	5	4	4	18	1.74517e+08	1.14624	3	102.164	165	18.8859	10.1548
A1A5C4	RRBP1 protein OS=Homo sapiens GN=RRBP1 PE=2 SV=1 - [A1A5C4_HUMAN]	48.7898	18.42	8	11	11	14	7.3532e+06	2.62494	4	77.1467	934	102.763	5.37646
B4DW25	Serine hydroxymethyltransferase OS=Homo sapiens PE=2 SV=1 - [B4DW25_HUMAN]	48.6238	30	15	9	10	19	1.38262e+08	0.954825	4	26.784	430	47.8137	9.0708
Q9Y266	Nuclear migration protein nudC OS=Homo sapiens GN=NUDC PE=1 SV=1 - [NUDC_HUMAN]	48.5371	25.98	2	8	8	19	8.01315e+07	1.33557	6	119.681	331	38.2191	5.37646
E7ETK6	Uncharacterized protein OS=Homo sapiens GN=SRP68 PE=4 SV=1 - [E7ETK6_HUMAN]	48.3092	22.15	8	9	9	18	8.31953e+07	0.974951	4	23.1524	596	67.3178	8.646
Q9Y3F4	Serine-threonine kinase receptor-associated protein OS=Homo sapiens GN=STRAP PE=1 SV=1 - [STRAP_HUMAN]	48.2362	26.29	3	6	6	13	3.09293e+07	1.78392	2	5.51322	350	38.414	5.12256
P36871	Phosphoglucomutase-1 OS=Homo sapiens GN=PGM1 PE=1 SV=3 - [PGM1_HUMAN]	48.2286	23.31	6	10	10	16	6.47346e+07	0.700291	10	102.811	562	61.4105	6.75635
P00441	Superoxide dismutase [Cu-Zn] OS=Homo sapiens GN=SOD1 PE=1 SV=2 - [SODC_HUMAN]	48.224	32.47	3	4	4	24	2.99217e+08	0.724366	5	8.55368	154	15.9259	6.12549
P39687	Acidic leucine-rich nuclear phosphoprotein 32 family member A OS=Homo sapiens GN=ANP32A PE=1 SV=1 - [AN32A_HUMAN]	48.1367	31.73	7	4	7	19	4.54364e+08	0.64403	2	31.021	249	28.5683	4.09424
P30040	Endoplasmic reticulum resident protein 29 OS=Homo sapiens GN=ERP29 PE=1 SV=4 - [ERP29_HUMAN]	48.037	22.99	1	5	5	16	8.77379e+07	1.12669	4	79.2849	261	28.9752	7.31299
O14980	Exportin-1 OS=Homo sapiens GN=XPO1 PE=1 SV=1 - [XPO1_HUMAN]	47.7789	12.79	9	11	11	19	9.31173e+07	1.12551	6	30.7849	1071	123.306	6.06201
Q5M7Z9	TARS protein (Fragment) OS=Homo sapiens GN=TARS PE=2 SV=1 - [Q5M7Z9_HUMAN]	47.5533	26.1	14	14	14	19	1.5297e+08	1.19618	9	96.0845	682	78.5554	6.88818
P23921	Ribonucleoside-diphosphate reductase large subunit OS=Homo sapiens GN=RRM1 PE=1 SV=1 - [RIR1_HUMAN]	47.3287	22.98	10	10	10	15	3.84518e+07	7.05252	2	47.5205	792	90.0125	7.15186
P42166	Lamina-associated polypeptide 2, isoform alpha OS=Homo sapiens GN=TMPO PE=1 SV=2 - [LAP2A_HUMAN]	47.3146	27.38	2	6	11	18	1.00689e+08	1.54524	5	281.898	694	75.4456	7.66455
Q14444	Caprin-1 OS=Homo sapiens GN=CAPRIN1 PE=1 SV=2 - [CAPR1_HUMAN]	47.263	15.09	6	7	7	17	2.27991e+08	2.48877	8	63.4882	709	78.318	5.24951
B4E0U6	cDNA FLJ53687, highly similar to Hsc70-interacting protein OS=Homo sapiens PE=2 SV=1 - [B4E0U6_HUMAN]	47.2351	20.89	11	7	7	24	2.63213e+08	0.965979	6	58.7733	359	40.1359	5.30029
P17980	26S protease regulatory subunit 6A OS=Homo sapiens GN=PSMC3 PE=1 SV=3 - [PRS6A_HUMAN]	47.2162	36.22	10	11	11	18	1.43295e+08	0.919289	10	34.376	439	49.1725	5.23682
Q86V81	THO complex subunit 4 OS=Homo sapiens GN=THOC4 PE=1 SV=3 - [THOC4_HUMAN]	47.1042	15.18	2	3	3	12	8.45898e+07	1.12849	6	47.6231	257	26.8716	11.1509
B4DM22	cDNA FLJ53357, highly similar to 26S proteasome non-ATPase regulatory subunit 2 OS=Homo sapiens PE=2 SV=1 - [B4DM22_HUMAN]	47.0995	17.22	11	12	12	22	3.35181e+07	1.10917	9	262.965	900	99.2503	5.16064
Q13813	Spectrin alpha chain, brain OS=Homo sapiens GN=SPTAN1 PE=1 SV=3 - [SPTA2_HUMAN]	47.0963	7.04	5	12	13	18	3.51368e+07	2.37956	7	66.9009	2472	284.364	5.35107
Q0VGD6	HNRPR protein (Fragment) OS=Homo sapiens GN=HNRPR PE=2 SV=1 - [Q0VGD6_HUMAN]	46.8566	18.29	11	5	10	23	1.54068e+08	1.01883	3	5.49046	607	67.8188	8.90967
O60763	General vesicular transport factor p115 OS=Homo sapiens GN=USO1 PE=1 SV=2 - [USO1_HUMAN]	46.3765	9.77	1	6	6	14	3.96303e+07	0.840092	6	23.5397	962	107.828	4.90674
B4DM74	cDNA FLJ51501, highly similar to 60S ribosomal protein L18a OS=Homo sapiens PE=2 SV=1 - [B4DM74_HUMAN]	46.2492	33.12	8	5	5	20	2.31506e+08	0.976852	3	23.3574	154	18.0984	10.4771
B4DM33	cDNA FLJ52068, highly similar to Microtubule-associated protein RP/EB family member 1 OS=Homo sapiens PE=2 SV=1 - [B4DM33_HUMAN]	45.851	30.25	8	4	4	14	103465094	0.836205	6	30.421	238	26.5656	5.2876
P62424	60S ribosomal protein L7a OS=Homo sapiens GN=RPL7A PE=1 SV=2 - [RL7A_HUMAN]	45.8435	31.2	6	9	9	19	2.78864e+08	0.814037	7	28.2873	266	29.977	10.6089
B4DDC8	cDNA FLJ57252, highly similar to Protein phosphatase 2C isoform gamma (EC 3.1.3.16) OS=Homo sapiens PE=2 SV=1 - [B4DDC8_HUMAN]	45.6959	29.9	6	10	10	17	1.02751e+08	0.764041	5	48.7399	515	56.1002	4.33545
P15880	40S ribosomal protein S2 OS=Homo sapiens GN=RPS2 PE=1 SV=2 - [RS2_HUMAN]	45.651	36.18	16	10	10	35	6.17021e+08	0.833295	11	78.1909	293	31.3046	10.2427
Q15758	Neutral amino acid transporter B(0) OS=Homo sapiens GN=SLC1A5 PE=1 SV=2 - [AAAT_HUMAN]	45.6445	23.11	8	8	8	15	1.24952e+08	3.04974	5	151.747	541	56.5623	5.47803
B4DDM5	cDNA FLJ53298, highly similar to Peroxisomal multifunctional enzyme type 2 OS=Homo sapiens PE=2 SV=1 - [B4DDM5_HUMAN]	45.6033	23.57	14	11	11	18	2.18854e+07	1.79688	2	112.68	717	77.3791	8.68994
Q03252	Lamin-B2 OS=Homo sapiens GN=LMNB2 PE=1 SV=3 - [LMNB2_HUMAN]	44.9048	19.17	1	7	10	18	1.14312e+08	2.12454	6	69.3858	600	67.6475	5.35107
P0CG39	POTE ankyrin domain family member J OS=Homo sapiens GN=POTEJ PE=3 SV=1 - [POTEJ_HUMAN]	44.8472	4.43	1	1	3	22	5.76631e+09				1038	117.315	5.97314
P05198	Eukaryotic translation initiation factor 2 subunit 1 OS=Homo sapiens GN=EIF2S1 PE=1 SV=3 - [IF2A_HUMAN]	44.8131	22.86	2	5	5	13	81567901	1.08528	4	44.4264	315	36.0894	5.08447
Q99623	Prohibitin-2 OS=Homo sapiens GN=PHB2 PE=1 SV=2 - [PHB2_HUMAN]	44.7656	31.77	4	9	9	21	2.92959e+08	0.740771	8	69.3093	299	33.2759	9.83252
B7Z6M1	cDNA FLJ50683, highly similar to Plastin-3 OS=Homo sapiens PE=2 SV=1 - [B7Z6M1_HUMAN]	44.7305	27.01	15	10	11	20	8.63587e+07	2.64976	3	191.869	585	65.5908	6.30322
Q2L6I2	ABC50 protein OS=Homo sapiens GN=ABCF1 PE=2 SV=1 - [Q2L6I2_HUMAN]	44.4739	9.91	7	6	6	14	2.6449e+07	0.918404	5	26.6572	807	91.6235	7.6792
P26038	Moesin OS=Homo sapiens GN=MSN PE=1 SV=3 - [MOES_HUMAN]	44.1852	18.02	11	4	8	17	1.33232e+08	0.616187	2	34.5649	577	67.7778	6.40479
Q75L23	Putative uncharacterized protein PSMC2 (Fragment) OS=Homo sapiens GN=PSMC2 PE=2 SV=1 - [Q75L23_HUMAN]	44.165	32.03	5	9	9	16	54876856	0.889888	7	49.8592	409	45.8027	6.1001
Q04837	Single-stranded DNA-binding protein, mitochondrial OS=Homo sapiens GN=SSBP1 PE=1 SV=1 - [SSBP_HUMAN]	44.0826	56.08	5	8	8	16	2.2658e+08	1.28298	4	36.5656	148	17.249	9.59814
O43684	Mitotic checkpoint protein BUB3 OS=Homo sapiens GN=BUB3 PE=1 SV=1 - [BUB3_HUMAN]	43.9483	25.91	4	8	8	24	4.3196e+07	1.73761	7	45.0212	328	37.1312	6.84424
Q96HX3	Similar to ribophorin I (Fragment) OS=Homo sapiens PE=2 SV=1 - [Q96HX3_HUMAN]	43.9221	17.25	7	9	9	20	8.92871e+07	0.944501	5	39.8901	568	64.5417	6.55127
P62906	60S ribosomal protein L10a OS=Homo sapiens GN=RPL10A PE=1 SV=2 - [RL10A_HUMAN]	43.8974	22.58	2	4	4	18	1.99647e+08	1.07894	1		217	24.8155	9.93506
P25789	Proteasome subunit alpha type-4 OS=Homo sapiens GN=PSMA4 PE=1 SV=1 - [PSA4_HUMAN]	43.7027	28.74	4	6	6	15	2.59189e+08	1.28871	7	25.3843	261	29.4652	7.72314
Q5JXI8	Four and a half LIM domains 1 (Fragment) OS=Homo sapiens GN=FHL1 PE=2 SV=1 - [Q5JXI8_HUMAN]	43.5741	27.24	18	6	6	20	5.95279e+07	0.872653	7	54.2846	257	29.1405	8.26514
B4DZ08	cDNA FLJ51705, highly similar to Aconitate hydratase, mitochondrial (EC 4.2.1.3) OS=Homo sapiens PE=2 SV=1 - [B4DZ08_HUMAN]	43.5268	14.59	10	8	8	14	20879407	1.04508	8	8.57755	761	83.361	7.72314
O00299	Chloride intracellular channel protein 1 OS=Homo sapiens GN=CLIC1 PE=1 SV=4 - [CLIC1_HUMAN]	43.4171	46.89	2	7	7	16	2.17741e+08	0.599595	3	22.127	241	26.9057	5.17334
B4DI32	cDNA FLJ56081, highly similar to Lamin-A/C OS=Homo sapiens PE=2 SV=1 - [B4DI32_HUMAN]	42.9163	24.56	6	1	11	19	7.47512e+07				574	63.9522	7.15186
P62633	Cellular nucleic acid-binding protein OS=Homo sapiens GN=CNBP PE=1 SV=1 - [CNBP_HUMAN]	42.7574	35.03	6	1	5	15	1.4222e+08				177	19.4496	7.7085
Q05DH1	Proteasome subunit alpha type (Fragment) OS=Homo sapiens GN=PSMA7 PE=2 SV=1 - [Q05DH1_HUMAN]	42.6555	42.02	9	8	8	15	9.41077e+07	0.734045	9	108.719	238	26.6971	8.86572
B2RD14	cDNA, FLJ96414, highly similar to Homo sapiens ubiquitin carboxyl-terminal esterase L1 (ubiquitin thiolesterase) (UCHL1), mRNA OS=Homo sapiens PE=2 SV=1 - [B2RD14_HUMAN]	42.5654	19.73	8	4	4	13	8.18701e+07	1.35429	5	25.6147	223	24.8245	5.47803
P37837	Transaldolase OS=Homo sapiens GN=TALDO1 PE=1 SV=2 - [TALDO_HUMAN]	42.531	24.33	5	8	8	22	6.762e+07	0.96846	6	95.4815	337	37.5165	6.81494
P19105	Myosin regulatory light chain 12A OS=Homo sapiens GN=MYL12A PE=1 SV=2 - [ML12A_HUMAN]	42.5064	52.05	8	7	7	15	1.24185e+08	1.4422	7	70.1656	171	19.7815	4.80518
P16615	Sarcoplasmic/endoplasmic reticulum calcium ATPase 2 OS=Homo sapiens GN=ATP2A2 PE=1 SV=1 - [AT2A2_HUMAN]	42.1831	11.52	9	8	8	14	4.71683e+07	0.936392	3	46.8366	1042	114.683	5.33838
B4DJP7	cDNA FLJ51872, highly similar to Small nuclear ribonucleoprotein Sm D3 OS=Homo sapiens PE=4 SV=1 - [B4DJP7_HUMAN]	41.9039	32.5	2	3	3	12	1.11512e+08	1.46685	4	80.531	120	13.2829	8.90967
P60891	Ribose-phosphate pyrophosphokinase 1 OS=Homo sapiens GN=PRPS1 PE=1 SV=2 - [PRPS1_HUMAN]	41.8446	28.93	9	4	7	19	6.38675e+07	1.34408	4	81.656	318	34.8119	6.97607
B7Z9W6	cDNA, FLJ78980, highly similar to DnaJ homolog subfamily C member 7 OS=Homo sapiens PE=2 SV=1 - [B7Z9W6_HUMAN]	41.8142	28.31	6	10	10	16	2.27423e+07	2.25115	5	100.962	438	50.0348	8.11865
Q09028	Histone-binding protein RBBP4 OS=Homo sapiens GN=RBBP4 PE=1 SV=3 - [RBBP4_HUMAN]	41.8036	16.47	18	2	8	25	1.22788e+08	1.5848	1		425	47.6261	4.89404
P35241	Radixin OS=Homo sapiens GN=RDX PE=1 SV=1 - [RADI_HUMAN]	41.7298	21.44	20	5	9	16	1.27569e+08				583	68.5214	6.3667
Q13838	Spliceosome RNA helicase DDX39B OS=Homo sapiens GN=DDX39B PE=1 SV=1 - [DX39B_HUMAN]	41.6971	22.2	34	3	9	22	1.37847e+08	1.13262	1		428	48.9599	5.66846
P53621	Coatomer subunit alpha OS=Homo sapiens GN=COPA PE=1 SV=2 - [COPA_HUMAN]	41.5106	9.07	1	8	8	14	6.29928e+07	2.41011	2	444.605	1224	138.258	7.66455
B2RBA6	cDNA, FLJ95407, highly similar to Homo sapiens MCM7 minichromosome maintenance deficient 7 (S. cerevisiae) (MCM7), mRNA OS=Homo sapiens PE=2 SV=1 - [B2RBA6_HUMAN]	41.5046	19.05	7	10	10	16	1.24144e+08	6.84521	4	77.2522	719	81.2286	6.45557
B4E0G4	cDNA FLJ60207, highly similar to PHD finger protein 6 OS=Homo sapiens PE=2 SV=1 - [B4E0G4_HUMAN]	41.3078	15.11	6	3	3	12	1.02903e+07	2.17651	3	52.8591	331	37.6041	8.74854
B4DRS4	cDNA FLJ60139, highly similar to Homo sapiens HIV TAT specific factor 1 (HTATSF1), mRNA OS=Homo sapiens PE=2 SV=1 - [B4DRS4_HUMAN]	41.0953	11.23	5	6	6	13	1.36102e+07	0.939216	5	45.0293	721	81.9719	4.42432
E9PMI6	Uncharacterized protein OS=Homo sapiens GN=CLNS1A PE=4 SV=1 - [E9PMI6_HUMAN]	40.9899	37.13	5	3	3	12	1.14731e+07	1.35801	1		167	18.2477	4.41162
B4DNE4	cDNA FLJ52574, highly similar to Septin-7 OS=Homo sapiens PE=2 SV=1 - [B4DNE4_HUMAN]	40.8037	20.42	23	6	7	18	2.05577e+07	1.90651	4	36.4838	382	44.6159	8.22119
Q9UKY7	Protein CDV3 homolog OS=Homo sapiens GN=CDV3 PE=1 SV=1 - [CDV3_HUMAN]	40.5285	29.46	8	3	3	9	9.25158e+06	2.8367	1		258	27.3184	6.40479
P32969	60S ribosomal protein L9 OS=Homo sapiens GN=RPL9 PE=1 SV=1 - [RL9_HUMAN]	40.2559	47.92	6	7	7	15	3.16813e+08	0.860803	6	26.1663	192	21.8498	9.94971
A8K2Y2	cDNA FLJ78120, highly similar to Homo sapiens eukaryotic translation initiation factor 2, subunit 3 gamma, 52kDa (EIF2S3), mRNA OS=Homo sapiens PE=2 SV=1 - [A8K2Y2_HUMAN]	40.1505	15.68	6	5	5	14	7.10195e+07	1.67168	5	89.2594	472	51.0782	8.27979
B4DRA0	cDNA FLJ58459, highly similar to RNA-binding region-containing protein 2 OS=Homo sapiens PE=2 SV=1 - [B4DRA0_HUMAN]	40.1326	15.34	22	6	6	13	8.4457e+07	1.80648	4	54.7249	502	56.376	10.0229
E9PC52	Uncharacterized protein OS=Homo sapiens GN=RBBP7 PE=4 SV=1 - [E9PC52_HUMAN]	40.0324	14.9	16	1	7	26	1.31802e+08	1.84703	1		416	46.9088	5.07178
Q15286	Ras-related protein Rab-35 OS=Homo sapiens GN=RAB35 PE=1 SV=1 - [RAB35_HUMAN]	39.9952	28.36	55	3	5	17	8.40691e+07	0.795975	2	37.9197	201	23.0108	8.29443
A8K3Z3	Proteasome (Prosome, macropain) 26S subunit, ATPase, 5, isoform CRA_b OS=Homo sapiens GN=PSMC5 PE=2 SV=1 - [A8K3Z3_HUMAN]	39.9868	22.36	4	6	7	13	5.65537e+07	1.08424	7	15.6832	398	44.7557	8.17725
P61289	Proteasome activator complex subunit 3 OS=Homo sapiens GN=PSME3 PE=1 SV=1 - [PSME3_HUMAN]	39.8649	32.28	4	7	7	14	7.45189e+07	1.48332	3	356.873	254	29.4876	5.94775
Q13347	Eukaryotic translation initiation factor 3 subunit I OS=Homo sapiens GN=EIF3I PE=1 SV=1 - [EIF3I_HUMAN]	39.8314	28.31	4	8	8	18	1.34005e+08	3.54801	5	46.8446	325	36.4786	5.64307
Q5TB20	Acidic (Leucine-rich) nuclear phosphoprotein 32 family, member E OS=Homo sapiens GN=ANP32E PE=2 SV=1 - [Q5TB20_HUMAN]	39.8275	40.91	10	5	5	13	5.23759e+07	0.998156	5	62.5412	220	25.1101	3.73877
Q8IXJ3	Small nuclear ribonucleoprotein component OS=Homo sapiens GN=SNRP116 PE=2 SV=1 - [Q8IXJ3_HUMAN]	39.7984	17.06	9	9	10	17	4.8856e+08	0.694283	5	58.2911	850	95.311	6.02393
B4DT43	cDNA FLJ50859, highly similar to Electron transfer flavoprotein subunit alpha, mitochondrial OS=Homo sapiens PE=2 SV=1 - [B4DT43_HUMAN]	39.7445	33.1	2	6	6	14	9.93121e+07	0.724345	8	41.4051	284	30.0069	8.57275
C9JXB8	Uncharacterized protein OS=Homo sapiens GN=RPL24 PE=4 SV=1 - [C9JXB8_HUMAN]	39.7027	40.5	3	6	6	20	2.2382e+08	1.28712	5	17.7217	121	14.3598	11.312
Q6IPH7	RPL14 protein OS=Homo sapiens GN=RPL14 PE=2 SV=1 - [Q6IPH7_HUMAN]	39.6913	23.18	6	1	4	15	3.02378e+08				220	23.7722	10.9312
A8K3C5	cDNA FLJ77715, highly similar to Homo sapiens cisplatin resistance-associated overexpressed protein(LUC7A), mRNA OS=Homo sapiens PE=2 SV=1 - [A8K3C5_HUMAN]	39.6368	16.44	7	5	5	11	5.64152e+07	1.00149	4	28.7604	432	51.4112	9.78857
Q14152	Eukaryotic translation initiation factor 3 subunit A OS=Homo sapiens GN=EIF3A PE=1 SV=1 - [EIF3A_HUMAN]	39.5681	11.72	7	14	14	23	1.04309e+08	1.11748	10	87.5055	1382	166.468	6.78564
P62316	Small nuclear ribonucleoprotein Sm D2 OS=Homo sapiens GN=SNRPD2 PE=1 SV=1 - [SMD2_HUMAN]	39.5265	55.08	1	6	6	17	2.17954e+08	0.846432	4	23.0351	118	13.5182	9.90576
P51148	Ras-related protein Rab-5C OS=Homo sapiens GN=RAB5C PE=1 SV=2 - [RAB5C_HUMAN]	39.4068	36.57	4	4	6	17	2.89948e+07	1.13487	1		216	23.4678	8.41162
B4E091	cDNA FLJ55438, highly similar to Splicing factor 3 subunit 1 OS=Homo sapiens PE=2 SV=1 - [B4E091_HUMAN]	39.2886	15.94	3	8	8	14	1.59566e+07	1.69651	7	24.4289	690	77.3577	5.16064
C9J4Z3	Ribosomal protein L37a, isoform CRA_c OS=Homo sapiens GN=RPL37A PE=4 SV=1 - [C9J4Z3_HUMAN]	39.2644	55.88	5	3	3	16	1.31371e+08	1.23457	5	15.6334	68	7.61894	10.0083
P49915	GMP synthase [glutamine-hydrolyzing] OS=Homo sapiens GN=GMPS PE=1 SV=1 - [GUAA_HUMAN]	39.2471	14.72	5	7	7	13	6.66889e+07	1.34773	5	26.0409	693	76.667	6.87354
Q9Y230	RuvB-like 2 OS=Homo sapiens GN=RUVBL2 PE=1 SV=3 - [RUVB2_HUMAN]	39.0004	28.73	5	10	10	16	1.51093e+08	1.44684	9	79.0158	463	51.1246	5.64307
P00918	Carbonic anhydrase 2 OS=Homo sapiens GN=CA2 PE=1 SV=2 - [CAH2_HUMAN]	38.8815	30	3	6	6	20	1.826e+08	0.831186	6	66.3044	260	29.2279	7.40088
B0QYK1	Ewing sarcoma breakpoint region 1 OS=Homo sapiens GN=EWSR1 PE=4 SV=1 - [B0QYK1_HUMAN]	38.8563	11	14	4	4	11	7.10366e+07	0.503821	4	57.4052	600	62.469	9.39307
B4DUB7	Phosphorylase OS=Homo sapiens PE=2 SV=1 - [B4DUB7_HUMAN]	38.8305	14.64	10	6	8	13	3.31351e+07	0.860855	2	28.6439	813	92.949	7.1665
D3YTB1	Uncharacterized protein OS=Homo sapiens GN=RPL32 PE=4 SV=1 - [D3YTB1_HUMAN]	38.7502	33.08	3	4	4	15	1.25708e+08	1.2012	6	7.9537	133	15.6067	11.4438
P13489	Ribonuclease inhibitor OS=Homo sapiens GN=RNH1 PE=1 SV=2 - [RINI_HUMAN]	38.6133	21.26	5	6	6	13	3.6916e+07	0.672528	8	127.532	461	49.9411	4.81787
O15372	Eukaryotic translation initiation factor 3 subunit H OS=Homo sapiens GN=EIF3H PE=1 SV=1 - [EIF3H_HUMAN]	38.6008	15.06	12	5	5	11	1.20663e+08	1.24293	1		352	39.9051	6.53662
B2RDM2	HCG1811539, isoform CRA_b OS=Homo sapiens GN=hCG_1811539 PE=2 SV=1 - [B2RDM2_HUMAN]	38.5959	18.83	5	5	5	14	5.56764e+07	1.13998	2	17.8069	324	36.155	5.46533
E9PD66	Uncharacterized protein OS=Homo sapiens GN=HUWE1 PE=4 SV=1 - [E9PD66_HUMAN]	38.4681	3.14	7	9	9	12	4.81652e+07	2.2769	6	29.9579	4360	480.154	5.23682
P00492	Hypoxanthine-guanine phosphoribosyltransferase OS=Homo sapiens GN=HPRT1 PE=1 SV=2 - [HPRT_HUMAN]	38.4241	37.16	3	7	7	14	2.85194e+08	1.33918	6	45.812	218	24.5636	6.68311
Q9P258	Protein RCC2 OS=Homo sapiens GN=RCC2 PE=1 SV=2 - [RCC2_HUMAN]	38.2983	23.95	2	9	9	16	4.92428e+07	1.47456	4	29.4645	522	56.0492	8.77783
Q8IWR8	Ribosomal protein L19 (Fragment) OS=Homo sapiens PE=2 SV=1 - [Q8IWR8_HUMAN]	38.2425	15.03	3	2	2	9	2.88772e+08	0.903629	2	49.4812	173	20.8068	11.4438
B5BU25	U2 small nuclear RNA auxiliary factor 2 isoform b OS=Homo sapiens GN=U2AF2 PE=2 SV=1 - [B5BU25_HUMAN]	38.1873	15.71	2	5	5	12	1.43819e+08	0.927902	6	32.9236	471	53.103	9.08545
P17812	CTP synthase 1 OS=Homo sapiens GN=CTPS PE=1 SV=2 - [PYRG1_HUMAN]	38.1238	15.74	6	8	8	16	5.56963e+07	1.53069	6	73.5024	591	66.648	6.45557
B4DFL1	Dihydrolipoyl dehydrogenase OS=Homo sapiens PE=2 SV=1 - [B4DFL1_HUMAN]	38.0156	18.08	6	7	7	16	8.24898e+07	0.929568	5	97.9133	459	48.8683	7.48877
O75533	Splicing factor 3B subunit 1 OS=Homo sapiens GN=SF3B1 PE=1 SV=3 - [SF3B1_HUMAN]	37.9699	9.13	8	8	8	14	3.66463e+07	0.964785	4	56.1382	1304	145.738	7.09326
Q13185	Chromobox protein homolog 3 OS=Homo sapiens GN=CBX3 PE=1 SV=4 - [CBX3_HUMAN]	37.8931	38.8	8	6	6	14	2.93282e+08	1.31963	4	36.2843	183	20.7984	5.32568
P06493	Cyclin-dependent kinase 1 OS=Homo sapiens GN=CDK1 PE=1 SV=2 - [CDK1_HUMAN]	37.8881	28.28	82	6	7	18	9.70693e+07	2.57522	3	4.21808	297	34.0599	8.39697
P12236	ADP/ATP translocase 3 OS=Homo sapiens GN=SLC25A6 PE=1 SV=4 - [ADT3_HUMAN]	37.6685	32.55	7	2	10	33	1.05979e+09	1.04069	4	25.448	298	32.8452	9.74463
P60900	Proteasome subunit alpha type-6 OS=Homo sapiens GN=PSMA6 PE=1 SV=1 - [PSA6_HUMAN]	37.3986	30.08	5	6	6	17	1.5939e+08	0.787938	6	53.5456	246	27.3818	6.75635
P38919	Eukaryotic initiation factor 4A-III OS=Homo sapiens GN=EIF4A3 PE=1 SV=4 - [IF4A3_HUMAN]	37.3048	30.17	4	7	9	16	7.41419e+07	0.973254	3	96.8657	411	46.8412	6.72705
[truncated: 2,394 more rows]

## Sheet: 293T PPIA Kd2 cells
Accession	Description	Score	Coverage	# Proteins	# Unique Peptides	# Peptides	# PSMs	Area	Heavy/Light	Heavy/Light Count	Heavy/Light Variability [%]	# AAs	MW [kDa]	Calc. pI
[truncated: 3,013 more rows]

[truncated: 2 more sheets: HeLa control cells, HeLa PPIA Kd cells]
