# Supplementary material for: Cyclophilin A supports translation of intrinsically disordered proteins and affects haematopoietic stem cell ageing
Source: Nat Cell Biol. 2024 Mar 29;26(4):593–603. doi: 10.1038/s41556-024-01387-x (PMC11021199; doi:10.1038/s41556-024-01387-x)
Supplement: Supplementary file 8 — Normalized TMT data. [file 41556_2024_1387_MOESM8_ESM.xlsx]

## Sheet: Data
Low-scoring TMT hits were removed and		IDR-ratio	Prot ID	KOvHet_1	KOvHet_2	KOvHet_3			IDR-ratio	Prot ID	YvOld_1	YvOld_2	YvOld_3
protein ratios were rank-normalized		1	P20065	1.10092	0.940276	0.823723			1	P09602	1.273	0.579	1.31
		1	P26350	0.969659	0.932351	1.04167			1	Q91XC8	1.92	1.191	1.06
Listings are sorted based on level of		1	P97825	0.903969	1.12292	1.002			1	P97825	1.415	1.007	1.173
structural disorder (highest disorder at top)		1	Q3UHX2	0.960889	1.00419	1.01317			1	P84102	1.737	1.157	1.062
		1	Q6PGH2	0.965866	1.0184	0.95057			1	Q6PGH2	1.507	1.147	0.981
Protein ratios of three independent biological		1	Q6ZWY8	0.955811	0.885203	0.971817			1	Q9D0J8	1.244	0.894	1.127
replicates are provided for the comparison		1	Q80XU3	1.02352	0.930294	0.882613			1	Q3UHX2	1.103	1.115	0.963
Ppia heterozygous versus knockout and		1	Q8K003	1.1267	0.986642	1.0627			1	Q6ZWY8	1.629	1.081	1.031
Young versus old		1	Q91XV3	0.994081	0.993478	1.12994			1	Q8K003	1.062	1.074	0.985
		1	Q9JL35	0.988077	0.984148	0.956938			1	Q6NXN1	1.155	1.012	1.045
		0.996441	Q4VAA2	0.919305	1.08852	1.10497			1	P26350	1.071	0.971	1.041
		0.995	P28667	0.994724	1.1087	0.946074			1	Q99M28	0.928	1.036	1.083
		0.994475	Q9R0P4	0.993458	0.990168	0.966184			1	Q9D937	1.033	1.03	0.959
		0.990291	Q3UZA1	0.963278	0.886951	1.00604			1	Q9JL35	1.007	0.897	1.04
		0.988764	Q6P8I4	1.02248	0.964518	1.08814			1	Q8K1I7	1.046	1.004	0.91
		0.982234	P51125	1.01003	1.00624	0.988142			1	Q91XV3	0.916	0.686	0.874
		0.967424	O08784	0.977386	0.918599	0.960615			1	P17095	0.847	0.862	0.946
		0.964319	Q7TSC1	0.942307	0.967543	0.956023			1	Q80XU3	1.043	0.823	0.85
		0.960044	Q8BTI8	0.908261	1.01629	0.997009			1	P20065	0.799	1.06	0.849
		0.958231	Q9CY58	0.970404	0.952936	1.07875			0.996441	Q4VAA2	1.287	1.072	0.909
		0.95625	P47915	1.00696	0.913755	1.01626			0.995	P28667	1.059	0.943	0.997
		0.954274	Q9ERZ0	0.907168	1.01048	1			0.994475	Q9R0P4	1.135	1.2	1.013
		0.95163	Q569Z6	0.952899	0.930708	0.984252			0.992958	Q9JJ89	1.269	0.869	0.968
		0.950673	P43276	1.16701	0.981324	1.24688			0.990291	Q3UZA1	1.027	0.916	1.002
		0.93865	Q6ZPZ3	0.946443	0.957754	0.972763			0.988764	Q6P8I4	1.401	0.974	0.966
		0.930502	P56959	1.01064	0.924792	1.02881			0.982234	P51125	1.009	1.038	0.947
		0.924242	P19973	0.998362	1.06596	1.05152			0.970588	Q9CQX8	0.839	0.534	1.024
		0.919463	P54227	0.945887	0.93931	1.00806			0.967638	P26645	1.215	1.008	0.949
		0.918803	E9Q5C9	0.967295	0.966595	0.930233			0.967424	O08784	1.127	0.905	0.992
		0.914127	Q9JKB3	0.966076	0.9658	0.984252			0.967213	Q9ERH4	0.94	0.941	1.122
		0.913043	P62960	0.962663	0.979746	1.02249			0.964319	Q7TSC1	1.485	1.089	1.055
		0.912556	Q9JIX8	0.984606	0.978296	0.988142			0.960044	Q8BTI8	1.174	0.987	0.989
		0.908397	Q3TGF2	0.998244	1.03541	1.03199			0.958231	Q9CY58	1.174	1.083	0.981
		0.908089	E9PVX6	0.970397	0.997223	0.998004			0.95625	P47915	1.248	1.148	0.958
		0.905344	Q61545	0.974231	0.977712	1.01112			0.954274	Q9ERZ0	1.037	1.304	1.164
		0.903978	Q3UZ39	1.02131	1.04342	1.00503			0.95163	Q569Z6	1.086	1.005	1.004
		0.903448	O35691	0.959338	0.996328	1.00908			0.951168	Q8VBT6	1.063	1.049	1.055
		0.902813	Q9WV02	0.97002	0.945742	1.03734			0.950673	P43276	1.033	1.122	1.05
		0.902062	P10922	1.14657	1.03324	1.00806			0.949315	O88735	1.321	0.943	1.155
		0.902062	Q91VM5	0.95032	0.934778	1.04712			0.943111	P27546	0.945	1.004	1.066
		0.897545	D3YXK2	1.03145	1.01199	0.994036			0.940083	Q9Z2D6	0.882	0.898	0.879
		0.895954	Q9D735	1.00031	0.944815	1.01833			0.93865	Q6ZPZ3	1.152	1.027	1.028
		0.895292	Q3TLH4	0.976792	0.954676	1.00402			0.930502	P56959	1.009	1	0.946
		0.878887	Q8BGD9	0.959576	0.927783	1.02145			0.92616	Q0P678	1.073	1.1	1.081
		0.878536	Q8BLH7	0.869915	0.945557	0.954198			0.924242	P19973	0.912	0.959	0.979
		0.868687	Q922Y1	0.996369	0.892336	1.00705			0.919463	P54227	1.278	1.095	1.049
		0.866769	Q64213	0.991954	0.965	1.0142			0.918803	E9Q5C9	1.278	0.939	0.927
		0.866667	Q9JMD0	0.99971	0.919502	1.0101			0.915567	E9Q6J5	1.102	0.996	1.068
		0.863636	Q52KI8	0.971223	0.948665	0.91659			0.914894	A2AJI0	1.414	0.936	1.143
		0.862894	Q8K019	0.955734	0.962409	0.962464			0.914127	Q9JKB3	1.315	1.078	0.952
		0.862692	Q80X50	0.992989	0.99504	1.04493			0.913043	P62960	1.353	1.088	0.935
		0.862069	Q8CHP5	1.01768	0.948846	0.956023			0.912556	Q9JIX8	1.124	0.998	0.964
		0.861635	Q62241	1.04085	0.929671	1.04384			0.908397	Q3TGF2	1.105	0.943	0.837
		0.858913	Q7TQH0	0.978255	1.02548	1.02987			0.908089	E9PVX6	1.097	1.138	1.02
		0.853354	Q923D5	0.986685	0.961589	0.999001			0.905363	Q9JHE7	1.007	1.145	1.051
		0.851468	Q80WJ7	1.03608	0.959435	1.00908			0.905344	Q61545	1.021	0.981	0.935
		0.851429	Q9ESU6	0.974631	0.925868	1.05708			0.903978	Q3UZ39	1.017	0.88	1.014
		0.850633	P15702	0.998859	0.959435	1.002			0.903448	O35691	1.215	1.01	1.051
		0.844749	P43274	1.16846	0.956736	1.0627			0.903226	Q8K039	1.137	1.061	1.108
		0.843621	P49710	0.977925	1.03043	1.04167			0.902813	Q9WV02	1.218	1.04	0.988
		0.841629	Q62093	0.915215	0.908723	0.846024			0.902062	Q91VM5	1.401	1.097	1.029
		0.841555	Q3UMU9	0.995918	0.987736	1.03627			0.902062	P10922	0.542	0.631	0.884
		0.839556	Q80YR5	0.952999	1.0106	1.07411			0.897545	D3YXK2	1.039	1.008	1.041
		0.837104	P43277	0.804934	0.974454	0.948767			0.895954	Q9D735	1.241	1.043	1.063
		0.836081	Q8CH25	0.933386	0.949746	0.954198			0.895292	Q3TLH4	1.146	0.968	1.021
		0.835681	P43275	1.03964	0.998239	1.26743			0.894009	Q9D8X2	1.008	1.07	0.965
		0.824866	Q3U0V1	0.980537	0.97624	0.987167			0.891566	Q9D824	0.945	1.022	1.035
		0.824176	O35601	1.03026	0.964195	0.960615			0.878887	Q8BGD9	1.211	1.051	1.006
		0.823322	Q91VX2	0.991496	0.955882	0.996016			0.878536	Q8BLH7	1.159	0.878	1.058
		0.820513	P60761	0.868694	0.919502	0.963391			0.873486	Q7TPM1	0.898	1.012	0.881
		0.816964	Q62376	0.994633	0.932759	1.01523			0.868687	Q922Y1	1.22	1.072	1.049
		0.80786	Q9JHS9	0.958105	0.9677	0.884956			0.866769	Q64213	1.064	1.046	0.99
		0.805471	P22091	0.743972	1.08601	1.002			0.866667	Q9JMD0	0.965	1.013	1.11
		0.789773	Q99JF8	1.01583	0.992295	0.982318			0.863636	Q52KI8	1.27	0.922	0.945
		0.785714	P30681	0.939278	0.922614	0.966184			0.862894	Q8K019	1.104	1.072	0.954
		0.780399	Q6NVF9	1.00577	0.960102	0.976562			0.862745	P62892	1.299	1.189	0.915
		0.778351	Q8R317	1.01118	1.06355	1.06157			0.862692	Q80X50	1.214	1.002	1.016
		0.77757	Q99PL5	1.0352	1.03114	1			0.862369	P70670	1.255	1.092	1.027
		0.771154	P70315	1.00757	1.03104	0.95057			0.862069	Q8CHP5	0.945	0.969	1
		0.770863	Q60865	0.978564	0.938533	1.0395			0.861635	Q62241	1.009	0.987	0.996
		0.76681	Q8VIJ6	0.994836	0.951881	1.02249			0.858913	Q7TQH0	1.083	1.065	1.036
		0.764192	Q6IRU5	0.997239	0.978878	0.981354			0.853354	Q923D5	1.074	1.048	1.022
		0.763907	A2BH40	1.03918	0.965959	0.997009			0.852833	Q60974	1.2	0.995	0.939
		0.763514	Q9JMG1	1.06542	1.01895	0.965251			0.851468	Q80WJ7	0.983	0.956	0.978
		0.762781	Q8VE97	1.03358	0.939504	0.978474			0.851429	Q9ESU6	1.215	0.984	1.043
		0.756539	Q8BH43	1.02417	1.01427	1.07411			0.850633	P15702	0.968	0.896	1.007
		0.754717	P15864	1.00563	0.984984	1.1236			0.84739	Q9CY57	1.038	0.924	0.991
		0.754224	Q91WJ8	0.999244	1.01573	1.03627			0.845802	Q8BXA1	1.384	1.01	1.073
		0.751055	P51859	0.959738	0.966595	1.04275			0.845455	Q9CQX4	1.052	1.048	0.97
		0.749333	P70460	0.987769	1.00382	1.002			0.844749	P43274	0.667	0.932	0.9
		0.742466	Q9CYH6	1.01913	1.01818	1.00503			0.84375	Q3UY34	1.223	0.917	1.158
		0.738947	Q62203	1.00088	0.968328	0.971817			0.843621	P49710	1.07	0.974	0.975
		0.738095	Q9D1J3	0.979449	0.976388	0.99108			0.841629	Q62093	1.172	0.938	0.92
		0.733586	Q6NZF1	0.964493	0.996712	0.946074			0.841555	Q3UMU9	0.997	0.874	1.022
		0.733333	O08583	0.982464	0.96093	0.968054			0.839556	Q80YR5	1.103	1.011	0.998
		0.732759	Q8BIQ5	1.03663	1.02337	1.02669			0.837104	P43277	1.793	1.042	0.948
		0.732143	Q9D8B3	1.04731	1.08838	1.08342			0.836081	Q8CH25	1.374	1.079	1.025
		0.731161	Q9CT10	0.965617	0.972948	1.04384			0.835681	P43275	0.857	1.074	1.053
		0.726862	Q60749	0.984978	0.973853	0.985222			0.83391	Q3TQI7	0.938	0.979	1.031
		0.726415	O35143	0.883275	1.03976	1.00705			0.831907	O70305	1.096	0.879	1.184
		0.723827	Q6PAM1	1.0058	1.03976	1.001			0.829493	P15806	0.849	0.928	1.139
		0.721675	Q9JII5	0.98057	0.907249	0.993049			0.824866	Q3U0V1	1.032	1.02	1.012
		0.721127	P70441	0.983072	0.891221	1.0395			0.824176	O35601	0.992	1.006	1.072
		0.721053	E9Q1P8	0.955662	1.02849	1.03734			0.823322	Q91VX2	1.352	1.028	1.085
		0.709832	Q0VGB7	0.975156	1.06881	1.08814			0.820513	P60761	1.44	1.028	1.12
		0.708895	Q99L47	1.01353	0.963872	1.03199			0.818436	P97868	1.192	1.096	1.095
		0.708661	Q3THK3	1.00977	0.984567	0.905797			0.818182	Q9CR41	1.193	1.175	1.374
		0.707361	Q9Z1M8	0.994012	1.00012	0.984252			0.816964	Q62376	1.083	1.02	0.999
		0.705045	Q99MD9	0.954576	1.05546	1.07181			0.80786	Q9JHS9	1.293	0.994	0.966
		0.697765	Q9DBR7	0.980069	0.992427	0.974659			0.807229	Q8R344	1.036	0.878	1.039
		0.69765	Q8CGZ0	1.00877	1.05724	1.02145			0.805471	P22091	1.504	1.454	1.086
		0.695817	Q61792	0.993109	0.917918	1.02564			0.805044	Q6ZQ03	1.142	1.053	1.019
		0.689474	Q7TNV0	0.989966	0.984288	0.864304			0.804921	Q5PSV9	1.138	1.126	0.931
		0.689366	Q6ZQ58	1.01027	0.983307	1			0.803166	P11087	1.305	1.261	1.249
		0.686275	O89086	0.995831	0.912099	0.938086			0.802872	Q8C1D8	1.075	1.006	1.081
		0.68509	P15379	0.919552	0.946478	1.02564			0.797927	Q99ML1	1.245	1.105	1.031
		0.683983	P27048	0.989779	0.980322	0.981354			0.797859	Q6A065	1.222	0.893	1.105
		0.682959	Q8BGC0	0.984087	1.02506	0.971817			0.797153	Q6PFR5	0.965	1.038	0.998
		0.681754	P09405	0.964229	0.919051	1.00604			0.793296	P70399	1.045	0.901	1.047
		0.679389	Q9R0U0	0.994408	0.980752	0.956023			0.789773	Q99JF8	1.041	1.009	0.948
		0.677643	Q9Z1R2	1.03099	1.03947	1.00301			0.789326	Q8R409	0.968	0.95	1.077
		0.677173	E9Q7G0	1.01111	1.00124	0.988142			0.789007	Q8C9B9	1.314	1.085	1.22
		0.676359	Q8K4Z5	0.986813	0.986642	0.994036			0.787133	Q8BIH0	1.285	1.172	1.034
		0.675516	Q3TWW8	0.944584	1.04099	0.998004			0.785714	P30681	1.134	1.144	1.082
		0.671971	Q6R891	0.957202	0.981609	0.96432			0.783333	P70445	0.999	1.093	1.237
		0.671965	Q5F2E7	0.985326	1.05699	0.881057			0.780399	Q6NVF9	1.147	1.022	0.993
		0.67144	Q9QX47	0.98031	1.00826	1.04712			0.779614	Q8R1N0	1.074	0.969	0.877
		0.670996	Q8K2F8	0.978165	0.882233	0.954198			0.778351	Q9D032	1.094	1.093	1.249
		0.669231	Q9ERB0	1.00986	1.03976	0.959693			0.778351	Q8R317	1.003	0.98	0.981
		0.66835	Q8VHR5	1.00235	1.0901	0.999001			0.77757	Q99PL5	1.005	0.946	0.948
		0.666667	P62996	1.00568	0.97535	0.968054			0.777045	Q8R2M2	1.073	1	0.899
		0.663968	Q6A0A2	1.00666	1.05373	0.88968			0.773994	Q924H7	1.116	0.979	1.034
		0.66242	Q8BTV2	0.97707	0.978878	0.94518			0.771626	Q9JJZ6	1.003	0.954	0.987
		0.661342	Q9Z204	0.985348	0.928205	1.01112			0.771154	P70315	0.964	0.954	0.985
		0.657993	P81269	1.0009	1.00838	0.997009			0.770863	Q60865	1.166	1.047	0.956
		0.656716	Q9CSN1	1.01389	1.02951	0.982318			0.76681	Q8VIJ6	1.139	0.991	0.991
		0.655391	Q99K48	0.98348	0.997096	0.988142			0.764192	Q6IRU5	0.861	0.824	0.886
		0.655022	Q9DBR0	0.991205	1.02036	1.02881			0.763907	A2BH40	1.016	0.964	1.048
		0.651163	P63158	0.96429	0.923489	0.915751			0.763514	Q9JMG1	1.011	0.984	0.9
		0.650519	Q9EQU5	0.978721	0.91769	1.03842			0.762781	Q8VE97	1.382	0.963	1.044
		0.649351	P08228	0.875954	0.898563	1.00806			0.756739	Q14AX6	1.133	1.639	1.037
		0.64723	Q6NV83	1.02106	0.928835	1.00908			0.756539	Q8BH43	0.907	0.951	1.022
		0.644231	P54728	0.99084	0.988009	1.01937			0.755854	E9Q4N7	0.998	0.883	1.041
		0.643653	Q9Z1X4	1.02377	0.921953	1.01317			0.75566	Q5SFM8	0.952	0.934	1.036
		0.639033	Q91W39	1.03323	0.938143	1.01317			0.755631	Q80W00	1.105	1.052	1.078
		0.637205	Q8CB87	0.995908	0.929045	0.961538			0.754717	P15864	0.818	0.982	1.002
		0.636929	P97379	0.995821	1.00112	0.987167			0.754224	Q91WJ8	1.024	0.999	1.003
		0.633484	F6ZDS4	0.992914	0.994261	0.999001			0.751503	Q9D842	1.097	0.95	1.105
		0.63275	Q8CHY6	0.946584	1.00012	0.938967			0.751055	P51859	1.04	1.031	1.043
		0.632353	Q64152	0.982054	0.983588	1.08225			0.749333	P70460	0.962	0.968	0.966
		0.629921	P11031	0.990165	1.04165	0.746269			0.746757	Q52KR3	1.351	1.021	0.963
		0.627451	Q9D1L0	0.971678	1.02756	0.963391			0.742466	Q9CYH6	0.931	1.079	1.03
		0.627172	Q99PG2	0.955954	0.958261	1.06045			0.739538	Q9R0I7	0.98	0.969	0.941
		0.625887	Q62523	0.954337	0.950995	0.97371			0.738947	Q62203	1.012	0.991	1.117
		0.624073	Q6PDG5	0.982542	0.958092	1.04932			0.738095	Q9D1J3	1.114	1.01	1.006
		0.623288	Q61937	0.944743	0.884023	1.06496			0.735194	Q6NXI6	0.976	1.077	0.989
		0.622222	Q8JZX4	1.05006	1.02422	0.984252			0.733586	Q6NZF1	1.099	1.026	1.019
		0.620968	Q9WUK2	0.957082	0.924359	1.08696			0.733333	O08583	1.358	1.173	1.07
		0.619355	P97855	0.999072	0.99491	1.01112			0.732759	Q8BIQ5	1.063	1.017	0.993
		0.619205	Q8CCS6	1.01529	0.999499	1.07991			0.732143	Q9D8B3	0.984	1.009	0.985
		0.613139	O54941	0.968092	0.947211	1.04384			0.731959	Q9D823	2.17	1.292	1.005
		0.613054	P48193	0.995348	1.00826	1.00908			0.731161	Q9CT10	1.065	1.024	1.015
		0.612777	Q640M1	0.99408	1.02527	0.997009			0.726862	Q60749	1.04	0.988	0.964
		0.611111	Q5SUF2	1.01046	0.991634	0.881057			0.726829	Q9D6N5	0.958	0.9	0.909
		0.609091	Q9Z172	0.869865	0.911861	1.05708			0.726415	O35143	0.998	1	0.763
		0.606557	Q6ZQ06	1.27413	1.47875	1.20773			0.724026	Q6PDM1	1.136	0.977	1.292
		0.606498	Q3TEA8	1.03925	1.0005	0.962464			0.723827	Q6PAM1	1.001	1.006	0.98
		0.606132	Q8QZY9	0.982644	1.17648	1.00402			0.72381	O09044	1.047	1.099	1.031
		0.606061	Q9CY66	1.01624	0.95571	0.960615			0.721675	Q9JII5	0.961	1.036	0.911
		0.605422	O35685	1.00156	1.01404	1.05152			0.721127	P70441	0.986	0.944	0.947
		0.604218	Q9Z315	1.01655	1.02527	0.92081			0.721053	E9Q1P8	1.144	0.975	0.991
		0.604217	O54988	0.989676	1.01324	1.01523			0.718182	Q9R020	1.059	1.012	1.017
		0.600834	Q8BWW4	1.08146	1.05976	1.07296			0.717277	Q2VPQ9	0.93	1.082	1.022
		0.5996	Q921M4	0.979955	1.00382	0.982318			0.709832	Q0VGB7	1.053	1.046	1.141
		0.598726	Q8BP67	1.09514	0.973401	0.952381			0.708895	Q99L47	1.122	0.981	0.98
		0.59695	Q02819	1.03799	1.00334	1.03199			0.708877	P83741	1.673	0.89	1.037
		0.596822	Q61136	0.996939	1.09428	0.996016			0.708661	Q3THK3	1.069	1.053	1.003
		0.595361	Q08288	1.02446	0.980465	0.943396			0.707361	Q9Z1M8	1.203	1.037	1.005
		0.589857	Q60902	0.951557	1.02144	1.0917			0.70696	Q91VN4	1.24	1.421	1.148
		0.589835	Q8K310	1.03301	0.96973	1.00806			0.70625	Q9CQB2	1.127	1.155	0.928
		0.589717	Q9R1C7	1.05058	0.975499	0.931099			0.705611	P53564	1.021	1.484	1.033
		0.588125	Q6NZJ6	0.981514	0.97989	1.04384			0.705045	Q99MD9	1.067	1.049	1.031
		0.587361	O35326	0.955031	0.880721	1.02987			0.703125	Q8VDQ9	0.971	0.924	1.047
		0.587234	O08585	0.981516	0.971731	0.987167			0.700629	O54916	0.933	1.028	1.004
		0.586998	Q8R326	0.98113	1.01187	0.997009			0.700483	P70429	0.95	0.874	1.224
		0.584375	Q9Z1D1	1.01383	0.940851	1.05263			0.698165	P19246	0.68	0.975	1.265
		0.582908	P24788	1.02095	1.02931	0.970874			0.697765	Q9DBR7	0.937	1.023	0.995
		0.580808	Q9ER69	1.07158	1.05093	0.956938			0.69765	Q8CGZ0	0.948	0.941	0.92
		0.579487	Q9CXL3	0.990859	0.910181	1.01317			0.695855	Q8BI84	1.023	1	0.956
		0.572698	Q61687	0.999181	1.06952	0.946074			0.695817	Q61792	1.173	0.961	1.053
		0.572581	Q6PDM2	0.92457	0.964839	0.944287			0.690678	Q61189	1.082	1.074	1.069
		0.572509	Q922K7	1.03589	1.01461	0.919118			0.689655	Q8BP27	1.26	1.061	0.955
		0.569267	Q8VDM6	1.00583	1.01971	0.970874			0.689474	Q7TNV0	1.236	0.985	0.965
		0.568938	Q99KN9	1.01383	0.973703	1.01112			0.689366	Q6ZQ58	1.07	1.03	1.024
		0.567708	Q7TSG2	1.02651	1.06795	0.970874			0.688136	O88271	1.014	0.935	0.952
		0.566085	Q6A068	0.995384	0.971578	1.00402			0.686275	O89086	1.024	0.966	1.192
		0.565672	Q8R5A3	0.95363	1.05716	0.99108			0.68509	P15379	0.926	0.932	0.976
		0.564738	P54726	1.01154	0.972796	1.04275			0.683983	P27048	1.045	1.003	0.964
		0.56176	Q8VI36	1.02713	0.955366	0.99108			0.683007	Q9D903	1.073	1.095	1.028
		0.560166	Q9ES97	0.961736	1.07861	1.01937			0.682959	Q8BGC0	1.005	0.98	1.086
		0.557522	Q9Z1P6	0.979108	1.0026	1.00402			0.682796	Q99KG3	1.176	1.046	1.005
		0.557273	Q8CGF7	0.989848	0.994781	0.987167			0.681754	P09405	1.097	1.021	0.937
		0.557173	Q0VBL3	0.966322	1.00137	0.899281			0.680939	Q9QYX7	1.728	1.094	1.167
		0.555	O54879	0.930358	0.966118	0.956938			0.679389	Q9R0U0	1.022	1.032	1.009
		0.554622	Q921T2	1.01392	1.04772	0.943396			0.677643	Q9Z1R2	0.973	1.046	1.028
		0.554217	Q99P72	0.980722	1.02209	0.94697			0.677173	E9Q7G0	1.011	0.929	1.023
		0.551515	P63325	0.954187	0.940083	1.04932			0.676359	Q8K4Z5	1.017	1	1.013
		0.551351	Q9CZ44	0.964489	1.03649	1.01833			0.675516	Q3TWW8	1.132	1.053	0.974
		0.548128	Q9CW46	1.0069	0.977712	1.01215			0.67505	Q69ZA1	1.379	0.849	1.1
		0.546559	Q9CRD0	0.999872	1.02058	1.05485			0.67218	Q8K4P0	0.935	0.903	0.947
		0.545578	Q9QYC0	0.975798	1.01037	0.944287			0.671971	Q6R891	0.958	1.041	1.013
		0.545143	Q99MR6	0.997186	1.00309	0.996016			0.671965	Q5F2E7	0.933	0.978	1.033
		0.543578	Q62418	0.971328	0.936372	1			0.67144	Q9QX47	1.007	1.024	0.962
		0.542683	P84104	0.975504	0.959602	0.843882			0.670996	Q8K2F8	1.144	1.003	0.964
		0.542451	Q99NH0	1.03271	0.935975	1.0661			0.66951	Q3TKY6	0.849	1.223	1.015
		0.540698	P60824	1.02311	0.937947	0.895255			0.669231	Q9ERB0	0.964	1.07	1.077
		0.540541	Q8K3A9	0.860878	1.11009	1.0101			0.66835	Q8VHR5	1.048	1.104	1.074
		0.539326	Q8BVK9	1.09806	1.05993	1.01215			0.666667	P62996	1.159	0.934	0.982
		0.53875	Q8VEK3	0.991631	0.956395	1.01523			0.666667	Q8BZR9	1.149	0.909	0.927
		0.534483	Q9CWZ3	0.983191	0.914691	0.980392			0.663968	Q6A0A2	0.955	0.991	1.011
		0.533163	Q7TNC4	1.02429	0.985677	0.840336			0.662921	P97808	0.869	0.908	0.943
		0.532895	Q05D44	1.00775	1.03224	0.982318			0.66242	Q8BTV2	0.991	1.021	1.061
		0.532578	O88569	0.947999	0.934176	1.02354			0.661342	Q9Z204	1.314	1.07	0.968
		0.532374	Q80U93	0.967151	0.992954	0.994036			0.660592	C0HKD8	1.014	1.027	1.099
		0.530015	Q922U1	0.969858	1.09501	0.990099			0.657993	P81269	1.116	1.024	0.799
		0.526372	Q810A7	1.01833	1.03012	0.979432			0.655391	Q99K48	1.075	1.004	1.016
		0.526243	Q91YK2	1.03416	1.06492	0.926784			0.655022	Q9DBR0	0.95	1	1.007
		0.525253	Q61033	0.982637	1.006	0.993049			0.651334	Q62415	1.418	1.159	1.018
		0.524409	Q61550	0.999624	1.03966	0.95511			0.651163	P63158	0.933	0.915	0.983
		0.523077	Q8R4R6	0.916088	0.992295	0.972763			0.650519	Q9EQU5	1.135	0.943	0.996
		0.522876	P25976	0.996439	0.994261	0.981354			0.650251	O35615	1.375	1.071	1.058
		0.521505	P57725	1.0173	0.984845	1.00402			0.649351	P08228	0.958	1.044	1.019
		0.520769	Q3TKT4	1.01407	1.03765	0.957854			0.648318	Q01147	0.919	1.164	0.967
		0.519022	P97496	0.968704	0.910903	0.984252			0.64723	Q6NV83	1.039	1.01	1.008
		0.513834	Q6NZB0	0.986756	0.941996	1.04384			0.647059	Q99JP4	0.916	1.055	0.936
		0.513514	Q9JKV1	0.953797	0.944815	0.959693			0.645749	O70318	1.075	0.951	1.064
		0.513274	P31725	1.02741	1.01707	1.06157			0.644269	Q6NZN0	0.801	0.936	0.977
		0.513109	Q8BL97	0.908749	0.941043	1.01215			0.644231	P54728	0.954	0.965	0.929
		0.511491	Q61191	0.996092	0.980609	0.968992			0.643653	Q9Z1X4	0.972	0.97	0.972
		0.51074	B2RY56	1.04275	1.02787	1			0.640351	Q9CWK3	1.015	1.064	1.062
		0.510557	O08795	1.00303	0.995298	1.01215			0.639049	E9Q394	1.025	0.935	1.006
		0.510345	P61255	0.981887	0.938338	1.03093			0.639033	Q91W39	1.13	1.026	1.042
		0.510204	Q62084	0.966863	1.03214	1.19048			0.637205	Q8CB87	1.031	0.928	0.89
		0.509434	Q80UG5	1.01074	0.990302	0.988142			0.636929	P97379	1.265	1.065	0.961
		0.50817	Q60775	1.02885	1.01993	0.963391			0.633962	Q8BG30	0.995	0.947	0.989
		0.507937	Q80WW9	0.993969	1.01187	0.951475			0.633484	F6ZDS4	0.983	1.004	1.021
		0.505535	Q61074	0.940016	1.00612	0.985222			0.63275	Q8CHY6	1.178	1.052	1.08
		0.505263	P61957	0.99266	0.859201	1.07527			0.632353	Q64152	1.201	1.135	1.012
		0.505017	P42567	0.988488	1.04193	1.00604			0.629921	Q80UY2	1.265	0.978	1.006
		0.502008	P62754	1.01669	0.976831	1.0142			0.629921	P11031	1.657	0.909	0.848
		0.500756	O54824	1.00251	1.03393	0.979432			0.628488	Q810V0	1.09	0.965	0.998
		0.5	O08539	0.995492	1.07474	1.05932			0.627451	Q9D1L0	1.087	1.027	0.886
		0.5	P49312	0.965972	0.980895	1.05152			0.627419	O54972	2.788	1.276	1.044
		0.5	Q9CQS8	1.0087	1.1335	0.993049			0.627172	Q99PG2	1.017	0.941	1.019
		0.495682	Q91YT7	0.956676	0.949925	0.999001			0.62692	B2RRE7	0.92	0.935	0.987
		0.495192	P14211	1.14968	0.983307	1.0352			0.626645	Q6P9Q6	0.924	0.974	1.003
		0.492611	P34022	1.01694	0.977419	1.03413			0.625887	Q62523	1.043	0.958	1.055
		0.487002	P26041	0.978352	0.981609	1.05708			0.625097	Q6Y7W8	0.921	1.131	1.084
		0.484778	O08788	0.972959	0.972948	1.03306			0.624073	Q6PDG5	1.154	1.022	1.015
		0.484767	Q3TBD2	1.01243	1.00285	0.976562			0.623288	Q61937	1.131	1.06	0.975
		0.482618	D3Z6Q9	1.0037	0.92651	0.987167			0.622222	Q8JZX4	0.999	0.897	0.969
		0.481752	P41105	0.987298	0.899091	1.03413			0.620968	Q9WUK2	1.218	1.048	1.01
		0.481383	O35226	0.983698	1.05146	0.965251			0.620155	Q6Y685	1.014	1.091	1.05
		0.48017	Q9QYB5	1.0598	1.02112	0.985222			0.619355	P97855	1.216	1.006	0.953
		0.479941	Q9WVR4	0.95225	1.01267	1.02354			0.619205	Q8CCS6	1.025	0.989	0.979
		0.478559	P26043	0.971252	0.958765	1.06045			0.617021	Q9R0A0	1.012	0.985	0.911
		0.477273	Q9CYZ2	0.971328	0.970965	1.02775			0.613636	Q80VJ2	1.24	1.083	1.073
		0.477193	Q99020	0.961681	0.934578	1.001			0.613139	O54941	1.104	0.952	1.053
		0.476274	O88939	1.01075	1.03649	0.979432			0.613054	P48193	0.875	0.993	0.992
		0.474041	Q3UPH1	1.03422	0.977272	0.929368			0.612777	Q640M1	1.01	1.032	0.927
		0.473731	Q9DBD5	0.95693	1.00236	0.956023			0.612326	Q8VCF0	1.285	0.997	1.108
		0.472077	Q8CH18	1.00023	1.03861	0.984252			0.611111	Q5SUF2	1.2	1.025	0.943
		0.470588	Q9EST5	0.944421	0.895081	0.993049			0.609091	Q9Z172	1.013	0.994	1.035
		0.468439	P10711	0.997882	0.986229	0.997009			0.608209	Q9D7W5	1.007	0.965	0.901
		0.468242	Q61584	1.01514	1.07684	1.05708			0.608187	Q9DCT6	1.27	0.936	1.069
		0.468004	Q9Z0H8	1.00293	1.05622	1.06383			0.606557	Q6ZQ06	1.939	1.081	1.417
		0.467433	Q3UGC7	1.04017	0.967069	1.02249			0.606498	Q3TEA8	0.958	0.952	1.031
		0.466667	P21107	1.0453	0.949386	0.987167			0.606132	Q8QZY9	0.906	0.947	1.076
		0.466667	Q8BG81	1.00174	1.06556	1.01626			0.606061	Q9CY66	1.098	0.967	0.952
		0.466192	P57776	0.98069	0.950995	1.01523			0.605422	O35685	1.179	1.021	0.932
		0.463158	P48678	0.977184	1.08475	0.914077			0.604545	Q91VZ6	0.985	1.005	0.93
		0.462963	Q9QZL0	0.975281	1.06101	1.06724			0.604218	Q9Z315	1.035	0.96	1.021
		0.461449	Q7TSI3	0.997095	0.950282	1.05042			0.604217	O54988	1.058	0.999	1.013
		0.461197	Q99JX3	0.982808	1.03668	0.947867			0.604167	Q8K2C7	1.049	1.009	0.954
		0.460123	Q8R001	0.980892	1.01662	0.994036			0.600834	Q8BWW4	0.996	0.969	1.004
		0.459716	P47963	0.977682	0.926296	1.05485			0.5996	Q921M4	0.986	0.994	1.01
		0.459677	Q6IRU2	0.985476	0.996584	0.931966			0.598726	Q8BP67	1.538	1.219	0.915
		0.459103	Q8BG05	0.957298	0.953983	1.10742			0.59695	Q02819	1.011	0.96	0.946
		0.458333	P16110	0.901697	0.965959	1.15741			0.596822	Q61136	0.944	1.042	0.945
		0.457627	P62869	1.01275	1.01449	1.01626			0.595361	Q08288	1.289	1.059	1.011
		0.456954	P62264	1.01242	0.973552	0.999001			0.594558	Q8BJ05	0.982	1.017	1.158
		0.456169	Q80TY0	1.02343	1.04127	0.984252			0.592516	Q8CBW3	1.088	1.006	0.889
		0.454802	Q9JLQ2	0.914434	0.996968	0.977517			0.591811	Q8VD04	0.932	0.912	1.144
		0.452555	Q9ER00	0.979765	0.937555	0.979432			0.589857	Q60902	1.027	1.078	1.096
		0.451673	D0QMC3	1.06273	1.29507	1.04712			0.589835	Q8K310	1.022	0.974	0.99
		0.451429	Q99J36	1.02966	0.992031	1.04058			0.589717	Q9R1C7	1.062	0.945	0.959
		0.45	P97822	0.964505	0.952233	0.959693			0.588125	Q6NZJ6	1.158	1.072	0.986
		0.449126	Q8C052	0.929489	1.03765	0.94697			0.587361	O35326	1.247	1.02	1.073
		0.444444	P56812	0.972834	0.969575	1.06045			0.587234	O08585	1.039	1.045	0.979
		0.443878	P14733	1.0216	0.975944	0.984252			0.586998	Q8R326	0.917	0.978	1.017
		0.443599	E9PV24	1.03756	0.947576	0.840336			0.585331	Q8R550	0.897	1.012	0.972
		0.442765	P61979	1.01673	0.944069	1.02564			0.584375	Q9Z1D1	1.016	1.002	0.965
		0.442478	Q8BVY0	1.04774	0.968484	0.993049			0.583026	Q3UL36	1.003	0.953	0.977
		0.441358	O35295	0.966824	1.14309	1.02564			0.582908	P24788	0.931	0.925	1.023
		0.441224	P54103	1.00357	1.00719	1.06045			0.581935	Q99LI8	1.099	1.006	0.871
		0.439914	Q9JIH2	0.9728	0.973099	0.909918			0.580065	Q3TCX3	1.083	1.033	0.974
		0.439437	Q60668	0.974412	0.913519	1.03199			0.575064	Q91XA2	0.82	1.053	1.134
		0.438567	P26040	0.950733	0.956224	1.00301			0.572698	Q61687	1.175	0.943	1.025
		0.436242	P21619	1.03166	0.993216	1.002			0.572581	Q6PDM2	1.281	0.874	0.991
		0.43609	Q9D1J1	0.964091	1.02443	1.02041			0.572509	Q922K7	1.009	0.98	0.967
		0.435897	Q64012	0.999287	1.00012	0.993049			0.571918	Q91Z38	0.983	1.024	0.929
		0.433471	Q6PAR5	1.0391	1.02931	1.05932			0.569267	Q8VDM6	1.008	1.001	1.003
		0.433457	O55201	1.01494	1.04817	0.947867			0.569187	Q80TH2	1.037	0.992	1.011
		0.433099	P58771	0.840465	1.10723	1.01215			0.568938	Q99KN9	0.979	1.003	1.038
		0.432099	Q9WVE8	0.973485	0.975201	1.00604			0.568922	Q8BHL3	0.971	1.083	0.976
		0.431694	P23198	1.02849	0.928835	1.00806			0.567365	Q8BFU3	1.2	1.105	0.986
		0.43125	O09167	0.989005	0.914924	1.07991			0.566085	Q6A068	1.075	1.045	1.013
		0.430657	Q9D8S9	0.957143	1.01718	0.988142			0.565672	Q8R5A3	1.042	1.057	0.993
		0.42953	Q00PI9	0.988822	0.974753	1.03306			0.564738	P54726	0.931	1.085	0.977
		0.429487	P62751	1.08934	0.95346	0.944287			0.564175	Q9CYA6	0.827	1.076	1.069
		0.428571	P62849	1.06021	0.866569	1.02041			0.562112	O55098	0.972	0.992	1.04
		0.426895	Q9Z103	0.955173	0.998492	1.02459			0.56176	Q8VI36	0.958	0.959	1.036
		0.426813	Q8C156	0.988551	1.11354	0.921659			0.560166	Q9ES97	1.044	0.986	1.013
		0.426277	P70302	1.03071	0.921289	0.931966			0.557858	P98083	0.965	0.903	0.959
		0.426087	P62855	1.06907	0.926296	0.992063			0.557522	Q9Z1P6	0.971	0.92	0.999
		0.426014	Q9DBE9	1.0113	0.981751	0.893655			0.557273	Q8CGF7	0.995	0.982	1.014
		0.425676	Q9CR86	0.875839	1.02485	0.968992			0.557252	Q91VL8	1.047	1.06	0.987
		0.424883	Q3TIV5	1.0141	1.00648	1.03627			0.557173	Q0VBL3	1.22	1.039	1.028
		0.424776	P48725	0.976659	0.939116	1.01523			0.556153	P55937	0.97	0.985	1.048
		0.424431	Q9D024	1.07226	0.983166	1.03413			0.555	O54879	1.049	1.077	1.078
		0.423488	Q69Z99	1.00902	1.03512	0.942507			0.554622	Q921T2	0.982	1.009	1.106
		0.423469	P84099	1.03628	0.944442	1.01523			0.554217	Q99P72	0.897	0.945	1.017
		0.422819	P0DP26	0.980503	0.984427	1.06157			0.551515	P63325	1.261	1.099	1.054
		0.422658	Q62384	0.999688	1.00272	1.01626			0.551351	P83917	1.168	1.023	0.964
		0.422053	Q63850	1.0286	0.966118	1.05708			0.551351	Q9CZ44	1.018	1.021	0.99
		0.421744	Q6P542	0.985143	1.03649	0.971817			0.549915	Q8CI51	1.005	1.005	1.083
		0.420561	P42669	0.999079	0.899091	0.949668			0.548128	Q9CW46	0.935	0.996	1.069
		0.419628	P35564	0.997463	0.980034	1.0352			0.547379	Q8R4X3	1.244	1.013	0.916
		0.41896	O70400	0.969614	1.01884	0.932836			0.546559	Q9CRD0	1.132	0.997	0.97
		0.418919	P47911	0.978749	0.972492	1.06838			0.545578	Q9QYC0	0.961	1.075	1.034
		0.417582	Q3U319	1.02065	0.952585	0.980392			0.545143	Q99MR6	1.104	1.004	0.995
		0.416667	Q9R0Q4	0.956972	0.960102	0.974659			0.543578	Q62418	1.047	0.991	0.968
		0.416	P62852	0.975182	0.909454	1.05152			0.542683	P84104	1.586	0.986	0.944
		0.415966	Q31125	1.01734	0.997223	1.02459			0.542451	Q99NH0	0.964	1.008	1.05
		0.414435	P23116	0.971793	0.933974	1.02145			0.542039	P59326	1.268	1.095	1.012
		0.414317	Q8VDP4	1.02089	0.980322	0.971817			0.540698	P60824	0.632	0.85	0.956
		0.414141	P52479	1.02784	0.982884	0.965251			0.540541	Q8K3A9	1.085	1.167	0.976
		0.413249	Q8K558	1.00701	0.924359	0.933707			0.539541	O89090	1.085	0.919	1.008
		0.412955	O35381	0.954525	0.923925	0.997009			0.53937	Q91WE2	1.213	1.081	0.994
		0.411488	Q6PDQ2	1.03018	0.975201	0.992063			0.539326	Q8BVK9	1.233	1.107	0.967
		0.411392	Q9CQH7	0.960213	1.02496	1.24069			0.53875	Q8VEK3	1.142	1.033	1.001
		0.41115	Q62189	0.998498	1.01336	1.02041			0.538462	Q922J3	0.941	1.037	1.028
		0.409704	Q9CYI4	1.00539	1.00137	0.94518			0.537341	Q04207	1.054	0.992	1.053
		0.409524	Q8C2K1	1.04938	1.04934	0.958773			0.534483	Q9CWZ3	1.041	1.006	0.999
		0.409138	Q61768	1.00462	0.952233	1.00402			0.533163	Q7TNC4	1.398	1.061	0.875
		0.40884	Q9CX00	0.989106	1.10111	0.981354			0.532895	Q05D44	1.005	1.018	0.941
		0.408124	Q03267	0.944683	0.998366	1.01215			0.532578	O88569	1.163	1.047	0.982
		0.407756	Q9JIK5	0.998335	1.00075	1.02249			0.532374	Q80U93	1.144	1.041	1.008
		0.40553	P59017	0.95362	1.02241	1.00402			0.531765	Q7TQ95	1.083	1.063	1.104
		0.404762	Q8BHS3	0.982398	0.966277	1.02354			0.530015	Q922U1	1.086	1.012	1.093
		0.40404	Q99LT0	1.04165	0.912811	1.0661			0.528634	Q7TNE3	1.137	1.002	0.976
		0.403909	P35922	0.986799	1.03832	0.957854			0.526372	Q810A7	0.954	1.003	1.014
		0.40367	Q8K0H5	1.02027	1.15527	1.04712			0.526243	Q91YK2	1.378	1.008	0.949
		0.401487	Q8CI11	1.00006	0.982884	1.02249			0.526149	Q60596	1.406	1.112	1.111
		0.400881	Q9CRB9	0.973642	1.01905	1.001			0.525253	Q61033	0.996	0.98	1.012
		0.4	Q65Z40	0.974636	1.04844	1.01937			0.524409	Q61550	1.008	0.978	1.012
		0.398693	O55128	1.03655	0.949386	0.98912			0.523901	Q9D8S3	1.102	1.004	0.986
		0.398305	Q08943	1.0003	0.917918	1.02564			0.522876	P25976	0.969	1.018	0.954
		0.397449	Q8VDD5	1.08395	0.938728	0.833333			0.521505	P57725	1.03	0.98	0.906
		0.396016	O08808	0.986225	0.988552	0.979432			0.521053	Q9BCZ4	1.115	1.101	1.095
		0.393096	Q8BYC6	1.00984	1.01905	1.04712			0.520769	Q3TKT4	1.046	1.004	1.021
		0.392982	Q9Z2D8	1.01976	0.956395	1.02354			0.519022	P97496	1.059	1.01	1.036
		0.392539	Q9CU62	1.00478	1.01404	0.984252			0.518112	Q9QWF0	1.258	0.966	0.998
		0.388747	Q61103	0.989924	1.02746	0.977517			0.517787	Q8VCH8	0.917	1.003	0.986
		0.387719	P02535	1.13069	1.18288	1.42045			0.515964	O70494	1.056	1.117	1.202
		0.386707	Q99L45	0.990694	1.0259	0.981354			0.514946	Q61164	1.11	1.032	1.011
		0.385475	O88532	0.930274	0.993085	0.878735			0.513834	Q6NZB0	1.055	1.039	1.002
		0.383367	Q9Z277	1.02148	1.00112	1.01112			0.513514	Q9JKV1	1.292	1.054	1.057
		0.382075	Q8R050	1.00635	0.962246	1.00402			0.513274	P31725	1.12	1.401	1.14
		0.38171	P97384	1.00356	1.04361	0.967118			0.513109	Q8BL97	1.243	1.017	1
		0.380952	P10853	0.648924	1.08475	1.21065			0.511491	Q61191	1.096	0.999	1.023
		0.380952	P10854	0.778634	1.05605	1.1274			0.51074	B2RY56	0.97	0.974	1.024
		0.379217	Q8BSY0	1.02378	1.07383	0.986193			0.510557	O08795	1.035	0.959	0.896
		0.379061	Q6A0D4	1.0031	1.08594	0.91659			0.510345	P61255	1.267	1.115	0.982
		0.378378	Q3UJB9	1.01867	1.00814	1			0.510204	Q62084	1.169	0.965	1.064
		0.378151	P62315	0.985155	0.969885	1.06838			0.509434	Q80UG5	1.014	0.949	1.025
		0.37766	P35980	0.998111	0.926082	1.04603			0.509434	Q9CQT2	1	0.998	1.17
		0.375959	P28656	0.979009	0.901696	1.12233			0.507937	Q80WW9	1.065	0.999	0.944
		0.3756	Q7TMY8	0.937078	1.00382	0.999001			0.506787	Q8C5L7	1.055	1	0.969
		0.375427	Q8R081	0.994494	0.993609	1.02775			0.506542	Q8K2T8	0.911	0.981	1.043
		0.373494	Q9WV55	0.993799	0.991103	1.00806			0.506173	Q9CQK7	0.878	0.908	0.97
		0.372881	P62317	0.996846	1.01517	0.98912			0.505535	Q61074	1.085	1.085	1.022
		0.371084	P32067	0.998209	0.963872	0.999001			0.505017	P42567	0.928	1.035	1.017
		0.370909	Q8VBT9	1.06644	1.00672	0.938967			0.503817	Q9CWW6	0.965	0.996	1.011
		0.369565	Q61210	0.994583	1.01851	0.969932			0.502364	Q3UIA2	1.094	0.933	1.089
		0.368984	Q08024	1.06159	1.08824	0.963391			0.502075	O35892	0.951	0.942	0.936
		0.368321	Q8CIN4	1.01967	1.03364	1.01317			0.502008	P62754	1.295	1.061	0.938
		0.367171	Q3UW53	1.02248	0.982602	0.92081			0.500756	O54824	0.955	0.972	0.954
		0.365971	Q7TMK9	1.02158	0.978442	1.02354			0.5	O08539	1.109	0.937	1.072
		0.364379	O88487	1.00006	0.986091	1.0142			0.5	P49312	1.163	1.052	0.952
		0.363309	Q62318	0.98746	0.959268	0.994036			0.5	Q9CQS8	1	0.947	0.977
		0.361582	Q99JR8	0.956346	0.921953	0.954198			0.496696	Q8C5N3	1.047	1.003	1.034
		0.361522	Q3UPF5	0.952345	1.03995	1.05708			0.495682	Q91YT7	1.312	1.133	0.934
		0.35873	Q8BJU0	0.998591	1.06051	1.00806			0.495536	Q9ERE7	1.088	0.963	0.928
		0.357022	Q8N7N5	0.846647	1.0287	0.958773			0.495192	P14211	1.077	0.881	0.794
		0.356913	P08226	0.978754	1.06913	1.10011			0.492784	P97360	1.095	0.827	1.031
		0.356843	Q9ES52	0.983627	0.995814	1.001			0.492611	P34022	1.189	1.083	0.96
		0.356371	Q07076	0.986561	1.00419	0.978474			0.492593	Q9CQA5	0.918	1.035	0.985
		0.354067	Q9DD18	0.993039	1.0222	0.971817			0.491228	Q05CL8	1.072	0.994	0.966
		0.354037	Q3B7Z2	1.00496	1.04536	0.961538			0.487002	P26041	0.931	0.951	0.956
		0.353417	Q6A0A9	1.00615	1.00431	0.966184			0.486017	P46062	1.337	1.165	1.022
		0.352834	Q9JL26	0.97861	1.03184	1.00604			0.485417	Q8CFE3	1.011	0.959	1.025
		0.352657	Q921F2	0.993321	0.945001	1.02459			0.484778	O08788	0.982	0.956	0.994
		0.35249	O70439	1.00913	1.11401	1.0395			0.484767	Q3TBD2	0.973	0.945	1.034
		0.351955	Q3UND0	1.03587	1.05605	0.995025			0.483126	Q8BI72	2.33	0.866	0.972
		0.351648	Q8BTW3	0.990952	0.864509	0.988142			0.48265	Q91VE6	1.001	1.069	1.024
		0.350877	P47955	0.967111	0.85553	1.1325			0.482618	D3Z6Q9	0.958	0.866	1.026
		0.348718	Q09014	1.03894	0.968171	0.974659			0.482412	P56873	1.006	0.949	0.991
		0.348624	Q6WVG3	0.983421	1.00236	1.01215			0.481752	P41105	1.127	1.039	0.928
		0.347059	Q9QYJ3	0.869537	0.979168	1.03413			0.481383	O35226	1.018	1.054	1.028
		0.345833	Q9D8Y0	1.0109	1.02839	1.07411			0.48017	Q9QYB5	0.85	1.001	0.966
		0.345277	Q922Q8	1.03637	0.964357	1.04712			0.479941	Q9WVR4	1.575	1.264	1.086
		0.345185	G5E870	1.01876	0.997732	1.002			0.479608	Q5SVQ0	0.865	1.563	0.576
		0.345029	Q922V4	0.999044	0.984567	1.01729			0.478678	P30999	1.237	1.047	0.936
		0.344961	Q569Z5	1.00721	1.02422	0.969932			0.478559	P26043	1.011	1.027	1.052
		0.343886	P37913	0.97728	0.978878	1.01729			0.477273	Q9CYZ2	0.959	0.94	1.085
		0.34384	O35609	0.939665	1.07527	0.933707			0.477193	Q99020	1.194	1.126	1.008
		0.343558	Q9WTX5	1.00025	0.885203	1.02987			0.475859	Q8CJ40	1.171	1.079	1.02
		0.342916	Q9JI11	1.0372	1.00075	0.99108			0.474926	Q80XP8	0.901	1.037	1.018
		0.342912	Q9WV80	1.00243	1.02004	1.02987			0.474041	Q3UPH1	0.866	0.888	1.001
		0.342508	P35550	1.02695	0.994261	0.919118			0.473731	Q9DBD5	1.049	1.031	0.975
		0.341935	P31230	1.00424	1.0121	1.0395			0.472077	Q8CH18	1.085	0.957	1.017
		0.341463	Q64727	0.987511	1.00382	0.999001			0.47191	Q9CPT5	1.165	1.063	0.968
		0.33945	O54825	0.97277	1.09454	1.04822			0.471545	O88746	1.202	1.138	1.093
		0.338583	B9EJ86	0.879041	1.09186	1.03093			0.470588	Q9EST5	0.988	0.967	0.973
		0.338235	P84228	0.848362	1.07876	1.21212			0.470252	Q8K4L0	1.227	1.102	0.956
		0.337838	Q9JLI8	1.05926	1.02859	0.986193			0.469849	Q8BU14	1	0.936	0.985
		0.337679	Q04750	1.07086	0.930087	0.921659			0.469459	P19467	0.897	0.772	0.952
		0.337079	P99028	0.989516	0.980752	1.03306			0.468612	P35601	0.943	1.007	0.931
		0.336788	Q8BTT6	1.06767	1.01573	0.993049			0.468439	P10711	1.073	1.04	0.992
		0.336717	Q925I1	0.998907	1.05631	0.996016			0.468242	Q61584	1.032	0.971	1.036
		0.336516	Q9D8E6	0.993234	0.927148	1.07643			0.468004	Q9Z0H8	1.753	1.292	0.902
		0.336323	Q61878	1.03916	0.922614	0.778816			0.467626	Q8VEA4	1.016	0.994	0.959
		0.334728	O08663	0.975154	0.994391	0.970874			0.467601	Q99PP7	1.221	1.084	0.942
		0.334385	Q9DBR1	0.990443	0.949386	1.001			0.467433	Q3UGC7	1.031	1.041	0.986
		0.3337	Q6PFD9	1.05409	1.01233	1.03306			0.466667	Q8BG81	1.021	0.952	1.005
		0.333333	Q9CR00	0.984325	1.03033	1.02881			0.466667	P21107	1.008	0.908	0.973
		0.333028	O88783	0.975209	0.987736	0.978474			0.466192	P57776	1.126	1.059	1.014
		0.33059	Q9D0E1	0.965378	0.928835	1.02459			0.46383	Q91YU8	1.259	1.075	1.03
		0.330033	P47941	0.998399	0.976536	1.02145			0.463158	P48678	0.845	1.022	1.151
		0.329078	P28740	0.976197	0.931737	1.04384			0.463035	Q91X58	0.886	0.808	1.023
		0.327316	Q60520	1.00998	0.920175	1			0.462963	Q9QZL0	1.572	0.994	0.973
		0.327014	Q922D4	0.98863	0.967385	1.00705			0.462343	Q91V81	1.2	1.098	1.011
		0.326531	Q61335	1.02104	0.979746	1.01937			0.462069	Q9JKP7	0.96	1.022	1.04
		0.326087	Q9CPR4	1.02306	0.966118	1.03199			0.461538	Q99K28	1.081	0.918	1.01
		0.325967	Q9CQE5	0.943971	0.858475	0.983284			0.461449	Q7TSI3	1.154	1.006	0.972
		0.325817	P46935	1.01153	0.954156	0.980392			0.461197	Q99JX3	0.936	0.974	0.944
		0.323258	Q8CG48	1.00497	1.01818	1.002			0.460123	Q8R001	1.002	1.029	1.027
		0.321538	Q501J6	1.04096	0.993347	0.98912			0.459716	P47963	1.125	1.046	1.01
		0.321224	Q8R1Q8	1.04115	0.970811	1.00705			0.459677	Q6IRU2	1.002	0.976	1.103
		0.320755	P83882	1.06453	0.898034	0.881057			0.459103	Q8BG05	1.021	0.989	0.953
		0.320442	P60762	0.96644	1.04871	0.985222			0.458333	P16110	0.893	1.095	0.96
		0.319288	Q9JKY5	0.978797	0.990436	0.877193			0.457627	P62869	1.013	1.046	0.97
		0.318985	Q62448	1.01583	1.04527	1.01626			0.456954	P62264	1.134	0.981	0.929
		0.318681	Q922P9	1.0322	1.01696	0.965251			0.456897	Q3UQA7	0.919	1.036	0.967
		0.318033	Q9CX86	0.947035	0.998366	0.986193			0.456169	Q80TY0	0.943	0.936	1.057
		0.317886	Q3UPL0	1.02506	1.01517	0.986193			0.455446	P63166	1.054	1.024	1.098
		0.317241	Q9CZX8	0.971543	0.938143	1.04275			0.454802	Q9JLQ2	1.111	1.057	1.046
		0.316981	Q8VH51	1.02477	0.941996	0.934579			0.454667	Q8CGC6	0.99	0.929	0.98
		0.315545	Q9ES28	0.974529	0.961425	0.95057			0.454545	Q9QUR7	0.963	1.022	0.999
		0.315315	P43024	1.03714	1.08664	0.909918			0.453875	Q8BHL8	1.309	1.23	1.087
		0.314917	Q60864	0.993614	0.948122	1.05597			0.452555	Q9ER00	0.817	1.038	1.103
		0.314685	Q9CY50	1.10214	1.03033	1.09409			0.452522	Q9QWT9	0.951	0.923	1.132
		0.314417	Q99NB9	0.997441	1.00504	0.98912			0.451673	D0QMC3	1.017	0.935	1.109
		0.314314	Q9JKR6	1.05699	0.972948	1.001			0.451429	Q99J36	0.913	0.948	1.036
		0.314024	Q9JJ00	1.03891	1.07444	0.99108			0.451173	Q58A65	1.152	0.961	1.11
		0.31388	Q99ME9	1.01158	1.04627	1.01317			0.45	P97822	0.997	0.98	0.984
		0.313776	Q8R0F6	0.902051	0.99684	0.954198			0.449126	Q8C052	1.236	1.01	1.111
		0.313684	P26369	1.03516	0.952936	0.905797			0.445378	Q8BGT7	1.125	1.087	1.011
		0.313501	Q9DBG5	0.967829	0.979168	0.962464			0.445238	P81117	0.903	1.03	0.947
		0.313187	Q9D4J7	1.01532	0.986091	0.874126			0.444444	P56812	1.04	1.046	0.994
		0.313043	P99027	1.00452	0.907988	1.06496			0.443878	P14733	0.975	0.964	0.993
		0.3125	P19536	1.02568	1.01528	1.03093			0.443599	E9PV24	0.888	0.942	0.974
		0.312354	Q80VD1	1.01568	1.04781	1.02459			0.442765	P61979	1.074	0.988	0.993
		0.31066	P08775	1.0323	0.966753	0.985222			0.442478	Q8BVY0	1.062	1.127	0.98
		0.310484	Q9CPS7	0.920231	0.994261	1.02249			0.442308	Q8BK30	1.198	1.244	1
		0.309748	P29341	1.00783	0.975647	1.03199			0.441358	O35295	0.953	0.916	0.994
		0.309651	Q61188	1.08672	1.08678	1.10132			0.441224	P54103	1.035	1.003	0.991
		0.309168	Q61823	0.987604	0.982743	1.0142			0.440994	Q8VE65	0.938	0.968	0.776
		0.308689	P70388	1.01052	1.06787	0.984252			0.439914	Q9JIH2	1.26	1.06	0.957
		0.307826	Q8BMK4	1.11529	1.03899	0.984252			0.439739	Q99K95	1.111	1.144	1.046
		0.306667	Q78ZA7	1.01432	1.03094	1.00908			0.439437	Q60668	1.119	1.061	0.954
		0.305556	P13864	1.00775	0.974753	1.0142			0.438567	P26040	0.948	1.081	0.979
		0.305556	Q8BMJ3	1.025	1.13872	0.880282			0.4375	Q78JW9	0.961	0.969	0.992
		0.304688	P0C0S6	0.96678	1.02411	1.07527			0.436728	O70551	1.202	1.034	0.944
		0.302564	Q6A028	1.05599	1.03976	1.01937			0.436242	P21619	0.927	0.904	1.005
		0.302021	Q61316	1.00588	0.996456	1.04822			0.43609	Q9D1J1	1.013	1.105	1.031
		0.300806	P59328	0.988956	1.00037	1.00908			0.435897	Q64012	1.103	0.972	0.989
		0.300601	Q6NZC7	1.01656	0.975647	1.01215			0.435791	Q60952	0.9	1.015	1.382
		0.300508	Q60875	1.00645	1.00695	1.01937			0.434938	Q8K2K6	1.242	0.948	0.875
		0.300412	Q9QY76	0.946048	1.14097	0.998004			0.434599	Q9ERU3	1.079	0.89	1.148
		0.29902	Q9CZM2	0.958736	0.895623	1.04384			0.434524	Q59J78	1.107	0.99	1.032
		0.297556	Q91YR7	0.971855	0.992954	0.938086			0.433457	O55201	1.04	0.993	0.984
		0.295918	Q62426	0.943394	1.00248	1.04167			0.433099	P58771	1.356	1.159	1.169
		0.295515	Q61081	0.96946	0.954156	1.0989			0.433071	Q8R0H9	0.993	1.065	1.028
		0.295154	Q9D2G2	0.953638	1.02911	1.00301			0.433071	P61219	1.021	0.956	0.965
		0.29491	Q9R190	1.00128	1.00062	1.00301			0.432099	Q9WVE8	0.95	1.044	1.031
		0.294737	Q69ZQ2	0.998722	0.992295	0.931099			0.431694	P23198	1.154	0.983	0.96
		0.294665	Q64511	1.02013	1.01233	0.97561			0.43125	O09167	1.122	1.106	0.93
		0.293103	Q9Z1F9	0.988719	0.994781	1.01937			0.430657	Q9D8S9	1.082	1.066	0.948
		0.292788	Q80UP3	1.0123	1.08051	0.94697			0.430657	Q9QXA5	1.054	0.983	1
		0.291417	Q8BKZ9	0.95912	1.26658	1.02987			0.430294	Q61595	1.009	1.052	1.064
		0.291045	Q99KJ8	0.989439	0.987736	0.996016			0.42953	Q00PI9	0.989	0.961	0.978
		0.290859	Q9DCH4	1.00065	0.971578	0.981354			0.429487	P62751	1.347	1.231	0.943
		0.290323	Q9CR57	0.969847	0.885788	1.10132			0.429103	Q6PR54	1.011	1.051	0.987
		0.290058	Q9CW03	0.991864	0.976536	0.982318			0.428571	P62849	1.506	1.086	0.961
		0.289474	Q9JJU8	0.963338	0.962899	0.980392			0.428571	Q8BMP6	1.073	1.004	1.014
		0.28869	Q7TPV4	0.989818	0.963711	1.0101			0.428424	Q6PGG2	1.175	1.091	0.967
		0.287938	P62918	0.996226	0.906257	1.02881			0.426895	Q9Z103	1.008	0.951	0.985
		0.287724	Q8VDF2	1.01498	1.0558	1.05263			0.426813	Q8C156	1.071	0.995	0.991
		0.287425	O08692	1.02553	0.966753	1.18343			0.426471	P53702	1.153	0.898	1.018
		0.287179	O55022	1.0394	1.00382	0.980392			0.426277	P70302	0.841	0.955	0.99
		0.287006	Q60953	1.02276	1.03443	0.990099			0.426087	P62855	1.489	1.169	0.972
		0.286996	Q8C2Q3	1.01428	0.959435	0.974659			0.426014	Q9DBE9	0.995	0.979	0.986
		0.285714	P47964	0.969825	1.01949	1.03093			0.425676	Q9CR86	0.91	1.259	1.122
		0.284553	Q6ZWV7	1.08019	0.893441	0.921659			0.424883	Q3TIV5	1.131	0.983	1.068
		0.283951	P29595	0.937096	0.988958	1.07296			0.424776	P48725	0.909	0.989	0.989
		0.283871	Q9D0L8	1.05328	0.974903	0.969932			0.424431	Q9D024	0.925	0.976	1.013
		0.283784	P14115	1.07407	0.95135	0.995025			0.424084	Q61686	1.01	1.134	1.123
		0.282828	Q9D0B6	1.05753	0.937751	1.03842			0.423488	Q69Z99	0.905	0.891	1.065
		0.281374	Q8CAQ8	0.995326	1.04089	1.0101			0.423469	P84099	1.155	1.061	0.95
		0.280344	Q02357	0.924788	0.969575	1.00908			0.422819	P0DP26	1.067	0.993	1.044
		0.280294	Q8BSQ9	1.03912	1.01662	1.02987			0.422658	Q62384	1.085	1.023	1.026
		0.27972	P59325	0.972695	0.990703	1.001			0.422101	Q5SSI6	1.224	1.173	1.033
		0.279387	Q8R332	0.968958	1.04987	1.00806			0.422053	Q63850	0.989	0.983	0.98
		0.278947	Q8VHE0	1.03698	1.03254	1.00301			0.421842	Q6P5G6	0.946	0.998	0.891
		0.277717	Q8R1B4	0.985929	0.971425	1.01937			0.421744	Q6P542	1.047	1.073	0.938
		0.277389	Q61699	1.00741	1.00162	1.05152			0.4214	O08638	1.056	0.754	0.923
		0.275938	Q61152	0.892234	0.877331	1.25313			0.420561	P42669	1.065	0.991	0.925
		0.275748	Q9Z130	0.977414	1.11772	1.02249			0.419628	P35564	1.091	0.998	0.999
		0.274549	Q9ESZ8	1.03335	1.00719	0.96432			0.41896	O70400	0.944	0.974	0.953
		0.27451	Q99P31	0.996885	0.962899	1.10497			0.418919	P47911	1.058	1.04	0.938
		0.272553	Q9D787	1.01219	1.01002	1.04058			0.417582	Q3U319	1.187	1.007	1.04
		0.272251	Q01320	0.993969	0.965959	1.03842			0.416667	Q9R0Q4	1.301	1.078	1.07
		0.271981	Q6ZQ88	0.980991	1.0288	0.94162			0.416572	Q6ZPY7	0.984	0.992	1.079
		0.271889	Q99LP6	1.03273	0.964195	1.03306			0.416	P62852	1.104	1.108	0.98
		0.271754	Q9WV70	0.983644	0.991899	0.926784			0.415966	Q31125	0.931	0.897	0.95
		0.271186	P17679	1.01232	1.17938	0.938967			0.414435	P23116	1.055	1.05	0.989
		0.27037	Q62193	1.0315	1.04645	0.98912			0.414317	Q8VDP4	0.965	0.961	1.017
		0.269142	P06800	1.00204	1.029	1.02249			0.414305	Q80U70	1.106	1.06	0.971
		0.269018	Q4VA53	1.04629	1.05537	0.974659			0.414141	P52479	1.043	1.047	0.987
		0.268639	Q3TZZ7	1.05255	1.00943	0.934579			0.413249	Q8K558	1.054	1.006	1.069
		0.268145	O70310	1.008	1.03707	0.982318			0.412955	O35381	0.947	0.987	0.977
		0.26796	Q9QXS1	1.03651	1.00636	0.985222			0.412674	Q6PDN3	0.816	0.981	1.006
		0.267797	P14206	0.997508	0.96516	1.04058			0.411488	Q6PDQ2	1.025	1.004	0.982
		0.264563	Q9QYJ0	0.98907	0.961754	0.996016			0.411392	Q9CQH7	0.988	1.016	1.026
		0.263761	O55131	1.00672	1.02569	1.0101			0.41115	Q62189	1.164	0.992	1.031
		0.263699	Q9EQ61	0.958521	0.99975	0.982318			0.411082	A2BE28	1.033	0.916	1.143
		0.263636	P16254	1.01424	1.02198	1.0627			0.409704	Q9CYI4	1.19	1.142	0.971
		0.261905	Q6ZWU9	0.972296	0.905257	1.09649			0.409524	Q8C2K1	0.957	0.983	0.959
		0.260504	P60867	0.986075	1.06842	1.001			0.409138	Q61768	0.982	0.956	1.054
		0.260246	P70288	1.02171	1.04563	0.994036			0.40884	Q9CX00	0.934	0.932	0.974
		0.258706	Q9DB15	1.00171	1.01873	1.00301			0.408124	Q03267	1.178	1.088	1.028
		0.258621	P25206	0.975406	0.961918	1.01937			0.407756	Q9JIK5	0.993	1.025	0.978
		0.257778	Q9CQI7	0.985184	0.999374	0.983284			0.40708	P26323	0.844	0.881	0.929
		0.257463	Q61166	1.01351	0.918599	0.977517			0.40678	Q9CR51	0.914	0.907	1.103
		0.257426	P47968	1.01152	0.940083	0.995025			0.405882	Q921G6	0.905	1.012	1.013
		0.256897	Q9D6Z1	1.01779	1.00624	0.909918			0.40553	P59017	1.027	1.142	1.066
		0.256211	Q80X82	1.02689	1.03114	0.98912			0.404762	Q8BHS3	1.115	0.959	0.994
		0.255947	Q91ZW3	1.03288	1.03144	1.001			0.40404	Q99LT0	1.137	1.056	1.018
		0.255287	Q62167	1.0103	0.976092	1.04822			0.403909	P35922	1.062	1.051	1.025
		0.255006	Q8BTM8	1.02304	0.964839	0.924214			0.40367	Q8K0H5	1.127	1.163	1.05
		0.253406	P49586	0.96903	1.02155	1.00806			0.403537	Q9Z0H1	0.924	0.989	0.991
		0.253394	Q9ESP1	1.10633	0.972036	1.01937			0.402439	Q9JMH9	1.692	1.06	0.859
		0.251883	Q9ERU9	1.00979	1.00382	0.98912			0.401487	Q8CI11	1.111	0.968	0.968
		0.251515	Q8K363	1.05429	0.976092	0.956023			0.400881	Q9CRB9	1.081	1.043	1.055
		0.251055	P40124	1.0285	1.01629	1.001			0.4	Q61249	1.084	1.225	1.153
		0.251015	P33174	1.04945	1.03619	1.01937			0.4	Q65Z40	0.959	0.986	1
		0.250489	Q5XJY5	1.00744	0.945001	1.002			0.398693	O55128	1.211	1.042	1.003
		0.25	Q8CGP6	0.559455	1.0792	1.15207			0.398305	Q08943	0.868	1.051	1.037
		0.25	Q9D8I1	1.06061	1.01674	1.01833			0.397516	Q9CQ22	0.921	1.189	1.062
		0.25	Q9R0Q7	1.00973	0.99504	1.04603			0.397449	Q8VDD5	1.419	0.942	0.951
		0.249169	Q9D6T0	0.952714	0.940851	0.918274			0.39726	Q921I2	1.031	1.028	0.983
		0.247849	Q8BJW6	0.992722	0.950104	0.996016			0.396985	Q9CPW7	1.112	0.972	1
		0.247748	Q9D0B0	1.03255	0.980609	0.98912			0.396605	Q8BYW1	0.872	0.88	0.894
		0.247727	Q80X41	1.06445	1.04781	0.982318			0.396016	O08808	1.008	0.975	0.949
		0.247706	Q9JKX6	1.08717	1.01438	1.07411			0.394625	Q3TTY5	0.967	1.747	1.003
		0.246787	P18572	0.95171	0.989362	1.05932			0.394387	P70335	1.105	1.039	1.127
		0.245955	Q99JX7	1.0343	1.03023	1.02564			0.393096	Q8BYC6	1.227	1.049	0.991
		0.245192	P62242	1.03992	0.921732	1.08696			0.392982	Q9Z2D8	0.997	0.922	1.054
		0.244821	Q8JZM7	0.998788	0.967857	0.982318			0.392727	Q8BFY6	0.966	0.985	1.004
		0.244635	P20152	1.06001	1.0174	0.97561			0.392539	Q9CU62	0.978	0.973	0.976
		0.244477	P38647	1.01103	1.00162	1.0101			0.389313	Q9CZL2	1.338	1.213	1.141
		0.243243	Q6P5B0	0.942842	0.985539	1.05708			0.389121	Q9WTX8	1.236	1.214	1.042
		0.242485	Q8CCF0	1.0452	1.0054	0.965251			0.388747	Q61103	1.13	0.947	1.027
		0.242424	Q7M6Y3	0.955738	0.96973	1.12613			0.387719	P02535	0.907	1.172	1.042
		0.242308	Q8BK67	1.01361	0.96548	0.870322			0.386838	Q91X20	1.131	0.979	0.997
		0.241963	Q921F4	1.00614	0.966118	1.00604			0.386707	Q99L45	0.983	1.001	1.016
		0.241653	Q9D3E6	1.02758	0.960765	0.94697			0.386503	P31996	0.68	0.926	1.118
		0.241142	A2AGT5	0.992528	1.01938	1.02775			0.38647	Q8BRT1	1.24	0.975	1.032
		0.241071	Q62446	0.998195	0.968171	1.05708			0.385475	O88532	0.785	0.48	1.005
		0.240741	Q3UV17	1.09689	1.21138	1.38696			0.383367	Q9Z277	0.894	1.027	1.009
		0.240331	Q61990	0.981205	0.930501	0.996016			0.38273	Q9ESV0	0.92	1.008	1.024
		0.240175	Q9CXW3	1.03278	1.00334	1.08108			0.382075	Q8R050	1.076	1.015	0.969
		0.238671	Q9D1P4	1.00778	0.922174	1.03842			0.38171	P97384	0.879	0.906	0.965
		0.237721	Q9ESX5	1.0047	1.02559	0.930233			0.381579	Q64010	1.206	1.058	0.969
		0.237427	Q9DBY8	1.0288	0.959435	1.01937			0.380952	P10854	1.869	1.21	1.383
		0.237389	Q9D832	0.932217	0.965959	0.915751			0.380952	P10853	1.723	1.229	1.277
		0.237288	P54731	1.01226	1.10452	1.06157			0.380581	Q8CGB3	1.254	1.161	1.332
		0.236994	Q9CWK8	1.02844	0.968171	1.02669			0.380519	Q68FF6	0.788	1.148
		0.236443	Q9D2V7	1.00021	1.0079	1.00806			0.3795	Q6URW6	1.043	0.987	1.005
		0.235614	Q8CG47	1.00946	0.985539	1.01729			0.379217	Q8BSY0	0.948	1.026	1.044
		0.235521	Q91WN1	0.998084	1.01438	1.02564			0.379061	Q6A0D4	0.902	0.874	0.909
		0.235294	P57784	1.0158	0.945926	0.970874			0.378689	Q8CDG3	0.965	0.949	0.931
		0.234483	P39054	1.01303	1.01233	0.953289			0.378378	Q3UJB9	0.972	1.008	0.993
		0.233533	O08582	1.00661	1.0558	1.001			0.378151	P62315	1.122	0.92	1.051
		0.231674	Q9Z1T1	1.02435	1	1.02775			0.37766	P35980	1.071	1.039	0.891
		0.231293	Q9CZY3	0.981941	0.916084	1.02249			0.377193	O35207	1.249	1.052	1.006
		0.230964	Q62433	1.05191	1.07451	1.04712			0.375959	P28656	1.283	1.049	0.979
		0.230769	Q8CHH9	0.868037	0.994781	1.00908			0.3756	Q7TMY8	1.023	0.989	1.037
		0.230114	Q9JHJ0	1.03031	1.01438	0.935454			0.375427	Q8R081	1.113	0.995	1.015
		0.230088	P97310	0.986265	1.02663	1.01317			0.373494	Q9WV55	1.029	0.993	1.032
		0.229323	P12970	0.984492	0.976388	1.04167			0.372881	P62317	1	0.97	1.025
		0.228216	O09106	0.981422	1.04296	0.960615			0.371212	Q00623	1.282	1.007	1.314
		0.227129	P28352	0.989197	0.943131	1.0352			0.371084	P32067	1.027	0.999	1.029
		0.225941	Q9D883	1.04588	0.895893	0.855432			0.370909	Q8VBT9	0.932	0.947	1.087
		0.225405	Q8JZQ9	1.00975	1.01048	1.03734			0.369565	Q61210	1.046	1.002	0.98
		0.225	Q61599	1.00536	0.938533	0.985222			0.369048	Q8BV49	0.834	0.928	0.928
		0.2249	P97371	0.979251	0.937555	1.03734			0.368984	Q08024	1.009	0.948	0.984
		0.224371	Q9D0F3	1.03601	1.00955	0.968054			0.368321	Q8CIN4	0.985	0.983	0.985
		0.22315	P48722	0.935994	1.03012	1			0.367171	Q3UW53	1.014	0.993	0.941
		0.222541	Q920B9	1.00938	0.961754	0.999001			0.366712	Q61183	1.145	1.005	1.234
		0.222386	P54276	0.997786	0.988822	0.974659			0.365971	Q7TMK9	1.047	1.002	0.991
		0.222222	Q9D7A6	1.05225	0.896162	1.0101			0.365854	Q8BH97	1.768	1.232	1.128
		0.221198	Q80UU9	1.0576	1.06026	0.949668			0.365682	Q80Y83	0.938	1.053	1.022
		0.22069	P62843	0.961131	0.948665	1.00503			0.365644	Q80XQ2	1.136	0.744	1.078
		0.220608	Q1HFZ0	1.02298	1.047	1.01317			0.365269	Q8BHG9	0.892	0.998	1.022
		0.219907	P35821	1.04873	1.11576	0.943396			0.364379	O88487	1.146	1.058	0.99
		0.219424	O35658	1.01375	1.00838	1.07991			0.364086	P36916	0.765	1.043	1.089
		0.219243	Q8VDJ3	1.02831	1.0121	1.00705			0.363636	Q9D706	1.063	0.963	0.939
		0.218543	Q9CPW4	1.00804	0.99097	1.04167			0.363309	Q62318	1.087	0.975	1.026
		0.216917	P07901	0.985341	0.914924	1.07066			0.362374	P06537	1.005	1.084	1.091
		0.216893	Q9Z1Z0	1.04791	1.07876	1.00604			0.361582	Q99JR8	1.042	1.017	0.953
		0.216867	Q505F5	0.997598	0.999122	0.95511			0.361522	Q3UPF5	1.06	1.182	1.042
		0.216612	Q61656	1.00571	0.928416	1.03734			0.360595	Q8BX09	1.037	0.993	0.979
		0.216	P62900	1.01212	0.890941	1.00604			0.360563	Q9CVD2	0.991	1.002	0.998
		0.215094	P14685	1.00969	0.986091	1.01112			0.359962	Q8CCP0	1.025	0.972	0.999
		0.215054	Q91VW3	0.965914	0.9899	0.97561			0.359756	Q9CXG3	1.039	1.115	0.961
		0.214953	P01837	0.948312	0.893441	0.988142			0.35873	Q8BJU0	1.08	1.048	1.002
		0.214088	P11499	0.99543	0.942942	1.10254			0.358309	Q8C2K5	1.026	1.004	1.045
		0.213953	Q9CQD1	0.965145	0.878574	1.001			0.358069	P70336	0.982	1.038	1.033
		0.213523	Q9EPU0	1.01683	0.984008	1.01833			0.357022	Q8N7N5	1.097	1.196	1.154
		0.213068	Q91WK2	0.994137	1.01796	1.02145			0.356913	P08226	0.914	1.042	1.232
		0.212835	O35638	0.980215	1.03851	1.0101			0.356843	Q9ES52	1.043	0.992	0.963
		0.211364	P62192	1.00392	1.01707	0.993049			0.356371	Q07076	1.025	0.97	0.993
		0.210976	Q6P2K6	0.913508	1.01095	1.03627			0.355613	A2AL36	0.734	0.951	0.797
		0.210821	Q6DFW4	1.03018	1.00648	0.925069			0.355346	Q9JJZ4	0.877	1.422	1.031
		0.210309	A2A432	0.937675	1.0533	1.0142			0.354067	Q9DD18	0.938	1.075	1.004
		0.210027	Q9Z2I0	0.984278	1.06289	0.981354			0.354037	Q3B7Z2	0.916	1.04	0.965
		0.20979	P27661	0.982306	1.09017	1.08696			0.353417	Q6A0A9	1.325	1.06	0.942
		0.209632	Q9CX56	1.00787	0.941425	1.04712			0.353053	Q61749	0.989	1.042	0.932
		0.209581	Q9D554	1.00886	1.00873	0.95057			0.352834	Q9JL26	0.994	0.96	0.981
		0.209366	P26039	1.01602	0.962246	1.00301			0.352657	Q921F2	1.061	0.976	1.026
		0.20916	P20029	1.12934	0.99491	1.0142			0.35249	O70439	0.845	0.938	1.015
		0.209091	Q91VU7	1.01787	1.0596	1.05708			0.351955	Q3UND0	0.905	0.972	1.056
		0.20765	P29391	0.734129	0.978004	1.16822			0.351648	Q8BTW3	0.871	0.91	1.061
		0.207131	P46061	0.972871	0.973853	1.07066			0.350877	P47955	1.074	1.045	0.988
		0.207059	Q60972	0.993391	0.959435	1.02249			0.349515	Q922S8	1.692	1.132	0.973
		0.204833	Q9WU78	0.997776	0.971272	1			0.348813	Q8BIW9	1.124	1.241	1.471
		0.204748	D3Z7P3	1.01798	0.985539	0.986193			0.348718	Q09014	0.988	1.004	0.884
		0.204444	O70251	0.980382	0.896968	1.05932			0.348624	Q6WVG3	1.099	1.031	1.015
		0.204327	P31324	0.985773	0.998871	1.03093			0.347059	Q9QYJ3	1.072	1.279	1.089
		0.204188	Q9DCE5	1.04043	0.986504	0.95057			0.346269	Q8C0L0	0.917	0.951	0.961
		0.203883	P62806	0.897015	1.09408	1.30719			0.345833	Q9D8Y0	0.998	0.899	0.925
		0.202555	O70194	1.01199	1.01784	1.01317			0.34542	Q8BHN1	0.592	0.725	1.13
		0.202439	Q922R5	1.0328	1.2729	0.915751			0.345406	Q5BLK4	1.214	1.13	0.984
		0.202381	Q9CX34	1.02419	0.924792	1.00806			0.345277	Q922Q8	1.06	0.992	0.941
		0.201493	P56395	0.905464	1.06175	1.02669			0.345185	G5E870	1.017	1.075	1.005
		0.200957	Q8BWG8	0.990802	1.01025	1.00301			0.345029	Q922V4	0.965	1.024	1.024
		0.199519	Q99JT2	1.02201	1.03433	1.02669			0.344961	Q569Z5	1.015	1.003	0.966
		0.199461	Q8K1M6	0.987356	1.00407	0.988142			0.344737	Q921N6	1.108	1.1	0.958
		0.199446	Q9QYA2	1.05578	1.0359	1.01523			0.344564	P69566	1.064	0.887	0.998
		0.199234	P13634	0.827782	0.942942	0.887311			0.344156	O70591	0.895	0.995	0.942
		0.197216	Q8C1B7	0.993371	0.905257	0.996016			0.344059	Q8CGE8	1.074	0.672	0.872
		0.196809	Q3UEB3	1.02935	1.02058	0.996016			0.343886	P37913	1.085	1.11	1.029
		0.196594	P63017	1.01459	0.952233	1.07759			0.34384	O35609	1.181	1.035	1.031
		0.196319	Q9CSU0	0.992782	0.988687	0.987167			0.343558	Q9WTX5	0.993	0.951	1.021
		0.196154	P13020	1.00343	1.05985	0.933707			0.343402	Q7TQK5	0.951	1.002	0.957
		0.195946	P46467	1.00825	1.00504	1.1236			0.342916	Q9JI11	0.92	0.999	0.969
		0.195035	Q3TIX9	0.945997	1.06387	0.972763			0.342912	Q9WV80	0.996	0.948	0.99
		0.194704	Q8BMF4	1.02181	1.06975	1.03842			0.342508	P35550	0.986	1.022	0.959
		0.194617	P54823	0.992319	1.07413	1.01626			0.342466	Q9CQX2	0.923	0.915	0.954
		0.194539	P25444	0.952718	0.927994	1.0627			0.341935	P31230	1.027	1.022	0.988
		0.193291	Q3U9G9	1.03654	0.987327	0.977517			0.341691	Q80TP3	0.911	1.012	0.979
		0.193103	Q9QZE7	0.980117	1.04051	0.890472			0.341463	Q64727	0.962	1.028	1.034
		0.191919	P47962	1.00576	0.928205	1.05708			0.34141	O88508	1.113	0.961	0.984
		0.191874	P36552	0.986702	1.00491	1.0352			0.33945	O54825	1.04	0.924	1.09
		0.191436	P63037	1.00363	1.01037	1.05374			0.338583	B9EJ86	1.046	1.164	1.038
		0.191336	Q01730	1.00051	0.950639	0.967118			0.338527	Q61216	1.038	1.03	1.093
		0.191176	Q99PT1	0.990275	0.992822	1.04493			0.338264	O88379	1.005	0.996	0.935
		0.191136	Q3UM45	1.02099	1.03144	1.01729			0.338235	P84228	1.54	1.586	1.252
		0.190955	Q9WVA4	1.0326	0.932351	1.001			0.337838	Q9JLI8	1.031	0.964	0.947
		0.190196	Q8BTS4	1.04584	1.06026	1.01626			0.337679	Q04750	1.168	1.029	0.879
		0.190123	O70172	0.963929	1.12773	0.95057			0.337413	Q9D0N7	1.196	1.231	1.003
		0.188889	P55302	0.98596	0.941425	0.985222			0.337165	Q99KY4	0.998	1.037	0.993
		0.187994	P17156	1.02165	1.08713	1.04493			0.337079	P99028	1.109	1.069	1.057
		0.187856	P24270	0.979888	1.00124	1.00301			0.336788	Q8BTT6	1.205	0.966	1.003
		0.187302	O35887	1.00582	1.03736	0.994036			0.336717	Q925I1	1.028	1.025	0.962
		0.187192	Q62465	1.0092	1.04709	1			0.336516	Q9D8E6	1.161	1.045	0.932
		0.187032	P08113	1.14483	1.00932	1.02249			0.336336	Q3UI43	1.006	1.003	1.244
		0.186992	Q9CQV8	0.999313	0.9899	1.07991			0.336323	Q61878	0.916	1.24	0.681
		0.186828	Q8BH15	0.894521	0.944815	0.997009			0.335404	Q3UM18	0.925	0.973	0.939
		0.186352	Q04447	1.01959	1.09481	1.05374			0.334837	P56960	0.952	0.952	0.995
		0.186207	Q9D2M8	1.07373	0.995557	1.09409			0.334728	O08663	1.01	1.066	0.994
		0.186047	P61021	0.94437	1.18991	0.995025			0.334385	Q9DBR1	0.924	0.984	1.026
		0.186047	Q923D4	0.992024	0.986916	1.01833			0.3337	Q6PFD9	0.972	0.989	0.977
		0.185185	P39749	0.978401	0.975201	1.00908			0.33365	P53569	0.999	0.898	0.957
		0.183962	P53994	1.04116	1.03364	1.04603			0.333333	P70662	1.203	0.996	0.949
		0.183673	P70318	1.00434	0.980609	1.08225			0.333333	Q9CR00	0.819	0.982	0.957
		0.183193	Q99MN1	0.998812	0.976831	1.02041			0.333333	Q9CQY1	0.684	0.886	0.902
		0.182741	P50580	0.998295	0.930501	1.01523			0.333028	O88783	0.744	0.984	0.983
		0.18254	P62320	1.00437	0.947211	1.02354			0.33059	Q9D0E1	1.208	1.077	1.028
		0.181549	Q62261	1.03727	0.966118	0.987167			0.330033	P47941	0.943	0.994	0.965
		0.180723	P48771	0.97471	1.04554	1.04167			0.329078	P28740	1.001	1.029	1.044
		0.180556	P35278	0.951159	0.960765	1.05485			0.328571	Q8CHG3	1.043	1.103	1.03
		0.180017	Q8BHG1	1.01954	1.00636	1.02881			0.328339	Q80TV8	1.217	1.165	1.067
		0.179487	P35441	1.04679	0.930294	0.763359			0.327316	Q60520	0.977	0.936	0.99
		0.179487	Q3U7R1	1.03071	1.02326	1.00301			0.327014	Q922D4	0.962	0.991	1.011
		0.179396	Q9CWL8	1.03715	0.941425	1.06157			0.326531	Q61335	1.009	0.923	1.069
		0.178167	P25799	0.985128	1.05417	1.01937			0.326087	Q9CPR4	1.26	1.111	0.945
		0.177177	Q6A026	1.01046	1.0174	0.992063			0.325967	Q9CQE5	0.965	0.966	1.122
		0.177171	Q80X90	1.05721	1.04508	0.937207			0.325817	P46935	0.988	1.06	0.911
		0.176101	O35286	1.00064	0.9854	1.00503			0.325069	Q8R1N4	0.915	0.961	1.041
		0.175732	Q9WTP6	1.01551	1.01796	1.03093			0.324961	P04104	0.921	1.905	1.127
		0.174863	P42209	0.972636	0.901696	0.917431			0.323258	Q8CG48	1.005	1.084	1.04
		0.174434	Q8BX17	0.969358	1.02621	0.961538			0.321932	Q8VE88	1.297	0.868	1.109
		0.1744	Q8BMA6	0.998374	0.973099	1.03093			0.321538	Q501J6	1.095	1	1.024
		0.17433	Q9JLV6	1.0246	0.956736	1			0.321224	Q8R1Q8	0.912	1	0.969
		0.174014	P49717	0.984544	0.952409	1.03413			0.320755	P83882	1.776	1.105	1.027
		0.172757	Q9QZH3	1.06833	1.05373	1.07296			0.320442	P60762	0.989	0.971	1.009
		0.172652	P26450	1.05323	1.28762	1.01215			0.320093	Q7TN29	1.036	0.969	1.006
		0.172082	Q80Y81	0.993155	0.941615	0.985222			0.319797	Q8C854	0.914	1.07	0.858
		0.170478	Q8K0E8	0.982999	0.954676	0.851789			0.319605	Q8BSP2	2.4	1.669	1.549
		0.170213	Q9CZW5	1.01362	1.00174	1.01626			0.319288	Q9JKY5	0.925	0.94	0.905
		0.169903	Q923D2	0.955177	0.987464	1.01112			0.318985	Q62448	0.968	1.016	0.953
		0.169631	Q8BJS4	1.03857	1.00285	0.970874			0.318681	Q922P9	0.928	0.964	1.027
		0.169283	P33609	0.981792	1.05699	0.967118			0.318033	Q9CX86	1.206	1.088	1.014
		0.168822	Q8K2Z4	1.02232	0.966118	0.985222			0.317886	Q3UPL0	1.001	0.969	0.965
		0.168595	B2RPV6	1.01419	0.920622	0.820345			0.317241	Q9CZX8	1.124	1.092	0.932
		0.168099	Q6NS46	1.02811	0.984427	0.959693			0.316981	Q8VH51	1.097	1.009	0.851
		0.168	Q9DCG9	1.00544	0.908723	1.02459			0.315866	Q80UZ2	0.865	1.037	1.001
		0.167355	Q9WUM3	0.995168	0.893716	1.06157			0.315545	Q9ES28	0.956	0.993	1.121
		0.166667	P97351	0.982576	0.959268	1.03199			0.315315	P43024	1.101	0.957	0.996
		0.166667	Q91YW3	1.07281	1.06889	1.02775			0.315217	Q9CZT6	1.05	0.961	0.976
		0.166667	Q9CXY6	1.01431	0.990302	1.03413			0.314917	Q60864	1.167	1.032	1.028
		0.166352	P52293	0.990344	0.988687	1.03734			0.314685	Q9CY50	0.979	0.906	0.928
		0.165049	Q9CQQ8	0.977121	0.959769	0.968054			0.314417	Q99NB9	0.973	1.008	0.997
		0.164804	Q99KV1	1.03277	1.1006	1.02459			0.314314	Q9JKR6	1.013	0.949	0.845
		0.163683	O35218	1.01406	1.11813	0.878735			0.314024	Q9JJ00	1.051	0.92	0.96
		0.163482	Q99LD4	0.964804	0.927148	0.97371			0.31388	Q99ME9	0.979	1.028	0.964
		0.162963	P14148	0.970842	0.9004	1.08814			0.313776	Q8R0F6	1.176	1.001	1.072
		0.162791	Q8C0I1	0.97813	0.994131	1.02881			0.313684	P26369	1.097	1.005	0.888
		0.162738	Q5SW19	1.00003	1.029	1.04167			0.313501	Q9DBG5	1.089	1	0.925
		0.162637	Q78PY7	1.0337	0.992691	1.00604			0.313317	Q4KWH5	1.111	1.07	0.816
		0.162584	P70333	1.02028	1.04907	0.995025			0.313291	Q922H9	1.064	1.117	0.919
		0.162353	Q60973	0.966852	1.00767	1.01317			0.313187	Q9D4J7	1.062	1	1.01
		0.161228	P63328	0.983843	0.945186	0.884173			0.313043	P99027	1.092	1.067	0.95
		0.161145	Q8VBZ3	0.974395	0.974004	1.03306			0.312785	Q9JHI7	0.878	1.049	1.205
		0.161123	P35123	1.00131	1.08073	1.01626			0.3125	P19536	1.065	1.043	1.011
		0.160784	Q9QZ23	1.03784	1.0359	0.94162			0.312354	Q80VD1	0.935	0.954	0.953
		0.160681	Q923T9	0.970022	1.01729	1.10619			0.310924	Q91VH2	1.005	0.948	1.101
		0.160671	Q80UM7	1.00604	0.985539	1.03413			0.31066	P08775	1.135	1.091	1.054
		0.15917	Q8CDN6	0.982196	0.974903	0.959693			0.310484	Q9CPS7	1.261	1.134	0.965
		0.158798	Q9D6Y7	1.0332	0.964518	0.977517			0.309748	P29341	1.087	1.016	0.949
		0.158654	P35279	0.997212	1.02485	0.996016			0.309651	Q61188	1.066	0.98	0.916
		0.158508	P56399	0.982945	0.985677	1.02249			0.309198	Q9D2E2	0.87	1.017	1.138
		0.158392	P47226	0.995614	0.962736	0.906618			0.309168	Q61823	0.962	0.929	1.072
		0.158351	O89053	1.01927	0.941615	1.01833			0.308689	P70388	1.075	1.024	1.08
		0.157407	Q8CGC7	1.0021	0.999499	1.0101			0.30842	Q9QY06	0.991	0.901	1.02
		0.156863	Q9CQE6	0.979881	0.991899	0.978474			0.307992	P97797	1.092	1.076	1.039
		0.156863	Q9CY02	0.807134	0.96532	1.18906			0.307826	Q8BMK4	0.949	0.95	0.978
		0.156863	Q9D898	1.03688	1.05741	1.05597			0.307292	Q61462	0.889	1.039	1.004
		0.15683	P35235	1.0161	0.980465	0.993049			0.306823	P11276	0.845	1.006	1.173
		0.15677	Q8VE37	1.04152	1.02527	1.04603			0.306667	Q78ZA7	1.033	1.078	1.021
		0.156303	P29351	1.01741	0.957754	1.01626			0.305556	Q8BMJ3	1.195	1.181	1.067
		0.155763	P26516	0.987678	0.950104	1.02564			0.305556	Q60872	1.13	1.127	0.929
		0.154982	P53810	1.00536	1.00885	1.001			0.305556	P13864	1.111	1.026	0.964
		0.154976	Q8BNV1	1.01391	1.06183	1.13379			0.304826	A3KGF7	0.875	1.052	0.997
		0.154717	Q80SW1	1.08563	1.02694	0.977517			0.304688	P0C0S6	0.957	0.931	1.033
		0.154639	Q6ZQI3	1.06559	0.959101	0.971817			0.303823	Q8CE96	1.18	1.045	1.012
		0.153543	Q9Z0H4	0.981242	0.922174	0.951475			0.303815	O35930	0.95	0.928	1.046
		0.153488	Q91V41	1.00547	0.996968	1.04822			0.302564	Q6A028	0.943	0.971	0.955
		0.153409	Q9DCS9	0.974776	1.08432	1.01112			0.302021	Q61316	1.088	1.015	0.97
		0.151886	Q8R5H1	0.95907	0.995557	1.05597			0.300912	Q9ERN0	1.229	1.013	1.176
		0.151448	O35737	1.00553	0.963061	1.00705			0.300806	P59328	1.024	0.996	1.029
		0.151361	Q80UP5	1.01194	1.09692	1.01626			0.300601	Q6NZC7	0.929	0.954	0.975
		0.15103	Q8VEJ9	1.04908	1.04425	1.05485			0.300508	Q60875	1.053	0.922	0.957
		0.150943	Q921H8	1.03449	1.03463	0.995025			0.300412	Q9QY76	1.068	1.025	0.945
		0.149606	Q03958	1.01262	0.991236	1.02041			0.300395	Q9CRA9	0.94	0.976	1.08
		0.149584	P42208	1.02171	0.982743	1.0846			0.300169	Q02395	0.933	1.045	0.916
		0.149321	O88685	1.0084	0.989093	0.999001			0.299213	Q8K2D3	1.364	1.019	1.077
		0.148472	P30416	0.9948	0.975499	1.06045			0.299029	Q61466	0.907	0.978	0.926
		0.148463	P16546	1.04193	0.984845	0.970874			0.29902	Q9CZM2	1.267	1.078	0.987
		0.148352	P09528	0.69779	0.97624	1.22399			0.297556	Q91YR7	1.007	1.01	0.968
		0.14823	O35857	0.995109	0.993609	1.00402			0.297365	B1AZI6	1.042	0.985	1.03
		0.148148	P62908	0.98549	0.953809	1.05485			0.29717	Q9DBG7	1.079	1.092	0.975
		0.148089	Q99LE6	0.99127	1.06158	1.05263			0.296559	Q3UMY5	0.825	0.929	0.923
		0.147465	P63073	1.04457	0.911622	1.02145			0.296512	Q9R1K9	1.1	0.953	0.967
		0.146739	Q9CPU0	0.993687	0.998744	0.998004			0.295918	Q62426	0.956	0.999	0.963
		0.14604	Q9D8U8	1.0165	1.03134	0.993049			0.295515	Q61081	1.166	1.02	0.981
		0.146032	O70252	1.03115	1.0137	1.01215			0.295276	Q99N84	0.987	1.031	0.954
		0.145631	P63024	0.997653	1.0811	0.996016			0.295154	Q9D2G2	0.996	1.053	0.993
		0.145349	Q3THE2	1.04551	1.08375	0.914913			0.29491	Q9R190	1.024	1.036	1.004
		0.145349	Q9DCJ5	1.03289	1.04727	1.0101			0.294737	Q69ZQ2	1.32	1.006	0.941
		0.145161	Q9R1T4	1.02515	1.00223	0.987167			0.294715	Q6PDL0	0.891	0.923	0.995
		0.145105	O08553	1.01073	1.03947	1.03199			0.294665	Q64511	0.922	0.998	0.957
		0.145038	P08103	1.00049	1.162	1.10865			0.293413	Q99LL5	0.944	0.943	1.032
		0.144928	P62858	1.01268	1.03144	1.00908			0.293103	Q9Z1F9	1.026	1.007	1.022
		0.144886	P24452	0.98415	0.967857	0.956023			0.292788	Q80UP3	0.942	0.761	1.018
		0.144674	P48025	1.03438	0.99684	0.998004			0.291417	Q8BKZ9	1.081	1.067	1.092
		0.144654	Q8BMC4	0.925045	0.956224	0.994036			0.291405	P56671	1.23	1.039	0.931
		0.144476	Q99JB2	0.986058	1.01982	1.0142			0.291159	Q60855	1.073	0.893	0.922
		0.144476	Q9D880	1.00514	1.00407	1.04384			0.291045	Q99KJ8	0.984	0.993	0.972
		0.14433	Q6ZWN5	0.980573	0.919951	1.05152			0.291026	O55106	1.127	0.925	0.955
		0.143243	Q9CR16	1.0002	0.964357	1.0627			0.290859	Q9DCH4	1	1.036	1.023
		0.142544	Q64378	1.0324	1.01359	1.0352			0.290708	Q62018	1.082	0.954	1.063
		0.142308	P00920	0.854601	0.881025	0.981354			0.290323	Q9CR57	1.113	1.018	0.943
		0.142241	Q61205	0.952749	0.976831	0.951475			0.290058	Q9CW03	0.955	1.004	0.983
		0.142105	Q9JK81	0.916416	1.03294	0.937207			0.289474	Q9JJU8	1.027	0.984	0.963
		0.141732	Q91V12	1.03638	1.03274	1.02145			0.2891	P51943	1.235	1.184	1.165
		0.141204	Q99KK2	1.04276	0.970349	0.938086			0.28869	Q7TPV4	1.053	1.039	0.984
		0.140794	P48758	0.992232	0.959101	0.938967			0.287938	P62918	1.219	1.086	0.981
		0.140741	P62911	1.01767	0.922174	1.04603			0.287724	Q8VDF2	1.037	1.074	1.053
		0.140221	P53811	0.990094	0.934978	1.05597			0.287425	O08692	0.814	1.385	1.336
		0.139949	P31938	1.01641	0.987736	1.01833			0.28739	Q9QYS9	1.076	1.039	0.95
		0.13986	P62267	1.00828	0.864854	0.915751			0.287179	O55022	0.832	0.931	0.994
		0.139535	Q62422	0.99612	0.976092	0.968992			0.287006	Q60953	0.964	0.968	1.019
		0.139241	Q9JIQ3	1.06063	0.988552	1.02145			0.286996	Q8C2Q3	1	0.933	1.005
		0.138714	Q8CCJ3	1.02035	1.00588	0.979432			0.285714	P47964	1.179	1.092	0.865
		0.13764	P60335	0.974872	0.966436	1.0101			0.284553	Q6ZWV7	1.29	1.135	0.895
		0.137119	Q9D0R2	1.01032	0.960434	1.01626			0.283951	P29595	1.063	0.995	1.036
		0.136691	Q8VBT0	0.97767	0.998366	0.996016			0.283871	Q9D0L8	0.913	0.961	0.965
		0.136276	O35344	1.01726	1.0222	1.06383			0.283784	P14115	1.075	1.013	0.942
		0.136187	Q8BHJ5	0.994588	0.874487	1.00503			0.283133	Q9CQ18	1.061	1.019	1.031
		0.136054	O88712	0.998673	0.992954	0.995025			0.282828	Q9D0B6	0.93	0.994	0.959
		0.136017	Q9EPU4	0.977489	0.942753	1.00908			0.282468	Q8C142	0.861	1.02	0.954
		0.135521	A2AN08	0.981574	1.0666	1.04603			0.281374	Q8CAQ8	0.974	0.983	1.018
		0.135107	P17426	0.969901	1.05451	1.00604			0.280344	Q02357	0.883	1.433	1.161
		0.134921	Q9D8V0	1.02045	0.995685	1.07066			0.280294	Q8BSQ9	0.94	1.023	1.004
		0.134831	Q8VEE4	1.01021	0.957585	0.99108			0.27972	P59325	1.033	0.999	1.012
		0.134293	Q91W90	1.09771	0.947758	1.01523			0.279661	Q9CQ36	0.886	0.807	1.18
		0.133333	Q9D0R8	1.02905	1.02725	0.979432			0.279518	Q9DC28	1.268	1.024	0.85
		0.133136	Q9DAR7	1.00861	0.936174	0.985222			0.279387	Q8R332	1.102	0.975	0.998
		0.13308	Q9R1P4	1.01991	0.986779	1.05374			0.278947	Q8VHE0	0.974	0.946	0.971
		0.133018	Q8CFQ3	0.968333	1.02305	0.985222			0.278607	Q99K43	0.947	1.078	0.934
		0.132812	P62984	0.960011	0.879192	0.827815			0.277717	Q8R1B4	1.004	0.988	0.966
		0.132438	Q9DAW6	1.09129	1.03745	0.925926			0.27762	Q9DCA5	0.863	1.116	1.02
		0.132353	Q9Z0X1	0.983397	1.02725	1.04058			0.277389	Q61699	1.159	1.045	1.048
		0.132258	O35593	0.990704	1.00334	1.05152			0.276215	Q61187	0.951	0.943	1.016
		0.132214	Q3TXS7	1.00763	0.977125	1.01523			0.276119	O35465	1.001	1.008	1.003
		0.132137	Q9JMH6	0.998458	1.08727	1.04167			0.275938	Q61152	1.317	1.032	0.949
		0.131429	Q9CPP0	1.00049	1.03522	1.05374			0.275763	Q8VDP3	0.924	0.963	1.029
		0.130952	Q9JI46	1.04261	1.0662	0.982318			0.275748	Q9Z130	0.983	1.165	0.995
		0.130178	Q8BK64	1.00723	0.996456	1.02987			0.275168	P70452	0.942	0.925	0.931
		0.130159	Q6ZWX6	0.992508	1.00755	1.03413			0.274549	Q9ESZ8	0.995	0.954	0.975
		0.130045	Q9CZE3	0.990197	0.943694	1.04932			0.27451	Q99P31	1.144	1.063	1.042
		0.129568	Q9CWY8	0.996831	0.976388	1.08932			0.273469	Q2TPA8	0.932	0.989	1.016
		0.129032	Q9D6J6	1.00025	1.07107	1.03627			0.272553	Q9D787	1.22	1.022	1.007
		0.128713	O70404	1.0083	0.953111	1.00806			0.27234	Q9QY36	1.037	0.967	0.969
		0.12844	P46638	0.99939	0.93657	1.00705			0.272251	Q01320	0.996	1.184	0.938
		0.127907	P20491	1.06388	1.01404	0.99108			0.271981	Q6ZQ88	1.064	1.05	1.016
		0.127319	P11881	1.079	1.13109	1.05708			0.271889	Q99LP6	1.023	1.011	0.943
		0.126551	Q01853	1.00465	0.923489	1.00908			0.271754	Q9WV70	1.077	1.03	1.008
		0.126531	P63101	1.00763	0.942942	0.974659			0.271429	Q9WV60	1.407	0.99	0.913
		0.126204	Q9EPL8	1.00605	0.990436	1.07181			0.271186	P17679	1.257	1.069	1.069
		0.12537	P11103	0.983837	0.956566	1.01215			0.27037	Q62193	0.997	1.019	1.034
		0.12381	P62897	1.03401	1.01607	0.997009			0.269939	Q9D187	1.131	0.957	1.139
		0.123711	Q9WVA2	1.1233	1.05146	1.05597			0.269142	P06800	0.864	0.926	0.987
		0.123515	Q9Z1Q9	1.01044	0.9854	1.01112			0.269018	Q4VA53	0.958	0.964	1.047
		0.123377	Q80ZV0	0.948702	0.98719	1.04384			0.268639	Q3TZZ7	0.957	0.995	1.028
		0.123348	Q8VDM4	1.00343	0.998744	1.01626			0.268444	Q8K284	1.301	0.859	1.166
		0.12311	Q8BH74	1.00966	1.00967	1.05374			0.268416	Q8VE18	1.21	0.985	1.187
		0.122857	Q9R1T2	1.00634	0.988416	1.00705			0.268145	O70310	1.163	1.106	1.051
		0.122523	P17225	0.983979	0.975052	1.00402			0.26796	Q9QXS1	0.944	0.944	0.984
		0.122195	Q571I9	1.02309	0.964839	0.962464			0.267797	P14206	1.089	1.064	0.965
		0.122093	P63028	0.990955	0.934176	1.04932			0.26738	Q69ZR2	1.089	1.001	1.068
		0.121951	Q9CQ69	1.04357	1.04061	0.970874			0.267327	Q9CWN7	0.924	0.999	1.072
		0.121795	P62983	1.00245	0.845029	0.992063			0.267016	Q9DCA2	1.163	1.023	1.025
		0.121685	P10404	0.938497	1.00683	1.00806			0.266904	Q9CY21	0.859	1.049	0.94
		0.121495	Q8R3C0	1.02545	0.995943	1.05374			0.265583	Q9QZQ8	0.931	0.952	1.034
		0.120766	Q8BQM4	0.994223	1.07549	1.00908			0.265372	Q8WTY4	1.038	0.966	0.998
		0.120301	Q9DBT5	1.1198	1	0.996016			0.264563	Q9QYJ0	1.081	1	0.988
		0.120066	P23475	1.00859	0.912574	0.970874			0.264151	Q99LY9	0.993	0.948	0.966
		0.12	P33611	1.05777	0.980034	1.01626			0.263761	O55131	0.977	0.954	1.001
		0.12	Q9D0M3	0.975845	1.04799	1.001			0.263699	Q9EQ61	1.012	1.047	1.013
		0.119874	P47802	1.04045	0.940083	0.940734			0.263636	P16254	1.007	0.914	0.954
		0.119171	P49138	1.05686	1.0239	1.04712			0.262921	Q3TDN2	1.117	0.985	0.998
		0.119171	Q9QUI0	1.00311	0.92651	1.002			0.261905	Q6ZWU9	1.058	1.028	0.957
		0.119141	P25911	1.05041	1.01199	1.03199			0.260504	P60867	1.035	1.03	0.977
		0.118993	Q9D8N0	0.976729	1.01607	1.0582			0.260246	P70288	1.002	1.006	1.024
		0.118881	Q60604	1.14078	0.974304	0.876424			0.258706	Q9DB15	0.867	1.073	0.888
		0.118841	O70133	0.983514	0.937751	1.00806			0.258621	P25206	1.052	1.04	1.022
		0.118825	O35598	0.982677	0.984845	1.01215			0.257778	Q9CQI7	1.027	0.979	0.986
		0.118451	Q5FWK3	0.99357	1.00467	0.992063			0.257576	Q9CQJ6	1.176	0.983	0.96
		0.118421	P62270	1.0048	0.895893	1.01833			0.25753	A2A8U2	0.834	0.94	0.905
		0.118353	Q9JHW4	1.05968	1.07428	0.962464			0.257463	Q61166	1.027	1.009	1.003
		0.118129	Q9DCD2	1.02403	0.912337	0.946074			0.257426	P47968	1.006	1.024	1.044
		0.117409	P61982	0.983959	0.952585	1.03413			0.25731	Q9R1X4	1.103	1.188	1.017
		0.117021	Q921L3	1.002	0.966277	1.00301			0.256897	Q9D6Z1	0.915	0.99	0.973
		0.116732	Q8K4I3	1.0276	0.96532	0.986193			0.256211	Q80X82	0.97	1.061	1.041
		0.116635	Q8BHD7	1.00373	0.916775	0.978474			0.256075	Q99J45	0.932	1.026	1.063
		0.116631	P62631	0.687191	1.05093	0.992063			0.255947	Q91ZW3	0.985	1.005	0.982
		0.116476	Q9JKF1	1.0148	1.02736	1.04275			0.255814	Q64523	1.956	1.109	1.263
		0.116343	P22907	0.914793	0.960268	1.02145			0.255618	Q3UE37	1.074	0.831	0.933
		0.116022	Q8R2Y8	1.0128	0.970194	0.986193			0.255287	Q62167	1.041	1.042	0.967
		0.115942	P29699	1.27817	1.0846	1.21655			0.255006	Q8BTM8	0.945	0.965	1.022
		0.115663	Q8BK72	1.06329	0.996328	1.07527			0.253406	P49586	1.023	1.065	1.057
		0.115625	Q922Q4	1.01615	1.15417	0.944287			0.253394	Q9ESP1	0.957	0.908	0.849
		0.115279	P70398	0.993499	1.00037	0.986193			0.253305	Q8VDC1	0.999	1.199	0.475
		0.115152	P35979	0.978845	0.973552	1.05932			0.252896	Q80U30	1.134	1.072	1.011
		0.115132	Q9QUG9	0.982417	1.03639	1.0661			0.252809	Q8BIJ7	1.187	1.077	1.146
		0.114516	Q7TSV4	0.999032	0.990836	1.0395			0.252348	O08648	0.826	0.813	1.093
		0.114234	Q6A4J8	1.02814	0.992559	0.996016			0.251883	Q9ERU9	0.981	1.033	1.012
		0.113821	P01901	1.05232	1.01256	0.99108			0.251515	Q8K363	1.085	1.105	1.009
		0.113811	Q80WQ2	1.0233	0.963061	1.02249			0.251055	P40124	0.915	0.97	0.999
		0.113772	Q922B2	1.00448	0.999374	1			0.251015	P33174	0.982	0.922	0.982
		0.113353	Q7TPD0	1.01659	0.931532	0.944287			0.250489	Q5XJY5	1.008	0.965	0.933
		0.113276	P97311	0.986018	0.9658	1.00705			0.250209	P97772	1.034	1.005	1.038
		0.112971	P97372	1.01912	0.96126	1.05042			0.25	Q8CGP6	2.466	1.493	1.194
		0.11236	P50429	1.02364	1.02295	0.904159			0.25	Q9R0Q7	1.14	0.924	0.95
		0.110092	Q99P58	1.0143	0.912337	0.798085			0.25	Q9DAS9	1.008	0.862	0.928
		0.109948	Q5SUR0	1.02999	1.02475	0.984252			0.25	Q9D8I1	0.868	0.868	0.74
		0.109589	Q8CGK3	1.01826	1.0289	1.02041			0.249169	Q9D6T0	1.447	1.171	0.935
		0.109453	Q9D1G1	0.976958	0.961095	1.01317			0.248705	P52482	0.925	0.993	0.981
		0.109415	P70404	1.02389	1.02911	0.982318			0.248619	O08796	1.063	1.009	1.076
		0.108808	P97315	0.97245	0.910903	1.04932			0.24812	A2ADY9	1.027	1.005	1.056
		0.108787	Q61655	0.977684	1.04453	0.992063			0.247934	Q8BX94	1.172	0.992	1.027
		0.108434	P17047	0.960397	0.956395	0.987167			0.247934	D7PDD4	0.974	1.354	1.02
		0.108291	P70698	0.994742	1.03551	1.05597			0.247849	Q8BJW6	1.073	1.03	0.944
		0.108209	O88456	1.0423	1.05614	0.907441			0.247818	Q9QXE2	0.745	0.996	1.031
		0.107955	Q91WQ3	1.01061	1.00624	1.01215			0.247748	Q9D0B0	0.9	0.926	0.969
		0.107744	Q99J99	0.98365	1.01551	0.972763			0.247727	Q80X41	0.984	1.015	0.985
		0.107735	P18653	1.01593	1.04061	0.999001			0.247706	Q9JKX6	0.95	0.917	1.011
		0.107527	Q9R233	1.01558	1.00731	1.04058			0.246787	P18572	1.036	1.069	1.017
		0.10728	P28293	1.24983	0.962409	0.979432			0.246124	Q9Z2A5	1.07	1.037	0.961
		0.107034	Q9D1H7	0.941471	1.0238	1.01729			0.245955	Q99JX7	1.121	1.009	0.983
		0.106952	Q3TYS2	0.983643	0.994651	0.981354			0.245192	P62242	1.238	1.05	0.922
		0.106944	Q6ZWR6	0.982428	0.960599	0.996016			0.244821	Q8JZM7	0.941	0.996	1.031
		0.106667	Q91VR8	0.984496	0.905006	1.05932			0.244681	Q9D938	1.057	1.037	0.937
		0.105897	Q9ER72	1.00535	0.983728	1.01215			0.244635	P20152	0.919	0.927	0.971
		0.105846	B1AY13	0.954535	#DIV/0!	0.948767			0.244477	P38647	1.018	1.03	0.967
		0.105711	Q3TDQ1	0.99644	1.02527	0.998004			0.244444	P62073	0.873	1.1	1.012
		0.105477	Q9JMA1	0.997957	1.01002	1.03093			0.243243	Q6P5B0	0.965	1.045	1.008
		0.105128	Q99KI0	1.00828	1.04898	0.990099			0.2431	F7BJB9	1.115	0.953	0.947
		0.105046	O08810	1.00729	1.01938	1.01729			0.243017	Q6NVF4	1.123	0.942	1.014
		0.104167	Q6PGH1	0.992722	0.970811	1.02775			0.242884	Q6P9R2	0.935	0.95	1.034
		0.104072	P52431	1.01207	0.965959	1.0101			0.242485	Q8CCF0	1.024	1.004	0.984
		0.103614	Q9D7N9	1.04776	1.07322	0.956938			0.242424	Q7M6Y3	1.088	1.131	1.013
		0.103343	Q60710	1.02077	0.992691	1.05263			0.24234	Q8BUM3	1.072	0.98	0.994
		0.103226	B2RUP2	0.994208	0.886371	0.951475			0.242308	Q8BK67	1.145	0.957	0.992
		0.103208	Q99LI7	1.0228	0.987053	0.956023			0.242015	Q3UKC1	1.194	0.986	0.973
		0.103175	O35841	0.994243	1.00479	1.01112			0.241963	Q921F4	1.063	0.963	1.012
		0.103125	Q8R010	0.991514	1.0289	0.940734			0.241653	Q9D3E6	0.887	1.008	1.005
		0.103053	P42232	1.01476	0.901179	1.02564			0.241206	Q3SXD3	0.936	0.99	0.985
		0.10289	Q80UM3	1.00269	0.997605	1.01729			0.241142	A2AGT5	0.984	1.066	0.972
		0.102597	P42227	1.05994	1.0488	0.981354			0.241071	Q62446	1.087	0.956	0.965
		0.10226	P04919	0.868055	1.00012	1.05263			0.240741	Q3UV17	0.899	1.466	1.207
		0.101974	P57780	1.03189	1.01607	1.03734			0.240331	Q61990	1.147	1.017	0.987
		0.101852	P48428	1.00844	0.982319	1.05042			0.240175	Q9CXW3	1.158	1.013	0.96
		0.10177	Q9CYN2	1.02056	0.960765	0.956023			0.240172	A2ARZ3	0.999	0.974	0.956
		0.101744	P01878	1.23126	1.07345	0.757002			0.239071	P97452	0.878	1.001	0.867
		0.101727	O35343	1.03214	1.03023	1.08108			0.238671	Q9D1P4	1.144	1.017	0.96
		0.101215	Q9QYI3	1.00633	0.937751	0.999001			0.238281	Q6PDY2	1.01	1.05	1.029
		0.100211	Q6ZQ08	0.974485	0.993478	1.00402			0.237968	Q3UIR3	0.952	1.015	0.989
		0.100152	P35991	1.02733	0.992822	0.966184			0.237736	Q78IK4	0.921	0.972	1.009
		0.1	O55142	0.983466	0.889814	1.0101			0.237721	Q9ESX5	1.061	0.981	0.973
		0.1	O70152	0.991058	0.956906	1.01833			0.2375	Q8BVF2	0.975	1.001	0.995
		0.1	Q80UW8	1.04113	0.96564	0.977517			0.237427	Q9DBY8	1.094	1.087	1.003
		0.0995146	Q3THG9	1.04108	1.00455	1.01833			0.237389	Q9D832	0.916	1.125	1.179
		0.099359	Q8K183	1.04446	0.9962	1.0395			0.237288	P54731	1.123	1.009	1.061
		0.0990991	P35282	1.0291	1.00382	1.01626			0.236994	Q9CWK8	1.021	0.991	0.986
		0.0989305	Q91V04	1.05831	0.961425	0.938967			0.236542	Q80VN0	1.033	0.993	0.949
		0.0987433	Q9JHU9	0.995678	1.09288	1.01215			0.236443	Q9D2V7	0.991	0.991	0.972
		0.0984456	P62748	1.03516	1.06572	1.04058			0.235614	Q8CG47	1.014	1.093	1.016
		0.0983607	Q9D7S7	0.954848	0.992295	1.02041			0.235521	Q91WN1	1.043	1.049	1.067
		0.0983302	P80315	0.967494	0.959602	1.0395			0.235294	P57784	0.979	0.997	0.975
		0.0982368	P27612	1.00914	1.046	0.984252			0.23494	Q9CQ40	0.995	0.968	0.989
		0.0981595	Q9WVA3	0.990304	0.974903	0.986193			0.234483	P39054	0.926	0.98	0.97
		0.0979667	Q9EQP2	0.997649	1.06897	0.996016			0.233577	P12399	1.058	0.88	1.1
		0.0977654	Q6PE01	1.00014	1.01483	0.946074			0.233533	O08582	0.938	1.006	1.04
		0.0977444	Q9D172	1.01654	1.01707	1.04384			0.232899	P54729	1.094	0.916	0.944
		0.0973236	P22892	1.05742	0.968328	0.983284			0.232376	Q00420	1.502	1.04	1.027
		0.0972973	P18654	1.03815	0.961589	0.968992			0.231707	P70295	1.371	1.088	1.002
		0.0972477	P80318	0.982577	0.968953	1.03306			0.231674	Q9Z1T1	0.959	0.99	0.956
		0.0971867	Q60737	1.02597	1.00025	1.04384			0.231362	Q791T5	1.034	0.98	1.064
		0.0971129	Q9DBC7	1.02009	1.00838	0.978474			0.231293	Q9CZY3	1.025	1.052	0.987
		0.0967742	P27659	0.99588	0.946662	1.00604			0.231061	Q8BV13	0.874	0.935	1.246
		0.0964591	Q8BJ71	1.01035	1.04435	1.01317			0.230964	Q62433	0.974	0.816	1.011
		0.0958333	O09131	0.990016	0.925868	0.967118			0.230769	Q8CHH9	1.208	1.227	1.041
		0.0951276	Q99KH8	1.0535	1.04051	0.924214			0.230118	Q924K8	0.913	0.915	1.013
		0.0951087	Q8C570	1.01952	0.947211	0.993049			0.230114	Q9JHJ0	1.047	1.001	0.905
		0.0948827	P17427	1.02493	1.01152	0.981354			0.230088	P97310	0.993	1.049	1.018
		0.0945559	Q9Z0P5	1.04034	0.981038	1.02041			0.229474	Q91WM3	0.953	0.981	1.093
		0.094382	P68372	0.976417	1.04051	0.99108			0.229323	P12970	1.113	1.092	0.951
		0.0942797	Q8BHN3	1.02557	1.02454	1.00402			0.228216	O09106	1.016	1.003	0.997
		0.0941176	P62259	1.00432	1.01083	1.02459			0.227129	P28352	0.95	0.896	0.992
		0.0939227	O55029	1.05297	1.04388	1.00705			0.225962	Q9DCT8	0.849	1.068	1.259
		0.0934579	P42225	1.05413	0.988009	1.05374			0.225941	Q9D883	1.412	1.003	0.877
		0.0933063	P53986	0.914275	0.931532	1.02564			0.225405	Q8JZQ9	0.996	1.001	0.97
		0.0931818	Q922R8	1.12993	0.998996	1.01626			0.225352	Q8K1E0	0.998	0.898	0.877
		0.0931677	Q9D958	1.06995	1.05164	0.95511			0.225	Q61599	0.965	0.926	0.92
		0.0927318	Q91W50	1.01314	0.997223	1.01523			0.2249	P97371	0.981	0.915	0.97
		0.0926829	P63005	1.00132	1.03813	0.970874			0.224371	Q9D0F3	0.975	0.984	0.902
		0.0925926	P97450	0.984179	1.06419	0.972763			0.224287	Q8VI84	0.922	1.102	1.153
		0.0925752	P15508	0.913976	1.00528	1.02669			0.224181	P47809	1.136	1.026	1.087
		0.0924171	P22315	0.982418	1.04636	0.953289			0.223753	A2ASS6	0.886	0.976	1.082
		0.0922509	Q7TQI3	1.02702	0.983307	1.002			0.22315	P48722	0.998	0.903	0.981
		0.091954	Q9R1P0	1.01372	0.945372	1.00908			0.222541	Q920B9	0.896	1.035	0.98
		0.0919037	P28650	1.00489	1.01796	1.00705			0.222397	Q9JHS4	0.908	0.962	1.05
		0.0918033	Q08093	0.990063	1.04808	0.957854			0.222386	P54276	1.02	1.027	1.03
		0.0917969	P26638	0.982994	0.964839	1.00402			0.222222	Q9D7A6	1	0.986	1.025
		0.0913462	Q80XI4	0.958478	0.949925	1.001			0.221198	Q80UU9	1.024	1.062	0.943
		0.0912343	Q8BP47	1.02954	1.02972	0.998004			0.22069	P62843	1.235	1.04	1.055
		0.0910931	Q61578	1.04782	1.02538	0.926784			0.220608	Q1HFZ0	1.016	1.004	0.994
		0.0909091	P70296	1.0011	0.953983	1.01729			0.220207	Q8BVQ5	1.018	1.009	0.931
		0.0906344	Q9ERD8	0.986899	0.986091	1.0582			0.219907	P35821	1.016	1.005	0.995
		0.0901804	Q60676	1.00125	1.04174	0.970874			0.219424	O35658	1.035	0.985	0.987
		0.0900901	P99024	0.935428	0.907002	1.0929			0.219243	Q8VDJ3	1.007	0.977	0.941
		0.0900693	P46471	0.994174	0.971578	0.999001			0.21875	Q8BY87	1.015	0.944	1.031
		0.0899123	Q8BXZ1	1.0291	1.04004	1.0101			0.218543	Q8K3G5	1.489	1.317	1.328
		0.0898693	Q8CIE6	1.03202	0.986504	1.02145			0.218543	Q9CPW4	1.013	0.973	0.997
		0.0893417	P08003	1.11566	0.986779	1.02249			0.218341	Q9EQQ9	1.099	1.047	1.043
		0.089196	Q9EQH3	0.998767	0.923708	1.03306			0.217391	P63139	1.138	1.001	0.972
		0.0890208	Q8BK63	1.02385	1.01037	0.93985			0.217241	Q8CI75	0.969	1.065	1.087
		0.0890052	P84096	1.00364	1.00576	1.00806			0.216981	Q3TIR3	1.315	1.066	0.94
		0.0888031	O08579	1.0529	1.10207	0.95057			0.216917	P07901	1.212	1.069	1.021
		0.0887446	P10126	0.972948	0.953635	1.0395			0.216893	Q9Z1Z0	0.932	0.891	0.86
		0.0887218	Q8K1B8	1.00123	0.986642	1.02881			0.216867	Q505F5	0.948	0.984	1.018
		0.0885714	Q9Z1Z2	1.0185	0.973099	1.02041			0.216641	Q91XI1	0.867	0.975	0.786
		0.0885417	Q9JLV5	0.998023	0.963224	1.0661			0.216612	Q61656	1.012	1.048	0.967
		0.0884058	P63154	0.953259	1.05067	1.02775			0.216	P62900	1.335	1.091	0.982
		0.0881988	P08032	0.957392	0.957246	1.04822			0.215385	Q3TDD9	1.121	0.934	0.843
		0.0881764	Q6PHZ2	0.930421	0.899091	1.03842			0.215094	P14685	0.958	0.996	1.029
		0.0881459	Q9WUP7	1.02074	1.04996	0.968054			0.215054	Q91VW3	1.197	1.018	0.941
		0.0879765	Q9JKP5	0.945486	0.902468	0.981354			0.214953	P01837	0.703	0.668	0.562
		0.0876923	Q8VCT3	1.03593	0.99684	1.01937			0.214552	Q3TAA7	0.899	0.868	1.183
		0.0876289	P62082	1.01235	0.951173	1.0582			0.214286	Q91YN9	0.837	1.107	0.97
		0.0875831	Q68FL6	1.02087	0.985123	1.00908			0.214088	P11499	1.262	1.029	0.946
		0.0870761	Q61739	1.12575	1.0209	0.869565			0.213953	Q9CQD1	1.007	0.985	1.147
		0.0868263	P61965	1.02479	0.956566	1.01729			0.213523	Q9EPU0	1.025	1.001	0.974
		0.0862069	Q6P8X1	1.03885	1.00174	1.08225			0.213499	Q4LDD4	1.049	0.922	1.003
		0.0858676	Q5U458	0.993811	1.04471	0.940734			0.213068	Q91WK2	0.99	1.029	0.997
		0.0849858	O08573	0.987083	0.929671	1.00402			0.213058	Q9JMD3	0.865	1.144	0.996
		0.0846931	E9Q555	1.01358	0.992163	1.07066			0.212963	Q99N87	1.046	1.006	0.986
		0.0846154	Q9CZU3	0.991929	0.973552	1.02987			0.212835	O35638	1.051	1.035	1.068
		0.0838095	Q3UQ44	1.00764	0.973401	0.983284			0.211364	P62192	0.948	1.012	1.025
		0.0836502	Q9DCT2	1.00408	1.0079	1.02249			0.210976	Q6P2K6	1.105	1.015	0.999
		0.0835913	P58389	0.959386	0.984008	0.996016			0.210923	Q8VED5	0.911	1.489	1.066
		0.0830946	Q9WUK4	0.964553	1.00124	0.996016			0.210821	Q6DFW4	0.935	0.979	0.943
		0.083045	Q9JK23	0.968998	1.04155	0.98912			0.210526	O08734	0.875	0.909	0.823
		0.0829268	P62821	0.998158	0.979457	0.974659			0.210309	A2A432	1.017	0.921	1.037
		0.0823171	P50544	1.01483	1.0196	0.99108			0.210145	Q9DAU1	1.117	0.966	1.021
		0.0821355	P17710	1.02599	0.956395	0.943396			0.210027	Q9Z2I0	1.035	1.013	1.004
		0.0819672	P27641	1.00431	1.06101	0.982318			0.20979	P27661	1.228	1.03	1.15
		0.0815789	Q63844	1.01641	1.05023	0.929368			0.209632	Q9CX56	0.982	1.005	1.018
		0.0814978	Q00422	1.02384	1.03354	0.967118			0.209581	Q9D554	1.001	1.019	1.034
		0.0814815	P63276	0.974348	0.919502	1.01626			0.209366	P26039	0.991	0.978	1.014
		0.0813953	P51437	1.01714	1.03094	1.26263			0.209184	Q921W0	0.844	1.004	1.069
		0.0813953	Q8BGS2	1.04552	1.0196	1.0101			0.20916	P20029	0.967	0.887	0.796
		0.0802469	Q9CZR8	1.04654	1.0359	0.978474			0.209091	Q91VU7	0.997	0.962	0.962
		0.0801688	Q9D8S4	0.969685	0.984706	1.00402			0.209084	Q6P9L6	1.099	1.09	1.018
		0.079646	Q8C5H8	0.963981	0.959268	0.957854			0.208748	Q60738	0.917	0.88	0.809
		0.0793651	Q99KP6	0.997425	0.974753	1.01626			0.208038	Q9WU56	1.103	1.024	1.062
		0.0792952	Q9WTP7	1.00622	0.984008	0.959693			0.208	Q9CQV1	1.012	0.961	0.914
		0.0790021	P32921	0.995071	1.08211	0.956938			0.20765	P29391	0.641	0.852	1.009
		0.0789474	Q99J09	1.01135	1.08418	0.95057			0.207574	Q9D2Q2	6.373	1.069	1.011
		0.0788177	P11438	0.922505	1.00564	1.15473			0.207224	Q6P9P6	1.068	1.129	0.997
		0.0788177	Q9D1Q6	1.06685	1.03472	0.98912			0.207131	P46061	1.029	1.071	0.965
		0.0787589	Q9CQC6	0.994266	0.906257	1.02775			0.207059	Q60972	1.043	0.989	0.998
		0.0782609	P62889	0.98368	0.963872	1.05152			0.206795	Q6ZQL4	0.936	1.034	0.975
		0.0782609	Q9JKB1	1.01474	0.976831	0.979432			0.206452	Q9D6U8	1.165	1.05	0.99
		0.0778689	Q9CQE8	1.02896	0.944069	1.02459			0.206349	P56394	1.061	1.094	0.998
		0.0776545	Q64514	1.02637	0.965	0.992063			0.205882	O88696	0.91	0.984	0.951
		0.0774468	Q61543	1.03939	0.983868	0.984252			0.204833	Q9WU78	0.966	0.986	0.997
		0.0772947	P55258	0.97039	0.925868	0.963391			0.204748	D3Z7P3	0.913	0.957	0.956
		0.0769231	P97807	0.9858	1.01095	0.997009			0.204444	O70251	1.111	1.052	0.951
		0.0767857	Q3V1L4	0.996274	0.979457	0.996016			0.204327	P31324	1.089	1.004	1.008
		0.0765027	P61082	0.971647	0.96942	1.02249			0.204188	Q9DCE5	0.969	0.932	1.002
		0.0761099	Q9Z2W0	0.982073	0.980752	0.93985			0.203883	P62806	0.938	1.327	1.365
		0.0757576	Q61171	0.866476	0.936965	1.04712			0.203835	Q9QXZ0	1.014	0.966	1.004
		0.0756144	Q02053	0.999497	0.956566	1.002			0.202989	Q7TMI3	1.026	0.96	1.016
		0.0753968	P14576	1.00203	0.984567	1.00402			0.202555	O70194	1.022	1.027	0.97
		0.0752688	P26443	1.05807	1.15326	0.966184			0.202439	Q922R5	0.797	1.135	1.407
		0.075	P61027	1.00304	0.967857	1.01317			0.202381	Q9CX34	1.029	0.978	0.935
		0.0749415	Q8VDW0	0.984711	0.968953	0.994036			0.201923	Q9CQZ6	0.811	0.997	0.946
		0.0745402	Q9QUM0	1.03296	0.924792	0.83682			0.201493	P56395	0.918	1.014	1.075
		0.0745098	O70435	0.986781	0.927148	1.00402			0.200957	Q8BWG8	1.025	0.976	0.971
		0.0744186	P51174	0.991335	1.03522	0.97561			0.200837	Q9D0I8	0.947	1.006	0.948
		0.074401	P42230	1.06935	1.04627	0.98912			0.200803	Q8R0A0	1.065	0.994	0.999
		0.074359	P11157	0.976408	1.04727	1.07527			0.20073	Q9WU84	1.015	0.952	0.991
		0.0739857	Q91VK1	0.989424	0.947028	1.05374			0.200565	Q91VJ1	1.446	0.959	1.11
		0.0739575	Q9JJ28	0.993533	0.986779	0.983284			0.199721	Q6PGF7	1.331	1.157	0.961
		0.0738255	Q9CPV4	0.975654	0.937751	1.05708			0.199519	Q99JT2	0.956	0.951	0.9
		0.0736196	P70372	0.994829	0.952233	0.997009			0.199461	Q8K1M6	0.986	0.995	0.959
		0.0733591	Q8K411	1.00141	1.0388	0.967118			0.199446	Q9QYA2	0.961	1.001	0.998
		0.0733333	Q923G2	1.04677	0.959435	1.02987			0.199234	P13634	0.841	1.485	1.172
		0.0726257	Q99JT9	1.02244	0.945001	0.976562			0.198294	P31001	1.087	1.051	1.049
		0.0725806	Q9Z2U0	1.01276	0.932962	1.04058			0.19774	Q8VE22	0.9	1.013	0.936
		0.0722471	Q6P5D8	1.02231	1.05631	0.995025			0.197368	Q9WUD1	1.049	0.977	0.96
		0.0722433	P10852	0.99945	0.949925	1.02459			0.197216	Q8C1B7	1.058	0.918	0.926
		0.0722022	P47757	1.00841	0.989631	1.03734			0.19697	Q64520	0.895	0.908	0.785
		0.0720721	P09671	1.01352	1.0685	0.97371			0.196809	Q3UEB3	1.002	1.003	0.929
		0.0717949	P04202	1.04468	0.962736	0.927644			0.196594	P63017	1.196	1.046	0.978
		0.0714607	B2RQC6	0.999402	0.984008	1.01626			0.196474	P97300	0.945	1.045	1.067
		0.0714286	P68037	0.978821	0.896431	1.01215			0.196319	Q9CSU0	1.026	0.992	0.992
		0.0714286	Q8C0E2	0.982434	0.935777	0.946074			0.196185	Q80VI1	0.879	1.032	1.144
		0.0714286	Q99J62	0.963751	0.980322	0.974659			0.196154	P13020	1.107	1.032	1.058
		0.0710059	Q6PGB6	1.01856	1.03194	0.97561			0.195946	P46467	0.971	0.96	0.939
		0.0709877	Q921M7	0.996714	0.997605	0.992063			0.195728	Q9ESE1	0.869	0.925	0.93
		0.0709812	Q9CSH3	0.979134	0.988416	1.04712			0.195035	Q3TIX9	1.08	1.048	1.011
		0.0708661	Q9DBJ1	1.02882	0.985262	1.03306			0.194704	Q8BMF4	0.92	1.004	1.043
		0.0706244	Q3V3R1	1.02421	1.01629	0.988142			0.194617	P54823	0.931	0.989	0.971
		0.0701754	P46664	0.981459	0.950817	1.00301			0.194539	P25444	1.11	1.044	0.954
		0.0701754	Q9D7M1	0.997429	1.01751	0.93985			0.193291	Q3U9G9	1.059	1.093	1.047
		0.0701357	Q9Z2L7	1.02216	1.00285	0.99108			0.193191	Q5SVR0	1.175	1.048	0.904
		0.0700219	Q8C3J5	1.03515	0.996328	1.00402			0.193103	Q9QZE7	0.939	0.975	1.31
		0.0697674	P62307	1.00477	0.984148	1.03093			0.192719	Q62432	1.579	1.046	0.938
		0.0687623	P09103	1.11978	1.00767	1			0.192593	O09165	0.374	0.8	1.29
		0.0686813	P05064	1.01244	0.968014	1.03627			0.192053	O09111	0.912	0.972	0.99
		0.068323	Q9D1M0	0.991564	1.04591	1.05485			0.191919	Q9JJG9	1.277	1.154	1.218
		0.0681115	P63087	0.906281	0.899616	0.980392			0.191919	P47962	1.051	1.027	0.97
		0.0680628	P63038	0.997084	0.980895	1.04275			0.191919	Q9JM90	0.969	0.768	0.958
		0.0679862	P24063	1.00031	0.9962	0.967118			0.191874	P36552	0.983	1.171	1.121
		0.0677291	Q8CEC0	1.01592	1.03184	1.07875			0.191436	P63037	1.262	1.068	0.978
		0.0675422	P36423	0.964889	0.93357	0.913242			0.191336	Q01730	1.034	0.953	1.04
		0.0675057	Q9QZE5	1.02136	0.946478	0.968054			0.191268	Q811M1	0.946	0.971	1.097
		0.0674487	Q8VDN2	0.995856	0.997986	1.00604			0.191176	Q99PT1	0.992	0.962	0.958
		0.0674157	P70227	0.948441	1.08873	0.93985			0.191136	Q3UM45	0.974	0.94	1.008
		0.0672783	P62141	1.04323	1.02829	0.999001			0.190991	Q9Z1K5	1.025	0.975	0.902
		0.0672646	Q7TPR4	0.905747	0.985815	1.06724			0.190955	Q9WVA4	1.08	0.937	0.951
		0.0668414	Q62351	0.962391	0.984845	1.06157			0.190939	Q9CYG7	1.162	1.027	1.08
		0.0666667	P62137	0.990385	0.943319	0.954198			0.190196	Q8BTS4	0.966	0.97	0.967
		0.0665138	Q8VCM7	1.0533	0.950104	0.845309			0.190123	O70172	1.205	1.061	0.987
		0.0662252	P62301	0.972431	0.955022	1.06724			0.189922	P97376	1.363	1.089	0.942
		0.0661479	P20108	0.95779	1.01539	1.03734			0.189542	Q8R4K2	0.953	1.072	0.963
		0.0661395	Q99P88	1.01174	1.00223	1.0142			0.189236	Q8K400	0.973	0.96	0.977
		0.0650749	Q6P4T2	1.02086	0.99374	0.998004			0.188889	P55302	0.899	1.017	1.011
		0.065	P61087	1.02875	0.992822	1.04712			0.188498	Q9WTX2	0.93	1.073	0.965
		0.0649351	Q9Z2X2	0.957867	1.09058	1.03627			0.187994	P17156	0.961	1	1.023
		0.064557	Q3UYV9	1.04309	1.03861	1.04384			0.187856	P24270	0.898	1.063	0.989
		0.0644172	Q8C0M9	0.990463	1.05129	1.00908			0.187302	O35887	1.075	1.014	1.017
		0.0643939	P99026	1.0188	1.00826	0.999001			0.187192	Q62465	0.893	0.975	0.899
		0.0642857	P62830	1.00027	1	1.02987			0.187032	P08113	0.993	0.898	0.756
		0.0638298	Q9CRA8	0.997106	1.00112	1.01112			0.187013	Q9Z0H3	1.018	1.003	0.924
		0.0634744	Q3UVK0	1.05074	0.997732	1.14286			0.186992	Q9CQV8	1.1	0.933	1.019
		0.0634328	Q8C166	1.0127	0.972796	1.01112			0.186828	Q8BH15	1.125	0.946	1.02
		0.0634218	P37040	1.00965	1.04127	0.998004			0.186352	Q04447	0.884	1.021	1.056
		0.0632911	Q9WUM4	0.975624	0.977419	1.01626			0.186207	Q9D2M8	0.906	1.071	0.952
		0.0631164	Q3TW96	0.984344	1.03073	1.04384			0.186047	P61021	0.998	0.999	1.094
		0.0630915	P14869	0.987707	0.929671	1.0846			0.186047	Q923D4	1.058	0.987	0.958
		0.0628272	P60766	0.995358	1.00124	1.05597			0.185882	Q8BU04	0.923	1.002	1.172
		0.0626703	P49718	0.991727	0.986642	1.0101			0.185185	P39749	0.999	1.016	0.965
		0.0625	Q9DBS1	1.00523	1.01336	1.002			0.184762	O70145	1.062	1.081	0.857
		0.0622222	Q9D287	1.05233	0.973703	0.974659			0.184729	Q3URS9	0.812	0.909	1.152
		0.0619236	Q3TCH7	1.00514	1.07736	0.976562			0.184211	Q8K3C3	1.018	1.025	0.92
		0.0616883	O89079	1.05479	0.962082	1.02459			0.183962	P53994	0.971	0.973	1.003
		0.0613861	P33610	0.995272	0.983447	0.988142			0.183673	P70318	1.177	1.062	0.972
		0.0609756	P68510	0.97047	0.962736	1.00908			0.183193	Q99MN1	1.023	1.011	0.976
		0.0609524	Q8C147	1.03233	1.00648	1.0142			0.183168	Q9CPV5	0.914	0.828	0.965
		0.0607652	Q7TT37	1.02627	1.03726	1.03627			0.182741	P50580	1.081	0.99	0.957
		0.0605606	B2RU80	0.979171	0.945742	1.06838			0.182692	P50427	1.024	0.956	0.948
		0.0605469	Q8K224	1.04333	1.07045	0.977517			0.18254	P62320	0.99	0.941	1.013
		0.0605187	Q91YE6	1.04705	1.01244	1.00806			0.182292	Q3UMW7	0.959	1.002
		0.060241	Q9D0W5	0.982341	0.981751	0.984252			0.182131	Q924T2	1.003	1.008	1.018
		0.0602172	O09159	1.05323	1.00967	0.900901			0.181818	Q91WV0	0.867	0.949	1.012
		0.06	Q9CVB6	0.988575	0.97624	1.07643			0.181549	Q62261	0.965	0.941	0.993
		0.059867	P68369	1.24947	0.777836	1.0352			0.180723	P48771	1.046	0.988	0.916
		0.0598404	Q61102	1.08984	1.01244	1.02881			0.180645	Q9EPK6	0.803	1.078	1.946
		0.0597403	Q8R0G9	1.05292	0.997223	1.0101			0.180556	P35278	0.942	1.011	1.011
		0.0594059	P01867	1.00591	0.938338	1.24688			0.180077	Q99PM9	1.006	0.963	1.015
		0.0592686	Q99KC8	1.02754	0.972948	0.961538			0.180017	Q8BHG1	0.973	0.976	0.959
		0.0592105	P61089	0.94728	0.962409	1.02249			0.179592	Q8BQ47	1.047	0.98	1.008
		0.0591133	P62196	0.99478	0.970349	1.00806			0.179487	Q3U7R1	0.942	0.982	1.002
		0.0589681	P10630	1.03253	1.0901	0.982318			0.179487	P35441	0.91	0.866	1.129
		0.0587734	Q8CFI7	0.987081	0.96973	0.992063			0.179396	Q9CWL8	0.989	1.02	1.102
		0.0586907	P61202	0.94697	0.953809	0.995025			0.17931	P97386	0.952	1.032	0.965
		0.0586081	O35955	1.02073	0.923271	1.03413			0.178167	P25799	1.033	0.987	0.965
		0.0584416	Q921G7	0.998313	1.00395	0.944287			0.178082	P35276	1.11	0.979	1.052
		0.0583658	Q9CQ60	1.01664	1.01313	0.996016			0.177885	Q8VDG3	0.948	1.017	0.938
		0.0580913	Q9Z1Q5	0.992137	0.941996	1.0352			0.177858	Q9EP89	1.002	0.942	0.847
		0.0580524	Q9WVK4	0.969521	0.957585	0.967118			0.177177	Q6A026	1.069	0.987	0.987
		0.057903	Q8BRF7	0.971675	1.01095	1.01317			0.177171	Q80X90	0.99	0.957	0.955
		0.0575221	O55222	0.999465	0.950817	0.949668			0.176399	P16879	1.028	0.968	1.068
		0.0574713	P31786	0.990494	0.969109	1.04058			0.176101	O35286	0.971	0.982	0.993
		0.057377	Q9D1E6	0.962158	1.02252	1.02669			0.175732	Q9WTP6	0.981	0.948	0.984
		0.0572687	Q9CQF3	1.02164	1.01494	0.98912			0.175719	Q8K1Z0	0.697	0.779	1.066
		0.0572519	Q9JLT4	1.03796	0.998618	0.913242			0.175355	Q8BQZ5	0.94	1.063	1.039
		0.0571429	Q921I9	1.08096	1.15504	0.961538			0.174863	P42209	0.92	0.982	1.012
		0.0570175	P60122	0.999267	0.974753	1.02669			0.174434	Q8BX17	1.07	1.045	1.006
		0.0566502	P60843	1.00081	0.974004	1.05374			0.1744	Q8BMA6	1.102	1.035	1.032
		0.0565553	Q99JI4	0.981986	0.971883	1.04712			0.174359	P70444	1.244	1.058	0.975
		0.0563961	Q8BPU7	1.02478	1.00731	1.01317			0.17433	Q9JLV6	0.902	0.99	0.946
		0.0561798	Q9CXW4	1.00005	0.97325	1.02564			0.174014	P49717	1.03	1.057	1.063
		0.0561224	Q9DBP5	1.0072	0.932962	1.02881			0.173611	Q8BX10	0.97	0.933	0.948
		0.0560132	Q6GQT9	1.05602	0.971118	1.01317			0.173375	Q8CEC6	1.015	1.045	0.904
		0.055912	Q91V92	1.01308	0.992691	1.01937			0.172821	Q60649	1.034	0.926	1.146
		0.0558751	Q921M3	1.00204	0.982177	1.02041			0.172757	Q9QZH3	1.007	0.978	1.104
		0.055814	P67871	0.988004	0.950995	0.965251			0.172652	P26450	0.928	0.926	1.314
		0.0557851	Q8BGQ7	1.0058	0.958933	0.982318			0.172414	P56379	0.859	1.008	0.899
		0.0557505	Q80YV3	1.02095	1.04014	1.1274			0.172082	Q80Y81	0.979	0.957	1.059
		0.0555556	O55013	1.03185	0.981324	1.07643			0.171303	Q8BKT7	0.966	1.019	1.107
		0.0555556	O70492	0.939775	1.00407	1.001			0.170478	Q8K0E8	0.893	0.928	0.997
		0.0555556	Q9CZN7	1.02828	0.985539	1.00503			0.170213	Q9CZW5	0.985	0.958	0.958
		0.0554839	Q8BML9	1.0034	1.02475	1.00806			0.170124	Q9EP72	0.883	0.891	0.925
		0.0554455	P27773	1.08342	1.02601	1.04275			0.169903	Q923D2	0.934	1.145	1.065
		0.0553506	Q8BH58	1.00278	1.11141	0.967118			0.169631	Q8BJS4	0.925	0.945	0.942
		0.0551724	Q7TMF3	0.979229	1.03765	0.887311			0.169283	P33609	1.042	0.995	0.991
		0.0551724	Q9DC16	1.05901	1.12358	0.947867			0.168822	Q8K2Z4	1	1.04	1.009
		0.0550162	Q8K2T1	0.967327	0.943882	0.938086			0.168595	B2RPV6	1.021	0.88	1.063
		0.0549048	Q8BMG7	1.03089	1.02517	0.980392			0.168317	Q922E4	0.914	1.032	1.032
		0.054878	Q9D967	1.04145	1.10644	1.05597			0.168099	Q6NS46	0.994	0.983	0.982
		0.0548341	Q3THK7	0.98678	0.995685	1.001			0.168	Q9DCG9	1.027	1.081	1.082
		0.0547731	Q3UDE2	0.972422	0.961589	0.983284			0.167715	Q8VCX5	0.972	0.99	1.122
		0.0546875	P67984	1.00922	0.990302	1.04822			0.167513	O88952	0.992	1.003	0.954
		0.0544959	P62482	0.993761	1.01404	0.93985			0.167355	Q9WUM3	1.017	0.969	0.961
		0.0542005	Q9CQT1	0.967833	0.962572	0.970874			0.167286	Q3U2S8	0.871	0.957	0.957
		0.0541667	Q9CZ13	1.03011	1.04379	0.993049			0.166667	P28659	1.13	1.109	1.111
		0.0536044	Q91YH5	1.00111	0.979457	1.002			0.166667	P97351	1.096	1.05	0.984
		0.0534759	Q91WG0	0.961326	0.96516	0.971817			0.166667	Q9CXY6	1.044	0.949	0.988
		0.0534125	Q93092	0.989761	0.950995	0.956938			0.166667	Q07813	0.975	0.877	0.99
		0.0531401	O70378	1.00873	1.02369	0.997009			0.166667	Q7TMY4	0.942	0.936	1.006
		0.0529801	Q60605	1.02946	0.952409	0.905797			0.166667	Q91YW3	1.031	0.886	0.889
		0.0529801	Q64674	1.00429	0.984008	1.00604			0.166352	P52293	1.028	1.139	0.973
		0.0528967	Q8BWT1	0.997258	1.1351	0.999001			0.165834	Q8VHK9	0.898	1.006	0.914
		0.0526316	Q80W54	1.01096	1.00849	1.08342			0.165354	P07310	1.627	1.001	1.243
		0.0526316	Q9R1Q7	1.08758	1.11703	0.928505			0.165242	Q99LD9	0.903	0.949	1.088
		0.0524659	P70699	0.968303	1.0437	0.933707			0.165049	Q9CQQ8	1.011	0.971	1.007
		0.0521472	Q64261	1.00541	0.956906	1.02145			0.164804	Q99KV1	0.97	0.954	0.858
		0.0521262	Q9CZD3	0.978015	0.999625	1.01937			0.163993	Q8BRG8	0.953	0.971	0.997
		0.0520646	Q61207	0.846677	1.17803	1.26582			0.163683	O35218	0.952	0.958	0.969
		0.0519878	O35459	1.00647	1.06306	0.976562			0.163482	Q99LD4	1.062	0.952	0.997
		0.0515176	P19096	1.0174	1.00467	1.04384			0.163212	P52912	1.028	0.975	0.995
		0.0514019	Q9Z1N5	0.995741	0.998871	1.0101			0.162963	P14148	1.068	1.02	0.932
		0.0513644	P40142	1.02271	0.937555	0.992063			0.162791	Q9JI99	1.254	1.084	0.952
		0.0513393	P68368	0.960508	0.906008	1.03413			0.162791	Q8C0I1	0.986	0.958	1.024
		0.0512821	Q9D1R9	0.982091	0.950282	1.07759			0.162738	Q5SW19	1.074	1.006	1.019
		0.0511364	P62717	1.00024	0.955022	1.04275			0.162683	Q6ZQK0	1.021	1.039	1.027
		0.0510949	Q9DCC4	1.05577	0.981038	1.01937			0.162637	Q78PY7	0.989	0.966	0.898
		0.051087	Q6PDI5	0.991647	1.01993	1.04493			0.162584	P70333	0.981	0.979	0.965
		0.0509709	P16460	1.00554	0.932555	1.002			0.1625	Q8BJZ4	0.971	0.947	0.896
		0.0508876	P27870	1.01521	0.998492	1.01626			0.162353	Q60973	1.019	0.963	0.999
		0.0505747	P84091	0.996301	0.978733	1.03413			0.162162	P70202	1.01	0.974	0.898
		0.0505415	P70677	0.971666	1.03832	0.938967			0.161417	Q7TPS5	1	0.94	1.044
		0.0505319	Q91WU5	1.03459	0.982035	1.00806			0.161228	P63328	1.012	1.001	1.013
		0.0504202	Q8VEM8	0.991889	1.01221	1.03627			0.161145	Q8VBZ3	1.096	1.075	1.064
		0.0502577	Q9WTX6	0.997078	1.01083	1.03413			0.161123	P35123	0.982	0.965	1.054
		0.0501792	P06745	1.0075	1.00407	1.00604			0.160998	Q921E6	1.056	1.007	1.403
		0.05	Q924Z4	0.908585	1.0066	0.951475			0.160784	Q9QZ23	0.922	1.025	1.014
		0.05	Q9JIM1	0.829481	1.09757	1.10865			0.160681	Q923T9	0.984	0.991	0.965
		0.0498084	Q64105	0.977625	0.991103	0.94162			0.160671	Q80UM7	1.048	0.998	0.98
		0.0497512	P11352	0.974116	1.02069	0.925069			0.15917	Q8CDN6	1.042	1.055	1.011
		0.0497018	Q8BG07	1.09811	1.32668	1.02775			0.158798	Q9D6Y7	0.948	0.926	0.952
		0.0492524	Q571H0	0.96032	0.994651	1.0395			0.158784	Q9JIZ9	1.019	1.089	0.91
		0.0491803	Q8BH61	1.00576	1.02849	1.12994			0.158654	P35279	0.994	0.981	1.058
		0.0491329	Q8CFE2	0.918617	0.966911	1.01523			0.158508	P56399	1.025	0.992	1.018
		0.0490566	Q3UP87	1.06835	0.935777	1.05485			0.158392	P47226	1.127	1.044	1.02
		0.0487805	Q62425	0.926673	1.01256	1.05042			0.158351	O89053	0.943	0.94	0.933
		0.0487179	P35486	1.00192	1.03512	1.0101			0.158333	P31750	1.328	0.99	0.94
		0.0486486	Q9DCF9	1.04152	1.08196	1.002			0.157742	Q61333	1.215	1.2	1.15
		0.0484848	O08915	1.03544	0.99684	0.953289			0.157407	Q8CGC7	1.023	0.997	0.968
		0.0484581	P01872	1.07014	0.994651	1.06045			0.156863	Q9CY02	1.014	1.545	1.275
		0.0482759	Q91UZ5	1.03628	1.03899	0.969932			0.156863	Q9CQE6	0.958	1.034	1.009
		0.0482315	Q8JZU2	0.981807	1.01381	1.0395			0.156863	Q9D898	0.864	0.954	0.97
		0.0481431	Q64521	1.00927	1.01302	0.940734			0.15683	P35235	0.975	1.125	1.095
		0.0480427	O89023	1.00706	1.12085	1.09409			0.15677	Q8VE37	0.998	1.038	1.005
		0.0478842	Q8BFY9	1.04071	0.999122	1.05374			0.156303	P29351	1.03	0.948	0.976
		0.0477707	Q9CR62	1.02441	1.04907	0.968992			0.156044	Q9CWX9	1.318	0.748	0.885
		0.0476974	Q91YQ5	1.00781	0.99387	1.02775			0.155763	P26516	0.993	1.002	0.998
		0.047619	P09055	1.01488	0.96126	0.949668			0.155	Q80UY1	1.839	1.086	1.116
		0.0475248	Q99LF4	0.99123	0.991369	1.01523			0.154982	P53810	0.984	0.98	1.013
		0.0475162	Q91WD5	0.987027	1.07883	0.97561			0.154976	Q8BNV1	1.098	1.067	0.987
		0.0474308	Q8BXV2	1.06471	0.949746	0.984252			0.154717	Q80SW1	0.907	0.935	1.018
		0.0472879	Q61881	0.977874	0.973703	1.02775			0.154639	Q6ZQI3	1.011	0.939	0.962
		0.0465632	A2AQ07	0.975537	1.0258	0.958773			0.153659	Q91YI4	1.013	1.057	0.983
		0.0464481	Q8R146	1.03602	0.967069	0.997009			0.153543	Q9Z0H4	0.892	0.91	0.983
		0.0464481	Q9D6R2	1.02331	1.0288	1.04712			0.153488	Q91V41	0.986	0.975	1.004
		0.0463158	P28658	1.05157	0.885203	1.07527			0.153409	Q9DCS9	0.953	0.96	1.005
		0.0462428	Q9CPY7	0.969832	0.995685	1.02881			0.152672	Q8C3I8	0.913	1.065	0.979
		0.0459184	P61759	0.982677	0.997732	1.00604			0.152057	O88554	1.002	1.055	1.008
		0.0458404	Q8BMJ2	0.996021	1.02621	0.974659			0.151886	Q8R5H1	1.041	1.129	0.988
		0.0457831	Q9Z2X1	0.945671	0.976978	1.04058			0.151448	O35737	1.012	0.956	1.011
		0.0457143	Q9CYA0	1.081	1.02015	0.999001			0.151436	O08739	1.312	1.33	1.028
		0.0456274	P62702	0.990319	0.935378	1.06045			0.151361	Q80UP5	1.004	0.962	1.051
		0.0454545	P47753	0.975026	0.971578	0.995025			0.15103	Q8VEJ9	0.801	0.896	0.978
		0.0453401	Q8CAY6	0.998814	1.06101	0.997009			0.150943	Q921H8	0.925	0.966	0.981
		0.0449173	Q9JJA4	0.975144	1.07802	1.002			0.150843	Q8C0D5	1.067	0.945	1.105
		0.0449102	Q99LB6	1.00762	1.03918	1.01112			0.149905	Q9QXE7	0.954	1.057	1.004
		0.044878	Q8C129	1.04871	1.00683	0.986193			0.149606	Q03958	1.115	1.05	0.975
		0.0447761	Q9R0Q3	0.954612	1.04951	0.934579			0.149584	P42208	0.994	0.962	1.009
		0.0447427	Q6P1F6	1.06159	1.03413	1.02354			0.149321	O88685	0.986	0.996	0.965
		0.0446429	Q9D8T7	0.956185	0.985677	0.996016			0.148556	Q08481	0.965	1.044	1.063
		0.0445765	P14824	0.950313	0.985123	0.983284			0.148485	P21995	1.038	0.823	0.889
		0.0445396	Q99PV0	1.01021	0.997732	0.993049			0.148472	P30416	1.24	1.018	0.981
		0.0445387	O35643	1.02318	0.984984	1.02459			0.148463	P16546	0.944	0.925	0.965
		0.044335	P19253	1.00281	0.929879	1.04384			0.148352	P09528	0.727	0.888	0.976
		0.044289	Q9Z2N8	1.00889	0.975944	0.987167			0.148265	Q61510	0.965	1.017	0.949
		0.0441176	P97461	0.935471	0.892336	1.04275			0.14823	O35857	0.995	1.035	0.988
		0.0437956	Q9CR68	0.986091	1.06905	0.98912			0.148148	P62908	1.05	1.027	0.977
		0.0437158	Q9D7H3	1.03014	1.09071	0.912409			0.148089	Q99LE6	1.043	1.058	1.041
		0.043379	P70168	0.997118	0.962899	1.04275			0.147465	P63073	1.025	0.978	0.992
		0.0433673	Q8BH69	1.04917	0.986091	1.02881			0.147059	Q9JJ80	1.079	1.028	0.994
		0.0432432	Q91VR5	1.02993	0.981609	1.02881			0.146739	Q9CPU0	0.925	1.029	0.992
		0.0432432	Q9R0Q6	0.991629	0.997732	0.978474			0.146697	Q3UMC0	0.89	0.879	1.273
		0.0431655	P24668	0.995994	0.955366	1.02669			0.146382	Q3TIU4	1.018	1.033	1.041
		0.0431373	Q01405	1.01076	1.01472	0.970874			0.146269	P01864	0.883	0.749	0.758
		0.043022	Q9JIF7	1.02057	0.982177	1.02669			0.14604	Q9D8U8	0.965	1.051	1.039
		0.0429293	Q9CZ30	1.01603	0.986229	1.0352			0.146032	O70252	0.909	0.991	0.964
		0.0424528	Q8K3J1	0.970403	1.01916	1.03306			0.145631	P63024	0.971	1.024	0.944
		0.0421982	Q9JHR7	0.981747	0.980465	1.15607			0.145455	O88668	0.703	1.129	1.039
		0.0421348	Q9D0M1	0.988726	0.972948	0.972763			0.145349	Q3THE2	1.308	0.973	0.973
		0.0420475	P32020	1.00994	1.06043	0.985222			0.145349	Q9DCJ5	0.947	0.942	0.994
		0.0420168	P01887	0.959759	0.971425	1.0101			0.145227	O88738	1.03	1.101	1.103
		0.0420168	Q60692	0.968019	1.02839	1.01112			0.145161	Q9R1T4	1.023	0.904	0.988
		0.0419708	P42932	0.99201	0.990703	1.03734			0.145105	O08553	0.931	0.978	1.005
		0.0417136	Q99LG2	0.975484	#DIV/0!	0.866551			0.145038	P08103	0.78	0.864	0.972
		0.0414013	Q61425	1.05408	1.01584	0.974659			0.144928	P62858	1.098	1.063	0.931
		0.0413223	Q80X85	0.989452	0.952409	1.06045			0.144902	Q9Z2A0	0.964	1.092	0.972
		0.0408163	P68254	1.00153	0.984845	1.01833			0.144886	P24452	0.882	0.93	0.902
		0.040724	Q9ERI2	1.00244	0.995814	0.976562			0.144674	P48025	1.054	0.992	0.976
		0.040625	Q8BH04	1.00868	1.00967	0.954198			0.144654	Q8BMC4	1.071	1.009	0.999
		0.0404412	P80313	0.998174	0.970194	1.08225			0.144476	Q9D880	1.041	1.039	1.014
		0.0404172	Q9D662	1.04061	1.07253	1.02041			0.144476	Q99JB2	1.011	1.02	0.989
		0.0403727	Q99JR1	1.00811	1.07466	0.997009			0.14433	Q6ZWN5	1.07	1.025	0.95
		0.0403162	Q8CIH5	1.03569	1.01762	0.978474			0.143443	O35130	0.955	0.981	0.973
		0.040267	Q9JHU4	1.00954	0.990168	1.002			0.143243	Q9CR16	1.209	1.096	1.043
		0.0402299	Q9D1M4	0.945521	1.07138	1.02249			0.142544	Q64378	0.941	0.951	0.996
		0.04	Q9QZD9	0.990562	0.949925	1.04603			0.142308	P00920	0.947	1.468	1.136
		0.039604	P30285	0.964684	1.01427	1			0.142259	Q8CHW4	1.097	1.046	1.085
		0.0394737	P62309	0.949971	0.940468	0.995025			0.142241	Q61205	0.971	1.047	0.981
		0.039356	O08912	0.970155	1.07594	0.896057			0.142105	Q9JK81	0.992	0.987	0.957
		0.0391061	Q9DBH5	1.03896	1.01562	1.07181			0.141732	Q91V12	1.287	0.964	0.961
		0.0389294	Q91VC3	0.987891	0.987736	0.968054			0.141204	Q99KK2	0.918	0.873	0.998
		0.0387858	Q64324	1.02014	0.982602	0.93633			0.140794	P48758	0.952	0.974	0.946
		0.0385542	Q62293	1.0353	1.07898	1.06496			0.140741	P62911	1.09	1.001	0.909
		0.0383142	P17918	0.967757	0.932962	1.0395			0.140221	P53811	1.023	0.855	0.938
		0.0382609	Q9WTS2	1.06889	0.998744	0.966184			0.139949	P31938	1.052	1.016	0.971
		0.0381471	P70697	0.946239	1.00588	0.956938			0.13986	P62267	1.565	1.152	0.948
		0.0381356	Q9QZI9	0.984391	0.999499	1.00402			0.139665	Q9CQJ8	0.964	0.974	0.957
		0.0380859	Q5SUA5	1.02548	1.00588	0.983284			0.139583	Q99M87	0.927	0.996	0.829
		0.0376648	P52480	1.0786	0.95433	1.03413			0.139535	Q62422	1.037	0.971	0.945
		0.0376106	P54071	1.03032	0.980609	1.03199			0.139241	Q9JIQ3	1.019	1.076	1.12
		0.0375723	Q9WUM5	0.983146	0.985539	0.997009			0.138714	Q8CCJ3	0.981	1.001	0.938
		0.0373984	Q6ZQ38	0.965944	0.996584	1.02249			0.138686	Q9CR61	0.999	0.938	0.899
		0.0373952	Q6P5E4	1.04349	1.06944	1.00705			0.138462	P61022	1.041	1.028	1.034
		0.0373665	Q8CHT0	0.984132	1.02736	0.959693			0.138041	Q6P4S8	1.009	1.014	1.013
		0.0373444	Q8BVI4	1.0552	0.934377	0.993049			0.137931	Q8R143	0.746	0.851	1.109
		0.0372836	Q8K0D5	1.04401	1.02674	1.07875			0.13764	P60335	1.117	1.015	0.976
		0.0372671	Q8BVE3	0.940599	1.01729	1.07759			0.137255	P62311	1.077	1.034	0.928
		0.0371094	Q9Z127	0.997451	1.01164	1.00301			0.137119	Q9D0R2	1.041	0.995	1.006
		0.037037	P01831	0.990807	0.973853	1.04058			0.136691	Q8VBT0	1.008	1.02	1.041
		0.037037	P16045	0.947638	0.930501	1.00402			0.136364	Q91WC0	1.151	0.973	1.042
		0.037037	Q99LX0	0.999367	0.96532	0.967118			0.136364	Q9CYL5	0.867	0.934	0.937
		0.0368272	Q9CQN1	1.01275	1.01696	1.05263			0.136276	O35344	0.905	1.008	1.011
		0.0367965	P97821	0.981679	1.02262	1.1274			0.136187	Q8BHJ5	1.165	1.045	0.968
		0.0365854	P17742	0.570647	0.989497	0.225276			0.136054	O88712	0.943	0.994	1.033
		0.0365497	Q9QXK7	1.02135	1.12214	1.13766			0.136017	Q9EPU4	0.984	1.016	0.968
		0.036286	Q9DBG3	1.03512	0.997732	1.03306			0.135521	A2AN08	0.952	0.968	0.979
		0.0362473	O35654	1.01269	0.949566	1.00806			0.135135	Q9JJL8	0.889	0.978	1.048
		0.0362117	Q99J77	0.994732	0.987736	1.02459			0.135107	P17426	0.932	0.958	1.277
		0.0361446	P97493	0.99364	1.03823	1.02459			0.134921	Q9D8V0	0.948	0.855	0.841
		0.0361446	Q9CPT4	1.01651	1.02485	1.06724			0.134831	Q8VEE4	1.035	1.035	1.031
		0.0359281	O35864	1.00378	0.971578	1.00503			0.134293	Q91W90	0.772	0.804	0.622
		0.0357942	P50396	0.95724	0.938922	0.988142			0.133916	Q8BM55	0.97	0.982	0.977
		0.0357895	Q99JY0	1.01613	1.03144	0.98912			0.133705	Q9CXW2	0.956	0.949	1.032
		0.0356083	Q9CQM9	0.996782	1.04333	1.05708			0.133333	Q9D0R8	0.974	0.988	1.025
		0.0355987	Q8K274	0.947836	1.10997	1.12233			0.133136	Q9DAR7	0.978	0.926	1.001
		0.0355731	Q9QYB1	0.975008	0.946295	0.98912			0.133127	P52875	0.898	0.971	1.059
		0.0353982	P07356	0.982861	1.09958	1.0142			0.13308	Q9R1P4	0.988	0.972	1.027
		0.0353982	Q9D0F6	1.03425	1.01002	1.03199			0.133018	Q8CFQ3	0.988	0.994	1.056
		0.0353535	Q6P069	1.01623	1.00672	0.961538			0.132812	P62984	2.569	1.83	1.09
		0.0352201	Q9Z110	1.00038	0.974604	0.992063			0.132438	Q9DAW6	1.003	0.946	0.999
		0.0351759	P35700	0.941198	0.956566	1.08108			0.132353	Q9Z0X1	1.05	0.997	1.003
		0.0351201	P80316	0.969623	0.973853	1.04058			0.132258	O35593	0.916	1.021	1.028
		0.0351201	Q99MN9	0.972143	1.04258	1.00503			0.132214	Q3TXS7	1.009	1.001	0.974
		0.0350404	Q9JIF0	1.0215	0.991899	1.07411			0.132137	Q9JMH6	0.955	0.957	1.02
		0.0349515	Q00612	0.991269	0.957585	1.01937			0.131765	Q8VCA8	0.794	1.068	1.02
		0.0349462	Q9WV32	1.02379	0.956906	0.981354			0.131429	Q9CPP0	1.006	1.06	0.898
		0.0349288	P97742	0.983898	1.00285	0.934579			0.130952	Q9JI46	0.981	0.957	0.945
		0.0346821	Q80VJ3	1.06735	0.940851	0.94162			0.130693	P97770	0.945	1.021	1.06
		0.0345745	Q9EQ80	0.975709	0.983447	1.00503			0.13059	Q5EG47	0.936	0.984	1.043
		0.0344828	P52503	1.00384	1.03707	1.01215			0.130178	Q8BK64	1.143	1.028	0.978
		0.0344828	Q91YT0	0.997921	1.08886	0.94697			0.130159	Q6ZWX6	0.988	0.98	1
		0.0344333	P47856	1.05928	0.973853	1.00604			0.130137	Q9D338	0.983	0.885	0.993
		0.0343699	P24527	1.00294	1.01267	1.01833			0.130045	Q9CZE3	0.914	0.984	0.973
		0.0341686	P29758	1.00878	1.0106	1.02041			0.129771	Q60996	0.988	0.999	0.914
		0.0338983	P05201	1.0318	1.05391	1.01112			0.129676	Q8JZQ2	0.869	0.959	0.804
		0.0338983	P62774	1.01513	1.02941	0.993049			0.12963	P26883	0.952	0.948	0.894
		0.0338462	Q9JII6	0.986718	1.01729	0.974659			0.129568	Q9CWY8	1.05	1.021	1.065
		0.0337079	P27005	0.791037	1.00419	0.927644			0.129032	Q9D6J6	0.909	0.993	0.98
		0.0336226	Q3TRM8	1.02228	1.05758	1.05597			0.128713	Q9DAP7	1.08	1.031	0.947
		0.0333333	P19157	0.983773	1.01607	0.985222			0.128713	O70404	0.909	0.929	0.914
		0.033241	P55264	0.93985	0.97624	0.956023			0.12844	P46638	0.941	0.966	1.003
		0.0328947	Q80Y14	0.999897	1.00012	1.04932			0.128405	Q9D1B9	1.304	1.043	0.949
		0.0328738	Q9QY81	1.01484	0.969885	0.997009			0.127907	Q9Z0V7	1.039	1.052	1.31
		0.0328467	O09172	0.979453	1.01336	1.00705			0.127907	P20491	0.875	0.879	0.91
		0.0327869	Q9CWM4	1.02776	0.977858	1.03627			0.127848	Q9Z2G6	0.973	0.997	0.967
		0.0327553	Q9CZS1	1.05659	1.00149	1.02881			0.127319	P11881	0.956	0.937	1.236
		0.0326923	Q9D0K2	1.02155	1.03736	0.997009			0.126551	Q01853	1.007	0.966	0.949
		0.0326797	Q9D0L7	0.986068	1.09454	1.04493			0.126531	P63101	0.999	0.922	0.936
		0.0326594	Q8BH24	1.00265	1.02305	1.01523			0.126204	Q9EPL8	1.029	1.011	0.972
		0.0326087	P28063	1.03807	1.0054	1.01523			0.12537	P11103	1.069	0.989	0.928
		0.0325581	O08547	1.01327	1.01807	1.001			0.125	Q8R2U0	0.999	1.018	1.037
		0.0325203	Q8VCW8	0.986481	1.04978	0.982318			0.124542	P58742	1.099	1.069	0.912
		0.0324675	P63242	1.00653	0.979168	1.06952			0.124514	Q9EQQ2	0.731	1.05	0.974
		0.0323529	Q8BFZ9	1.06918	1.09355	0.979432			0.123894	O88512	0.954	1.133	0.909
		0.0322917	P58281	1.01326	1.00112	0.969932			0.12381	P62897	1.036	1.011	0.95
		0.0322887	Q8C7R4	1.01196	0.964357	0.996016			0.123711	Q9WVA2	1.129	0.972	0.976
		0.0322581	Q8K0C9	0.951913	0.96516	0.996016			0.123515	Q9Z1Q9	0.991	0.983	0.955
		0.0321361	P56480	1.00831	1.0496	1.00705			0.123377	Q80ZV0	1.085	0.984	1.033
		0.0320513	Q9CQ49	0.916419	1.02621	0.928505			0.123348	Q8VDM4	0.995	1.004	1.006
		0.032	P47791	1.04756	1.02123	0.981354			0.12311	Q8BH74	0.982	1.007	1.001
		0.0318471	Q9CQ48	1.00861	0.988009	1.01317			0.123059	Q9DBC3	1.109	0.986	1.103
		0.0317797	Q9Z0N1	0.999092	1.03851	1.02145			0.122857	Q9R1T2	1.031	0.964	1.01
		0.0314286	Q3UMR5	1.03048	1.01862	0.902527			0.122523	P17225	1.03	0.993	1.021
		0.0313725	Q9DCW4	1.00438	1.05674	1.01112			0.122283	Q91VA6	0.841	1.043	0.985
		0.0310881	Q9EPB4	1.06354	0.938922	1.02249			0.122271	Q61206	0.983	1.014	0.974
		0.0309278	P08207	0.929415	1.04379	1			0.122195	Q571I9	1.007	0.954	0.955
		0.0308483	P62334	0.986273	0.982319	1.01215			0.122093	P63028	1.12	1.052	0.954
		0.0306513	O08756	1.03604	1.01618	1.00402			0.121951	Q9CQ69	0.863	0.993	0.953
		0.0305755	P11983	0.998036	0.970657	1.03413			0.121807	Q8CHT3	0.916	0.915	0.906
		0.0305556	P47811	0.988143	1.01573	0.978474			0.121795	P62983	1.12	1.081	0.861
		0.0301624	Q4VBE8	1.02353	0.947028	1.002			0.121685	P10404	0.925	1.056	1.004
		0.03003	Q64518	0.981396	0.942753	0.912409			0.121495	Q8R3C0	0.949	1.031	0.984
		0.0297483	Q8BWY3	0.988802	0.984567	1.04712			0.121212	O70493	1.068	1.055	0.922
		0.0295276	Q8C0C7	0.997249	1.00075	0.999001			0.121071	Q5SSL4	1.006	0.947	0.952
		0.0293333	P60710	1.01379	0.974903	1.002			0.121019	P70248	0.987	1.01	1.032
		0.0291751	Q8R429	0.923037	1.13816	0.865801			0.120766	Q8BQM4	1.004	1.065	1.076
		0.0291262	P35293	1.0157	0.99057	0.968054			0.120301	Q9DBT5	0.927	0.972	1.054
		0.029106	P13439	1.01662	0.987053	1.03413			0.120066	P23475	0.904	1.012	1.029
		0.0289017	P47738	1.03587	0.958933	0.983284			0.12	P33611	1.011	1.002	1.043
		0.0287611	Q8BFR5	1.00781	1.01025	1.001			0.12	Q9D0M3	0.982	0.999	1.001
		0.0286561	Q8BIJ6	1.05573	0.996584	1.08108			0.11991	Q9R099	1.001	1.009	1.016
		0.0285714	Q8CG50	1.05633	1.07261	1.13766			0.119874	P47802	1.019	0.959	0.924
		0.0284553	Q99KK7	0.975435	0.985677	0.96432			0.119171	P49138	0.978	0.94	1.007
		0.028348	Q60597	1.0011	1.04817	1.01523			0.119171	Q9QUI0	0.993	0.969	0.949
		0.0282862	Q7TNP2	0.968566	1.01461	1.01215			0.119141	P25911	0.905	0.864	1.063
		0.0282575	Q8CIG8	0.959818	1.01152	1.01112			0.118993	Q9D8N0	1.084	1.045	0.972
		0.028169	P08752	1.00849	1.0092	1.04275			0.118881	Q60604	1.461	0.997	0.962
		0.0280899	P53996	0.947344	0.879192	1.02987			0.118841	O70133	0.982	1.021	0.983
		0.0280899	Q9JM76	1.02303	0.904502	0.999001			0.118825	O35598	0.941	0.99	1.004
		0.0279441	P24549	0.964028	0.964839	0.995025			0.118451	Q5FWK3	1.154	1.085	0.977
		0.0277778	P62827	0.957167	0.940851	1.03093			0.118421	P62270	1.06	1.008	0.985
		0.0277247	Q8CGY8	1.05236	0.982602	1.00301			0.118353	Q9JHW4	0.966	0.952	0.951
		0.0276498	P53026	0.97226	0.948484	1.0582			0.118321	Q8C0P5	0.898	0.968	0.851
		0.0275229	Q05117	1.03082	1.29441	1.02145			0.118129	Q9DCD2	1.04	0.957	0.942
		0.0273632	Q91Z98	0.937496	1.07751	1.13122			0.117409	P61982	1.082	0.969	1.046
		0.0273224	P97355	0.974706	1.08354	0.996016			0.117021	Q921L3	1.022	0.956	0.994
		0.0272727	P10518	0.950772	0.974753	0.99108			0.11694	Q9ERV7	1.178	1.015	1.068
		0.0271647	Q99KE1	1.02115	1.06779	0.98912			0.116935	P27573	0.638	0.605	1.08
		0.027027	C0HKG6	1.02994	1.1133	1.03842			0.116732	Q8K4I3	0.963	0.959	0.948
		0.027027	Q60932	1.02313	1.03619	1.01626			0.116635	Q8BHD7	1.053	1.015	0.981
		0.027027	Q99LC5	1.00821	1.03134	1.01215			0.116631	P62631	1.659	1.123	1.108
		0.0265781	Q924C1	0.974669	0.97535	1.06838			0.116592	Q9JKM7	1.222	1.023	1.063
		0.0264766	Q99KQ4	1.04299	0.99684	1.08578			0.116476	Q9JKF1	0.954	0.944	0.997
		0.0263789	P09411	1.05436	0.99387	0.996016			0.116343	P22907	0.946	1.233	1.099
		0.0262664	Q61753	1.04641	0.994131	0.983284			0.116022	Q8R2Y8	0.997	1.023	1.066
		0.0261905	P16330	1.02209	1.01528	0.954198			0.115942	P29699	1.053	1.103	1.855
		0.0261248	Q99MK8	0.953131	0.975201	0.998004			0.115942	Q9CR98	1.076	0.915	0.935
		0.026087	P97823	1.03884	0.930708	1.00604			0.115663	Q8BK72	0.931	0.917	0.979
		0.0260223	P47758	1.02158	1.08879	1.03199			0.115625	Q922Q4	0.908	1.023	0.965
		0.025641	P47857	1.01506	1.00861	1.0395			0.115279	P70398	0.997	1.004	0.989
		0.0255376	P46460	1.03323	1.00588	1.02354			0.115152	P35979	1.068	1.028	0.999
		0.0255183	Q61233	1.01684	0.974604	1.04384			0.115132	Q9QUG9	1.021	0.945	1.015
		0.0253807	Q9WV54	0.898777	1.14353	1.02881			0.115044	P29594	1.094	1.174	1.193
		0.0252632	Q9D1A2	0.979342	1.00504	1.03306			0.114846	Q8VE92	1.257	0.943	1.033
		0.0248756	Q6PHN9	0.968463	1.23901	1.01626			0.114516	Q7TSV4	0.902	0.914	0.963
		0.0248227	Q8QZY1	0.993967	0.973401	1.04275			0.114234	Q6A4J8	0.951	0.986	1.023
		0.0248092	Q6NSR8	0.973929	0.980752	1.001			0.113821	P01901	1.015	0.887	1.025
		0.0247191	P60229	1.00637	0.997478	1.03093			0.113812	P58854	0.951	0.959	0.92
		0.0243902	Q09200	0.9852	1.02004	1.02145			0.113811	Q80WQ2	0.921	1.003	1.01
		0.0242915	Q9CR67	1.03165	0.961918	0.931099			0.113772	P70236	1.048	1.013	0.817
		0.0242718	Q99KR7	1.02728	0.919951	0.929368			0.113772	Q922B2	1.021	0.978	0.981
		0.0242215	Q9D819	1.02702	0.988145	1.02249			0.113755	P35918	0.571	0.848	0.593
		0.0241102	Q9QXK3	1.02248	0.948665	1.01937			0.11349	Q8CBY8	0.865	1.045	1.071
		0.0237581	Q9WTM5	1.01037	1.00683	1.01729			0.113353	Q7TPD0	1.04	0.979	1.024
		0.0236686	P50637	1.05498	1.01302	0.978474			0.113276	P97311	1.067	1.043	1.034
		0.0236407	P35585	1.04177	0.994521	0.959693			0.113095	Q9D7P6	1.094	1.046	0.982
		0.023622	Q91ZJ5	1.03347	0.930087	1.01112			0.112971	P97372	1.018	0.929	0.997
		0.0235294	Q9DCL9	0.974088	0.979457	1.01833			0.112903	Q8K2C6	1.011	0.833	1.144
		0.0234899	Q91VR2	0.979599	1.03304	0.977517			0.1125	O89110	0.954	0.91	0.962
		0.0232558	Q9CQC7	1.06435	1.03443	1.05374			0.11236	P50429	0.849	1.06	0.932
		0.0231293	P51660	1.00979	1.00395	0.985222			0.111905	Q922H4	0.933	0.797	0.949
		0.0231023	O88342	0.99619	0.961425	1.03413			0.110283	Q9CXF4	0.902	1.007	0.98
		0.0230906	Q8VCM8	1.06671	1.00648	0.987167			0.110092	Q99P58	0.895	0.956	1.047
		0.022792	P05132	1.07344	1.0129	1			0.109948	Q5SUR0	0.986	1.042	1.024
		0.022792	P68181	1.041	1.00528	0.935454			0.10989	Q9D1L9	0.913	1.016	0.993
		0.0227743	Q9DCD0	1.02187	0.987053	1.02041			0.109589	Q8CGK3	0.92	0.978	0.985
		0.0227723	Q64737	1.00515	0.980465	1.04493			0.109453	Q9D1G1	0.929	1.026	1.009
		0.0227273	P03958	1.04232	1.05563	0.977517			0.109415	P70404	0.932	0.999	1.036
		0.0227273	P54822	0.993894	0.960765	1.0395			0.108808	P97315	1.274	0.945	1.052
		0.0226629	Q920E5	0.978005	0.989497	1.03093			0.108808	Q91XD6	1.061	1.048	0.987
		0.0225806	Q3U0V2	0.925651	1.16516	0.993049			0.108787	Q61655	0.994	1.046	1.004
		0.0224719	O54962	1.12171	0.938338	1.06157			0.108738	Q03963	0.962	0.908	1.025
		0.0222222	Q6PEB6	0.993762	1.05434	0.974659			0.108434	P17047	0.833	0.891	0.956
		0.0221519	P45376	1.01175	0.961918	1.00402			0.108291	P70698	0.92	0.957	0.968
		0.0220493	P11835	1.01272	1.02358	0.948767			0.108209	O88456	0.895	0.985	1.062
		0.0220307	O55143	1.02427	0.971118	0.961538			0.107955	Q91WQ3	0.993	1.017	0.942
		0.0219298	Q9D8W5	1.00055	1.01494	1.01833			0.107884	Q6Q477	0.975	0.915	1.055
		0.0218447	Q07417	1.04384	0.99684	0.968992			0.107744	Q99J99	0.951	0.951	1.028
		0.0215483	Q7TMB8	0.997217	0.984427	1.05374			0.107735	P18653	0.981	0.985	0.91
		0.0215264	P62814	0.98132	1.04736	1.1236			0.107527	Q9R233	0.949	0.934	0.962
		0.0214286	P45878	1.04594	1.03234	1.01833			0.10728	P28293	1.264	0.946	0.693
		0.0213295	Q8CIZ8	0.985236	0.96973	0.887311			0.107143	Q9CQ91	0.823	0.96	0.946
		0.0212766	P52825	1.01142	1.13371	0.90009			0.107034	Q9D1H7	0.953	1.11	1.134
		0.0212121	Q9D0I9	1.00043	1.01071	1.00806			0.106952	Q3TYS2	0.976	0.915	0.995
		0.0211268	P54116	0.97968	0.979168	1.04384			0.106944	Q6ZWR6	1.018	1.052	0.916
		0.0211268	Q9CQI3	1.00418	1.00731	0.94162			0.106667	Q91VR8	0.957	1.02	1.024
		0.0211268	Q9CQI6	0.966438	0.961095	0.999001			0.106581	O35134	0.989	0.936	0.968
		0.0210632	Q8C7X2	1.07936	1.09441	0.97371			0.106443	Q3TZX8	1.061	1.123	1.013
		0.020979	P47754	0.992588	1.03344	1.03734			0.10625	Q80ZK0	0.992	1.03	0.953
		0.0209497	P49290	1.13088	0.9962	0.746269			0.106227	Q9D0R4	1.034	1.016	0.969
		0.0208914	P11247	1.10967	0.962572	1.12233			0.105897	Q9ER72	0.965	1.074	1.009
		0.0208333	O09061	0.990643	1	1.00705			0.105846	B1AY13	0.974	0.947	0.855
		0.0207373	Q8K1J6	1.03103	0.972644	0.995025			0.105711	Q3TDQ1	1.033	1.056	0.931
		0.0204082	Q9R0N0	0.989379	0.988416	0.997009			0.105477	Q9JMA1	0.966	1.037	0.971
		0.020339	Q9CY64	0.990709	1.05208	1.03199			0.105128	Q99KI0	0.931	0.972	0.984
		0.0202532	Q3THS6	0.998275	0.957923	1.01215			0.105046	O08810	0.968	1.007	0.995
		0.020202	P56376	1.14091	1.06468	0.972763			0.104167	Q6PGH1	1.111	1.047	0.964
		0.020202	Q921Z5	0.982403	0.957585	1			0.104072	P52431	1.055	0.996	1.011
		0.0201149	O54984	1.02019	1.02337	0.969932			0.103614	Q9D7N9	0.872	0.924	0.94
		0.0201005	O35744	0.716659	0.978296	1.49031			0.103371	Q80W47	0.988	1.003	1.068
		0.0200803	P17751	1.00333	0.959935	1.01215			0.103368	Q9EQK5	0.89	0.971	0.977
		0.020073	P59108	1.03018	1.02674	0.937207			0.103343	Q60710	0.791	0.925	0.976
		0.0200669	O35129	1.00703	1.0054	1.02564			0.103226	B2RUP2	1.04	0.948	0.979
		0.0198171	Q8R480	1.02286	0.954156	1.03199			0.103208	Q99LI7	0.951	0.98	0.975
		0.0197368	P15532	0.963372	0.946111	1.08342			0.103175	O35841	1.015	1.007	1.009
		0.0197368	Q01768	1.02799	0.958597	1.01626			0.103125	Q8R010	1.079	1.025	1.011
		0.0192513	Q922D8	0.960597	0.947758	1.02775			0.103053	P42232	1.054	0.916	1.1
		0.0192308	Q9QXX4	1.08823	1.10637	0.988142			0.10289	Q80UM3	1.02	1.007	0.978
		0.0192024	Q8BH59	1.02325	1.10613	1.02775			0.102597	P42227	0.935	0.928	0.991
		0.0190736	P32233	1.01865	1.18677	1.06157			0.10226	P04919	0.738	1.681	1.5
		0.0189394	P07742	0.939935	0.999248	1.05374			0.101974	P57780	1.066	1.019	0.966
		0.0188679	Q8QZT1	1.01054	1.06346	0.99108			0.101852	Q9JLI6	0.992	1.042	1.009
		0.0188679	Q9JHI5	1.02273	1.06232	0.913242			0.101852	P48428	0.951	0.932	0.997
		0.018648	P58252	0.967612	0.968328	1.06045			0.10177	Q9CYN2	0.929	0.983	0.893
		0.0185759	Q922B1	1.0148	0.980465	0.93633			0.101744	P01878	0.757	0.948	0.764
		0.0183246	Q9Z1G3	1.04883	0.988009	1.06724			0.101727	O35343	1.088	0.96	0.979
		0.0182232	Q9R0X4	1.03034	1.01517	0.972763			0.101587	Q9D136	1.464	1.069	1.005
		0.0181159	Q9D753	1.00624	0.984567	1.02775			0.101412	Q80YD1	0.932	1.067	0.921
		0.0177891	O54890	1.00239	0.916084	0.848176			0.101379	Q80V62	1.006	1.058	0.945
		0.0177305	Q9CQA3	1.00445	1.08948	1.00806			0.101215	Q9QYI3	1.021	1.042	0.998
		0.0175953	Q06138	0.971169	0.987873	0.994036			0.10119	Q99N96			0.975
		0.017341	P10107	1.07773	1.04591	0.919963			0.100486	Q8K297	0.949	0.992	0.943
		0.0170213	Q99KF1	1.02942	0.969885	0.971817			0.100211	Q6ZQ08	1.054	1.011	1.003
		0.0168067	Q6P5F9	0.984484	0.937947	1.04384			0.100186	Q3UHD6	1.323	1.022	1.048
		0.0166667	P84084	1.0248	0.915157	1.08696			0.100152	P35991	1.095	1.005	0.945
		0.0166074	Q8CI94	0.994256	0.992031	0.988142			0.1	O55142	1.113	1.043	0.967
		0.0165485	Q9D964	1.01144	0.977272	1.0352			0.1	O70152	0.875	1.001	1.042
		0.0165289	Q9CQ71	1.02322	1.06109	1.05485			0.1	Q80UW8	1.015	0.965	0.981
		0.0163934	Q8CI59	1.02144	1.10395	0.919963			0.0996169	Q91YN5	0.963	1.032	0.979
		0.0162791	P05202	1.02556	1.01267	1.01626			0.0995146	Q3THG9	1.016	0.996	0.987
		0.0161812	P63330	1.0016	0.996071	0.996016			0.099359	Q8K183	0.997	0.986	0.937
		0.0160116	Q8C1A5	1.01947	0.976388	1.02354			0.0991379	Q7TSE6	0.939	0.969	0.951
		0.016	P59708	0.979365	0.983025	1.04384			0.0990991	P35282	0.928	1.012	0.975
		0.0159574	Q8R5C5	1.06122	0.872554	0.93633			0.0989933	Q8BJ64	1.202	0.981	1.01
		0.015748	P61290	1.02186	0.945001	1.05374			0.0989305	Q91V04	0.974	0.831	0.929
		0.015674	P97429	0.941096	1.03629	1.06496			0.0987433	Q9JHU9	1.186	1.043	0.99
		0.0154968	Q8BKC5	0.994642	0.93989	1.01215			0.0987342	O35435	1.011	0.987	0.998
		0.0154321	P12265	1.04078	1.02295	1.02145			0.0984456	P62748	0.896	0.924	0.93
		0.0153846	P62245	1.00226	0.941043	1.02459			0.0983607	Q9D7S7	1.08	1.012	0.965
		0.0151515	Q9D892	0.986289	0.957923	1.01626			0.0983302	P80315	1.095	1.053	1.014
		0.0150943	O88587	0.986894	1.00407	1.06952			0.0982368	P27612	1.005	1.046	0.968
		0.015015	P16858	1.0485	0.930708	0.990099			0.0982143	Q9DC70	0.955	0.94	1.025
		0.0149701	P14152	0.972138	0.949746	1.0101			0.0981595	Q9WVA3	1.014	1.022	0.993
		0.0147059	P61358	1.0485	0.976831	1.06838			0.0979667	Q9EQP2	0.861	1.009	1.004
		0.0144462	Q6P1B1	0.957102	0.96548	0.952381			0.0978836	Q3TBT3	0.916	0.952	1.04
		0.0143284	Q68FD5	1.00625	0.984288	1.03627			0.0977654	Q6PE01	0.981	0.976	0.947
		0.0143198	O55137	0.898225	0.848631	0.969932			0.0977444	Q9D172	0.964	0.983	0.996
		0.0142857	Q9JHK5	1.00238	0.97004	0.998004			0.0973236	P22892	1.041	0.986	1.012
		0.014218	P39876	1.02356	0.928416	0.777605			0.0972973	P18654	0.964	1	0.928
		0.0141343	Q9CQ65	1.02941	0.97624	1.04167			0.0972477	P80318	1.057	1.021	1.001
		0.0140845	Q9ERL7	1.02856	0.899878	1.02564			0.0971867	Q60737	0.977	0.96	1.018
		0.0138889	P24369	1.13966	1.04416	0.909091			0.0971129	Q9DBC7	0.981	1.005	0.938
		0.0138889	Q8BPB0	0.977768	0.990436	1.09051			0.0970782	E9Q2M9	0.976	0.94	0.96
		0.0137552	Q91VD9	1.00407	1.04174	0.99108			0.097035	P56203	0.983	0.786	1.155
		0.0137525	Q61035	0.978132	1.01359	1.0352			0.0969267	O88543	1.417	0.957	0.997
		0.0137457	Q8BXQ2	1.00732	1.00731	1.06496			0.0967742	P27659	1.122	1.079	0.982
		0.0136986	P14131	0.964331	0.892336	1.02987			0.0964591	Q8BJ71	0.99	1.031	0.962
		0.0135674	Q5SQX6	1.01578	0.799539	1.0101			0.0958333	O09131	0.939	0.923	0.984
		0.0135521	Q9Z0W3	0.99034	0.966595	0.965251			0.0957096	P97864	1.291	1.113	1.088
		0.0135501	Q8R574	0.95667	0.968171	1.07759			0.0952381	Q9DCU6	0.866	0.942	0.856
		0.0135135	P08905	0.954274	0.973853	1.26743			0.0951087	Q8C570	0.989	0.962	0.968
		0.0135135	Q9CWJ9	0.98239	0.955538	1.01729			0.0949367	P62915	1.075	1.002	1.038
		0.0134781	E9PVA8	1.01976	0.98828	1.01523			0.0948827	P17427	0.879	0.963	0.984
		0.0134745	Q00651	0.958797	0.948122	1.08578			0.0948718	Q9D7N3	1.059	1.076	1.338
		0.0132159	P23506	1.02266	1.01807	1.02354			0.0947368	Q9R257	1.039	1.22	1.049
		0.0131579	P07724	0.95633	1.16674	0.943396			0.0945559	Q9Z0P5	0.934	0.938	0.948
		0.0131579	Q9CQ92	1.05479	0.969264	0.983284			0.0944798	Q8BHB4	0.918	1.077	1.074
		0.0131062	Q8BMS1	1.00599	1.07527	1.02459			0.094382	P68372	1.146	1.137	1.132
		0.0130862	O08528	1.07049	0.98828	0.966184			0.0942797	Q8BHN3	1.022	0.99	0.944
		0.0130841	P80314	0.975417	0.939116	1.04275			0.0941176	P62259	1.071	0.941	0.959
		0.012987	P63254	0.980623	0.820293	0.908265			0.0941176	Q9CQU0	0.943	0.879	1.018
		0.0127932	Q8BGH2	1.00991	1.08368	0.996016			0.0939227	O55029	1.045	0.98	0.941
		0.0125	Q9DCJ9	0.987834	1.04435	0.971817			0.0938511	Q99KB8	0.907	0.982	1.415
		0.0124611	Q8CHP8	1.00649	1.00683	1.01729			0.09375	P62627	0.946	0.957	0.972
		0.0123648	P23780	0.988418	0.998239	1.03093			0.0935252	Q9WUQ2	0.863	0.853	1.068
		0.0122449	O55135	0.975764	1.11354	0.970874			0.0934579	P42225	0.961	0.946	1.073
		0.0121581	Q91YR9	1.05565	1.06043	1.02775			0.0933063	P53986	0.984	1.109	1.036
		0.0121457	P43430	1.14616	1.00648	0.759878			0.0931818	Q922R8	1.026	0.918	0.82
		0.0121457	Q9R0Q9	0.985526	1.02972	1.08814			0.0931677	Q9D958	0.82	0.891	0.856
		0.0120846	P58021	0.987073	1.03736	1.01937			0.0928571	P21460	1.183	0.994	1.052
		0.011976	P16125	1.01232	0.982319	0.958773			0.0927318	Q91W50	1.045	1.042	0.945
		0.0119565	Q11011	1.02486	1.02601	0.968992			0.0926829	P63005	0.94	0.955	1.003
		0.011811	Q9DCM0	1.00849	1.02787	1.04493			0.0926244	Q6PA06	1.02	1.02	0.984
		0.0117878	Q99M31	0.925049	1.01427	0.937207			0.0925926	P97450	0.946	1.062	0.997
		0.0117647	Q9ET01	1.05132	1.03374	0.969932			0.0925752	P15508	0.948	1.261	1.066
		0.011713	Q8JZR0	1.05009	1.06208	0.978474			0.0924171	P22315	0.935	1.102	1.072
		0.0113154	P08071	1.01905	0.996712	1.0582			0.0922509	Q7TQI3	0.95	0.948	0.999
		0.0112676	Q99LC3	1.00272	1.05554	0.979432			0.091954	Q9R1P0	0.942	0.969	0.98
		0.0112676	Q9QUR6	1.00062	0.992295	0.986193			0.0919037	P28650	0.887	0.885	0.913
		0.0112486	P28271	0.984709	1.01829	0.98912			0.0918033	Q08093	0.893	0.937	0.989
		0.011194	O88796	0.971658	1.02839	0.937207			0.0917969	P26638	1.008	1.021	0.98
		0.0108696	Q99JI6	1.00693	1.02569	1.0101			0.0915033	Q9CRB2	0.92	1.004	1.05
		0.0108499	Q03265	0.994118	1.03214	1.00402			0.0913556	O54782	0.914	1.022	0.94
		0.0108303	P70195	1.00713	1.00395	1.0582			0.0913462	Q80XI4	1.226	0.944	1.012
		0.0107759	Q9CZU6	0.991297	1.02166	1.02459			0.0912343	Q8BP47	1.043	1.009	0.94
		0.0106762	Q9D0F9	1.04947	1.0223	0.982318			0.0912281	Q99LD8	0.902	1.038	0.945
		0.0106383	P61164	1.01387	1.00321	0.98912			0.0911215	O08917	1.047	1.062	0.905
		0.0106101	P27601	0.930498	1.02982	1.04932			0.0910931	Q61578	1.524	1.072	1.022
		0.0105263	P62075	0.989078	0.95433	0.996016			0.0909091	P70296	1.053	0.873	0.989
		0.010453	P53657	0.967561	0.955022	0.986193			0.0909091	P47713	0.912	0.924	0.981
		0.0104167	P51410	0.935499	0.978296	1.0846			0.0906344	Q9ERD8	0.998	0.929	0.983
		0.0103896	Q8QZS1	1.03195	0.9899	0.944287			0.0901804	Q60676	0.989	0.993	0.971
		0.0102041	P50543	1.01048	1.07115	0.967118			0.0900901	P99024	1.219	1.072	1.153
		0.0101781	O35855	0.992798	1.07161	1.0661			0.0900693	P46471	0.991	1.061	0.972
		0.010142	P32037	1.01668	0.933974	0.890472			0.0899123	Q8BXZ1	0.905	0.989	1.041
		0.0100575	Q6PB66	1.01844	0.991236	1			0.0898693	Q8CIE6	1.011	0.966	0.943
		0.00996678	Q9DCN2	1.00614	1.08601	0.99108			0.0893855	Q8CI33	0.931	1.077	1.004
		0.00992908	P46978	1.04373	1.01938	0.985222			0.0893417	P08003	0.933	0.85	0.712
		0.00990099	Q61735	0.951057	0.910663	1.01112			0.089196	Q9EQH3	0.962	0.987	0.985
		0.00986842	P60670	1.01644	1.03492	0.998004			0.0890208	Q8BK63	1.117	1.092	0.98
		0.0097561	P18242	0.884845	1.21484	1.0142			0.0890052	P84096	0.985	0.987	0.981
		0.00974659	Q3UKJ7	1.0156	1.01324	0.968992			0.0888031	O08579	0.924	0.973	1.055
		0.00966851	Q91ZA3	0.983746	1.08629	0.967118			0.0887446	P10126	1.286	1.063	0.985
		0.00956938	Q99JY9	1.01588	0.987736	1.04712			0.0887218	Q8K1B8	0.96	0.932	0.971
		0.00940439	P48036	0.961796	1.03284	1.03093			0.0885714	Q9Z1Z2	1.009	0.97	0.916
		0.00925926	Q91WS0	1.03899	1.08996	1.02775			0.0885417	Q9JLV5	0.9	0.982	0.986
		0.00919732	Q8BYA0	1.00282	1.01773	1.00402			0.0884058	P63154	0.878	1.006	0.992
		0.00917431	P00493	0.982423	0.945557	1.01729			0.0881988	P08032	0.874	1.18	0.994
		0.00913242	P28076	0.938825	0.917918	1.04932			0.0881764	Q6PHZ2	0.926	0.93	1.036
		0.00913242	Q9D1D4	1.04762	0.979602	0.997009			0.0881459	Q9WUP7	1.011	0.998	0.959
		0.00909091	Q99J72	0.991812	1.05023	1.02564			0.0879765	Q9JKP5	1.133	0.989	0.957
		0.00890208	P28867	1.03303	1.05571	0.987167			0.0876923	Q8VCT3	1.066	0.997	0.923
		0.00884956	P10605	0.824085	1.09913	1.07411			0.0876289	P62082	1.159	1.062	1.036
		0.00884956	P50518	0.991897	0.972948	1.10254			0.0875831	Q68FL6	0.944	0.987	0.979
		0.00877193	Q3U1J4	0.981882	1.0106	1.0101			0.0875	Q61334	0.971	0.947	0.957
		0.00866551	Q07797	0.959928	0.974753	1.02354			0.0873362	Q9ET26	0.978	0.991	0.946
		0.00862069	Q91YI0	1.02778	1.00297	0.968992			0.0872483	Q8CI32	1.022	0.97	0.991
		0.00855615	P43247	0.989416	1.00087	0.999001			0.0870761	Q61739	0.846	0.916	1.018
		0.00847458	Q9DC51	0.999181	0.927148	0.925069			0.0868644	Q9D2Y4	1.054	1.028	1.036
		0.00840336	Q64442	0.99271	0.879192	0.992063			0.0868263	P61965	0.979	0.976	1.007
		0.0083682	P50431	1.01771	0.887529	1.02564			0.0862069	Q922U2	0.917	3.027	1.234
		0.00828729	P21958	1.01855	1.02829	1.01523			0.0862069	Q6P8X1	1.119	0.93	1.004
		0.00824176	Q9QXB9	1.02942	1.00826	1.02249			0.085997	Q5XPI3	0.858	1.241	1.165
		0.00817996	Q9CXT8	1.03086	1.02069	0.940734			0.0858676	Q5U458	0.859	1.028	0.984
		0.00787402	Q61096	1.00656	0.939504	1.16822			0.0858586	P60904	0.928	0.926	0.965
		0.00772201	Q9QZ73	0.990187	0.960268	1.04384			0.0857143	Q9CXZ1	0.956	0.966	0.915
		0.00770416	Q7TNG5	0.999784	1.0624	0.961538			0.0856269	P40336	0.967	1.014	0.938
		0.00763359	Q9CQZ5	1.04435	1.02736	0.982318			0.0855856	Q99L43	0.875	0.985	1.039
		0.00750469	Q8BT60	1.04317	0.968171	0.968992			0.0855107	Q91XU3	1.051	1.151	1.256
		0.00720906	Q9ERK4	0.997544	0.993216	1.01833			0.0850694	Q8R5K4	1.035	0.906	0.946
		0.00720721	Q6PD26	0.998415	1.07684	1.05152			0.0849858	O08573	1.023	1.069	0.984
		0.00717703	P54775	1.0133	0.958429	1.0101			0.0846931	E9Q555	1.036	0.989	1.075
		0.00701754	Q61093	0.965202	1.01993	1.01937			0.0846154	Q9CZU3	1.041	1.014	1.036
		0.00684932	P61327	0.974609	0.959769	1.01833			0.084399	Q9ER88	0.991	0.99	0.978
		0.00680272	P61079	0.94707	0.929879	0.97371			0.0838095	Q3UQ44	0.992	0.954	0.963
		0.00677966	Q9DB05	1.0156	1.00778	1.03306			0.0836502	Q9DCT2	1.016	0.999	0.984
		0.00662252	Q9DB77	1.03559	1.05347	1.00705			0.0835913	P58389	1.002	1.007	0.995
		0.00648298	P50516	0.948488	1.03274	1.07643			0.0830946	Q9WUK4	1.003	0.987	0.982
		0.00645161	P97426	1.05588	1.1314	0.821018			0.083045	Q9JK23	1.113	1.023	1.003
		0.00645161	Q9EQH2	1.02112	1.00955	1.02041			0.0829268	P62821	0.994	0.983	0.97
		0.00643974	Q9EPK7	1.02377	0.977125	0.93633			0.0823171	P50544	0.873	0.964	0.984
		0.00641026	P97425	1.13595	1.10613	0.680735			0.0821355	P17710	0.935	0.934	1.009
		0.0064	Q8JZN5	1.04488	1.05155	1.02987			0.0821256	P61028	0.998	0.971	1.101
		0.00637755	Q9WUA3	1.06183	0.945186	0.94518			0.0820513	O35382	0.965	0.909	0.949
		0.00635593	P17563	0.989548	0.997986	0.956023			0.0819672	P27641	0.925	0.966	0.926
		0.00632911	P16675	0.966052	1.12944	1.05263			0.0817308	Q3TYX3	0.938	0.924	0.945
		0.00632911	P63280	0.983873	0.968171	1.04493			0.0815789	Q63844	0.881	0.968	1.007
		0.00621118	Q9DCX2	1.01525	1.06556	1.00301			0.0814978	Q00422	1.011	1.044	0.946
		0.00607287	Q9JLJ2	1.00013	0.984706	0.983284			0.0814815	P63276	1.164	1.111	1.019
		0.0060241	P18760	0.912377	0.921953	1.0101			0.0813953	P51437	0.797	1.231	1.259
		0.0060241	Q8K2B3	1.00843	1.05528	1.01523			0.0813953	Q8BGS2	1.051	0.976	0.923
		0.00595238	Q9D3D9	1.00598	1.03995	1.04822			0.0810811	Q9R062	0.981	0.93	0.868
		0.00591716	Q9CZB0	0.971502	0.999499	1.03842			0.0807613	P53995	1.081	1.033	1.04
		0.00589391	O08749	1.01105	1.03214	1.03306			0.0803571	P83940	0.892	1.023	1.12
		0.00588235	P62880	1.02545	1.07413	1.04932			0.0802469	Q9CZR8	0.896	1.039	0.906
		0.00578035	P97377	0.989439	0.991899	1.07066			0.0801688	Q9D8S4	0.968	1.036	0.902
		0.0056101	O35350	1.00974	0.998871	0.969932			0.079646	Q8C5H8	0.9	0.984	0.976
		0.00549451	Q9QXT0	1.00913	1.02767	1.03413			0.0793651	Q99KP6	1.003	0.978	0.988
		0.00543478	P62835	0.950786	0.934377	1.08578			0.0792952	Q9WTP7	0.937	1.003	1.002
		0.00530504	Q9DC69	1.03306	1.0209	0.956938			0.0790021	P32921	1.046	0.979	0.999
		0.00520833	Q05144	1.0144	0.975944	0.95057			0.0789474	Q99J09	0.999	1.003	1.006
		0.00512821	P12382	1.05349	0.993609	1.02459			0.0789474	P59235	0.933	1.01	0.95
		0.00507614	P61161	1.00386	0.993347	1.02354			0.0788177	P11438	0.574	1.006	1.054
		0.00501253	O89112	1.05198	0.927148	0.963391			0.0788177	Q9D1Q6	0.995	0.936	0.922
		0.00492611	O88544	1.01449	1.00407	0.97371			0.0787589	Q9CQC6	1.025	1.065	0.976
		0.00490196	Q9DCS2	0.957127	1.03937	0.928505			0.0782609	P62889	1.183	1.078	0.968
		0.00487805	Q9Z1B5	0.946036	0.961754	1.05152			0.0782609	Q9JKB1	0.968	1.03	0.965
		0.00483092	O35943	1.03331	0.997732	0.919963			0.077907	Q8CJG0	0.927	0.983	1
		0.00483092	P51150	1.00828	1.01483	1.04384			0.0778689	Q9CQE8	0.977	0.959	0.997
		0.00475059	P45952	0.996803	1.03012	0.95511			0.0776545	Q64514	0.964	0.997	0.982
		0.00461894	Q9Z2I8	1.03491	1.0137	1.00301			0.0775623	Q9D5T0	1.017	0.945	0.899
		0.00449438	Q61598	0.979915	0.925008	1.04058			0.0774468	Q61543	0.953	0.979	0.974
		0.00446429	O08709	0.951053	0.952585	1.05932			0.0774194	Q8R349	1.128	1.117	0.99
		0.00444444	P41241	1.02298	0.936965	1.01523			0.0773723	Q14C51	1.041	1.033	1.076
		0.0043956	Q8R016	0.991337	0.997605	1.07411			0.0772947	P55258	1.069	1.008	1.017
		0.00438596	Q62348	1.0534	0.953635	1.02669			0.0770328	Q9QXG4	0.878	1.012	0.927
		0.004329	Q9WTL7	0.97232	0.887817	0.944287			0.0769231	P97807	1.015	1.048	1.011
		0.00431034	Q8R180	1.04705	1.05173	0.963391			0.0767857	Q3V1L4	0.981	1.055	0.989
		0.00416667	P18181	1.01191	1.02177	1.13122			0.0766667	Q9JL16	0.973	1.16	1.063
		0.00413223	Q9Z2M7	1.00945	0.93989	1.00402			0.0765027	P61082	1.091	0.989	1.013
		0.00412371	Q8VEJ4	0.884362	1.04118	0.985222			0.0761099	Q9Z2W0	1.038	0.998	0.969
		0.004	P70122	0.99671	1.04416	1.04493			0.0760626	Q3U5Q7	1.076	1.03	0.971
		0.00381679	P57759	1.05002	1.04286	1.06157			0.0760095	Q9ESW4	0.937	0.939	0.938
		0.00381679	Q9DC61	0.974855	1.01851	1.03093			0.0759494	Q8BGD8	1.003	0.909	0.761
		0.00348432	Q9QZD8	1.03386	1.17523	0.919963			0.0758621	Q9DCC8	1.009	1.012	0.984
		0.00346021	P23492	0.987272	1.02123	1.01833			0.0757576	Q61171	0.935	1.2	1.131
		0.00346021	P42125	1.01556	1.02295	1.00908			0.0756144	Q02053	0.984	0.965	0.981
		0.00320513	O70503	0.997888	1.046	1.01112			0.0753968	P14576	1.025	1.015	1.013
		0.00316957	Q8BU30	1.01505	1.0239	1.02354			0.0752688	P26443	0.918	0.908	0.938
		0.00316957	Q9DBG6	1.05154	1.0106	0.990099			0.075	P56393	1.199	1.221	0.994
		0.00315457	P68040	0.985221	0.973401	1.06724			0.075	P61027	0.987	0.96	1.019
		0.00314465	Q9CS42	1.04263	0.991767	0.993049			0.0749415	Q8VDW0	1.023	1.086	0.993
		0.00309598	O35639	1.03458	1.0223	0.970874			0.0746269	Q3UNN8	0.935	0.874	1.053
		0.00296736	P48999	1.05876	1.00087	0.937207			0.0745402	Q9QUM0	0.838	0.876	1.04
		0.00295858	P08249	1.01816	1.03995	1.00503			0.0745313	Q8BZN6	0.914	0.962	1.011
		0.00294118	O70370	1.01455	1.16038	1.01215			0.0745098	O70435	1.017	0.965	0.976
		0.00294118	P62874	0.983841	1.01095	1.02775			0.0744186	P51174	0.959	0.951	1.018
		0.00286944	Q921I1	1.00759	0.999248	0.996016			0.074401	P42230	0.979	0.97	1.036
		0.00286123	P41216	1.00809	1.06724	0.956023			0.074359	P11157	1.061	1.167	1.046
		0.00277778	Q8BTZ7	1.03841	1.001	0.981354			0.0739857	Q91VK1	1.06	0.989	1.001
		0.00276243	P54923	1.02717	1.03649	1.002			0.0739575	Q9JJ28	0.978	0.911	1.019
		0.00260417	Q8VHL0	0.935496	0.977419	0.937207			0.0738255	Q9CPV4	1.072	0.933	0.981
		0.00241546	O88844	1.00623	0.971731	1.27065			0.0737179	Q9CWZ7	0.9	1.032	0.968
		0.00226757	O54734	1.04297	1.00743	1			0.0736434	Q9WV27	0.795	0.924	1.433
		0.00224719	P70158	1.0187	0.996328	1.04167			0.0736196	P70372	1.097	1.016	0.952
		0.00215983	Q9Z2I9	1.03719	1.05269	0.971817			0.0733591	Q8K411	0.948	1.032	1.006
		0.00203666	Q7TMR0	1.00677	1.0137	0.966184			0.0733333	Q923G2	1.001	0.964	0.949
		0.00194553	P24547	1.00871	0.986229	1.05374			0.0732984	P12815	0.86	0.981	0.963
		0.00194553	P50096	1.15039	1.01517	1.02145			0.0728155	Q8BU88	1.045	1.117	0.987
		0.00186567	P20060	0.952007	1.05155	1.0989			0.0726257	Q99JT9	0.992	0.957	0.983
		0.00169779	Q9WUA2	0.995659	1.00778	1.01833			0.0725806	Q9Z2U0	1.023	0.997	0.974
		0.00108342	Q6P2B1	0.947342	1.03629	0.993049			0.0725664	Q62230	0.886	0.931	1.026
		0	O08738	0.859856	0.964195	0.902527			0.0725244	Q99MR8	1.078	0.903	0.97
		0	O08807	1.09889	1.0223	1.00705			0.0722471	Q6P5D8	1.065	1.033	0.973
		0	O08997	0.95264	1.11395	1.05485			0.0722433	P10852	0.938	0.963	0.873
		0	O55023	0.996088	1.03314	1.00705			0.0722022	P47757	1.013	0.964	0.954
		0	O70325	0.943475	0.896968	0.957854			0.0720721	P09671	0.882	0.947	1.045
		0	O88186	1.02094	1.058	0.862069			0.0719697	Q8C7V3	0.937	0.97	1.107
		0	O88531	1.05963	1.19292	0.990099			0.0717949	P04202	0.946	0.898	1.02
		0	O88545	1.03949	0.940083	0.996016			0.0714607	B2RQC6	1.023	1.02	0.981
		0	P00375	1.00616	0.926296	0.990099			0.0714286	Q99J62	1.12	1.072	1.024
		0	P00405	0.956862	1.01949	1.05932			0.0714286	Q9JKF7	1.021	1.331	0.971
		0	P00416	0.837909	0.985262	1.16144			0.0714286	Q8C0E2	1.071	0.969	1.001
		0	P01942	0.522923	1.00174	1.1274			0.0714286	P68037	1.034	0.985	0.988
		0	P02088	0.647073	1.02941	1.17233			0.0714286	Q8VCR7	0.982	0.921	1.16
		0	P04117	0.961286	0.962572	1.1325			0.0713287	O88967	1.135	1.167	0.921
		0	P06151	1.04053	0.923925	1.03413			0.0710059	Q6PGB6	1.002	0.968	1.008
		0	P08030	1.01668	0.9677	1.0101			0.0709877	Q921M7	0.965	0.981	0.974
		0	P0CW03	1.08598	1.10668	0.816327			0.0709812	Q9CSH3	1	1.033	0.935
		0	P10639	0.952732	0.973853	1.04712			0.0708661	Q9DBJ1	1.067	0.928	0.947
		0	P10649	0.972694	0.949206	1.06383			0.0706244	Q3V3R1	0.934	1.016	0.956
		0	P11440	0.959777	0.963872	1.03199			0.0701754	P46664	0.984	0.994	0.964
		0	P11672	0.999505	1.05571	1.0352			0.0701357	Q9Z2L7	1.078	0.968	0.995
		0	P12787	1.07545	1.02025	0.992063			0.0701299	Q80X73	1.016	0.917	1.046
		0	P17182	1.04146	0.941806	1.02564			0.0700219	Q8C3J5	0.94	0.926	0.975
		0	P17665	0.895763	0.946662	0.890472			0.0699588	P40630	0.859	0.941	0.935
		0	P19783	1.009	1.04221	1.04932			0.0698603	Q9D0C4	1.171	0.999	0.961
		0	P28474	0.987393	0.958429	0.976562			0.0698152	Q9D8T2	0.9	1.021	0.966
		0	P28798	0.97389	1.0803	0.961538			0.0697674	P62307	1.006	0.946	1.025
		0	P29416	0.942706	1.02187	1.08696			0.0696517	Q07832	0.938	1.02	0.94
		0	P36371	1.08164	0.99504	1.01317			0.0696517	P29452	0.827	0.869	0.916
		0	P38060	0.956953	1.12319	1.03199			0.0696333	Q80SU7	0.985	0.957	1.009
		0	P48774	0.992952	1.00137	0.93985			0.06929	Q810B6	0.99	0.985	0.989
		0	P48962	0.983335	1.08001	1.13766			0.0687623	P09103	0.987	0.922	0.834
		0	P49722	1.02375	0.958765	0.998004			0.0686813	P05064	0.932	0.903	0.915
		0	P50247	1.00389	0.964195	1.01833			0.0683507	Q08642	1.027	0.993	1.007
		0	P51863	0.98751	1.02694	1.13766			0.068323	Q9D1M0	1.059	0.932	0.967
		0	P51881	1.0385	1.02601	1.03734			0.0681115	P63087	1.007	1.032	0.87
		0	P56135	0.993407	1.06747	1.001			0.0680628	P63038	1.119	1.117	1.019
		0	P56382	1.03574	0.99504	0.998004			0.0679862	P24063	0.982	0.951	1.018
		0	P56391	0.993368	1.03794	1.05042			0.0677291	Q8CEC0	0.983	0.947	1.003
		0	P59999	0.980908	0.943319	1.02354			0.0675422	P36423	1.02	0.919	1.058
		0	P61222	1.00086	0.974304	1.01523			0.0675057	Q9QZE5	0.941	1.002	0.932
		0	P61514	0.986252	0.99975	1.04275			0.0674487	Q8VDN2	0.967	0.998	0.985
		0	P61620	1.03817	1.01773	1.01833			0.0674157	P70227	0.893	0.946	0.98
		0	P61750	1.05314	0.963549	1.02775			0.0672783	P62141	1.049	0.988	0.939
		0	P61804	0.970035	1.03871	0.948767			0.0672646	Q7TPR4	0.878	1.055	1.054
		0	P61924	1.09123	1.00467	1.02669			0.0672043	Q99J95	1.09	1.021	0.977
		0	P61961	1.10101	0.926082	1.01833			0.0670836	Q6ZQH8	0.983	0.993	1.469
		0	P61971	0.989314	1.13167	1.01523			0.0668414	Q62351	0.966	1.213	0.996
		0	P62274	1.00749	0.990836	1.00402			0.0666667	Q8CD15	1.079	0.999	0.994
		0	P62281	0.994522	0.957923	1.06952			0.0666667	P62137	0.923	0.954	0.919
		0	P62305	0.984826	1.03832	0.984252			0.0665138	Q8VCM7	0.875	0.917	0.968
		0	P62313	0.991537	0.95135	0.998004			0.0664199	A2AGL3	0.759	1.046	0.838
		0	P62331	1.00632	0.932147	1.06724			0.0662252	P62301	1.115	1.061	0.961
		0	P62962	1.02216	0.932555	1.02669			0.0661479	P20108	0.969	1.069	1.016
		0	P63001	0.984077	1.03463	1.05263			0.0661395	Q99P88	0.969	0.997	0.988
		0	P63085	1.01812	0.991369	1.02564			0.0660147	Q60766	0.934	0.929	0.965
		0	P63168	1.02218	0.9677	0.98912			0.0657194	Q3ULD5	1.004	1.03	0.945
		0	P63323	1.01512	0.93657	1.02354			0.0655738	Q9CZX9	0.931	0.886	0.888
		0	P67778	0.996054	1.03073	1.03199			0.0655271	P11688	1.42	1.024	1.106
		0	P70349	1.01133	0.924143	0.995025			0.0652798	Q5XG71	0.912	1.04	1.112
		0	P80317	0.980772	0.948122	1.04932			0.0651341	O09117	0.993	0.924	0.902
		0	P83870	0.982722	0.940468	0.997009			0.0650749	Q6P4T2	0.983	0.991	0.994
		0	P84089	1.00358	0.888677	1.01112			0.065	P61087	1.03	0.976	0.959
		0	P85094	1.06447	1.02485	1.01215			0.0649351	Q9Z2X2	0.905	0.965	1.03
		0	P97352	0.999327	0.983728	0.942507			0.064557	Q3UYV9	0.971	0.987	0.991
		0	P97370	0.950526	0.96548	1.06045			0.0644172	Q8C0M9	0.927	0.916	0.968
		0	P97470	1.01064	1.02454	0.97371			0.0643939	P99026	0.944	0.964	0.988
		0	P97930	0.981183	1.00695	1.03306			0.0643564	Q9JHJ3	0.865	1.303	1.043
		0	P99029	1.00081	1.02101	0.972763			0.0642857	P62830	1.158	1.054	0.99
		0	Q02013	0.939817	1.01662	1.03093			0.0639432	Q9DBL7	0.971	0.963	1.029
		0	Q05816	0.953679	1.06427	1.15741			0.0634744	Q3UVK0	0.935	1.06	0.986
		0	Q06185	1.00894	1.01539	1.0101			0.0634328	Q8C166	0.969	1.006	0.967
		0	Q07235	1.09791	0.938533	0.848176			0.0634218	P37040	0.973	0.965	1.023
		0	Q3ULJ0	0.988243	1.05724	0.996016			0.0632911	Q9WUM4	1.019	0.996	1.015
		0	Q4KML4	0.995552	0.941806	0.990099			0.0631579	Q8K2M0	1.251	1.131	0.993
		0	Q60631	1.02063	0.97989	0.980392			0.0631164	Q3TW96	0.962	0.967	1.03
		0	Q60648	1.09063	1.08496	0.919118			0.0630915	P14869	1.056	1.018	0.975
		0	Q60870	0.979776	0.981038	1.0101			0.0628272	P60766	0.929	0.893	0.934
		0	Q60930	1.00404	1.06001	0.990099			0.0626703	P49718	1.008	1.061	0.999
		0	Q60931	1.01634	1.02992	1.01937			0.0626186	Q9D3U0	0.907	0.997	0.999
		0	Q61024	0.969502	1.00778	0.938967			0.0625	Q9ERS2	0.947	0.977	1.117
		0	Q62186	1.0287	0.962899	0.983284			0.0625	Q9DBS1	0.881	0.948	0.975
		0	Q63810	1.01585	0.967543	1.03734			0.0622222	Q9D287	0.957	0.996	1.019
		0	Q64310	0.982915	0.940468	0.980392			0.0620239	Q8BU03	0.952	0.964	1.014
		0	Q64433	0.960489	0.988958	1.07643			0.0619236	Q3TCH7	1.117	1.053	1.031
		0	Q6ZWM4	1.0099	0.947028	1.03627			0.0617284	Q3UBX0	1.046	0.9	1.055
		0	Q6ZWQ7	1.06695	1.00552	0.959693			0.0616883	O89079	0.99	0.941	0.94
		0	Q6ZWV3	1.01322	0.944069	1.05485			0.0614525	Q9D1C1	1.111	1.128	1.053
		0	Q76MZ3	1.01254	0.963711	1.01523			0.0613861	P33610	1.096	1.07	1.085
		0	Q791V5	0.99251	0.979023	0.949668			0.0612903	Q61107	1.013	0.87	1.002
		0	Q80X95	1.06064	0.96973	0.995025			0.0609982	Q8VI75	1.073	1.05	1.062
		0	Q8BFQ4	0.989468	0.95433	1.00705			0.0609756	P68510	1.097	0.941	1.028
		0	Q8BG32	1.00987	0.945742	1.02987			0.0609524	Q8C147	0.966	0.984	0.984
		0	Q8BH95	1.04704	1.02559	0.968992			0.0607652	Q7TT37	0.909	1.016	1.056
		0	Q8BJY1	1.03917	0.982602	1.0101			0.0606061	Q9CQW1	1.029	0.958	0.995
		0	Q8BY71	1.02326	0.984706	1.10742			0.0605606	B2RU80	0.988	0.941	0.81
		0	Q8K4Z3	1.0244	1.02177	0.978474			0.0605469	Q8K224	1.012	1.009	1.02
		0	Q8R164	1.02391	1.02992	0.990099			0.0605187	Q91YE6	0.9	0.961	0.942
		0	Q8R1I1	1.03797	1.03374	0.988142			0.060241	Q9D0W5	0.947	0.976	0.965
		0	Q8R238	1.05066	0.99975	0.915751			0.0602172	O09159	0.868	1.024	0.996
		0	Q8R323	1.00163	0.939504	0.930233			0.0601719	Q91YR5	1.157	1.02	0.891
		0	Q8R4N0	1.03905	1.05817	0.913242			0.06	Q9JJK2	0.964	0.984	0.971
		0	Q91V61	1.06855	1.128	0.942507			0.06	Q9CVB6	0.977	0.954	0.931
		0	Q91V64	1.0536	1.05208	1.00604			0.059867	P68369	1.096	1.109	1.09
		0	Q91VH6	1.00567	0.988958	1.04932			0.0598404	Q61102	0.946	0.965	1.016
		0	Q91VI7	1.01473	1.0106	0.984252			0.0598086	Q8BP40	0.967	0.969	0.996
		0	Q922Q1	1.03129	1.01982	0.986193			0.0597403	Q8R0G9	0.959	1.045	0.98
		0	Q99JW4	0.962628	0.921067	1.02881			0.059531	P01027	0.969	1.095	1.113
		0	Q99JX4	0.961971	0.956906	1.01833			0.0594059	P01867	0.872	0.728	0.968
		0	Q99K85	1.02853	0.984288	0.994036			0.0593607	Q60759	0.991	1.05	1.156
		0	Q99LB2	1.02959	1.00455	0.994036			0.059322	P06330	0.621	0.556	0.705
		0	Q9CPP6	1.00806	1.07609	1.02881			0.0592686	Q99KC8	0.949	0.916	1.032
		0	Q9CPQ1	1.08251	1.03264	1.02041			0.0592105	P61089	1.091	1.039	1.015
		0	Q9CPQ8	1.01431	1.07949	0.940734			0.0591133	P62196	0.97	1.002	1.014
		0	Q9CQ62	0.990151	0.983025	1.00503			0.0589681	P10630	0.854	0.973	0.981
		0	Q9CQ75	1.00799	1.05657	1.01523			0.0588235	Q9Z1J3	0.974	1.056	0.899
		0	Q9CQB5	1.00622	1.01313	1.01937			0.0588235	Q80SZ7	0.921	1.001	0.928
		0	Q9CQC9	0.908871	1.01175	1.12486			0.0587734	Q8CFI7	1.017	1.044	1.012
		0	Q9CQM5	0.986368	0.962736	1.0142			0.0586907	P61202	0.945	0.991	1.001
		0	Q9CQQ7	0.994019	1.04781	1.001			0.0586081	O35955	0.982	0.893	0.984
		0	Q9CQR2	0.97787	1.06716	1.07296			0.0584416	Q921G7	0.928	0.963	1.007
		0	Q9CQR6	0.941838	1.04314	0.984252			0.0583942	Q9Z2Y8	0.821	0.93	0.853
		0	Q9CQW2	1.08963	0.919051	1.07991			0.0583658	Q9CQ60	1.098	0.985	0.978
		0	Q9CQY5	1.01638	0.994261	0.97561			0.0582011	Q9CQH3	1.034	0.955	0.983
		0	Q9CR21	0.957049	1.02777	1.03734			0.0580913	Q9Z1Q5	0.971	0.922	0.972
		0	Q9CXE7	1.04892	1.08066	0.983284			0.0580524	Q9WVK4	0.893	1.009	1.021
		0	Q9CXI5	1.09486	0.97815	1.02987			0.057903	Q8BRF7	0.998	0.953	0.957
		0	Q9CY27	0.999984	1.04664	0.94518			0.0575221	O55222	0.952	1.015	1.069
		0	Q9D020	1.03556	0.981893	0.968054			0.0574713	P31786	0.979	0.873	0.886
		0	Q9D051	1.00281	1.06492	1.04493			0.057377	Q9D1E6	1.101	0.961	1.013
		0	Q9D0M5	1.00449	0.992295	1.05152			0.0572687	Q9CQF3	0.984	1.016	1.011
		0	Q9D0T1	1.03571	1.01718	0.971817			0.0572519	Q9JLT4	0.846	0.928	0.945
		0	Q9D358	1.01433	0.996712	1.04493			0.0571429	Q921I9	0.939	0.982	0.952
		0	Q9D7G0	0.97976	0.895352	0.988142			0.0570175	P60122	1.015	0.985	1.014
		0	Q9D855	0.9754	1.036	0.983284			0.056872	Q8VHN8	0.896	0.912	0.897
		0	Q9D868	1.01215	1.05834	1.07643			0.0566502	P60843	1.061	1	0.97
		0	Q9D8V7	1.02424	0.989766	0.958773			0.0565553	Q99JI4	0.967	1.019	0.985
		0	Q9DAK9	0.958008	0.873524	0.992063			0.0563961	Q8BPU7	0.953	0.935	1.003
		0	Q9DB20	0.995193	1.01938	1.01833			0.056338	P63213	0.901	1.062	1.116
		0	Q9DBZ5	1.01883	1.00479	0.996016			0.0561798	Q9CXW4	1.041	1.049	0.954
		0	Q9DCZ1	0.935356	0.932962	0.956938			0.0561224	Q9DBP5	0.978	0.938	0.94
		0	Q9EP69	1.02253	1.02069	0.974659			0.0560132	Q6GQT9	0.919	0.953	0.918
		0	Q9EQ06	1.00978	1.03736	1.05263			0.055912	Q91V92	1.067	1.003	0.978
		0	Q9ERF3	0.981353	0.945372	1.00806			0.0558751	Q921M3	0.985	0.987	0.983
		0	Q9ERR7	1.07149	0.983868	1.00705			0.055814	P67871	0.994	1.024	1.031
		0	Q9ET30	1.05283	0.986367	1.00604			0.0557851	Q8BGQ7	0.991	1.049	0.943
		0	Q9JHW2	0.98362	1.00382	1.00908			0.0557576	Q6PHU5	1.067	0.758	1.07
		0	Q9JJI8	0.978926	1.05494	1.02775			0.0557505	Q80YV3	1.317	1.048	1.033
		0	Q9JJX6	0.922818	1.08776	1.06838			0.0555556	O70492	1.02	1.121	1.018
		0	Q9JL62	1.00817	1.02569	0.974659			0.0555556	O55013	0.941	0.981	1.014
		0	Q9JM14	0.972275	0.920175	0.995025			0.0555556	Q9CZN7	0.971	0.95	0.946
		0	Q9QUH0	1.042	1.04718	1.02354			0.0554839	Q8BML9	0.962	1.011	0.971
		0	Q9QUM9	0.993405	0.968328	1.05708			0.0554455	P27773	1.061	0.952	0.882
		0	Q9QWR8	1.02212	1.02538	0.984252			0.0553506	Q8BH58	1.014	1.078	1.057
		0	Q9QZ88	1.05597	0.933368	1.04275			0.0551724	Q9DC16	0.968	0.959	0.91
		0	Q9R0P3	0.969691	0.956053	1.00301			0.0551724	Q7TMF3	0.907	0.956	0.991
		0	Q9R0P5	1.0096	1.01381	1.00604			0.0551471	Q8BYI6	0.877	0.978	1.051
		0	Q9R0P6	1.02359	0.986367	0.954198			0.0550162	Q8K2T1	0.98	1.067	0.942
		0	Q9R1P1	1.00604	0.933368	1.00908			0.0549048	Q8BMG7	0.949	0.953	0.908
		0	Q9R1P3	1.03359	1.00199	1.04932			0.054878	Q9D967	0.94	1.016	1.03
		0	Q9WU28	1.01506	1.00037	1.04058			0.0548341	Q3THK7	1.018	1.028	0.989
		0	Q9WUU7	0.986883	1.06858	1.02987			0.0547731	Q3UDE2	1.042	1.088	1.034
		0	Q9WV98	1.03043	1.01233	1.07991			0.0546875	P67984	1.084	1.033	0.992
		0	Q9WVJ2	1.01156	0.98719	1.08225			0.0546401	P05555	1.075	1.111	1.109
		0	Q9Z0J0	1.02528	1.05014	1.03199			0.0544959	P62482	0.928	0.948	0.875
		0	Q9Z0L8	1.03577	1.07736	0.833333			0.0542005	Q9CQT1	1.078	1.004	1.032
		0	Q9Z126	1.0793	0.894809	0.729927			0.0541667	Q9CZ13	0.975	0.982	0.985
		0	Q9Z2U1	1.00968	0.964679	1.04603			0.0541586	Q921X9	0.994	0.881	1.015
									0.0537634	Q9D6J5	0.939	0.959	0.969
									0.0536398	Q8K1R3	0.997	1.06	0.911
									0.0536398	P08508	0.844	0.835	0.954
									0.0536044	Q91YH5	0.993	1.079	1.036
									0.0535714	Q99M71	1.045	1.116	1.037
									0.0534759	Q91WG0	0.95	1.101	1.075
									0.0534125	Q93092	1.066	1.021	0.955
									0.0531401	O70378	1.048	1.027	0.952
									0.0530303	Q922H1	0.999	0.978	0.939
									0.053012	Q922H2	0.891	0.914	1.098
									0.0530035	Q9EQI8	0.896	1.014	0.923
									0.0529801	Q64674	1.105	1.032	0.949
									0.0529801	Q60605	1.264	1.015	0.978
									0.0528967	Q8BWT1	0.911	0.967	0.972
									0.0526316	Q9R1Q7	0.897	0.951	1.026
									0.0526316	Q80W54	0.928	0.932	0.988
									0.0524781	P46718	0.931	0.973	1.207
									0.0524659	P70699	0.899	0.905	0.953
									0.0521472	Q64261	1.058	0.949	0.992
									0.0521262	Q9CZD3	1	1.024	1.023
									0.0520646	Q61207	0.564	0.784	1.034
									0.0519878	O35459	0.905	0.992	0.908
									0.0518293	Q99JY3	0.81	0.874	1.011
									0.0517799	P19221	0.913	1.092	1.342
									0.0515176	P19096	1.016	0.98	0.963
									0.0514706	Q99JW2	0.89	0.907	0.946
									0.0514019	Q9Z1N5	1.05	0.968	0.986
									0.0513644	P40142	1	0.99	0.962
									0.0513393	P68368	1.061	1.099	0.998
									0.0512821	Q9D1R9	1.196	1.028	0.953
									0.0511364	P62717	1.154	1.032	0.973
									0.0510949	Q8C3R1	1.185	0.948	1.006
									0.0510949	Q9DCC4	0.927	0.958	0.917
									0.051087	Q6PDI5	1.005	1.017	0.976
									0.0509709	P16460	1.123	0.942	0.974
									0.0509259	Q9WVL0	0.959	1.002	0.859
									0.0508876	P27870	1.042	0.955	1.001
									0.0505747	P84091	0.936	1.025	1.002
									0.0505415	P70677	1.12	1.138	1.053
									0.0505319	Q91WU5	1.05	1.01	0.956
									0.0504202	Q8VEM8	1.02	0.995	1.024
									0.0502577	Q9WTX6	0.934	1.009	1.036
									0.0501792	P06745	1.016	0.945	0.893
									0.0501193	O09043	0.81	1.011	0.87
									0.05	Q9JIM1	0.939	1.084	1.025
									0.05	Q924Z4	0.9	0.936	1.075
									0.0498084	Q64105	0.945	0.944	0.976
									0.0497512	P11352	0.944	0.988	0.985
									0.0497018	Q8BG07	0.83	0.963	0.958
									0.0492524	Q571H0	0.965	1.006	1.009
									0.0492487	Q80UK8	1.267	1.023	0.967
									0.0491803	Q8BH61	1	0.961	0.918
									0.0491329	Q8CFE2	1.088	1.098	1.003
									0.0490798	Q9D0S9	0.9	0.932	1.002
									0.0490566	Q3UP87	1.036	0.924	0.895
									0.0487805	Q62425	1.011	1.024	1.032
									0.0487179	P35486	0.879	1.009	1.02
									0.0486486	Q9DCF9	0.943	0.969	0.988
									0.048569	P52332	0.829	0.967	0.887
									0.048495	Q9D2N9	1.058	0.923	1.151
									0.0484848	O08915	0.948	1.011	1.009
									0.0484581	P01872	0.66	0.576	0.553
									0.0483333	Q9EPE9	1.015	0.992	0.913
									0.0482759	Q9D6K5	1.037	0.997	0.986
									0.0482759	Q91UZ5	1.004	0.94	0.967
									0.0482315	Q8JZU2	1.026	1.016	1.027
									0.0481431	Q64521	0.939	0.959	1.051
									0.0480549	Q6ZQE4	1.247	0.967	1.036
									0.0480427	O89023	0.865	1.049	1.05
									0.0480226	Q62087	0.905	0.854	0.901
									0.0478842	Q8BFY9	1.069	1.023	0.965
									0.0477707	Q9CR62	0.973	0.954	0.982
									0.0476974	Q91YQ5	1.013	0.986	0.957
									0.047619	P09055	0.945	0.892	1.066
									0.0475248	Q99LF4	0.974	0.982	0.994
									0.0475162	Q91WD5	1.011	0.988	1.046
									0.0474308	Q8BXV2	0.966	0.964	1.052
									0.0474138	Q3URQ0	0.883	0.97	1.157
[truncated: 905 more rows]
