# Supplementary material for: Cyclophilin A supports translation of intrinsically disordered proteins and affects haematopoietic stem cell ageing
Source: Nat Cell Biol. 2024 Mar 29;26(4):593–603. doi: 10.1038/s41556-024-01387-x (PMC11021199; doi:10.1038/s41556-024-01387-x)
Supplement: Supplementary file 9 — Numerical TMT age-dependent. [file 41556_2024_1387_MOESM9_ESM.xlsx]

## Sheet: YvOld_1
Accession	Description	Score	Coverage	# Proteins	# Unique Peptides	# Peptides	# PSMs	Y/O	Y/O Count	Y/O Variability [%]	# AAs	MW [kDa]	calc. pI
P26039	Talin-1 OS=Mus musculus OX=10090 GN=Tln1 PE=1 SV=2 - [TLN1_MOUSE]	1566.42	69.66	2	133	135	493	0.991303	489	13.5822	2541	269.653	6.17627
P60710	Actin, cytoplasmic 1 OS=Mus musculus OX=10090 GN=Actb PE=1 SV=1 - [ACTB_MOUSE]	1345.46	75.73	3	12	27	414	1.02242	205	15.4577	375	41.7097	5.47803
P11499	Heat shock protein HSP 90-beta OS=Mus musculus OX=10090 GN=Hsp90ab1 PE=1 SV=3 - [HS90B_MOUSE]	1217.16	67.68	2	33	54	385	1.2617	213	17.866	724	83.2291	5.03369
P07901	Heat shock protein HSP 90-alpha OS=Mus musculus OX=10090 GN=Hsp90aa1 PE=1 SV=4 - [HS90A_MOUSE]	1081.26	64.94	2	32	52	353	1.21222	194	14.8095	733	84.7348	5.0083
Q8BTM8	Filamin-A OS=Mus musculus OX=10090 GN=Flna PE=1 SV=5 - [FLNA_MOUSE]	1076.07	58.18	1	104	113	333	0.945122	306	10.6088	2647	281.046	6.03662
P63017	Heat shock cognate 71 kDa protein OS=Mus musculus OX=10090 GN=Hspa8 PE=1 SV=1 - [HSP7C_MOUSE]	1001.4	75.23	1	31	43	281	1.19578	209	16.2693	646	70.8272	5.51611
P58252	Elongation factor 2 OS=Mus musculus OX=10090 GN=Eef2 PE=1 SV=2 - [EF2_MOUSE]	910.907	74.36	1	52	53	274	1.07429	266	11.7567	858	95.2529	6.82959
Q68FD5	Clathrin heavy chain 1 OS=Mus musculus OX=10090 GN=Cltc PE=1 SV=3 - [CLH1_MOUSE]	858.4	58.81	1	81	81	256	0.959112	256	9.77569	1675	191.435	5.69385
P99024	Tubulin beta-5 chain OS=Mus musculus OX=10090 GN=Tubb5 PE=1 SV=1 - [TBB5_MOUSE]	835.694	74.1	1	5	26	287	1.21856	33	25.7296	444	49.639	4.89404
P20029	Endoplasmic reticulum chaperone BiP OS=Mus musculus OX=10090 GN=Hspa5 PE=1 SV=3 - [BIP_MOUSE]	814.959	57.1	1	38	41	222	0.967489	202	9.40494	655	72.3775	5.16064
P68372	Tubulin beta-4B chain OS=Mus musculus OX=10090 GN=Tubb4b PE=1 SV=1 - [TBB4B_MOUSE]	807.637	73.93	1	5	26	284	1.14644	30	16.3118	445	49.799	4.89404
P10126	Elongation factor 1-alpha 1 OS=Mus musculus OX=10090 GN=Eef1a1 PE=1 SV=3 - [EF1A1_MOUSE]	790.414	72.94	2	16	28	254	1.28583	126	23.3711	462	50.0821	9.01221
P08113	Endoplasmin OS=Mus musculus OX=10090 GN=Hsp90b1 PE=1 SV=2 - [ENPL_MOUSE]	776.338	56.11	1	49	51	248	0.99264	235	12.9524	802	92.4183	4.81787
P40142	Transketolase OS=Mus musculus OX=10090 GN=Tkt PE=1 SV=1 - [TKT_MOUSE]	775.424	68.22	2	39	39	215	0.99999	215	10.7826	623	67.5876	7.50342
Q61233	Plastin-2 OS=Mus musculus OX=10090 GN=Lcp1 PE=1 SV=4 - [PLSL_MOUSE]	753.129	89.79	3	49	49	245	0.956045	244	11.6256	627	70.1048	5.32568
Q01853	Transitional endoplasmic reticulum ATPase OS=Mus musculus OX=10090 GN=Vcp PE=1 SV=4 - [TERA_MOUSE]	735.856	76.43	4	53	54	230	1.00664	220	11.5757	806	89.2657	5.26221
P11247	Myeloperoxidase OS=Mus musculus OX=10090 GN=Mpo PE=1 SV=2 - [PERM_MOUSE]	728.507	68.11	1	42	47	238	1.10191	207	16.2363	718	81.1298	9.5542
P14733	Lamin-B1 OS=Mus musculus OX=10090 GN=Lmnb1 PE=1 SV=3 - [LMNB1_MOUSE]	709.291	71.43	1	38	45	238	0.975283	206	11.5945	588	66.7448	5.16064
P63038	60 kDa heat shock protein, mitochondrial OS=Mus musculus OX=10090 GN=Hspd1 PE=1 SV=1 - [CH60_MOUSE]	697.718	72.95	1	40	40	189	1.11897	188	13.9045	573	60.9174	6.17627
P68033	Actin, alpha cardiac muscle 1 OS=Mus musculus OX=10090 GN=Actc1 PE=1 SV=1 - [ACTC_MOUSE]	686.064	44.03	4	4	19	234	1.06561	29	6.99533	377	41.9919	5.38916
P09405	Nucleolin OS=Mus musculus OX=10090 GN=Ncl PE=1 SV=2 - [NUCL_MOUSE]	681.351	50.92	1	46	46	236	1.09665	236	14.6345	707	76.6768	4.75439
P20152	Vimentin OS=Mus musculus OX=10090 GN=Vim PE=1 SV=3 - [VIME_MOUSE]	670.663	84.12	9	37	44	231	0.91894	192	20.2594	466	53.6551	5.12256
P14211	Calreticulin OS=Mus musculus OX=10090 GN=Calr PE=1 SV=1 - [CALR_MOUSE]	665.941	66.35	1	26	26	193	1.07748	193	10.9268	416	47.9649	4.48779
O35744	Chitinase-like protein 3 OS=Mus musculus OX=10090 GN=Chil3 PE=1 SV=2 - [CHIL3_MOUSE]	615.101	62.56	1	17	25	187	0.695692	142	23.389	398	44.4301	5.69385
P56480	ATP synthase subunit beta, mitochondrial OS=Mus musculus OX=10090 GN=Atp5f1b PE=1 SV=2 - [ATPB_MOUSE]	614.543	75.05	1	26	26	174	0.943146	171	12.2446	529	56.2655	5.33838
P52480	Pyruvate kinase PKM OS=Mus musculus OX=10090 GN=Pkm PE=1 SV=4 - [KPYM_MOUSE]	605.664	75.14	1	36	38	175	0.93393	161	10.4652	531	57.808	7.47412
Q02053	Ubiquitin-like modifier-activating enzyme 1 OS=Mus musculus OX=10090 GN=Uba1 PE=1 SV=1 - [UBA1_MOUSE]	593.899	59.55	2	49	49	177	0.984181	177	13.5893	1058	117.734	5.65576
Q7TPV4	Myb-binding protein 1A OS=Mus musculus OX=10090 GN=Mybbp1a PE=1 SV=2 - [MBB1A_MOUSE]	590.863	51.71	2	59	59	194	1.05273	194	15.4351	1344	151.942	8.95361
P49290	Eosinophil peroxidase OS=Mus musculus OX=10090 GN=Epx PE=1 SV=2 - [PERE_MOUSE]	589.951	63.69	2	38	44	211	0.820811	179	13.8371	716	81.3285	10.3452
P26041	Moesin OS=Mus musculus OX=10090 GN=Msn PE=1 SV=3 - [MOES_MOUSE]	582.947	60.49	1	30	43	204	0.931083	135	12.0013	577	67.7249	6.59521
P09103	Protein disulfide-isomerase OS=Mus musculus OX=10090 GN=P4hb PE=1 SV=2 - [PDIA1_MOUSE]	580.221	72.1	3	39	40	184	0.987399	178	8.19448	509	57.0228	4.88135
P27773	Protein disulfide-isomerase A3 OS=Mus musculus OX=10090 GN=Pdia3 PE=1 SV=2 - [PDIA3_MOUSE]	572.17	63.76	1	36	36	174	1.06086	174	11.0544	505	56.6427	6.21436
Q8VDD5	Myosin-9 OS=Mus musculus OX=10090 GN=Myh9 PE=1 SV=4 - [MYH9_MOUSE]	548.499	43.11	1	61	76	196	1.41939	152	22.8993	1960	226.232	5.65576
Q03265	ATP synthase subunit alpha, mitochondrial OS=Mus musculus OX=10090 GN=Atp5f1a PE=1 SV=1 - [ATPA_MOUSE]	532.276	65.82	1	35	35	172	0.996111	172	11.9729	553	59.7156	9.18799
Q9JKF1	Ras GTPase-activating-like protein IQGAP1 OS=Mus musculus OX=10090 GN=Iqgap1 PE=1 SV=2 - [IQGA1_MOUSE]	531.877	49.61	1	64	68	177	0.953914	164	10.8341	1657	188.624	6.48096
O88569	Heterogeneous nuclear ribonucleoproteins A2/B1 OS=Mus musculus OX=10090 GN=Hnrnpa2b1 PE=1 SV=2 - [ROA2_MOUSE]	523.961	58.07	1	19	24	183	1.16302	129	27.516	353	37.3797	8.95361
P16858	Glyceraldehyde-3-phosphate dehydrogenase OS=Mus musculus OX=10090 GN=Gapdh PE=1 SV=2 - [G3P_MOUSE]	523.106	82.88	2	21	21	161	1.11234	160	15.2221	333	35.7872	8.25049
P17182	Alpha-enolase OS=Mus musculus OX=10090 GN=Eno1 PE=1 SV=3 - [ENOA_MOUSE]	513.682	77.42	2	22	28	152	0.916054	115	10.6768	434	47.1112	6.80029
Q8VEK3	Heterogeneous nuclear ribonucleoprotein U OS=Mus musculus OX=10090 GN=Hnrnpu PE=1 SV=1 - [HNRPU_MOUSE]	507.924	43.88	1	35	35	167	1.14153	167	16.1485	800	87.8627	6.23975
P38647	Stress-70 protein, mitochondrial OS=Mus musculus OX=10090 GN=Hspa9 PE=1 SV=3 - [GRP75_MOUSE]	507.326	62.15	1	41	42	183	1.01752	176	12.458	679	73.4156	6.07471
P68369	Tubulin alpha-1A chain OS=Mus musculus OX=10090 GN=Tuba1a PE=1 SV=1 - [TBA1A_MOUSE]	495.703	73.61	3	7	24	152	1.09616	24	13.4869	451	50.1036	5.05908
P80314	T-complex protein 1 subunit beta OS=Mus musculus OX=10090 GN=Cct2 PE=1 SV=4 - [TCPB_MOUSE]	483.923	77.38	1	37	37	140	1.04091	139	9.35161	535	57.4411	6.40479
Q61316	Heat shock 70 kDa protein 4 OS=Mus musculus OX=10090 GN=Hspa4 PE=1 SV=1 - [HSP74_MOUSE]	481.904	68.13	1	45	49	159	1.08766	147	13.7257	841	94.0733	5.23682
P68368	Tubulin alpha-4A chain OS=Mus musculus OX=10090 GN=Tuba4a PE=1 SV=1 - [TBA4A_MOUSE]	474.757	54.91	2	3	21	150	1.06072	11	22.4328	448	49.8924	5.05908
P08003	Protein disulfide-isomerase A4 OS=Mus musculus OX=10090 GN=Pdia4 PE=1 SV=3 - [PDIA4_MOUSE]	469.691	56.58	1	40	41	175	0.932607	161	9.24931	638	71.9375	5.31299
P60843	Eukaryotic initiation factor 4A-I OS=Mus musculus OX=10090 GN=Eif4a1 PE=1 SV=1 - [IF4A1_MOUSE]	462.977	75.12	1	14	28	139	1.06133	73	12.7062	406	46.1246	5.47803
Q78PY7	Staphylococcal nuclease domain-containing protein 1 OS=Mus musculus OX=10090 GN=Snd1 PE=1 SV=1 - [SND1_MOUSE]	458.157	64.84	1	48	48	147	0.98911	147	9.35441	910	102.025	7.43018
Q8R081	Heterogeneous nuclear ribonucleoprotein L OS=Mus musculus OX=10090 GN=Hnrnpl PE=1 SV=2 - [HNRPL_MOUSE]	457.283	67.06	1	26	26	142	1.11293	142	19.9827	586	63.9233	8.104
E9Q7G0	Nuclear mitotic apparatus protein 1 OS=Mus musculus OX=10090 GN=Numa1 PE=1 SV=1 - [NUMA1_MOUSE]	455.983	37.92	1	69	70	176	1.01128	175	14.5523	2094	235.487	5.87158
Q9JHU4	Cytoplasmic dynein 1 heavy chain 1 OS=Mus musculus OX=10090 GN=Dync1h1 PE=1 SV=2 - [DYHC1_MOUSE]	451.792	23.49	3	92	93	190	0.953618	187	10.3019	4644	531.71	6.41748
P23116	Eukaryotic translation initiation factor 3 subunit A OS=Mus musculus OX=10090 GN=Eif3a PE=1 SV=5 - [EIF3A_MOUSE]	447.393	48.88	1	67	67	196	1.05451	196	14.8999	1344	161.838	6.771
P61979	Heterogeneous nuclear ribonucleoprotein K OS=Mus musculus OX=10090 GN=Hnrnpk PE=1 SV=1 - [HNRPK_MOUSE]	443.102	63.71	2	25	25	155	1.07447	151	15.4232	463	50.9444	5.5415
O70133	ATP-dependent RNA helicase A OS=Mus musculus OX=10090 GN=Dhx9 PE=1 SV=2 - [DHX9_MOUSE]	439.224	37.75	1	46	46	149	0.982347	148	10.9114	1380	149.381	6.82959
P05064	Fructose-bisphosphate aldolase A OS=Mus musculus OX=10090 GN=Aldoa PE=1 SV=2 - [ALDOA_MOUSE]	438.641	70.05	3	24	24	131	0.932111	131	7.01576	364	39.3313	8.08936
P43277	Histone H1.3 OS=Mus musculus OX=10090 GN=H1-3 PE=1 SV=2 - [H13_MOUSE]	436.466	38.46	2	1	14	119	1.79281	4	6.62199	221	22.0861	11.0337
P15864	Histone H1.2 OS=Mus musculus OX=10090 GN=H1-2 PE=1 SV=2 - [H12_MOUSE]	432.215	44.81	2	3	14	117	0.817849	14	52.103	212	21.2537	11.0044
Q61937	Nucleophosmin OS=Mus musculus OX=10090 GN=Npm1 PE=1 SV=1 - [NPM_MOUSE]	429.135	63.36	1	19	19	121	1.13061	120	13.3428	292	32.5398	4.76709
Q8BG05	Heterogeneous nuclear ribonucleoprotein A3 OS=Mus musculus OX=10090 GN=Hnrnpa3 PE=1 SV=1 - [ROA3_MOUSE]	428.793	36.68	1	17	21	128	1.02082	84	15.9682	379	39.6276	9.01221
P97311	DNA replication licensing factor MCM6 OS=Mus musculus OX=10090 GN=Mcm6 PE=1 SV=1 - [MCM6_MOUSE]	428.2	60.9	2	48	48	151	1.06744	151	11.9273	821	92.809	5.45264
P09411	Phosphoglycerate kinase 1 OS=Mus musculus OX=10090 GN=Pgk1 PE=1 SV=4 - [PGK1_MOUSE]	424.854	82.97	2	32	32	148	1.01426	145	9.2429	417	44.522	7.89893
P47738	Aldehyde dehydrogenase, mitochondrial OS=Mus musculus OX=10090 GN=Aldh2 PE=1 SV=1 - [ALDH2_MOUSE]	424.696	55.49	4	22	24	121	0.967109	104	8.00913	519	56.5018	7.62061
P68040	Receptor of activated protein C kinase 1 OS=Mus musculus OX=10090 GN=Rack1 PE=1 SV=3 - [RACK1_MOUSE]	421.352	80.13	1	21	21	115	1.07238	115	10.5484	317	35.0546	7.69385
P63101	14-3-3 protein zeta/delta OS=Mus musculus OX=10090 GN=Ywhaz PE=1 SV=1 - [1433Z_MOUSE]	415.265	76.73	1	12	20	140	0.998916	82	5.9228	245	27.7537	4.79248
P16546	Spectrin alpha chain, non-erythrocytic 1 OS=Mus musculus OX=10090 GN=Sptan1 PE=1 SV=4 - [SPTN1_MOUSE]	414.339	38.71	1	75	77	159	0.943899	156	10.2056	2472	284.422	5.32568
O89053	Coronin-1A OS=Mus musculus OX=10090 GN=Coro1a PE=1 SV=5 - [COR1A_MOUSE]	413.777	58.79	2	26	27	133	0.943433	127	12.8897	461	50.9569	6.48096
P35564	Calnexin OS=Mus musculus OX=10090 GN=Canx PE=1 SV=1 - [CALX_MOUSE]	411.893	48.39	2	35	35	149	1.09055	146	10.5968	591	67.2357	4.64014
P29341	Polyadenylate-binding protein 1 OS=Mus musculus OX=10090 GN=Pabpc1 PE=1 SV=2 - [PABP1_MOUSE]	403.177	53.62	2	36	37	140	1.08717	139	12.4244	636	70.6259	9.49561
P80318	T-complex protein 1 subunit gamma OS=Mus musculus OX=10090 GN=Cct3 PE=1 SV=1 - [TCPG_MOUSE]	402.754	74.13	2	40	40	135	1.05734	134	10.0104	545	60.5914	6.69775
P08249	Malate dehydrogenase, mitochondrial OS=Mus musculus OX=10090 GN=Mdh2 PE=1 SV=3 - [MDHM_MOUSE]	401.575	69.53	1	20	20	116	0.937732	116	7.18887	338	35.5888	8.67529
P07724	Albumin OS=Mus musculus OX=10090 GN=Alb PE=1 SV=3 - [ALBU_MOUSE]	400.992	67.43	2	38	38	129	0.971796	129	27.5139	608	68.6477	6.07471
P42932	T-complex protein 1 subunit theta OS=Mus musculus OX=10090 GN=Cct8 PE=1 SV=3 - [TCPQ_MOUSE]	399.421	66.24	1	31	31	127	1.11384	127	13.8962	548	59.5175	5.61768
P50580	Proliferation-associated protein 2G4 OS=Mus musculus OX=10090 GN=Pa2g4 PE=1 SV=3 - [PA2G4_MOUSE]	399.418	74.62	1	23	23	129	1.08062	129	13.0183	394	43.6712	6.85889
Q9Z1Q9	Valine--tRNA ligase OS=Mus musculus OX=10090 GN=Vars1 PE=1 SV=1 - [SYVC_MOUSE]	397.919	43.94	1	45	45	140	0.990986	140	9.26385	1263	140.127	7.76709
Q9JIK5	Nucleolar RNA helicase 2 OS=Mus musculus OX=10090 GN=Ddx21 PE=1 SV=3 - [DDX21_MOUSE]	397.885	59.22	2	45	45	137	0.993068	136	11.1982	851	93.4932	9.11475
P25206	DNA replication licensing factor MCM3 OS=Mus musculus OX=10090 GN=Mcm3 PE=1 SV=2 - [MCM3_MOUSE]	395.495	60.71	1	44	44	144	1.05221	143	11.5618	812	91.4892	5.5542
P62259	14-3-3 protein epsilon OS=Mus musculus OX=10090 GN=Ywhae PE=1 SV=1 - [1433E_MOUSE]	394.189	71.76	1	18	21	126	1.07135	98	14.956	255	29.1554	4.7417
P62983	Ubiquitin-40S ribosomal protein S27a OS=Mus musculus OX=10090 GN=Rps27a PE=1 SV=2 - [RS27A_MOUSE]	389.369	67.31	3	3	14	155	1.12006	15	21.2308	156	17.9395	9.64209
Q922D8	C-1-tetrahydrofolate synthase, cytoplasmic OS=Mus musculus OX=10090 GN=Mthfd1 PE=1 SV=4 - [C1TC_MOUSE]	389.322	52.19	1	44	45	134	1.11209	131	11.4943	935	101.136	7.13721
P11983	T-complex protein 1 subunit alpha OS=Mus musculus OX=10090 GN=Tcp1 PE=1 SV=3 - [TCPA_MOUSE]	385.123	70.86	1	30	30	113	1.03971	113	9.62597	556	60.4107	6.16357
P51881	ADP/ATP translocase 2 OS=Mus musculus OX=10090 GN=Slc25a5 PE=1 SV=3 - [ADT2_MOUSE]	384.091	64.77	2	9	20	118	0.99691	63	9.95177	298	32.9102	9.72998
P10107	Annexin A1 OS=Mus musculus OX=10090 GN=Anxa1 PE=1 SV=2 - [ANXA1_MOUSE]	383.985	74.28	2	25	26	119	0.786267	109	14.5869	346	38.71	7.37158
P14824	Annexin A6 OS=Mus musculus OX=10090 GN=Anxa6 PE=1 SV=3 - [ANXA6_MOUSE]	382.643	69.24	1	46	47	130	0.908839	126	9.55057	673	75.8374	5.50342
P49312	Heterogeneous nuclear ribonucleoprotein A1 OS=Mus musculus OX=10090 GN=Hnrnpa1 PE=1 SV=2 - [ROA1_MOUSE]	381.658	65.31	1	16	23	134	1.1627	70	14.015	320	34.1753	9.23193
P40124	Adenylyl cyclase-associated protein 1 OS=Mus musculus OX=10090 GN=Cap1 PE=1 SV=4 - [CAP1_MOUSE]	381.264	68.35	2	25	25	105	0.914564	105	15.2555	474	51.5324	7.51807
P80313	T-complex protein 1 subunit eta OS=Mus musculus OX=10090 GN=Cct7 PE=1 SV=1 - [TCPH_MOUSE]	379.777	67.65	1	35	35	119	1.07297	119	10.1272	544	59.6141	7.84033
Q91YQ5	Dolichyl-diphosphooligosaccharide--protein glycosyltransferase subunit 1 OS=Mus musculus OX=10090 GN=Rpn1 PE=1 SV=1 - [RPN1_MOUSE]	379.263	62.01	1	37	37	124	1.01348	124	11.517	608	68.4857	6.45557
Q9D0E1	Heterogeneous nuclear ribonucleoprotein M OS=Mus musculus OX=10090 GN=Hnrnpm PE=1 SV=3 - [HNRPM_MOUSE]	378.905	61.32	1	46	46	177	1.20848	176	18.4194	729	77.5974	8.63135
P24527	Leukotriene A-4 hydrolase OS=Mus musculus OX=10090 GN=Lta4h PE=1 SV=4 - [LKHA4_MOUSE]	378.609	61.7	1	33	33	130	0.929327	129	8.60208	611	69.0071	6.41748
P62908	40S ribosomal protein S3 OS=Mus musculus OX=10090 GN=Rps3 PE=1 SV=1 - [RS3_MOUSE]	378.131	80.25	1	19	19	122	1.05048	122	11.0424	243	26.6574	9.65674
P97351	40S ribosomal protein S3a OS=Mus musculus OX=10090 GN=Rps3a PE=1 SV=3 - [RS3A_MOUSE]	374.206	71.97	1	25	25	130	1.09607	130	14.6008	264	29.8657	9.72998
Q9CWJ9	Bifunctional purine biosynthesis protein ATIC OS=Mus musculus OX=10090 GN=Atic PE=1 SV=2 - [PUR9_MOUSE]	373.648	73.48	1	34	34	111	1.03651	111	12.4896	592	64.1771	6.75635
Q61656	Probable ATP-dependent RNA helicase DDX5 OS=Mus musculus OX=10090 GN=Ddx5 PE=1 SV=2 - [DDX5_MOUSE]	373.615	54.23	1	24	33	135	1.01158	85	12.8551	614	69.2468	8.92432
Q99PV0	Pre-mRNA-processing-splicing factor 8 OS=Mus musculus OX=10090 GN=Prpf8 PE=1 SV=2 - [PRP8_MOUSE]	372.16	30.75	4	64	65	145	1.00347	142	9.48672	2335	273.443	8.83643
P43274	Histone H1.4 OS=Mus musculus OX=10090 GN=H1-4 PE=1 SV=2 - [H14_MOUSE]	371.977	34.7	2	2	12	102	0.666972	25	16.1474	219	21.964	11.1069
P06151	L-lactate dehydrogenase A chain OS=Mus musculus OX=10090 GN=Ldha PE=1 SV=3 - [LDHA_MOUSE]	362.533	78.61	2	22	24	110	0.980101	99	9.19112	332	36.4752	7.73779
Q61881	DNA replication licensing factor MCM7 OS=Mus musculus OX=10090 GN=Mcm7 PE=1 SV=1 - [MCM7_MOUSE]	360.681	61.89	1	36	36	120	1.01517	120	10.7687	719	81.1595	6.3667
Q3U0V1	Far upstream element-binding protein 2 OS=Mus musculus OX=10090 GN=Khsrp PE=1 SV=2 - [FUBP2_MOUSE]	355.884	48.4	2	26	32	120	1.03153	104	13.6012	748	76.7277	7.32764
Q9D8N0	Elongation factor 1-gamma OS=Mus musculus OX=10090 GN=Eef1g PE=1 SV=3 - [EF1G_MOUSE]	355.739	67.96	1	28	28	117	1.08357	117	14.1186	437	50.0292	6.7417
P17742	Peptidyl-prolyl cis-trans isomerase A OS=Mus musculus OX=10090 GN=Ppia PE=1 SV=2 - [PPIA_MOUSE]	354.49	75	2	13	16	119	1.11991	110	13.2036	164	17.9599	7.89893
P60335	Poly(rC)-binding protein 1 OS=Mus musculus OX=10090 GN=Pcbp1 PE=1 SV=1 - [PCBP1_MOUSE]	353.156	83.99	2	13	18	99	1.11741	64	16.0104	356	37.4739	7.09326
Q8CGC7	Bifunctional glutamate/proline--tRNA ligase OS=Mus musculus OX=10090 GN=Eprs1 PE=1 SV=4 - [SYEP_MOUSE]	351.393	43.85	1	55	57	127	1.02336	123	10.401	1512	169.972	7.66455
P68254	14-3-3 protein theta OS=Mus musculus OX=10090 GN=Ywhaq PE=1 SV=1 - [1433T_MOUSE]	351.391	62.45	2	14	20	114	1.08797	54	8.36289	245	27.7608	4.77979
Q9QXS1	Plectin OS=Mus musculus OX=10090 GN=Plec PE=1 SV=3 - [PLEC_MOUSE]	349.371	20.83	1	83	84	169	0.943672	166	10.9196	4691	533.861	5.96045
P80315	T-complex protein 1 subunit delta OS=Mus musculus OX=10090 GN=Cct4 PE=1 SV=3 - [TCPD_MOUSE]	349.066	66.79	1	28	29	113	1.09526	104	10.8159	539	58.0297	8.01611
P62984	Ubiquitin-60S ribosomal protein L40 OS=Mus musculus OX=10090 GN=Uba52 PE=1 SV=2 - [RL40_MOUSE]	347.394	60.16	3	1	12	144	2.56937	4	8.59828	128	14.719	9.83252
P57780	Alpha-actinin-4 OS=Mus musculus OX=10090 GN=Actn4 PE=1 SV=1 - [ACTN4_MOUSE]	345.01	60.09	3	31	43	121	1.06618	86	10.9719	912	104.911	5.41455
P18760	Cofilin-1 OS=Mus musculus OX=10090 GN=Cfl1 PE=1 SV=3 - [COF1_MOUSE]	344.204	85.54	2	21	22	105	1.08867	94	19.3305	166	18.5477	8.08936
P63158	High mobility group protein B1 OS=Mus musculus OX=10090 GN=Hmgb1 PE=1 SV=2 - [HMGB1_MOUSE]	343.925	45.12	1	14	17	110	0.932749	94	7.34809	215	24.8782	5.74463
P80317	T-complex protein 1 subunit zeta OS=Mus musculus OX=10090 GN=Cct6a PE=1 SV=3 - [TCPZ_MOUSE]	342.255	62.71	1	30	30	104	1.07039	103	11.5282	531	57.9677	7.07861
Q62318	Transcription intermediary factor 1-beta OS=Mus musculus OX=10090 GN=Trim28 PE=1 SV=3 - [TIF1B_MOUSE]	340.036	50.6	1	31	31	111	1.08721	108	17.3971	834	88.7905	5.77002
P02088	Hemoglobin subunit beta-1 OS=Mus musculus OX=10090 GN=Hbb-b1 PE=1 SV=2 - [HBB1_MOUSE]	339.059	74.15	3	11	11	94	0.846442	94	15.5295	147	15.8301	7.6499
Q99KI0	Aconitate hydratase, mitochondrial OS=Mus musculus OX=10090 GN=Aco2 PE=1 SV=1 - [ACON_MOUSE]	336.363	54.36	1	37	37	111	0.930841	111	10.0647	780	85.41	7.92822
P35441	Thrombospondin-1 OS=Mus musculus OX=10090 GN=Thbs1 PE=1 SV=1 - [TSP1_MOUSE]	336.277	44.7	3	43	43	118	0.909898	118	10.1519	1170	129.564	4.95752
P06745	Glucose-6-phosphate isomerase OS=Mus musculus OX=10090 GN=Gpi PE=1 SV=4 - [G6PI_MOUSE]	333.255	55.38	1	27	27	110	1.01592	110	12.6654	558	62.7272	8.1333
P62631	Elongation factor 1-alpha 2 OS=Mus musculus OX=10090 GN=Eef1a2 PE=1 SV=1 - [EF1A2_MOUSE]	333.031	32.61	1	1	12	123	1.65879	2	8.99214	463	50.4223	9.02686
P26040	Ezrin OS=Mus musculus OX=10090 GN=Ezr PE=1 SV=3 - [EZRI_MOUSE]	331.985	52.9	1	21	32	106	0.947829	53	15.5146	586	69.3636	6.1001
Q93092	Transaldolase OS=Mus musculus OX=10090 GN=Taldo1 PE=1 SV=2 - [TALDO_MOUSE]	330.614	56.08	1	25	25	111	1.06645	111	10.1469	337	37.3634	7.03467
P80316	T-complex protein 1 subunit epsilon OS=Mus musculus OX=10090 GN=Cct5 PE=1 SV=1 - [TCPE_MOUSE]	327.58	52.87	1	29	30	110	1.0527	102	10.191	541	59.5859	6.02393
Q9D8E6	60S ribosomal protein L4 OS=Mus musculus OX=10090 GN=Rpl4 PE=1 SV=3 - [RL4_MOUSE]	326.41	47.26	1	25	25	108	1.16053	108	12.6355	419	47.124	11.0044
Q7TMK9	Heterogeneous nuclear ribonucleoprotein Q OS=Mus musculus OX=10090 GN=Syncrip PE=1 SV=2 - [HNRPQ_MOUSE]	324.908	49.28	1	29	29	103	1.04706	103	12.0378	623	69.5896	8.5874
P13634	Carbonic anhydrase 1 OS=Mus musculus OX=10090 GN=Ca1 PE=1 SV=4 - [CAH1_MOUSE]	323.189	72.41	1	12	12	75	0.840771	75	13.3658	261	28.3132	6.96143
Q61598	Rab GDP dissociation inhibitor beta OS=Mus musculus OX=10090 GN=Gdi2 PE=1 SV=1 - [GDIB_MOUSE]	321.41	68.99	2	21	27	98	1.0335	75	9.09043	445	50.5047	6.25244
B2RQC6	CAD protein OS=Mus musculus OX=10090 GN=Cad PE=1 SV=1 - [PYR1_MOUSE]	319.263	32.09	2	51	53	116	1.02273	111	8.71851	2225	243.084	6.43018
Q60932	Voltage-dependent anion-selective channel protein 1 OS=Mus musculus OX=10090 GN=Vdac1 PE=1 SV=3 - [VDAC1_MOUSE]	317.138	78.04	1	16	18	84	1.00634	75	12.813	296	32.3314	8.42627
P18242	Cathepsin D OS=Mus musculus OX=10090 GN=Ctsd PE=1 SV=1 - [CATD_MOUSE]	315.584	44.63	1	15	15	88	0.669378	88	21.9906	410	44.925	7.15186
Q6P4T2	U5 small nuclear ribonucleoprotein 200 kDa helicase OS=Mus musculus OX=10090 GN=Snrnp200 PE=1 SV=1 - [U520_MOUSE]	315.05	34.55	1	60	60	123	0.983172	123	10.0697	2136	244.392	6.06201
P30681	High mobility group protein B2 OS=Mus musculus OX=10090 GN=Hmgb2 PE=1 SV=3 - [HMGB2_MOUSE]	309.63	46.67	1	14	17	103	1.13412	87	10.3964	210	24.1469	7.31299
P14148	60S ribosomal protein L7 OS=Mus musculus OX=10090 GN=Rpl7 PE=1 SV=2 - [RL7_MOUSE]	309.174	61.85	2	24	25	106	1.06806	102	10.9769	270	31.3998	10.8872
Q8BMS1	Trifunctional enzyme subunit alpha, mitochondrial OS=Mus musculus OX=10090 GN=Hadha PE=1 SV=1 - [ECHA_MOUSE]	305.808	59.24	2	32	32	94	0.94298	94	8.61217	763	82.6175	9.14404
P17225	Polypyrimidine tract-binding protein 1 OS=Mus musculus OX=10090 GN=Ptbp1 PE=1 SV=2 - [PTBP1_MOUSE]	305.757	59.96	2	15	20	84	1.03038	60	11.7209	527	56.443	8.33838
P70168	Importin subunit beta-1 OS=Mus musculus OX=10090 GN=Kpnb1 PE=1 SV=2 - [IMB1_MOUSE]	303.963	43.72	1	28	28	88	1.01629	88	12.3026	876	97.1221	4.77979
P19096	Fatty acid synthase OS=Mus musculus OX=10090 GN=Fasn PE=1 SV=2 - [FAS_MOUSE]	303.908	26.52	1	51	51	116	1.01554	116	12.0034	2504	272.257	6.58057
Q8VIJ6	Splicing factor, proline- and glutamine-rich OS=Mus musculus OX=10090 GN=Sfpq PE=1 SV=1 - [SFPQ_MOUSE]	300.674	36.77	1	27	28	123	1.13897	117	17.999	699	75.3943	9.43701
P49718	DNA replication licensing factor MCM5 OS=Mus musculus OX=10090 GN=Mcm5 PE=1 SV=2 - [MCM5_MOUSE]	300.555	51.23	1	34	34	97	1.008	97	14.2714	734	82.3541	8.29443
P35700	Peroxiredoxin-1 OS=Mus musculus OX=10090 GN=Prdx1 PE=1 SV=1 - [PRDX1_MOUSE]	300.46	76.38	1	12	14	93	0.969423	78	10.1375	199	22.1624	8.11865
P00920	Carbonic anhydrase 2 OS=Mus musculus OX=10090 GN=Ca2 PE=1 SV=4 - [CAH2_MOUSE]	300.225	73.85	1	14	14	82	0.946543	82	13.9298	260	29.0145	7.00537
P17751	Triosephosphate isomerase OS=Mus musculus OX=10090 GN=Tpi1 PE=1 SV=5 - [TPIS_MOUSE]	299.864	87.15	1	17	17	85	1.03248	85	8.9369	249	26.6958	7.29834
P97310	DNA replication licensing factor MCM2 OS=Mus musculus OX=10090 GN=Mcm2 PE=1 SV=3 - [MCM2_MOUSE]	294.677	42.26	1	32	32	108	0.992737	103	13.6908	904	102.013	5.71924
P26043	Radixin OS=Mus musculus OX=10090 GN=Rdx PE=1 SV=3 - [RADI_MOUSE]	294.616	50.43	1	16	29	100	1.01056	31	8.93877	583	68.5003	6.20166
Q8BKC5	Importin-5 OS=Mus musculus OX=10090 GN=Ipo5 PE=1 SV=3 - [IPO5_MOUSE]	294.261	44.94	1	37	39	100	1.07586	96	15.5533	1097	123.511	4.93213
Q99JY9	Actin-related protein 3 OS=Mus musculus OX=10090 GN=Actr3 PE=1 SV=3 - [ARP3_MOUSE]	292.55	62.2	2	19	19	83	0.966824	83	11.1101	418	47.327	5.88428
Q61207	Prosaposin OS=Mus musculus OX=10090 GN=Psap PE=1 SV=2 - [SAP_MOUSE]	290.088	26.21	1	14	14	97	0.564319	97	45.0906	557	61.3814	5.18604
Q9Z1N5	Spliceosome RNA helicase Ddx39b OS=Mus musculus OX=10090 GN=Ddx39b PE=1 SV=1 - [DX39B_MOUSE]	289.461	63.32	1	14	26	102	1.04996	55	13.2612	428	49.004	5.66846
Q9CW03	Structural maintenance of chromosomes protein 3 OS=Mus musculus OX=10090 GN=Smc3 PE=1 SV=2 - [SMC3_MOUSE]	288.066	41.41	2	50	51	124	0.955159	120	8.79374	1217	141.468	7.18115
P25444	40S ribosomal protein S2 OS=Mus musculus OX=10090 GN=Rps2 PE=1 SV=3 - [RS2_MOUSE]	286.176	66.55	1	22	22	104	1.11034	104	10.5523	293	31.2117	10.2427
E9PVX6	Proliferation marker protein Ki-67 OS=Mus musculus OX=10090 GN=Mki67 PE=1 SV=1 - [KI67_MOUSE]	285.898	22.47	1	57	57	136	1.09662	135	16.2029	3177	350.65	9.71533
Q9CQV8	14-3-3 protein beta/alpha OS=Mus musculus OX=10090 GN=Ywhab PE=1 SV=3 - [1433B_MOUSE]	285.865	76.02	2	8	17	94	1.09976	23	16.5916	246	28.0689	4.83057
P26443	Glutamate dehydrogenase 1, mitochondrial OS=Mus musculus OX=10090 GN=Glud1 PE=1 SV=1 - [DHE3_MOUSE]	284.165	53.94	2	27	27	91	0.918072	91	8.76949	558	61.2982	8.00146
P12970	60S ribosomal protein L7a OS=Mus musculus OX=10090 GN=Rpl7a PE=1 SV=2 - [RL7A_MOUSE]	284.053	61.28	2	22	23	83	1.11332	77	14.1917	266	29.958	10.5649
P47962	60S ribosomal protein L5 OS=Mus musculus OX=10090 GN=Rpl5 PE=1 SV=3 - [RL5_MOUSE]	283.562	51.85	1	19	19	115	1.05094	108	11.5261	297	34.3787	9.77393
Q64737	Trifunctional purine biosynthetic protein adenosine-3 OS=Mus musculus OX=10090 GN=Gart PE=1 SV=3 - [PUR2_MOUSE]	280.47	49.5	1	36	36	88	1.01459	88	12.1875	1010	107.436	6.68311
P49717	DNA replication licensing factor MCM4 OS=Mus musculus OX=10090 GN=Mcm4 PE=1 SV=1 - [MCM4_MOUSE]	279.845	43.74	2	32	32	92	1.02953	92	8.44148	862	96.6756	7.1958
P61982	14-3-3 protein gamma OS=Mus musculus OX=10090 GN=Ywhag PE=1 SV=2 - [1433G_MOUSE]	279.68	83.81	2	11	18	95	1.08165	38	17.6995	247	28.2849	4.89404
Q9JJZ2	Tubulin alpha-8 chain OS=Mus musculus OX=10090 GN=Tuba8 PE=1 SV=1 - [TBA8_MOUSE]	279.471	36.08	1	3	14	91	0.907267	3	4.10788	449	50.0195	5.09717
Q99NB9	Splicing factor 3B subunit 1 OS=Mus musculus OX=10090 GN=Sf3b1 PE=1 SV=1 - [SF3B1_MOUSE]	278.98	37.27	1	40	40	96	0.97344	96	9.72034	1304	145.724	7.09326
P17918	Proliferating cell nuclear antigen OS=Mus musculus OX=10090 GN=Pcna PE=1 SV=2 - [PCNA_MOUSE]	277.808	66.67	1	16	17	85	1.11107	81	11.7403	261	28.7664	4.76709
Q62261	Spectrin beta chain, non-erythrocytic 1 OS=Mus musculus OX=10090 GN=Sptbn1 PE=1 SV=2 - [SPTB2_MOUSE]	276.389	30.51	2	56	60	128	0.965348	115	11.8897	2363	274.052	5.57959
F6ZDS4	Nucleoprotein TPR OS=Mus musculus OX=10090 GN=Tpr PE=1 SV=1 - [TPR_MOUSE]	276.125	24.97	2	54	55	127	0.98262	126	12.864	2431	273.824	5.03369
Q01320	DNA topoisomerase 2-alpha OS=Mus musculus OX=10090 GN=Top2a PE=1 SV=2 - [TOP2A_MOUSE]	276.091	29.65	1	32	43	110	0.99605	79	9.87459	1528	172.682	8.60205
Q61599	Rho GDP-dissociation inhibitor 2 OS=Mus musculus OX=10090 GN=Arhgdib PE=1 SV=3 - [GDIR2_MOUSE]	275.317	81	1	15	15	81	0.964978	81	10.4118	200	22.8365	5.10986
P63242	Eukaryotic translation initiation factor 5A-1 OS=Mus musculus OX=10090 GN=Eif5a PE=1 SV=2 - [IF5A1_MOUSE]	274.157	71.43	2	13	13	75	1.04984	75	11.4521	154	16.8214	5.23682
P62962	Profilin-1 OS=Mus musculus OX=10090 GN=Pfn1 PE=1 SV=2 - [PROF1_MOUSE]	271.879	72.14	1	9	9	93	1.03466	93	10.8366	140	14.9475	8.27979
O55143	Sarcoplasmic/endoplasmic reticulum calcium ATPase 2 OS=Mus musculus OX=10090 GN=Atp2a2 PE=1 SV=2 - [AT2A2_MOUSE]	271.203	36.11	1	17	35	95	0.913204	40	16.5978	1044	114.784	5.33838
Q60864	Stress-induced-phosphoprotein 1 OS=Mus musculus OX=10090 GN=Stip1 PE=1 SV=1 - [STIP1_MOUSE]	270.093	54.7	1	34	34	98	1.16681	98	13.9448	543	62.5424	6.80029
Q76MZ3	Serine/threonine-protein phosphatase 2A 65 kDa regulatory subunit A alpha isoform OS=Mus musculus OX=10090 GN=Ppp2r1a PE=1 SV=3 - [2AAA_MOUSE]	270.016	55.18	1	19	31	100	0.983975	61	8.93659	589	65.2809	5.10986
Q99PL5	Ribosome-binding protein 1 OS=Mus musculus OX=10090 GN=Rrbp1 PE=1 SV=2 - [RRBP1_MOUSE]	268.858	24.67	2	37	39	98	1.0048	93	12.7694	1605	172.776	9.33447
Q921M3	Splicing factor 3B subunit 3 OS=Mus musculus OX=10090 GN=Sf3b3 PE=1 SV=1 - [SF3B3_MOUSE]	268.618	37.96	1	43	43	113	0.985036	113	11.5405	1217	135.465	5.26221
Q9WVA4	Transgelin-2 OS=Mus musculus OX=10090 GN=Tagln2 PE=1 SV=4 - [TAGL2_MOUSE]	267.56	75.38	2	15	15	97	1.0803	97	18.035	199	22.3812	8.23584
O88342	WD repeat-containing protein 1 OS=Mus musculus OX=10090 GN=Wdr1 PE=1 SV=3 - [WDR1_MOUSE]	267.301	60.73	1	28	28	84	0.972134	84	9.84491	606	66.365	6.59521
Q8BK67	Protein RCC2 OS=Mus musculus OX=10090 GN=Rcc2 PE=1 SV=1 - [RCC2_MOUSE]	267.036	56.54	1	24	24	82	1.14482	82	13.4225	520	55.9481	8.71924
Q8CAQ8	MICOS complex subunit Mic60 OS=Mus musculus OX=10090 GN=Immt PE=1 SV=1 - [MIC60_MOUSE]	267.014	52.84	1	36	36	102	0.974421	102	10.1993	757	83.8482	6.60986
P14206	40S ribosomal protein SA OS=Mus musculus OX=10090 GN=Rpsa PE=1 SV=4 - [RSSA_MOUSE]	265.523	58.31	2	12	13	68	1.08865	61	8.65762	295	32.8174	4.86865
Q9DBJ1	Phosphoglycerate mutase 1 OS=Mus musculus OX=10090 GN=Pgam1 PE=1 SV=3 - [PGAM1_MOUSE]	264.746	82.28	2	18	18	80	1.06743	80	8.32275	254	28.8139	7.18115
P30416	Peptidyl-prolyl cis-trans isomerase FKBP4 OS=Mus musculus OX=10090 GN=Fkbp4 PE=1 SV=5 - [FKBP4_MOUSE]	261.564	66.38	1	28	28	96	1.23988	96	16.5517	458	51.5399	5.71924
Q9Z2X1	Heterogeneous nuclear ribonucleoprotein F OS=Mus musculus OX=10090 GN=Hnrnpf PE=1 SV=3 - [HNRPF_MOUSE]	261.419	43.13	1	11	13	83	1.13853	74	19.957	415	45.7009	5.49072
P01872	Immunoglobulin heavy constant mu OS=Mus musculus OX=10090 GN=Ighm PE=1 SV=2 - [IGHM_MOUSE]	260.375	45.59	1	20	20	87	0.659958	87	21.1707	454	49.9403	7.00537
Q8BHN3	Neutral alpha-glucosidase AB OS=Mus musculus OX=10090 GN=Ganab PE=1 SV=1 - [GANAB_MOUSE]	259.337	48.83	1	34	34	88	1.02172	88	10.5032	944	106.844	6.06201
P62702	40S ribosomal protein S4, X isoform OS=Mus musculus OX=10090 GN=Rps4x PE=1 SV=2 - [RS4X_MOUSE]	258.714	69.96	1	22	22	94	1.11793	94	10.2082	263	29.5791	10.1548
Q8VDN2	Sodium/potassium-transporting ATPase subunit alpha-1 OS=Mus musculus OX=10090 GN=Atp1a1 PE=1 SV=1 - [AT1A1_MOUSE]	258.379	41.74	5	29	37	106	0.966898	75	8.46522	1023	112.91	5.45264
P48678	Prelamin-A/C OS=Mus musculus OX=10090 GN=Lmna PE=1 SV=2 - [LMNA_MOUSE]	257.885	56.69	1	32	35	90	0.8446	80	16.188	665	74.1927	6.97607
P68510	14-3-3 protein eta OS=Mus musculus OX=10090 GN=Ywhah PE=1 SV=2 - [1433F_MOUSE]	256.532	62.6	2	10	16	86	1.09678	37	13.5903	246	28.194	4.89404
P05202	Aspartate aminotransferase, mitochondrial OS=Mus musculus OX=10090 GN=Got2 PE=1 SV=1 - [AATM_MOUSE]	255.434	55.35	1	23	23	77	0.942823	77	6.47485	430	47.3812	8.99756
Q8VDM4	26S proteasome non-ATPase regulatory subunit 2 OS=Mus musculus OX=10090 GN=Psmd2 PE=1 SV=1 - [PSMD2_MOUSE]	255.081	44.05	1	32	32	75	0.994871	75	12.2396	908	100.139	5.17334
Q91VI7	Ribonuclease inhibitor OS=Mus musculus OX=10090 GN=Rnh1 PE=1 SV=1 - [RINI_MOUSE]	255.075	69.3	1	22	22	73	0.984163	73	6.57258	456	49.7841	4.77979
Q8K2B3	Succinate dehydrogenase [ubiquinone] flavoprotein subunit, mitochondrial OS=Mus musculus OX=10090 GN=Sdha PE=1 SV=1 - [SDHA_MOUSE]	254.393	48.8	1	26	26	92	0.925675	92	7.82474	664	72.5392	7.37158
Q3U1J4	DNA damage-binding protein 1 OS=Mus musculus OX=10090 GN=Ddb1 PE=1 SV=2 - [DDB1_MOUSE]	254.315	33.95	1	34	34	94	1.0076	94	12.9683	1140	126.772	5.26221
O08709	Peroxiredoxin-6 OS=Mus musculus OX=10090 GN=Prdx6 PE=1 SV=3 - [PRDX6_MOUSE]	252.448	68.75	1	13	13	73	1.03169	73	8.87902	224	24.855	6.01123
P45376	Aldo-keto reductase family 1 member B1 OS=Mus musculus OX=10090 GN=Akr1b1 PE=1 SV=3 - [ALDR_MOUSE]	252.357	68.67	3	19	20	91	0.947558	85	7.66573	316	35.7095	7.18115
P17156	Heat shock-related 70 kDa protein 2 OS=Mus musculus OX=10090 GN=Hspa2 PE=1 SV=2 - [HSP72_MOUSE]	251.994	18.64	2	1	13	73	0.961339	2	0.758736	633	69.5987	5.66846
Q9QY81	Nuclear pore membrane glycoprotein 210 OS=Mus musculus OX=10090 GN=Nup210 PE=1 SV=2 - [PO210_MOUSE]	251.277	24.28	1	36	36	92	1.0024	92	9.10359	1886	203.973	6.65381
P07742	Ribonucleoside-diphosphate reductase large subunit OS=Mus musculus OX=10090 GN=Rrm1 PE=1 SV=2 - [RIR1_MOUSE]	251.04	41.92	1	27	27	80	1.02314	80	10.8431	792	90.1525	6.69775
Q80X90	Filamin-B OS=Mus musculus OX=10090 GN=Flnb PE=1 SV=3 - [FLNB_MOUSE]	247.745	23.02	1	38	46	90	0.990379	64	8.50396	2602	277.651	5.70654
Q9DCD0	6-phosphogluconate dehydrogenase, decarboxylating OS=Mus musculus OX=10090 GN=Pgd PE=1 SV=3 - [6PGD_MOUSE]	246.952	48.45	3	22	22	87	0.989614	87	8.37537	483	53.2131	7.2251
Q501J6	Probable ATP-dependent RNA helicase DDX17 OS=Mus musculus OX=10090 GN=Ddx17 PE=1 SV=1 - [DDX17_MOUSE]	246.022	42.77	1	19	28	109	1.09474	59	11.7653	650	72.354	8.5874
P27659	60S ribosomal protein L3 OS=Mus musculus OX=10090 GN=Rpl3 PE=1 SV=3 - [RL3_MOUSE]	245.534	44.91	1	20	20	88	1.12153	88	17.8073	403	46.0808	10.2134
Q8K1B8	Fermitin family homolog 3 OS=Mus musculus OX=10090 GN=Fermt3 PE=1 SV=1 - [URP2_MOUSE]	244.611	51.43	2	28	28	87	0.959884	87	10.6776	665	75.5868	7.04932
P57776	Elongation factor 1-delta OS=Mus musculus OX=10090 GN=Eef1d PE=1 SV=3 - [EF1D_MOUSE]	244.497	70.82	1	17	17	86	1.1257	84	19.5169	281	31.2739	5.021
P14869	60S acidic ribosomal protein P0 OS=Mus musculus OX=10090 GN=Rplp0 PE=1 SV=3 - [RLA0_MOUSE]	244.306	63.72	1	18	18	70	1.05566	70	9.70535	317	34.1948	6.25244
P21619	Lamin-B2 OS=Mus musculus OX=10090 GN=Lmnb2 PE=1 SV=2 - [LMNB2_MOUSE]	243.739	51.85	1	22	30	99	0.926979	65	14.4971	596	67.2773	5.50342
P29351	Tyrosine-protein phosphatase non-receptor type 6 OS=Mus musculus OX=10090 GN=Ptpn6 PE=1 SV=2 - [PTN6_MOUSE]	241.657	59.16	1	31	31	95	1.03014	95	8.24915	595	67.5172	7.81104
P54071	Isocitrate dehydrogenase [NADP], mitochondrial OS=Mus musculus OX=10090 GN=Idh2 PE=1 SV=3 - [IDHP_MOUSE]	241.332	50.88	2	22	24	77	1.05024	73	8.72943	452	50.8739	8.68994
Q9DCL9	Multifunctional protein ADE2 OS=Mus musculus OX=10090 GN=Paics PE=1 SV=4 - [PUR6_MOUSE]	240.183	52.94	1	24	25	84	1.011	78	6.82727	425	46.9761	7.2251
P97371	Proteasome activator complex subunit 1 OS=Mus musculus OX=10090 GN=Psme1 PE=1 SV=2 - [PSME1_MOUSE]	240.021	63.05	1	18	18	77	0.981336	77	11.2433	249	28.655	5.97314
P43276	Histone H1.5 OS=Mus musculus OX=10090 GN=H1-5 PE=1 SV=2 - [H15_MOUSE]	238.84	30.49	1	6	10	66	1.03312	44	5.85891	223	22.5624	10.9165
P10605	Cathepsin B OS=Mus musculus OX=10090 GN=Ctsb PE=1 SV=2 - [CATB_MOUSE]	236.235	36.87	1	10	10	77	0.78747	69	40.1982	339	37.2557	5.90967
Q3V3R1	Monofunctional C1-tetrahydrofolate synthase, mitochondrial OS=Mus musculus OX=10090 GN=Mthfd1l PE=1 SV=2 - [C1TM_MOUSE]	235.861	39.41	1	32	33	84	0.934198	81	8.61804	977	105.662	7.02002
Q922B2	Aspartate--tRNA ligase, cytoplasmic OS=Mus musculus OX=10090 GN=Dars1 PE=1 SV=2 - [SYDC_MOUSE]	234.728	64.87	1	29	29	78	1.02115	78	10.7944	501	57.1112	6.49365
Q60930	Voltage-dependent anion-selective channel protein 2 OS=Mus musculus OX=10090 GN=Vdac2 PE=1 SV=2 - [VDAC2_MOUSE]	233.229	67.46	1	15	16	69	0.978463	66	10.9573	295	31.7126	7.48877
P50247	Adenosylhomocysteinase OS=Mus musculus OX=10090 GN=Ahcy PE=1 SV=3 - [SAHH_MOUSE]	232.253	53.94	1	20	21	82	0.973461	79	10.0398	432	47.6573	6.53662
Q62167	ATP-dependent RNA helicase DDX3X OS=Mus musculus OX=10090 GN=Ddx3x PE=1 SV=3 - [DDX3X_MOUSE]	232.148	54.38	3	29	30	81	1.0409	75	12.604	662	73.056	7.18115
P19253	60S ribosomal protein L13a OS=Mus musculus OX=10090 GN=Rpl13a PE=1 SV=4 - [RL13A_MOUSE]	230.718	53.69	1	16	16	94	1.04523	94	15.6742	203	23.4493	11.019
Q3U7R1	Extended synaptotagmin-1 OS=Mus musculus OX=10090 GN=Esyt1 PE=1 SV=2 - [ESYT1_MOUSE]	230.666	36.36	3	32	34	84	0.942282	79	5.92615	1092	121.478	5.94775
Q64727	Vinculin OS=Mus musculus OX=10090 GN=Vcl PE=1 SV=4 - [VINC_MOUSE]	229.383	42.5	1	40	40	94	0.962285	94	11.108	1066	116.644	5.99854
P0DP26	Calmodulin-1 OS=Mus musculus OX=10090 GN=Calm1 PE=1 SV=1 - [CALM1_MOUSE]	229.268	51.68	2	6	11	74	1.06675	44	21.2229	149	16.8268	4.22119
Q9CY58	Plasminogen activator inhibitor 1 RNA-binding protein OS=Mus musculus OX=10090 GN=Serbp1 PE=1 SV=2 - [PAIRB_MOUSE]	229.036	45.21	1	20	20	77	1.17416	77	16.7067	407	44.6873	8.54346
P01942	Hemoglobin subunit alpha OS=Mus musculus OX=10090 GN=Hba PE=1 SV=2 - [HBA_MOUSE]	228.217	62.68	2	7	7	68	0.782016	68	23.7233	142	15.0758	8.22119
P06800	Receptor-type tyrosine-protein phosphatase C OS=Mus musculus OX=10090 GN=Ptprc PE=1 SV=4 - [PTPRC_MOUSE]	227.247	27.22	1	30	30	89	0.863573	89	13.7065	1293	144.746	5.93506
P56399	Ubiquitin carboxyl-terminal hydrolase 5 OS=Mus musculus OX=10090 GN=Usp5 PE=1 SV=1 - [UBP5_MOUSE]	226.996	41.03	1	27	27	77	1.02525	77	10.1796	858	95.7724	5.0083
Q6ZQ38	Cullin-associated NEDD8-dissociated protein 1 OS=Mus musculus OX=10090 GN=Cand1 PE=1 SV=2 - [CAND1_MOUSE]	226.962	32.36	2	37	37	86	0.986254	85	9.75525	1230	136.245	5.78271
Q99K48	Non-POU domain-containing octamer-binding protein OS=Mus musculus OX=10090 GN=Nono PE=1 SV=3 - [NONO_MOUSE]	226.387	52.85	1	22	25	111	1.07492	96	22.8559	473	54.5064	8.95361
P14152	Malate dehydrogenase, cytoplasmic OS=Mus musculus OX=10090 GN=Mdh1 PE=1 SV=3 - [MDHC_MOUSE]	226.217	49.7	1	19	20	72	0.883701	67	12.9279	334	36.4881	6.58057
P24547	Inosine-5'-monophosphate dehydrogenase 2 OS=Mus musculus OX=10090 GN=Impdh2 PE=1 SV=2 - [IMDH2_MOUSE]	226.211	43.97	1	23	23	61	1.01901	61	10.6238	514	55.7798	7.28369
Q8R429	Sarcoplasmic/endoplasmic reticulum calcium ATPase 1 OS=Mus musculus OX=10090 GN=Atp2a1 PE=1 SV=1 - [AT2A1_MOUSE]	226.033	32.19	1	10	28	74	0.549517	27	24.3295	994	109.355	5.22412
P48962	ADP/ATP translocase 1 OS=Mus musculus OX=10090 GN=Slc25a4 PE=1 SV=4 - [ADT1_MOUSE]	225.665	62.42	2	7	18	73	0.884712	18	9.41585	298	32.8831	9.71533
Q922R8	Protein disulfide-isomerase A6 OS=Mus musculus OX=10090 GN=Pdia6 PE=1 SV=3 - [PDIA6_MOUSE]	225.571	52.05	1	20	20	68	1.02602	68	14.3341	440	48.0703	5.13525
P32067	Lupus La protein homolog OS=Mus musculus OX=10090 GN=Ssb PE=1 SV=1 - [LA_MOUSE]	223.685	56.39	2	27	27	76	1.02675	76	11.842	415	47.727	9.77393
Q9CZX8	40S ribosomal protein S19 OS=Mus musculus OX=10090 GN=Rps19 PE=1 SV=3 - [RS19_MOUSE]	222.818	62.07	1	13	13	69	1.124	69	16.879	145	16.0756	10.4038
P53026	60S ribosomal protein L10a OS=Mus musculus OX=10090 GN=Rpl10a PE=1 SV=3 - [RL10A_MOUSE]	222.699	48.85	1	15	15	73	1.03565	73	10.1164	217	24.9006	9.979
Q9CX86	Heterogeneous nuclear ribonucleoprotein A0 OS=Mus musculus OX=10090 GN=Hnrnpa0 PE=1 SV=1 - [ROA0_MOUSE]	222.44	54.75	1	11	13	78	1.20633	44	38.1635	305	30.5117	9.30518
Q61990	Poly(rC)-binding protein 2 OS=Mus musculus OX=10090 GN=Pcbp2 PE=1 SV=1 - [PCBP2_MOUSE]	221.504	58.56	3	9	14	66	1.1469	31	12.0247	362	38.1974	6.78564
Q6ZWV3	60S ribosomal protein L10 OS=Mus musculus OX=10090 GN=Rpl10 PE=1 SV=3 - [RL10_MOUSE]	221.432	55.61	2	14	14	84	1.19146	84	19.3244	214	24.5879	10.0815
Q99PT1	Rho GDP-dissociation inhibitor 1 OS=Mus musculus OX=10090 GN=Arhgdia PE=1 SV=3 - [GDIR1_MOUSE]	221.245	68.63	1	15	15	72	0.991723	72	11.1718	204	23.3928	5.19873
Q9ERK4	Exportin-2 OS=Mus musculus OX=10090 GN=Cse1l PE=1 SV=1 - [XPO2_MOUSE]	220.581	41.19	1	33	33	82	1.05097	82	9.40935	971	110.384	5.77002
O08810	116 kDa U5 small nuclear ribonucleoprotein component OS=Mus musculus OX=10090 GN=Eftud2 PE=1 SV=1 - [U5S1_MOUSE]	219.875	36.87	1	28	29	74	0.967786	68	11.3575	971	109.291	4.99561
P47911	60S ribosomal protein L6 OS=Mus musculus OX=10090 GN=Rpl6 PE=1 SV=3 - [RL6_MOUSE]	219.745	47.64	1	20	20	77	1.05829	77	14.2402	296	33.4889	10.6968
Q99LX0	Parkinson disease protein 7 homolog OS=Mus musculus OX=10090 GN=Park7 PE=1 SV=1 - [PARK7_MOUSE]	219.364	86.77	1	15	15	77	1.01981	77	12.0328	189	20.0084	6.771
Q3TXS7	26S proteasome non-ATPase regulatory subunit 1 OS=Mus musculus OX=10090 GN=Psmd1 PE=1 SV=1 - [PSMD1_MOUSE]	219.009	46.69	1	34	34	82	1.00935	82	10.6996	953	105.663	5.38916
Q91VC3	Eukaryotic initiation factor 4A-III OS=Mus musculus OX=10090 GN=Eif4a3 PE=1 SV=3 - [IF4A3_MOUSE]	218.972	55.96	1	20	23	66	0.986958	48	8.74068	411	46.8102	6.72705
Q9CZN7	Serine hydroxymethyltransferase, mitochondrial OS=Mus musculus OX=10090 GN=Shmt2 PE=1 SV=1 - [GLYM_MOUSE]	218.627	55.56	1	24	25	75	0.970584	69	6.28552	504	55.7236	8.47021
Q9DBG6	Dolichyl-diphosphooligosaccharide--protein glycosyltransferase subunit 2 OS=Mus musculus OX=10090 GN=Rpn2 PE=1 SV=1 - [RPN2_MOUSE]	218.281	42.79	1	18	18	54	0.955767	54	6.76825	631	69.02	5.80811
P43275	Histone H1.1 OS=Mus musculus OX=10090 GN=H1-1 PE=1 SV=2 - [H11_MOUSE]	216	26.76	1	4	7	58	0.8568	21	7.65902	213	21.7719	10.9312
Q60668	Heterogeneous nuclear ribonucleoprotein D0 OS=Mus musculus OX=10090 GN=Hnrnpd PE=1 SV=2 - [HNRPD_MOUSE]	215.207	40.85	1	15	17	94	1.1186	64	22.119	355	38.3303	7.81104
Q9JKR6	Hypoxia up-regulated protein 1 OS=Mus musculus OX=10090 GN=Hyou1 PE=1 SV=1 - [HYOU1_MOUSE]	214.046	39.94	1	28	28	70	1.01273	70	10.647	999	111.112	5.18604
P35979	60S ribosomal protein L12 OS=Mus musculus OX=10090 GN=Rpl12 PE=1 SV=2 - [RL12_MOUSE]	211.52	70.91	3	11	11	61	1.06843	58	11.1398	165	17.7935	9.42236
Q9Z204	Heterogeneous nuclear ribonucleoproteins C1/C2 OS=Mus musculus OX=10090 GN=Hnrnpc PE=1 SV=1 - [HNRPC_MOUSE]	209.43	39.62	2	16	16	63	1.31441	63	33.6442	313	34.3639	5.04639
Q8VDW0	ATP-dependent RNA helicase DDX39A OS=Mus musculus OX=10090 GN=Ddx39a PE=1 SV=1 - [DX39A_MOUSE]	208.401	53.16	1	8	21	72	1.023	23	20.4292	427	49.0359	5.68115
Q91WJ8	Far upstream element-binding protein 1 OS=Mus musculus OX=10090 GN=Fubp1 PE=1 SV=1 - [FUBP1_MOUSE]	208.299	41.78	2	19	25	81	1.02352	65	15.1264	651	68.497	7.92822
Q8JZQ9	Eukaryotic translation initiation factor 3 subunit B OS=Mus musculus OX=10090 GN=Eif3b PE=1 SV=1 - [EIF3B_MOUSE]	208.152	37.11	1	24	24	69	0.99588	69	11.0365	803	91.3131	5.021
P62821	Ras-related protein Rab-1A OS=Mus musculus OX=10090 GN=Rab1A PE=1 SV=3 - [RAB1A_MOUSE]	207.962	83.9	11	8	17	69	0.994496	28	18.8125	205	22.6634	6.21436
Q9R1P4	Proteasome subunit alpha type-1 OS=Mus musculus OX=10090 GN=Psma1 PE=1 SV=1 - [PSA1_MOUSE]	207.946	77.57	1	20	20	84	0.987528	84	14.1299	263	29.5278	6.45557
Q64518	Sarcoplasmic/endoplasmic reticulum calcium ATPase 3 OS=Mus musculus OX=10090 GN=Atp2a3 PE=1 SV=4 - [AT2A3_MOUSE]	207.825	33.43	2	20	30	86	0.906772	54	11.102	999	109.459	5.65576
P60122	RuvB-like 1 OS=Mus musculus OX=10090 GN=Ruvbl1 PE=1 SV=1 - [RUVB1_MOUSE]	207.408	54.17	1	19	19	61	1.01487	61	11.1012	456	50.1823	6.41748
P10630	Eukaryotic initiation factor 4A-II OS=Mus musculus OX=10090 GN=Eif4a2 PE=1 SV=2 - [IF4A2_MOUSE]	205.349	39.07	1	1	15	69	0.853772	3	2.02705	407	46.3728	5.47803
Q6NZJ6	Eukaryotic translation initiation factor 4 gamma 1 OS=Mus musculus OX=10090 GN=Eif4g1 PE=1 SV=1 - [IF4G1_MOUSE]	205.15	24.88	2	36	36	78	1.15826	74	17.8438	1600	175.967	5.40186
P43430	Mast cell protease 8 OS=Mus musculus OX=10090 GN=Mcpt8 PE=2 SV=1 - [MCPT8_MOUSE]	204.622	49.8	1	11	11	56	1.295	56	20.7104	247	27.104	9.02686
O35129	Prohibitin-2 OS=Mus musculus OX=10090 GN=Phb2 PE=1 SV=1 - [PHB2_MOUSE]	203.776	78.26	1	22	22	68	0.965611	68	11.8179	299	33.2759	9.83252
P13864	DNA (cytosine-5)-methyltransferase 1 OS=Mus musculus OX=10090 GN=Dnmt1 PE=1 SV=5 - [DNMT1_MOUSE]	202.854	27.65	1	35	35	82	1.11104	79	14.7649	1620	183.074	7.73779
Q9EQU5	Protein SET OS=Mus musculus OX=10090 GN=Set PE=1 SV=1 - [SET_MOUSE]	202.635	43.25	1	11	11	52	1.13544	52	11.556	289	33.3577	4.32275
Q64511	DNA topoisomerase 2-beta OS=Mus musculus OX=10090 GN=Top2b PE=1 SV=2 - [TOP2B_MOUSE]	201.821	21.71	1	19	31	79	0.921935	43	11.1855	1612	181.795	8.29443
Q61753	D-3-phosphoglycerate dehydrogenase OS=Mus musculus OX=10090 GN=Phgdh PE=1 SV=3 - [SERA_MOUSE]	201.812	35.27	1	18	18	65	1.01473	65	7.53857	533	56.5491	6.53662
Q8BJS4	SUN domain-containing protein 2 OS=Mus musculus OX=10090 GN=Sun2 PE=1 SV=3 - [SUN2_MOUSE]	201.135	44.87	2	25	27	68	0.925105	63	11.9153	731	81.5554	7.02002
P28293	Cathepsin G OS=Mus musculus OX=10090 GN=Ctsg PE=1 SV=2 - [CATG_MOUSE]	200.609	39.46	1	10	10	73	1.26429	73	18.3961	261	29.0771	10.5649
O35737	Heterogeneous nuclear ribonucleoprotein H OS=Mus musculus OX=10090 GN=Hnrnph1 PE=1 SV=3 - [HNRH1_MOUSE]	199.361	38.53	1	5	13	57	1.01168	23	7.70763	449	49.1684	6.30322
Q9CZ13	Cytochrome b-c1 complex subunit 1, mitochondrial OS=Mus musculus OX=10090 GN=Uqcrc1 PE=1 SV=2 - [QCR1_MOUSE]	199.147	42.71	1	16	17	57	0.974996	53	7.11857	480	52.8185	6.21436
Q8BFR5	Elongation factor Tu, mitochondrial OS=Mus musculus OX=10090 GN=Tufm PE=1 SV=1 - [EFTU_MOUSE]	199.138	52.65	2	21	22	73	0.977925	65	11.7379	452	49.477	7.56201
P63325	40S ribosomal protein S10 OS=Mus musculus OX=10090 GN=Rps10 PE=1 SV=1 - [RS10_MOUSE]	198.855	78.18	1	14	15	81	1.2605	78	31.5669	165	18.9038	10.1548
Q3U9G9	Delta(14)-sterol reductase LBR OS=Mus musculus OX=10090 GN=Lbr PE=1 SV=2 - [LBR_MOUSE]	198.572	31.47	1	21	21	70	1.05865	69	26.7294	626	71.3945	9.36377
P23492	Purine nucleoside phosphorylase OS=Mus musculus OX=10090 GN=Pnp PE=1 SV=2 - [PNPH_MOUSE]	198.419	68.17	1	15	15	62	1.08351	62	14.555	289	32.2561	6.16357
Q7TPR4	Alpha-actinin-1 OS=Mus musculus OX=10090 GN=Actn1 PE=1 SV=1 - [ACTN1_MOUSE]	198.344	34.53	2	13	25	68	0.878154	33	16.7975	892	103.004	5.37646
Q99020	Heterogeneous nuclear ribonucleoprotein A/B OS=Mus musculus OX=10090 GN=Hnrnpab PE=1 SV=1 - [ROAA_MOUSE]	197.963	45.96	1	15	16	72	1.19388	60	26.4712	285	30.8123	7.91357
Q99KP6	Pre-mRNA-processing factor 19 OS=Mus musculus OX=10090 GN=Prpf19 PE=1 SV=1 - [PRP19_MOUSE]	197.951	49.4	1	18	18	67	1.00346	67	7.23388	504	55.2044	6.60986
Q01768	Nucleoside diphosphate kinase B OS=Mus musculus OX=10090 GN=Nme2 PE=1 SV=1 - [NDKB_MOUSE]	197.874	79.61	1	6	11	60	1.07414	31	9.08362	152	17.3519	7.50342
P47757	F-actin-capping protein subunit beta OS=Mus musculus OX=10090 GN=Capzb PE=1 SV=3 - [CAPZB_MOUSE]	197.787	59.57	1	14	14	77	1.01331	77	9.55938	277	31.3258	5.74463
P51859	Hepatoma-derived growth factor OS=Mus musculus OX=10090 GN=Hdgf PE=1 SV=2 - [HDGF_MOUSE]	197.672	55.7	2	13	14	68	1.04041	62	11.1118	237	26.2526	4.83057
Q6ZWN5	40S ribosomal protein S9 OS=Mus musculus OX=10090 GN=Rps9 PE=1 SV=3 - [RS9_MOUSE]	196.317	54.12	1	17	17	78	1.07034	78	11.1447	194	22.5776	10.6528
P07356	Annexin A2 OS=Mus musculus OX=10090 GN=Anxa2 PE=1 SV=2 - [ANXA2_MOUSE]	195.708	56.93	1	20	20	63	1.00356	63	10.9835	339	38.6518	7.69385
Q60597	2-oxoglutarate dehydrogenase, mitochondrial OS=Mus musculus OX=10090 GN=Ogdh PE=1 SV=3 - [ODO1_MOUSE]	193.876	38.51	1	32	32	77	0.954452	77	8.36271	1023	116.375	6.82959
P67778	Prohibitin OS=Mus musculus OX=10090 GN=Phb PE=1 SV=1 - [PHB_MOUSE]	193.554	72.43	1	16	16	57	0.992948	57	7.89249	272	29.8019	5.75732
Q00612	Glucose-6-phosphate 1-dehydrogenase X OS=Mus musculus OX=10090 GN=G6pdx PE=1 SV=3 - [G6PD1_MOUSE]	193.387	54.76	2	25	25	83	0.98555	83	12.7544	515	59.2248	6.49365
Q9ERU9	E3 SUMO-protein ligase RanBP2 OS=Mus musculus OX=10090 GN=Ranbp2 PE=1 SV=2 - [RBP2_MOUSE]	193.008	19.91	1	52	54	97	0.980773	89	14.0412	3053	340.907	6.17627
Q61029	Lamina-associated polypeptide 2, isoforms beta/delta/epsilon/gamma OS=Mus musculus OX=10090 GN=Tmpo PE=1 SV=4 - [LAP2B_MOUSE]	192.954	45.35	1	8	15	58	1.26134	23	10.432	452	50.3421	9.45166
D3Z6Q9	Bridging integrator 2 OS=Mus musculus OX=10090 GN=Bin2 PE=1 SV=1 - [BIN2_MOUSE]	192.568	39.06	2	15	16	66	0.957908	64	13.8897	489	52.5218	5.33838
P28352	DNA-(apurinic or apyrimidinic site) endonuclease OS=Mus musculus OX=10090 GN=Apex1 PE=1 SV=2 - [APEX1_MOUSE]	192.255	57.41	1	17	17	54	0.950382	54	10.1357	317	35.4681	7.91357
O35381	Acidic leucine-rich nuclear phosphoprotein 32 family member A OS=Mus musculus OX=10090 GN=Anp32a PE=1 SV=1 - [AN32A_MOUSE]	190.222	32.79	2	9	12	61	0.946942	40	14.3091	247	28.5202	4.06885
Q8BWT1	3-ketoacyl-CoA thiolase, mitochondrial OS=Mus musculus OX=10090 GN=Acaa2 PE=1 SV=3 - [THIM_MOUSE]	189.17	71.28	1	20	20	60	0.911465	60	11.2455	397	41.8034	8.08936
Q62351	Transferrin receptor protein 1 OS=Mus musculus OX=10090 GN=Tfrc PE=1 SV=1 - [TFR1_MOUSE]	188.906	38.93	1	28	28	72	0.96588	72	14.8847	763	85.6773	6.56592
P08228	Superoxide dismutase [Cu-Zn] OS=Mus musculus OX=10090 GN=Sod1 PE=1 SV=2 - [SODC_MOUSE]	188.347	62.99	1	12	12	64	0.957798	64	15.205	154	15.9328	6.50732
Q61878	Bone marrow proteoglycan OS=Mus musculus OX=10090 GN=Prg2 PE=1 SV=1 - [PRG2_MOUSE]	187.394	52.91	1	11	11	59	0.915528	59	17.0235	223	24.2396	6.20166
Q9Z2U0	Proteasome subunit alpha type-7 OS=Mus musculus OX=10090 GN=Psma7 PE=1 SV=1 - [PSA7_MOUSE]	185.916	69.76	2	16	16	54	1.02334	54	9.26171	248	27.8376	8.45557
Q60710	Deoxynucleoside triphosphate triphosphohydrolase SAMHD1 OS=Mus musculus OX=10090 GN=Samhd1 PE=1 SV=3 - [SAMH1_MOUSE]	185.82	50	1	28	28	70	0.790962	70	11.7302	658	75.8448	7.92822
Q8K4Z5	Splicing factor 3A subunit 1 OS=Mus musculus OX=10090 GN=Sf3a1 PE=1 SV=1 - [SF3A1_MOUSE]	185.077	38.31	3	27	27	66	1.01664	65	9.91733	791	88.4894	5.22412
Q9CQN1	Heat shock protein 75 kDa, mitochondrial OS=Mus musculus OX=10090 GN=Trap1 PE=1 SV=1 - [TRAP1_MOUSE]	184.476	37.39	1	20	21	63	0.983642	53	13.0858	706	80.1585	6.68311
Q99MN1	Lysine--tRNA ligase OS=Mus musculus OX=10090 GN=Kars1 PE=1 SV=1 - [SYK_MOUSE]	184.384	43.87	1	22	22	64	1.02283	64	8.478	595	67.7965	5.93506
P11103	Poly [ADP-ribose] polymerase 1 OS=Mus musculus OX=10090 GN=Parp1 PE=1 SV=3 - [PARP1_MOUSE]	182.212	26.36	1	25	25	60	1.0692	60	8.39953	1013	113.028	8.95361
Q99JY3	GTPase IMAP family member 4 OS=Mus musculus OX=10090 GN=Gimap4 PE=1 SV=2 - [GIMA4_MOUSE]	182.137	60.67	2	17	18	65	0.810242	58	10.1554	328	38.0204	6.22705
Q6PDQ2	Chromodomain-helicase-DNA-binding protein 4 OS=Mus musculus OX=10090 GN=Chd4 PE=1 SV=1 - [CHD4_MOUSE]	181.731	18.75	3	28	28	64	1.02516	61	13.9588	1915	217.614	5.80811
P62301	40S ribosomal protein S13 OS=Mus musculus OX=10090 GN=Rps13 PE=1 SV=2 - [RS13_MOUSE]	181.253	64.24	1	12	12	67	1.11514	67	25.8263	151	17.2117	10.5356
P21107	Tropomyosin alpha-3 chain OS=Mus musculus OX=10090 GN=Tpm3 PE=1 SV=3 - [TPM3_MOUSE]	180.616	43.86	1	6	18	73	1.0082	25	7.4364	285	32.9738	4.71631
O35286	Pre-mRNA-splicing factor ATP-dependent RNA helicase DHX15 OS=Mus musculus OX=10090 GN=Dhx15 PE=1 SV=2 - [DHX15_MOUSE]	179.368	37.48	1	25	26	74	0.970877	73	14.183	795	90.9492	7.45947
P15532	Nucleoside diphosphate kinase A OS=Mus musculus OX=10090 GN=Nme1 PE=1 SV=1 - [NDKA_MOUSE]	179.191	76.97	1	6	11	50	1.06893	21	12.4047	152	17.1969	7.37158
Q8QZY1	Eukaryotic translation initiation factor 3 subunit L OS=Mus musculus OX=10090 GN=Eif3l PE=1 SV=1 - [EIF3L_MOUSE]	179.028	41.13	1	20	20	61	0.976266	61	6.44844	564	66.5703	6.44287
O09159	Lysosomal alpha-mannosidase OS=Mus musculus OX=10090 GN=Man2b1 PE=1 SV=4 - [MA2B1_MOUSE]	178.235	29.12	1	25	25	67	0.868108	67	11.3027	1013	114.576	8.1333
P48036	Annexin A5 OS=Mus musculus OX=10090 GN=Anxa5 PE=1 SV=1 - [ANXA5_MOUSE]	178.125	72.1	1	21	21	55	0.814325	55	13.6739	319	35.7302	4.95752
Q9WV32	Actin-related protein 2/3 complex subunit 1B OS=Mus musculus OX=10090 GN=Arpc1b PE=1 SV=4 - [ARC1B_MOUSE]	177.685	53.49	2	15	16	53	0.964655	50	10.8545	372	41.0375	8.35303
P97807	Fumarate hydratase, mitochondrial OS=Mus musculus OX=10090 GN=Fh PE=1 SV=3 - [FUMH_MOUSE]	177.576	56.41	1	21	21	60	1.01482	60	11.7312	507	54.3221	9.0415
P56959	RNA-binding protein FUS OS=Mus musculus OX=10090 GN=Fus PE=1 SV=1 - [FUS_MOUSE]	177.464	18.53	1	11	11	54	1.00911	54	12.6434	518	52.6415	9.36377
P63276	40S ribosomal protein S17 OS=Mus musculus OX=10090 GN=Rps17 PE=1 SV=2 - [RS17_MOUSE]	177.449	62.96	2	10	10	53	1.16425	53	14.1166	135	15.5144	9.84717
Q8CIE6	Coatomer subunit alpha OS=Mus musculus OX=10090 GN=Copa PE=1 SV=2 - [COPA_MOUSE]	176.841	31.45	1	36	36	78	1.01084	78	9.05987	1224	138.344	7.6499
Q9CU62	Structural maintenance of chromosomes protein 1A OS=Mus musculus OX=10090 GN=Smc1a PE=1 SV=4 - [SMC1A_MOUSE]	175.829	29.76	2	36	36	92	0.97752	86	10.8052	1233	143.146	7.63525
Q99LC5	Electron transfer flavoprotein subunit alpha, mitochondrial OS=Mus musculus OX=10090 GN=Etfa PE=1 SV=2 - [ETFA_MOUSE]	175.353	62.46	1	16	17	54	1.01711	51	9.01012	333	34.9875	8.38232
Q61033	Lamina-associated polypeptide 2, isoforms alpha/zeta OS=Mus musculus OX=10090 GN=Tmpo PE=1 SV=4 - [LAP2A_MOUSE]	174.583	29.87	1	7	14	48	0.99647	13	10.1007	693	75.1223	8.04541
Q9D7G0	Ribose-phosphate pyrophosphokinase 1 OS=Mus musculus OX=10090 GN=Prps1 PE=1 SV=4 - [PRPS1_MOUSE]	174.515	52.52	1	7	15	56	0.962448	17	9.54689	318	34.8119	6.97607
Q9Z2U1	Proteasome subunit alpha type-5 OS=Mus musculus OX=10090 GN=Psma5 PE=1 SV=1 - [PSA5_MOUSE]	173.847	65.56	1	11	11	48	0.993479	48	11.7168	241	26.3942	4.79248
P47963	60S ribosomal protein L13 OS=Mus musculus OX=10090 GN=Rpl13 PE=1 SV=3 - [RL13_MOUSE]	173.839	44.55	1	13	13	65	1.12549	65	14.314	211	24.2905	11.5464
Q99LF4	RNA-splicing ligase RtcB homolog OS=Mus musculus OX=10090 GN=Rtcb PE=1 SV=1 - [RTCB_MOUSE]	173.015	53.27	1	21	21	62	0.973545	62	10.4353	505	55.2139	7.2251
Q8VEM8	Phosphate carrier protein, mitochondrial OS=Mus musculus OX=10090 GN=Slc25a3 PE=1 SV=1 - [MPCP_MOUSE]	172.359	52.94	1	17	17	56	1.01985	56	8.17288	357	39.6065	9.26123
Q9CR16	Peptidyl-prolyl cis-trans isomerase D OS=Mus musculus OX=10090 GN=Ppid PE=1 SV=3 - [PPID_MOUSE]	172.251	60	1	21	23	64	1.20924	52	18.6997	370	40.7167	7.43018
Q6PB66	Leucine-rich PPR motif-containing protein, mitochondrial OS=Mus musculus OX=10090 GN=Lrpprc PE=1 SV=2 - [LPPRC_MOUSE]	171.871	25	2	32	32	64	0.981147	64	9.43792	1392	156.516	6.82959
Q9QUR6	Prolyl endopeptidase OS=Mus musculus OX=10090 GN=Prep PE=1 SV=1 - [PPCE_MOUSE]	171.786	44.51	1	25	25	59	1.02148	59	10.4281	710	80.6999	5.73193
P61161	Actin-related protein 2 OS=Mus musculus OX=10090 GN=Actr2 PE=1 SV=1 - [ARP2_MOUSE]	171.606	42.64	1	14	15	62	0.94272	54	10.964	394	44.7322	6.7417
Q60931	Voltage-dependent anion-selective channel protein 3 OS=Mus musculus OX=10090 GN=Vdac3 PE=1 SV=1 - [VDAC3_MOUSE]	171.477	63.6	1	14	16	54	0.983749	45	10.3547	283	30.7334	8.79248
P51410	60S ribosomal protein L9 OS=Mus musculus OX=10090 GN=Rpl9 PE=2 SV=2 - [RL9_MOUSE]	170.416	75	1	14	14	52	1.13048	52	13.1455	192	21.8678	9.94971
Q9WTM5	RuvB-like 2 OS=Mus musculus OX=10090 GN=Ruvbl2 PE=1 SV=3 - [RUVB2_MOUSE]	170.2	46.87	1	19	19	59	1.0072	59	11.6641	463	51.0805	5.64307
P17710	Hexokinase-1 OS=Mus musculus OX=10090 GN=Hk1 PE=1 SV=3 - [HXK1_MOUSE]	170.183	30.49	1	23	26	61	0.935465	55	9.40213	974	108.234	6.80029
P11835	Integrin beta-2 OS=Mus musculus OX=10090 GN=Itgb2 PE=1 SV=2 - [ITB2_MOUSE]	169.602	39.43	3	25	25	66	0.914317	65	12.4329	771	84.97	7.12256
P08071	Lactotransferrin OS=Mus musculus OX=10090 GN=Ltf PE=1 SV=4 - [TRFL_MOUSE]	169.598	39.6	1	23	23	66	0.910856	66	12.7607	707	77.788	8.52881
O70251	Elongation factor 1-beta OS=Mus musculus OX=10090 GN=Eef1b PE=1 SV=5 - [EF1B_MOUSE]	169.322	64.44	1	11	11	48	1.11106	48	9.5694	225	24.6782	4.69092
P62918	60S ribosomal protein L8 OS=Mus musculus OX=10090 GN=Rpl8 PE=1 SV=2 - [RL8_MOUSE]	169.034	50.97	1	14	14	62	1.21911	62	15.1538	257	28.0073	11.0337
Q8QZT1	Acetyl-CoA acetyltransferase, mitochondrial OS=Mus musculus OX=10090 GN=Acat1 PE=1 SV=1 - [THIL_MOUSE]	168.778	43.16	1	15	15	56	0.939919	56	12.8628	424	44.7873	8.51416
P24369	Peptidyl-prolyl cis-trans isomerase B OS=Mus musculus OX=10090 GN=Ppib PE=1 SV=2 - [PPIB_MOUSE]	168.693	62.04	2	14	15	53	1.19309	51	11.2244	216	23.6986	9.5542
Q9JLJ2	4-trimethylaminobutyraldehyde dehydrogenase OS=Mus musculus OX=10090 GN=Aldh9a1 PE=1 SV=1 - [AL9A1_MOUSE]	168.68	49.19	1	20	20	57	0.9449	57	12.7974	494	53.4801	6.97607
P97496	SWI/SNF complex subunit SMARCC1 OS=Mus musculus OX=10090 GN=Smarcc1 PE=1 SV=2 - [SMRC1_MOUSE]	168.654	34.42	1	25	31	66	1.05925	50	11.8558	1104	122.813	5.73193
Q61171	Peroxiredoxin-2 OS=Mus musculus OX=10090 GN=Prdx2 PE=1 SV=3 - [PRDX2_MOUSE]	168.619	68.69	1	10	10	45	0.934757	45	6.16256	198	21.7651	5.41455
Q91Z98	Chitinase-like protein 4 OS=Mus musculus OX=10090 GN=Chil4 PE=1 SV=2 - [CHIL4_MOUSE]	168.327	29.85	1	1	9	50	0.868776	5	3.7175	402	44.9465	6.18896
Q64433	10 kDa heat shock protein, mitochondrial OS=Mus musculus OX=10090 GN=Hspe1 PE=1 SV=2 - [CH10_MOUSE]	168.026	75.49	1	9	9	57	1.15968	57	12.21	102	10.9559	8.35303
P01901	H-2 class I histocompatibility antigen, K-B alpha chain OS=Mus musculus OX=10090 GN=H2-K1 PE=1 SV=1 - [HA1B_MOUSE]	167.961	52.85	4	7	15	55	1.01466	28	12.4323	369	41.2756	6.39209
Q91ZW3	SWI/SNF-related matrix-associated actin-dependent regulator of chromatin subfamily A member 5 OS=Mus musculus OX=10090 GN=Smarca5 PE=1 SV=1 - [SMCA5_MOUSE]	167.494	27.97	2	28	29	68	0.985255	66	7.45095	1051	121.55	8.14795
P62827	GTP-binding nuclear protein Ran OS=Mus musculus OX=10090 GN=Ran PE=1 SV=3 - [RAN_MOUSE]	167.442	43.06	2	9	9	54	1.15157	54	14.7185	216	24.4076	7.48877
P97855	Ras GTPase-activating protein-binding protein 1 OS=Mus musculus OX=10090 GN=G3bp1 PE=1 SV=1 - [G3BP1_MOUSE]	167.339	51.4	1	15	16	60	1.21616	52	17.8374	465	51.7969	5.59229
Q9QUM9	Proteasome subunit alpha type-6 OS=Mus musculus OX=10090 GN=Psma6 PE=1 SV=1 - [PSA6_MOUSE]	167.184	52.03	1	12	12	50	1.01829	50	11.6564	246	27.3548	6.75635
Q9CVB6	Actin-related protein 2/3 complex subunit 2 OS=Mus musculus OX=10090 GN=Arpc2 PE=1 SV=3 - [ARPC2_MOUSE]	165.617	75.67	1	19	19	62	0.977112	62	11.7531	300	34.3355	7.35693
P99027	60S acidic ribosomal protein P2 OS=Mus musculus OX=10090 GN=Rplp2 PE=1 SV=3 - [RLA2_MOUSE]	165.467	77.39	1	7	7	37	1.09212	37	13.9147	115	11.6438	4.53857
Q9Z0N1	Eukaryotic translation initiation factor 2 subunit 3, X-linked OS=Mus musculus OX=10090 GN=Eif2s3x PE=1 SV=2 - [IF2G_MOUSE]	164.839	50.85	1	4	21	61	1.02025	11	11.9412	472	51.0332	8.39697
Q9Z1Q5	Chloride intracellular channel protein 1 OS=Mus musculus OX=10090 GN=Clic1 PE=1 SV=3 - [CLIC1_MOUSE]	164.797	76.76	2	13	14	46	0.971174	43	9.19895	241	26.9957	5.17334
Q3THK7	GMP synthase [glutamine-hydrolyzing] OS=Mus musculus OX=10090 GN=Gmps PE=1 SV=2 - [GUAA_MOUSE]	164.524	45.02	1	27	27	62	1.01778	62	15.6982	693	76.6749	6.72705
Q8BGD9	Eukaryotic translation initiation factor 4B OS=Mus musculus OX=10090 GN=Eif4b PE=1 SV=1 - [IF4B_MOUSE]	164.054	33.88	1	21	21	74	1.21129	68	27.108	611	68.7992	5.66846
Q91VM5	RNA binding motif protein, X-linked-like-1 OS=Mus musculus OX=10090 GN=Rbmxl1 PE=2 SV=1 - [RMXL1_MOUSE]	163.488	36.6	1	4	16	78	1.40071	23	19.1533	388	42.1362	9.99365
O70435	Proteasome subunit alpha type-3 OS=Mus musculus OX=10090 GN=Psma3 PE=1 SV=3 - [PSA3_MOUSE]	163.209	52.16	1	16	16	52	1.0172	52	13.9452	255	28.3871	5.43994
Q6DFW4	Nucleolar protein 58 OS=Mus musculus OX=10090 GN=Nop58 PE=1 SV=1 - [NOP58_MOUSE]	162.693	44.4	1	19	19	57	0.935028	53	11.9891	536	60.3047	8.33838
P28474	Alcohol dehydrogenase class-3 OS=Mus musculus OX=10090 GN=Adh5 PE=1 SV=3 - [ADHX_MOUSE]	162.479	65.51	2	16	16	49	0.969932	49	5.25346	374	39.5221	7.25439
Q8CG48	Structural maintenance of chromosomes protein 2 OS=Mus musculus OX=10090 GN=Smc2 PE=1 SV=2 - [SMC2_MOUSE]	161.821	26.78	1	28	28	63	1.00542	63	8.27307	1191	134.156	8.41162
P62082	40S ribosomal protein S7 OS=Mus musculus OX=10090 GN=Rps7 PE=2 SV=1 - [RS7_MOUSE]	161.43	64.95	1	13	13	49	1.15887	49	10.5422	194	22.1133	10.0962
Q99MD9	Nuclear autoantigenic sperm protein OS=Mus musculus OX=10090 GN=Nasp PE=1 SV=2 - [NASP_MOUSE]	161.29	26.13	2	21	22	50	1.06707	49	16.6068	773	83.9027	4.37354
P37913	DNA ligase 1 OS=Mus musculus OX=10090 GN=Lig1 PE=1 SV=2 - [DNLI1_MOUSE]	161.286	32.64	1	24	24	60	1.08533	60	12.0314	916	102.226	6.81494
Q9D1G1	Ras-related protein Rab-1B OS=Mus musculus OX=10090 GN=Rab1b PE=1 SV=1 - [RAB1B_MOUSE]	161.107	68.16	11	2	12	52	0.928579	9	11.4033	201	22.1732	5.73193
P62897	Cytochrome c, somatic OS=Mus musculus OX=10090 GN=Cycs PE=1 SV=2 - [CYC_MOUSE]	160.531	69.52	2	11	11	46	1.03637	46	10.1286	105	11.598	9.5835
Q9EPU0	Regulator of nonsense transcripts 1 OS=Mus musculus OX=10090 GN=Upf1 PE=1 SV=2 - [RENT1_MOUSE]	159.92	30.07	1	26	26	57	1.02505	57	9.77408	1124	123.889	6.60986
P35550	rRNA 2'-O-methyltransferase fibrillarin OS=Mus musculus OX=10090 GN=Fbl PE=1 SV=2 - [FBRL_MOUSE]	159.056	54.74	2	14	15	52	0.985988	49	10.4279	327	34.2857	10.2427
Q8BH04	Phosphoenolpyruvate carboxykinase [GTP], mitochondrial OS=Mus musculus OX=10090 GN=Pck2 PE=1 SV=1 - [PCKGM_MOUSE]	159.019	44.84	2	20	20	52	0.964736	52	6.29756	640	70.4825	7.28369
Q9WU78	Programmed cell death 6-interacting protein OS=Mus musculus OX=10090 GN=Pdcd6ip PE=1 SV=3 - [PDC6I_MOUSE]	158.881	39.24	1	29	29	65	0.96616	65	8.08434	869	95.9642	6.52197
P01899	H-2 class I histocompatibility antigen, D-B alpha chain OS=Mus musculus OX=10090 GN=H2-D1 PE=1 SV=2 - [HA11_MOUSE]	158.7	44.75	5	10	14	63	0.973894	48	11.501	362	40.8103	6.72705
P14131	40S ribosomal protein S16 OS=Mus musculus OX=10090 GN=Rps16 PE=1 SV=4 - [RS16_MOUSE]	157.894	76.03	1	16	16	58	1.11743	58	21.0241	146	16.435	10.2134
Q05144	Ras-related C3 botulinum toxin substrate 2 OS=Mus musculus OX=10090 GN=Rac2 PE=1 SV=1 - [RAC2_MOUSE]	157.728	44.27	3	5	10	47	0.912794	27	7.8445	192	21.4271	7.60596
P62960	Y-box-binding protein 1 OS=Mus musculus OX=10090 GN=Ybx1 PE=1 SV=3 - [YBOX1_MOUSE]	157.628	49.69	2	10	14	54	1.3527	40	35.7044	322	35.7086	9.87646
A2AQ07	Tubulin beta-1 chain OS=Mus musculus OX=10090 GN=Tubb1 PE=1 SV=1 - [TBB1_MOUSE]	156.669	9.09	1	1	7	55	1.4372	1		451	50.4085	5.07178
O88685	26S proteasome regulatory subunit 6A OS=Mus musculus OX=10090 GN=Psmc3 PE=1 SV=2 - [PRS6A_MOUSE]	155.779	61.54	1	21	21	57	0.985614	57	11.7338	442	49.5176	5.18604
P29391	Ferritin light chain 1 OS=Mus musculus OX=10090 GN=Ftl1 PE=1 SV=2 - [FRIL1_MOUSE]	155.763	57.92	2	10	10	45	0.64148	45	41.6665	183	20.7895	5.99854
Q9QUI0	Transforming protein RhoA OS=Mus musculus OX=10090 GN=Rhoa PE=1 SV=1 - [RHOA_MOUSE]	154.967	59.59	2	5	12	51	0.992552	24	12.3666	193	21.7681	6.1001
P08752	Guanine nucleotide-binding protein G(i) subunit alpha-2 OS=Mus musculus OX=10090 GN=Gnai2 PE=1 SV=5 - [GNAI2_MOUSE]	154.605	58.59	6	8	16	53	0.902732	24	6.23135	355	40.463	5.45264
Q9CPR4	60S ribosomal protein L17 OS=Mus musculus OX=10090 GN=Rpl17 PE=1 SV=3 - [RL17_MOUSE]	154.421	51.09	1	10	10	49	1.26023	49	20.21	184	21.4094	10.1841
P29758	Ornithine aminotransferase, mitochondrial OS=Mus musculus OX=10090 GN=Oat PE=1 SV=1 - [OAT_MOUSE]	153.917	54.21	3	19	20	46	0.993771	44	6.73572	439	48.3239	6.62451
Q9CZU6	Citrate synthase, mitochondrial OS=Mus musculus OX=10090 GN=Cs PE=1 SV=1 - [CISY_MOUSE]	153.87	40.52	1	17	17	63	0.951487	63	9.51256	464	51.7034	8.57275
Q921F2	TAR DNA-binding protein 43 OS=Mus musculus OX=10090 GN=Tardbp PE=1 SV=1 - [TADBP_MOUSE]	153.793	38.89	1	14	15	55	1.06142	54	16.6665	414	44.5193	6.69775
Q8VDJ3	Vigilin OS=Mus musculus OX=10090 GN=Hdlbp PE=1 SV=1 - [VIGLN_MOUSE]	153.737	28.71	1	30	30	66	1.00657	66	11.2842	1268	141.655	6.87354
O54734	Dolichyl-diphosphooligosaccharide--protein glycosyltransferase 48 kDa subunit OS=Mus musculus OX=10090 GN=Ddost PE=1 SV=2 - [OST48_MOUSE]	153.499	45.12	1	17	17	56	0.961732	54	5.75437	441	48.997	5.8335
P10649	Glutathione S-transferase Mu 1 OS=Mus musculus OX=10090 GN=Gstm1 PE=1 SV=2 - [GSTM1_MOUSE]	153.449	69.27	6	15	16	63	0.860936	60	23.2005	218	25.9531	7.94287
Q60972	Histone-binding protein RBBP4 OS=Mus musculus OX=10090 GN=Rbbp4 PE=1 SV=5 - [RBBP4_MOUSE]	152.815	38.35	3	5	13	47	1.0434	17	8.93677	425	47.6261	4.89404
Q9D2V7	Coronin-7 OS=Mus musculus OX=10090 GN=Coro7 PE=1 SV=2 - [CORO7_MOUSE]	152.757	34.38	1	22	22	51	0.991101	51	10.4585	922	100.749	5.77002
Q8C3J5	Dedicator of cytokinesis protein 2 OS=Mus musculus OX=10090 GN=Dock2 PE=1 SV=3 - [DOCK2_MOUSE]	151.905	21.99	2	32	34	69	0.939613	66	9.0008	1828	211.568	6.99072
Q91V92	ATP-citrate synthase OS=Mus musculus OX=10090 GN=Acly PE=1 SV=1 - [ACLY_MOUSE]	151.32	30.34	1	32	32	72	1.06745	72	11.5193	1091	119.651	7.44482
Q6P5F9	Exportin-1 OS=Mus musculus OX=10090 GN=Xpo1 PE=1 SV=1 - [XPO1_MOUSE]	151.257	28.48	1	26	26	57	1.05645	57	9.77025	1071	123.013	6.07471
P70333	Heterogeneous nuclear ribonucleoprotein H2 OS=Mus musculus OX=10090 GN=Hnrnph2 PE=1 SV=1 - [HNRH2_MOUSE]	151.153	34.08	1	5	12	44	0.981356	12	10.3237	449	49.2483	6.30322
Q8BHD7	Polypyrimidine tract-binding protein 3 OS=Mus musculus OX=10090 GN=Ptbp3 PE=1 SV=1 - [PTBP3_MOUSE]	151.133	42.64	2	10	15	50	1.0527	27	8.60234	523	56.6653	9.12939
P62264	40S ribosomal protein S14 OS=Mus musculus OX=10090 GN=Rps14 PE=1 SV=3 - [RS14_MOUSE]	150.494	40.4	1	8	8	42	1.13362	42	9.41008	151	16.2625	10.0522
O08749	Dihydrolipoyl dehydrogenase, mitochondrial OS=Mus musculus OX=10090 GN=Dld PE=1 SV=2 - [DLDH_MOUSE]	150.414	44.99	1	16	16	48	0.942885	48	8.31037	509	54.2382	7.89893
Q8K310	Matrin-3 OS=Mus musculus OX=10090 GN=Matr3 PE=1 SV=1 - [MATR3_MOUSE]	150.384	26.12	3	23	23	61	1.02239	60	9.60906	846	94.5718	6.25244
Q9DBG3	AP-2 complex subunit beta OS=Mus musculus OX=10090 GN=Ap2b1 PE=1 SV=1 - [AP2B1_MOUSE]	150.141	29.88	1	11	26	58	0.922856	26	9.01265	937	104.516	5.37646
Q9CS42	Ribose-phosphate pyrophosphokinase 2 OS=Mus musculus OX=10090 GN=Prps2 PE=1 SV=4 - [PRPS2_MOUSE]	149.903	41.19	1	3	11	50	0.958842	11	6.41658	318	34.764	6.60986
Q8CDN6	Thioredoxin-like protein 1 OS=Mus musculus OX=10090 GN=Txnl1 PE=1 SV=3 - [TXNL1_MOUSE]	149.744	53.29	1	12	12	49	1.0421	49	9.31825	289	32.2167	4.95752
Q62376	U1 small nuclear ribonucleoprotein 70 kDa OS=Mus musculus OX=10090 GN=Snrnp70 PE=1 SV=2 - [RU17_MOUSE]	149.528	23.66	1	14	14	61	1.08257	61	18.555	448	51.9609	9.93506
Q6ZWX6	Eukaryotic translation initiation factor 2 subunit 1 OS=Mus musculus OX=10090 GN=Eif2s1 PE=1 SV=3 - [IF2A_MOUSE]	149.505	67.3	1	19	19	56	0.988016	56	10.0096	315	36.0854	5.08447
Q9ET01	Glycogen phosphorylase, liver form OS=Mus musculus OX=10090 GN=Pygl PE=1 SV=4 - [PYGL_MOUSE]	149.256	31.18	2	20	26	61	0.935396	47	10.1086	850	97.401	7.09326
P62137	Serine/threonine-protein phosphatase PP1-alpha catalytic subunit OS=Mus musculus OX=10090 GN=Ppp1ca PE=1 SV=1 - [PP1A_MOUSE]	149.198	61.52	1	5	14	45	0.923365	14	6.14516	330	37.5158	6.32861
Q3THS6	S-adenosylmethionine synthase isoform type-2 OS=Mus musculus OX=10090 GN=Mat2a PE=1 SV=2 - [METK2_MOUSE]	149.091	43.29	2	16	16	54	1.04012	54	10.9558	395	43.6614	6.48096
Q9D6Z1	Nucleolar protein 56 OS=Mus musculus OX=10090 GN=Nop56 PE=1 SV=2 - [NOP56_MOUSE]	149.076	40.69	1	20	20	50	0.915263	50	7.29421	580	64.4241	9.14404
P61222	ATP-binding cassette sub-family E member 1 OS=Mus musculus OX=10090 GN=Abce1 PE=1 SV=1 - [ABCE1_MOUSE]	148.476	44.41	1	21	22	53	0.966332	49	8.29321	599	67.271	8.33838
P47791	Glutathione reductase, mitochondrial OS=Mus musculus OX=10090 GN=Gsr PE=1 SV=3 - [GSHR_MOUSE]	148.463	50.8	1	17	17	51	0.882308	51	11.7852	500	53.6285	7.98682
P62270	40S ribosomal protein S18 OS=Mus musculus OX=10090 GN=Rps18 PE=1 SV=3 - [RS18_MOUSE]	148.246	49.34	1	13	13	51	1.06025	51	9.81527	152	17.7079	10.9897
P54227	Stathmin OS=Mus musculus OX=10090 GN=Stmn1 PE=1 SV=2 - [STMN1_MOUSE]	147.988	61.74	3	13	13	54	1.27798	51	23.0014	149	17.2639	5.97314
P70677	Caspase-3 OS=Mus musculus OX=10090 GN=Casp3 PE=1 SV=1 - [CASP3_MOUSE]	147.83	62.09	2	13	14	50	1.1195	44	13.3239	277	31.4544	6.91748
P62717	60S ribosomal protein L18a OS=Mus musculus OX=10090 GN=Rpl18a PE=1 SV=1 - [RL18A_MOUSE]	147.118	60.23	1	13	13	63	1.15362	63	16.8169	176	20.7189	10.7114
O35643	AP-1 complex subunit beta-1 OS=Mus musculus OX=10090 GN=Ap1b1 PE=1 SV=2 - [AP1B1_MOUSE]	146.985	31.39	1	10	25	54	1.0133	22	9.71037	943	103.869	5.17334
Q9EST5	Acidic leucine-rich nuclear phosphoprotein 32 family member B OS=Mus musculus OX=10090 GN=Anp32b PE=1 SV=1 - [AN32B_MOUSE]	146.739	33.09	1	8	11	51	0.988378	30	11.8496	272	31.0601	4.00537
O55131	Septin-7 OS=Mus musculus OX=10090 GN=Septin7 PE=1 SV=1 - [SEPT7_MOUSE]	146.317	45.41	3	15	17	51	0.977398	44	9.95362	436	50.5179	8.57275
Q61081	Hsp90 co-chaperone Cdc37 OS=Mus musculus OX=10090 GN=Cdc37 PE=1 SV=1 - [CDC37_MOUSE]	145.913	36.94	1	14	14	58	1.16632	58	17.8908	379	44.5649	5.33838
P60229	Eukaryotic translation initiation factor 3 subunit E OS=Mus musculus OX=10090 GN=Eif3e PE=1 SV=1 - [EIF3E_MOUSE]	145.836	41.35	2	17	17	53	0.992281	53	8.55709	445	52.1874	6.03662
Q64012	RNA-binding protein Raly OS=Mus musculus OX=10090 GN=Raly PE=1 SV=3 - [RALY_MOUSE]	145.796	50.32	1	13	13	44	1.10327	40	22.8168	312	33.1678	8.83643
P46638	Ras-related protein Rab-11B OS=Mus musculus OX=10090 GN=Rab11b PE=1 SV=3 - [RB11B_MOUSE]	145.17	63.3	2	12	13	47	0.940908	43	8.38775	218	24.4745	5.93506
Q922Q8	Leucine-rich repeat-containing protein 59 OS=Mus musculus OX=10090 GN=Lrrc59 PE=1 SV=1 - [LRC59_MOUSE]	144.677	52.77	1	13	13	47	1.05967	47	8.45834	307	34.8558	9.5249
Q9Z0N2	Eukaryotic translation initiation factor 2 subunit 3, Y-linked OS=Mus musculus OX=10090 GN=Eif2s3y PE=1 SV=2 - [IF2H_MOUSE]	144.646	41.95	1	1	18	52	0.912386	2	2.16928	472	51.0983	8.49951
P63323	40S ribosomal protein S12 OS=Mus musculus OX=10090 GN=Rps12 PE=1 SV=2 - [RS12_MOUSE]	144.078	43.18	1	7	7	41	1.06249	41	8.47367	132	14.5156	7.23975
Q9CQ60	6-phosphogluconolactonase OS=Mus musculus OX=10090 GN=Pgls PE=1 SV=1 - [6PGL_MOUSE]	143.94	82.1	1	14	14	40	1.09814	40	14.1224	257	27.2374	5.84619
P41105	60S ribosomal protein L28 OS=Mus musculus OX=10090 GN=Rpl28 PE=1 SV=2 - [RL28_MOUSE]	143.749	48.91	1	8	9	46	1.12675	43	17.7034	137	15.7237	12.0151
Q9WV54	Acid ceramidase OS=Mus musculus OX=10090 GN=Asah1 PE=1 SV=1 - [ASAH1_MOUSE]	143.74	45.94	1	18	18	57	0.679038	57	27.2979	394	44.6408	8.45557
P47753	F-actin-capping protein subunit alpha-1 OS=Mus musculus OX=10090 GN=Capza1 PE=1 SV=4 - [CAZA1_MOUSE]	143.109	54.2	1	9	12	43	1.02539	32	12.208	286	32.9193	5.5542
P62281	40S ribosomal protein S11 OS=Mus musculus OX=10090 GN=Rps11 PE=1 SV=3 - [RS11_MOUSE]	142.96	55.7	1	10	10	48	1.15717	48	14.1857	158	18.419	10.3013
Q9DCW4	Electron transfer flavoprotein subunit beta OS=Mus musculus OX=10090 GN=Etfb PE=1 SV=3 - [ETFB_MOUSE]	142.892	58.82	1	14	14	45	1.00129	45	10.9039	255	27.606	8.104
P24549	Retinal dehydrogenase 1 OS=Mus musculus OX=10090 GN=Aldh1a1 PE=1 SV=5 - [AL1A1_MOUSE]	141.951	41.72	4	14	15	40	0.701464	34	9.11877	501	54.4328	7.79639
P62751	60S ribosomal protein L23a OS=Mus musculus OX=10090 GN=Rpl23a PE=1 SV=1 - [RL23A_MOUSE]	141.818	55.77	1	13	13	49	1.34726	49	23.0438	156	17.6841	10.4478
Q3UQ44	Ras GTPase-activating-like protein IQGAP2 OS=Mus musculus OX=10090 GN=Iqgap2 PE=1 SV=2 - [IQGA2_MOUSE]	141.478	23.11	1	28	33	64	0.991883	50	13.1451	1575	180.416	5.64307
O08692	Neutrophilic granule protein OS=Mus musculus OX=10090 GN=Ngp PE=1 SV=1 - [NGP_MOUSE]	141.403	70.06	1	13	13	55	0.813725	55	18.428	167	19.3196	5.31299
Q9Z110	Delta-1-pyrroline-5-carboxylate synthase OS=Mus musculus OX=10090 GN=Aldh18a1 PE=1 SV=2 - [P5CS_MOUSE]	141.334	34.34	1	23	23	56	0.988919	56	11.2012	795	87.2119	7.54736
Q9CPW4	Actin-related protein 2/3 complex subunit 5 OS=Mus musculus OX=10090 GN=Arpc5 PE=1 SV=3 - [ARPC5_MOUSE]	141.152	75.5	1	10	10	41	1.01257	41	13.1878	151	16.2783	5.66846
P42230	Signal transducer and activator of transcription 5A OS=Mus musculus OX=10090 GN=Stat5a PE=1 SV=1 - [STA5A_MOUSE]	141.06	28.37	1	6	21	52	0.979123	13	9.61665	793	90.7743	6.39209
Q00PI9	Heterogeneous nuclear ribonucleoprotein U-like protein 2 OS=Mus musculus OX=10090 GN=Hnrnpul2 PE=1 SV=2 - [HNRL2_MOUSE]	140.902	34.36	1	27	27	60	0.989149	60	10.3546	745	84.8878	4.89404
Q923D2	Flavin reductase (NADPH) OS=Mus musculus OX=10090 GN=Blvrb PE=1 SV=3 - [BLVRB_MOUSE]	140.783	82.04	1	11	11	39	0.933807	39	10.1248	206	22.1834	7.00537
Q60973	Histone-binding protein RBBP7 OS=Mus musculus OX=10090 GN=Rbbp7 PE=1 SV=1 - [RBBP7_MOUSE]	140.276	33.65	1	5	12	47	1.01919	18	10.9568	425	47.7602	5.04639
Q91VD9	NADH-ubiquinone oxidoreductase 75 kDa subunit, mitochondrial OS=Mus musculus OX=10090 GN=Ndufs1 PE=1 SV=2 - [NDUS1_MOUSE]	139.995	44.7	1	25	25	53	0.946716	53	6.81338	727	79.7256	5.71924
P62754	40S ribosomal protein S6 OS=Mus musculus OX=10090 GN=Rps6 PE=1 SV=1 - [RS6_MOUSE]	139.801	41.77	1	13	13	59	1.29532	59	22.0929	249	28.663	10.8433
Q9CXW4	60S ribosomal protein L11 OS=Mus musculus OX=10090 GN=Rpl11 PE=1 SV=4 - [RL11_MOUSE]	139.616	50.56	1	10	10	48	1.04117	48	6.60882	178	20.2396	9.59814
Q99JI6	Ras-related protein Rap-1b OS=Mus musculus OX=10090 GN=Rap1b PE=1 SV=2 - [RAP1B_MOUSE]	139.265	50	1	2	9	43	0.857726	8	4.27128	184	20.8116	5.78271
Q9CZD3	Glycine--tRNA ligase OS=Mus musculus OX=10090 GN=Gars1 PE=1 SV=1 - [GARS_MOUSE]	139.083	31.69	1	22	23	54	0.999995	52	11.6266	729	81.8257	6.65381
P20060	Beta-hexosaminidase subunit beta OS=Mus musculus OX=10090 GN=Hexb PE=1 SV=2 - [HEXB_MOUSE]	138.778	33.96	1	18	18	52	0.690293	52	19.7336	536	61.0771	8.11865
Q3TRM8	Hexokinase-3 OS=Mus musculus OX=10090 GN=Hk3 PE=1 SV=2 - [HXK3_MOUSE]	138.576	30.8	1	19	21	47	0.989461	45	14.6643	922	100.037	5.93506
Q6P5E4	UDP-glucose:glycoprotein glucosyltransferase 1 OS=Mus musculus OX=10090 GN=Uggt1 PE=1 SV=4 - [UGGG1_MOUSE]	137.891	27.08	1	28	28	52	0.9556	52	8.73717	1551	176.323	5.61768
P53657	Pyruvate kinase PKLR OS=Mus musculus OX=10090 GN=Pklr PE=1 SV=1 - [KPYR_MOUSE]	137.709	38.68	1	18	20	49	1.03844	37	16.1734	574	62.2696	7.09326
P10854	Histone H2B type 1-M OS=Mus musculus OX=10090 GN=H2bc14 PE=1 SV=2 - [H2B1M_MOUSE]	137.668	55.56	7	1	8	47	1.86876	6	7.20879	126	13.9276	10.3159
Q6ZQI3	Malectin OS=Mus musculus OX=10090 GN=Mlec PE=1 SV=2 - [MLEC_MOUSE]	137.181	44.33	1	13	13	43	1.01105	43	8.47193	291	32.3218	6.04932
Q9DB20	ATP synthase subunit O, mitochondrial OS=Mus musculus OX=10090 GN=Atp5po PE=1 SV=1 - [ATPO_MOUSE]	137.03	69.01	2	14	14	43	0.971512	41	5.7637	213	23.3487	9.99365
Q9CQI6	Coactosin-like protein OS=Mus musculus OX=10090 GN=Cotl1 PE=1 SV=3 - [COTL1_MOUSE]	136.964	79.58	1	12	12	51	0.867504	51	11.9317	142	15.934	5.40186
P97822	Acidic leucine-rich nuclear phosphoprotein 32 family member E OS=Mus musculus OX=10090 GN=Anp32e PE=1 SV=2 - [AN32E_MOUSE]	136.935	39.62	2	9	10	46	0.996763	43	7.22813	260	29.6044	3.87842
P26350	Prothymosin alpha OS=Mus musculus OX=10090 GN=Ptma PE=1 SV=2 - [PTMA_MOUSE]	136.394	23.42	1	6	6	36	1.07141	36	14.9777	111	12.2471	3.78955
O35685	Nuclear migration protein nudC OS=Mus musculus OX=10090 GN=Nudc PE=1 SV=1 - [NUDC_MOUSE]	136.265	52.11	1	15	16	52	1.17857	50	13.3929	332	38.3343	5.26221
Q9R1T2	SUMO-activating enzyme subunit 1 OS=Mus musculus OX=10090 GN=Sae1 PE=1 SV=1 - [SAE1_MOUSE]	136.121	61.71	1	18	18	53	1.03052	53	10.4955	350	38.5956	5.36377
P62806	Histone H4 OS=Mus musculus OX=10090 GN=H4c1 PE=1 SV=2 - [H4_MOUSE]	135.821	58.25	1	7	7	43	0.937925	43	18.8138	103	11.3604	11.356
Q3TEA8	Heterochromatin protein 1-binding protein 3 OS=Mus musculus OX=10090 GN=Hp1bp3 PE=1 SV=1 - [HP1B3_MOUSE]	135.187	44.04	1	23	23	57	0.957767	57	13.9749	554	60.8291	9.70068
P28798	Progranulin OS=Mus musculus OX=10090 GN=Grn PE=1 SV=2 - [GRN_MOUSE]	135.058	24.79	1	10	10	42	0.8302	42	19.8945	589	63.4131	6.80029
P99029	Peroxiredoxin-5, mitochondrial OS=Mus musculus OX=10090 GN=Prdx5 PE=1 SV=2 - [PRDX5_MOUSE]	134.758	51.43	1	10	10	37	0.852506	37	9.32192	210	21.8835	8.85107
P84228	Histone H3.2 OS=Mus musculus OX=10090 GN=H3c2 PE=1 SV=2 - [H32_MOUSE]	134.388	57.35	2	3	9	42	1.54025	13	54.169	136	15.3785	11.2681
P61255	60S ribosomal protein L26 OS=Mus musculus OX=10090 GN=Rpl26 PE=1 SV=1 - [RL26_MOUSE]	134.189	44.14	1	8	9	46	1.26673	43	9.71357	145	17.2475	10.5503
Q9D1A2	Cytosolic non-specific dipeptidase OS=Mus musculus OX=10090 GN=Cndp2 PE=1 SV=1 - [CNDP2_MOUSE]	133.568	54.11	1	18	18	42	0.984938	42	7.42137	475	52.7336	5.65576
Q61823	Programmed cell death protein 4 OS=Mus musculus OX=10090 GN=Pdcd4 PE=1 SV=1 - [PDCD4_MOUSE]	133.387	46.7	2	17	17	47	0.961645	44	11.1338	469	51.67	5.16064
P46061	Ran GTPase-activating protein 1 OS=Mus musculus OX=10090 GN=Rangap1 PE=1 SV=2 - [RAGP1_MOUSE]	133.379	32.09	1	20	20	50	1.02945	50	11.8337	589	63.4914	4.67822
Q9QZD9	Eukaryotic translation initiation factor 3 subunit I OS=Mus musculus OX=10090 GN=Eif3i PE=1 SV=1 - [EIF3I_MOUSE]	133.181	65.23	1	16	16	43	1.02312	43	9.59061	325	36.4376	5.64307
Q9DB77	Cytochrome b-c1 complex subunit 2, mitochondrial OS=Mus musculus OX=10090 GN=Uqcrc2 PE=1 SV=1 - [QCR2_MOUSE]	133.109	41.94	1	16	16	44	0.972346	44	7.03338	453	48.205	9.24658
Q99K85	Phosphoserine aminotransferase OS=Mus musculus OX=10090 GN=Psat1 PE=1 SV=1 - [SERC_MOUSE]	132.875	63.24	1	19	20	48	0.990105	47	9.42948	370	40.4467	8.03076
Q99JY0	Trifunctional enzyme subunit beta, mitochondrial OS=Mus musculus OX=10090 GN=Hadhb PE=1 SV=1 - [ECHB_MOUSE]	132.611	43.16	2	17	18	53	0.87307	48	9.05936	475	51.3534	9.37842
Q9JIF7	Coatomer subunit beta OS=Mus musculus OX=10090 GN=Copb1 PE=1 SV=1 - [COPB_MOUSE]	132.203	26.44	1	21	21	52	1.0184	52	12.5346	953	106.998	5.99854
Q91V41	Ras-related protein Rab-14 OS=Mus musculus OX=10090 GN=Rab14 PE=1 SV=3 - [RAB14_MOUSE]	132.012	80	9	13	14	45	0.98569	36	11.6369	215	23.8819	6.21436
P10853	Histone H2B type 1-F/J/L OS=Mus musculus OX=10090 GN=H2bc7 PE=1 SV=2 - [H2B1F_MOUSE]	131.53	55.56	10	1	8	44	1.72312	3	13.5507	126	13.9276	10.3159
P61205	ADP-ribosylation factor 3 OS=Mus musculus OX=10090 GN=Arf3 PE=2 SV=2 - [ARF3_MOUSE]	131.526	58.01	4	4	10	38	1.00588	15	2.9112	181	20.5877	7.43018
P10639	Thioredoxin OS=Mus musculus OX=10090 GN=Txn PE=1 SV=3 - [THIO_MOUSE]	131.091	88.57	1	8	8	46	0.957979	46	8.77653	105	11.6676	4.91943
Q8BMK4	Cytoskeleton-associated protein 4 OS=Mus musculus OX=10090 GN=Ckap4 PE=1 SV=2 - [CKAP4_MOUSE]	131.073	38.96	3	21	21	56	0.948657	56	12.1256	575	63.6536	5.64307
Q9R0P5	Destrin OS=Mus musculus OX=10090 GN=Dstn PE=1 SV=3 - [DEST_MOUSE]	131.061	66.67	1	10	12	45	0.874506	33	17.9462	165	18.5095	7.97217
Q9WV02	RNA-binding motif protein, X chromosome OS=Mus musculus OX=10090 GN=Rbmx PE=1 SV=1 - [RBMX_MOUSE]	130.691	38.11	1	4	17	68	1.21795	11	8.66087	391	42.2754	10.0522
Q9JIF0	Protein arginine N-methyltransferase 1 OS=Mus musculus OX=10090 GN=Prmt1 PE=1 SV=1 - [ANM1_MOUSE]	130.45	39.62	2	16	16	43	0.985734	43	10.5435	371	42.4079	5.42725
P23198	Chromobox protein homolog 3 OS=Mus musculus OX=10090 GN=Cbx3 PE=1 SV=2 - [CBX3_MOUSE]	130.44	49.18	1	8	10	46	1.15351	39	18.3426	183	20.8423	5.22412
P62835	Ras-related protein Rap-1A OS=Mus musculus OX=10090 GN=Rap1a PE=1 SV=1 - [RAP1A_MOUSE]	130.33	50	1	2	9	42	0.876938	7	5.30855	184	20.9737	6.66846
Q8BP47	Asparagine--tRNA ligase, cytoplasmic OS=Mus musculus OX=10090 GN=NARS1 PE=1 SV=2 - [SYNC_MOUSE]	130.12	36.85	1	20	21	53	1.04272	47	11.602	559	64.238	5.85889
Q9Z1F9	SUMO-activating enzyme subunit 2 OS=Mus musculus OX=10090 GN=Uba2 PE=1 SV=1 - [SAE2_MOUSE]	129.864	46.87	1	23	23	47	1.02642	47	13.4651	638	70.5247	5.23682
Q6PDM2	Serine/arginine-rich splicing factor 1 OS=Mus musculus OX=10090 GN=Srsf1 PE=1 SV=3 - [SRSF1_MOUSE]	129.853	55.24	1	15	15	55	1.2811	55	22.9123	248	27.7278	10.3599
O09131	Glutathione S-transferase omega-1 OS=Mus musculus OX=10090 GN=Gsto1 PE=1 SV=2 - [GSTO1_MOUSE]	129.768	59.58	2	17	17	50	0.938892	50	8.01585	240	27.4799	7.35693
Q8R1B4	Eukaryotic translation initiation factor 3 subunit C OS=Mus musculus OX=10090 GN=Eif3c PE=1 SV=1 - [EIF3C_MOUSE]	129.719	27.77	1	23	23	45	1.00407	45	9.5059	911	105.465	5.78271
Q60865	Caprin-1 OS=Mus musculus OX=10090 GN=Caprin1 PE=1 SV=2 - [CAPR1_MOUSE]	129.533	25.32	1	16	16	47	1.16577	47	10.3476	707	78.1208	5.24951
Q7TNP2	Serine/threonine-protein phosphatase 2A 65 kDa regulatory subunit A beta isoform OS=Mus musculus OX=10090 GN=Ppp2r1b PE=1 SV=2 - [2AAB_MOUSE]	129.237	33.11	1	6	18	47	0.9314	8	6.36555	601	65.8924	5.09717
P70296	Phosphatidylethanolamine-binding protein 1 OS=Mus musculus OX=10090 GN=Pebp1 PE=1 SV=3 - [PEBP1_MOUSE]	129.17	74.33	2	8	8	41	1.05315	41	23.5499	187	20.8173	5.40186
Q61699	Heat shock protein 105 kDa OS=Mus musculus OX=10090 GN=Hsph1 PE=1 SV=2 - [HS105_MOUSE]	129.038	38.11	2	22	25	48	1.15893	35	22.719	858	96.3464	5.52881
P55258	Ras-related protein Rab-8A OS=Mus musculus OX=10090 GN=Rab8a PE=1 SV=2 - [RAB8A_MOUSE]	128.681	60.87	10	8	13	47	1.06874	17	17.5382	207	23.6532	9.0708
P47754	F-actin-capping protein subunit alpha-2 OS=Mus musculus OX=10090 GN=Capza2 PE=1 SV=3 - [CAZA2_MOUSE]	128.333	51.4	1	7	10	35	0.997408	24	6.09584	286	32.9466	5.84619
O35841	Apoptosis inhibitor 5 OS=Mus musculus OX=10090 GN=Api5 PE=1 SV=2 - [API5_MOUSE]	128.155	44.05	1	19	19	63	1.01459	51	10.6674	504	56.7498	5.92236
O54890	Integrin beta-3 OS=Mus musculus OX=10090 GN=Itgb3 PE=1 SV=2 - [ITB3_MOUSE]	128.142	37.87	1	24	24	62	0.882576	62	14.1276	787	86.6813	5.23682
Q8BU30	Isoleucine--tRNA ligase, cytoplasmic OS=Mus musculus OX=10090 GN=Iars1 PE=1 SV=2 - [SYIC_MOUSE]	127.894	22.9	1	26	26	51	1.04061	51	10.1499	1262	144.179	6.55127
P19973	Lymphocyte-specific protein 1 OS=Mus musculus OX=10090 GN=Lsp1 PE=1 SV=2 - [LSP1_MOUSE]	127.658	54.55	1	12	12	40	0.911622	40	9.52541	330	36.6918	4.81787
Q91W90	Thioredoxin domain-containing protein 5 OS=Mus musculus OX=10090 GN=Txndc5 PE=1 SV=2 - [TXND5_MOUSE]	127.548	40.05	1	14	15	46	0.77175	41	14.5428	417	46.3859	5.78271
Q64261	Cyclin-dependent kinase 6 OS=Mus musculus OX=10090 GN=Cdk6 PE=1 SV=2 - [CDK6_MOUSE]	127.5	51.53	13	13	14	47	1.05809	40	11.7017	326	37.0051	6.62451
Q9DCX2	ATP synthase subunit d, mitochondrial OS=Mus musculus OX=10090 GN=Atp5pd PE=1 SV=3 - [ATP5H_MOUSE]	127.428	87.58	1	13	13	39	1.04887	39	11.4336	161	18.7376	5.69385
Q9DAR7	m7GpppX diphosphatase OS=Mus musculus OX=10090 GN=Dcps PE=1 SV=1 - [DCPS_MOUSE]	127.147	51.18	1	14	14	44	0.977663	44	9.37934	338	38.9643	6.48096
Q8K411	Presequence protease, mitochondrial OS=Mus musculus OX=10090 GN=Pitrm1 PE=1 SV=1 - [PREP_MOUSE]	127.077	29.44	1	24	24	48	0.947896	48	9.75638	1036	117.297	7.1958
Q61035	Histidine--tRNA ligase, cytoplasmic OS=Mus musculus OX=10090 GN=Hars1 PE=1 SV=2 - [HARS1_MOUSE]	127.066	44.2	1	20	22	46	1.01262	42	11.521	509	57.3961	5.99854
Q9D0I9	Arginine--tRNA ligase, cytoplasmic OS=Mus musculus OX=10090 GN=Rars1 PE=1 SV=2 - [SYRC_MOUSE]	126.428	40.45	1	25	25	50	0.982417	49	9.06898	660	75.6251	7.54736
P62242	40S ribosomal protein S8 OS=Mus musculus OX=10090 GN=Rps8 PE=1 SV=2 - [RS8_MOUSE]	126.105	51.92	1	10	10	38	1.23778	38	11.0928	208	24.1902	10.3159
Q02819	Nucleobindin-1 OS=Mus musculus OX=10090 GN=Nucb1 PE=1 SV=2 - [NUCB1_MOUSE]	125.749	45.75	1	19	19	54	1.01097	54	14.465	459	53.3759	5.07178
P62889	60S ribosomal protein L30 OS=Mus musculus OX=10090 GN=Rpl30 PE=1 SV=2 - [RL30_MOUSE]	125.472	77.39	1	10	10	45	1.18317	45	14.2552	115	12.7757	9.62744
P51174	Long-chain specific acyl-CoA dehydrogenase, mitochondrial OS=Mus musculus OX=10090 GN=Acadl PE=1 SV=2 - [ACADL_MOUSE]	124.934	39.53	1	17	17	46	0.959373	46	12.9003	430	47.8775	8.30908
P51150	Ras-related protein Rab-7a OS=Mus musculus OX=10090 GN=Rab7a PE=1 SV=2 - [RAB7A_MOUSE]	124.772	66.18	2	15	15	44	0.957963	44	10.9731	207	23.4748	6.69775
Q9Z1D1	Eukaryotic translation initiation factor 3 subunit G OS=Mus musculus OX=10090 GN=Eif3g PE=1 SV=2 - [EIF3G_MOUSE]	124.199	51.88	1	14	14	42	1.01559	42	10.5471	320	35.6159	5.89697
P18653	Ribosomal protein S6 kinase alpha-1 OS=Mus musculus OX=10090 GN=Rps6ka1 PE=1 SV=1 - [KS6A1_MOUSE]	123.897	28.04	7	10	17	41	0.981389	21	5.11942	724	81.5433	8.104
P62317	Small nuclear ribonucleoprotein Sm D2 OS=Mus musculus OX=10090 GN=Snrpd2 PE=1 SV=1 - [SMD2_MOUSE]	123.893	48.31	1	6	6	40	0.999688	40	9.37857	118	13.5182	9.90576
Q8R050	Eukaryotic peptide chain release factor GTP-binding subunit ERF3A OS=Mus musculus OX=10090 GN=Gspt1 PE=1 SV=2 - [ERF3A_MOUSE]	123.659	30.5	2	17	17	47	1.07625	47	9.23825	636	68.5819	5.21143
P50516	V-type proton ATPase catalytic subunit A OS=Mus musculus OX=10090 GN=Atp6v1a PE=1 SV=2 - [VATA_MOUSE]	123.642	50.24	1	23	23	44	0.887633	44	9.88574	617	68.2826	5.57959
P63087	Serine/threonine-protein phosphatase PP1-gamma catalytic subunit OS=Mus musculus OX=10090 GN=Ppp1cc PE=1 SV=1 - [PP1G_MOUSE]	123.587	44.27	1	1	11	33	1.00654	1		323	36.9597	6.53662
Q99KK7	Dipeptidyl peptidase 3 OS=Mus musculus OX=10090 GN=Dpp3 PE=1 SV=2 - [DPP3_MOUSE]	123.378	27.37	1	17	17	48	0.991156	48	13.5547	738	82.8461	5.37646
P11352	Glutathione peroxidase 1 OS=Mus musculus OX=10090 GN=Gpx1 PE=1 SV=2 - [GPX1_MOUSE]	123.137	65.17	1	11	11	40	0.943847	40	7.35224	201	22.3162	7.21045
P97426	Eosinophil cationic protein 1 OS=Mus musculus OX=10090 GN=Ear1 PE=2 SV=1 - [ECP1_MOUSE]	122.979	50.32	1	5	6	36	0.846103	24	11.3597	155	17.2845	8.95361
P70670	Nascent polypeptide-associated complex subunit alpha, muscle-specific form OS=Mus musculus OX=10090 GN=Naca PE=1 SV=2 - [NACAM_MOUSE]	122.843	4.98	2	8	8	45	1.25463	45	24.6586	2187	220.364	9.34912
Q9DCH4	Eukaryotic translation initiation factor 3 subunit F OS=Mus musculus OX=10090 GN=Eif3f PE=1 SV=2 - [EIF3F_MOUSE]	122.826	50.97	1	14	14	44	0.99952	44	11.8626	361	37.9603	5.57959
P60766	Cell division control protein 42 homolog OS=Mus musculus OX=10090 GN=Cdc42 PE=1 SV=2 - [CDC42_MOUSE]	122.82	48.17	3	7	8	36	0.92939	32	8.86525	191	21.245	6.55127
Q61166	Microtubule-associated protein RP/EB family member 1 OS=Mus musculus OX=10090 GN=Mapre1 PE=1 SV=3 - [MARE1_MOUSE]	122.483	64.18	1	14	15	45	1.02725	40	7.21016	268	29.9972	5.22412
P24270	Catalase OS=Mus musculus OX=10090 GN=Cat PE=1 SV=4 - [CATA_MOUSE]	122.283	33.21	1	16	16	44	0.898427	44	11.8946	527	59.7577	7.88428
P54822	Adenylosuccinate lyase OS=Mus musculus OX=10090 GN=Adsl PE=1 SV=2 - [PUR8_MOUSE]	122.128	49.38	1	18	18	45	1.01055	43	8.58845	484	54.8309	7.26904
Q64152	Transcription factor BTF3 OS=Mus musculus OX=10090 GN=Btf3 PE=1 SV=3 - [BTF3_MOUSE]	121.856	62.25	1	10	11	38	1.20064	33	14.0354	204	22.0174	9.5249
P61028	Ras-related protein Rab-8B OS=Mus musculus OX=10090 GN=Rab8b PE=1 SV=1 - [RAB8B_MOUSE]	121.802	51.21	10	6	11	45	0.99758	15	14.5682	207	23.5881	9.0708
P43247	DNA mismatch repair protein Msh2 OS=Mus musculus OX=10090 GN=Msh2 PE=1 SV=1 - [MSH2_MOUSE]	121.39	28.13	1	20	20	43	1.00055	43	9.22862	935	104.085	5.96045
P62880	Guanine nucleotide-binding protein G(I)/G(S)/G(T) subunit beta-2 OS=Mus musculus OX=10090 GN=Gnb2 PE=1 SV=3 - [GBB2_MOUSE]	121.349	37.65	1	4	10	34	0.842322	12	8.43043	340	37.3071	5.99854
P35278	Ras-related protein Rab-5C OS=Mus musculus OX=10090 GN=Rab5c PE=1 SV=2 - [RAB5C_MOUSE]	120.863	68.06	3	7	11	42	0.941586	34	15.0032	216	23.3978	8.41162
Q9CPV4	Glyoxalase domain-containing protein 4 OS=Mus musculus OX=10090 GN=Glod4 PE=1 SV=1 - [GLOD4_MOUSE]	120.303	67.45	1	18	18	48	1.07237	48	12.1648	298	33.2955	5.46533
P46471	26S proteasome regulatory subunit 7 OS=Mus musculus OX=10090 GN=Psmc2 PE=1 SV=5 - [PRS7_MOUSE]	120.25	50.12	2	19	19	44	0.991138	44	7.85055	433	48.6171	5.94775
P97461	40S ribosomal protein S5 OS=Mus musculus OX=10090 GN=Rps5 PE=1 SV=3 - [RS5_MOUSE]	120.12	38.73	1	9	9	44	1.16129	43	10.656	204	22.875	9.71533
Q5SUR0	Phosphoribosylformylglycinamidine synthase OS=Mus musculus OX=10090 GN=Pfas PE=1 SV=1 - [PUR4_MOUSE]	119.522	28.5	1	23	23	46	0.986023	46	12.1698	1337	144.538	5.66846
P62196	26S proteasome regulatory subunit 8 OS=Mus musculus OX=10090 GN=Psmc5 PE=1 SV=1 - [PRS8_MOUSE]	119.064	52.46	1	18	20	45	0.969964	39	8.94869	406	45.5971	7.54736
Q8BWY3	Eukaryotic peptide chain release factor subunit 1 OS=Mus musculus OX=10090 GN=Etf1 PE=1 SV=4 - [ERF1_MOUSE]	118.763	40.96	1	17	17	42	1.00735	42	9.59288	437	49.0002	5.70654
P61027	Ras-related protein Rab-10 OS=Mus musculus OX=10090 GN=Rab10 PE=1 SV=1 - [RAB10_MOUSE]	118.729	48.5	11	8	10	41	0.987071	23	7.1262	200	22.5266	8.38232
P62911	60S ribosomal protein L32 OS=Mus musculus OX=10090 GN=Rpl32 PE=1 SV=2 - [RL32_MOUSE]	118.57	57.04	2	12	12	53	1.0895	53	11.4554	135	15.8498	11.3267
Q9D819	Inorganic pyrophosphatase OS=Mus musculus OX=10090 GN=Ppa1 PE=1 SV=1 - [IPYR_MOUSE]	118.331	62.63	1	15	15	38	1.05745	38	13.1857	289	32.6462	5.60498
P62141	Serine/threonine-protein phosphatase PP1-beta catalytic subunit OS=Mus musculus OX=10090 GN=Ppp1cb PE=1 SV=3 - [PP1B_MOUSE]	118.257	41.28	1	1	10	33	1.04856	4	13.5342	327	37.1626	6.18896
Q8CIN4	Serine/threonine-protein kinase PAK 2 OS=Mus musculus OX=10090 GN=Pak2 PE=1 SV=1 - [PAK2_MOUSE]	117.856	36.64	3	14	14	38	0.985305	38	8.19077	524	57.8938	5.77002
Q6IRU2	Tropomyosin alpha-4 chain OS=Mus musculus OX=10090 GN=Tpm4 PE=1 SV=3 - [TPM4_MOUSE]	117.664	53.63	1	13	19	51	1.00157	30	9.68984	248	28.4504	4.67822
Q8BGQ7	Alanine--tRNA ligase, cytoplasmic OS=Mus musculus OX=10090 GN=Aars1 PE=1 SV=1 - [SYAC_MOUSE]	117.642	29.44	1	22	22	44	0.991175	44	6.97982	968	106.841	5.66846
P46978	Dolichyl-diphosphooligosaccharide--protein glycosyltransferase subunit STT3A OS=Mus musculus OX=10090 GN=Stt3a PE=1 SV=1 - [STT3A_MOUSE]	117.199	23.26	1	15	18	52	0.95208	46	8.87732	705	80.5449	8.104
Q9QUM0	Integrin alpha-IIb OS=Mus musculus OX=10090 GN=Itga2b PE=1 SV=2 - [ITA2B_MOUSE]	116.655	24.2	1	18	18	44	0.837853	44	10.5979	1033	112.607	5.75732
Q9CZM2	60S ribosomal protein L15 OS=Mus musculus OX=10090 GN=Rpl15 PE=1 SV=4 - [RL15_MOUSE]	116.523	48.04	1	11	11	40	1.26734	40	23.669	204	24.1311	11.6196
P70372	ELAV-like protein 1 OS=Mus musculus OX=10090 GN=Elavl1 PE=1 SV=2 - [ELAV1_MOUSE]	116.34	41.1	3	12	12	35	1.09704	35	10.784	326	36.1461	9.0415
Q8VEE4	Replication protein A 70 kDa DNA-binding subunit OS=Mus musculus OX=10090 GN=Rpa1 PE=1 SV=1 - [RFA1_MOUSE]	116.065	30.5	1	17	17	39	1.03479	39	7.49596	623	68.9936	7.91357
P46664	Adenylosuccinate synthetase isozyme 2 OS=Mus musculus OX=10090 GN=Adss2 PE=1 SV=2 - [PURA2_MOUSE]	115.838	38.82	1	15	17	42	0.984455	37	8.82269	456	49.9896	6.37939
Q9R1T4	Septin-6 OS=Mus musculus OX=10090 GN=Septin6 PE=1 SV=4 - [SEPT6_MOUSE]	115.421	43.78	1	8	13	37	1.02282	20	15.7406	434	49.5882	6.43018
P00493	Hypoxanthine-guanine phosphoribosyltransferase OS=Mus musculus OX=10090 GN=Hprt1 PE=1 SV=3 - [HPRT_MOUSE]	115.394	51.38	1	9	9	36	1.00187	36	8.48708	218	24.5546	6.68311
Q91VR2	ATP synthase subunit gamma, mitochondrial OS=Mus musculus OX=10090 GN=Atp5f1c PE=1 SV=1 - [ATPG_MOUSE]	115.039	38.26	1	12	12	45	1.00364	45	18.0465	298	32.8651	9.01221
P17563	Methanethiol oxidase OS=Mus musculus OX=10090 GN=Selenbp1 PE=1 SV=2 - [SBP1_MOUSE]	114.962	48.31	2	15	15	35	0.937085	35	6.9132	472	52.4804	6.29053
Q9R190	Metastasis-associated protein MTA2 OS=Mus musculus OX=10090 GN=Mta2 PE=1 SV=1 - [MTA2_MOUSE]	114.924	29.04	1	17	21	50	1.02354	41	14.4612	668	74.9827	9.67139
P55264	Adenosine kinase OS=Mus musculus OX=10090 GN=Adk PE=1 SV=2 - [ADK_MOUSE]	114.672	39.61	1	14	15	38	1.00579	36	9.06416	361	40.1235	6.21436
P11440	Cyclin-dependent kinase 1 OS=Mus musculus OX=10090 GN=Cdk1 PE=1 SV=3 - [CDK1_MOUSE]	114.575	55.56	13	12	14	41	1.00434	30	6.91718	297	34.085	8.42627
O08795	Glucosidase 2 subunit beta OS=Mus musculus OX=10090 GN=Prkcsh PE=1 SV=1 - [GLU2B_MOUSE]	114.497	23.61	1	13	13	40	1.03493	40	8.21896	521	58.7558	4.4624
P10518	Delta-aminolevulinic acid dehydratase OS=Mus musculus OX=10090 GN=Alad PE=1 SV=1 - [HEM2_MOUSE]	114.321	37.88	1	11	11	35	0.941427	35	12.4037	330	36.0003	6.78564
Q9EPL8	Importin-7 OS=Mus musculus OX=10090 GN=Ipo7 PE=1 SV=2 - [IPO7_MOUSE]	114.283	20.91	2	16	16	40	1.02923	40	11.4604	1038	119.41	4.81787
P17183	Gamma-enolase OS=Mus musculus OX=10090 GN=Eno2 PE=1 SV=2 - [ENOG_MOUSE]	113.98	25.35	1	1	7	36	0.92381	1		434	47.267	5.10986
P97425	Eosinophil cationic protein 2 OS=Mus musculus OX=10090 GN=Ear2 PE=2 SV=1 - [ECP2_MOUSE]	113.448	50	1	5	6	39	0.869901	27	10.4507	156	17.6088	9.34912
P63001	Ras-related C3 botulinum toxin substrate 1 OS=Mus musculus OX=10090 GN=Rac1 PE=1 SV=1 - [RAC1_MOUSE]	113.392	44.27	4	5	10	37	0.936131	17	10.3232	192	21.4362	8.49951
Q921I1	Serotransferrin OS=Mus musculus OX=10090 GN=Tf PE=1 SV=1 - [TRFE_MOUSE]	112.847	26.97	1	16	16	38	0.850985	38	8.601	697	76.6737	7.18115
P63037	DnaJ homolog subfamily A member 1 OS=Mus musculus OX=10090 GN=Dnaja1 PE=1 SV=1 - [DNJA1_MOUSE]	112.643	40.05	4	12	14	39	1.26241	32	11.4355	397	44.8395	7.07861
Q9CPY7	Cytosol aminopeptidase OS=Mus musculus OX=10090 GN=Lap3 PE=1 SV=3 - [AMPL_MOUSE]	112.515	38.34	1	16	16	40	0.981777	40	10.3996	519	56.1058	7.72314
P39749	Flap endonuclease 1 OS=Mus musculus OX=10090 GN=Fen1 PE=1 SV=1 - [FEN1_MOUSE]	112.355	26.46	1	12	12	40	0.999187	40	7.82125	378	42.2879	8.33838
P42232	Signal transducer and activator of transcription 5B OS=Mus musculus OX=10090 GN=Stat5b PE=1 SV=1 - [STA5B_MOUSE]	111.901	22.26	1	2	17	43	1.05405	4	5.69007	786	89.9455	6.04932
Q9CZU3	Exosome RNA helicase MTR4 OS=Mus musculus OX=10090 GN=Mtrex PE=1 SV=1 - [MTREX_MOUSE]	111.624	19.04	3	16	17	45	1.04128	43	12.3835	1040	117.561	6.40479
Q9WUU7	Cathepsin Z OS=Mus musculus OX=10090 GN=Ctsz PE=1 SV=1 - [CATZ_MOUSE]	111.506	49.35	1	10	10	38	0.739395	38	18.3082	306	33.9742	6.59521
Q9CZ44	NSFL1 cofactor p47 OS=Mus musculus OX=10090 GN=Nsfl1c PE=1 SV=1 - [NSF1C_MOUSE]	111.331	41.35	1	12	12	37	1.01782	37	17.192	370	40.6854	5.14795
P19157	Glutathione S-transferase P 1 OS=Mus musculus OX=10090 GN=Gstp1 PE=1 SV=2 - [GSTP1_MOUSE]	111.266	53.81	2	8	8	39	0.909805	39	10.6113	210	23.5941	7.86963
Q8BG32	26S proteasome non-ATPase regulatory subunit 11 OS=Mus musculus OX=10090 GN=Psmd11 PE=1 SV=3 - [PSD11_MOUSE]	111.255	45.26	1	17	17	39	1.01926	39	11.5536	422	47.407	6.48096
P97372	Proteasome activator complex subunit 2 OS=Mus musculus OX=10090 GN=Psme2 PE=1 SV=4 - [PSME2_MOUSE]	111.199	61.09	1	13	13	46	1.01791	46	12.9877	239	27.0401	5.75732
Q9EQH3	Vacuolar protein sorting-associated protein 35 OS=Mus musculus OX=10090 GN=Vps35 PE=1 SV=1 - [VPS35_MOUSE]	111.125	30.03	1	21	21	41	0.962357	41	10.0675	796	91.6548	5.43994
Q9D6R2	Isocitrate dehydrogenase [NAD] subunit alpha, mitochondrial OS=Mus musculus OX=10090 GN=Idh3a PE=1 SV=1 - [IDH3A_MOUSE]	110.958	41.8	1	13	13	38	0.902656	38	8.03112	366	39.6131	6.72705
Q9CQC6	Basic leucine zipper and W2 domain-containing protein 1 OS=Mus musculus OX=10090 GN=Bzw1 PE=1 SV=1 - [BZW1_MOUSE]	110.738	38.66	1	14	18	43	1.02514	34	16.6998	419	48.0127	5.92236
P62852	40S ribosomal protein S25 OS=Mus musculus OX=10090 GN=Rps25 PE=1 SV=1 - [RS25_MOUSE]	110.581	43.2	1	7	7	38	1.10386	38	10.2941	125	13.7337	10.1108
Q8BK64	Activator of 90 kDa heat shock protein ATPase homolog 1 OS=Mus musculus OX=10090 GN=Ahsa1 PE=1 SV=2 - [AHSA1_MOUSE]	110.536	47.93	1	14	14	42	1.14284	42	8.52199	338	38.0932	5.52881
Q9CYN2	Signal peptidase complex subunit 2 OS=Mus musculus OX=10090 GN=Spcs2 PE=1 SV=1 - [SPCS2_MOUSE]	110.481	58.41	1	14	14	41	0.92928	41	12.3233	226	24.9617	8.57275
Q62465	Synaptic vesicle membrane protein VAT-1 homolog OS=Mus musculus OX=10090 GN=Vat1 PE=1 SV=3 - [VAT1_MOUSE]	110.349	37.19	1	13	13	37	0.892596	36	10.2481	406	43.069	6.3667
Q9D8W5	26S proteasome non-ATPase regulatory subunit 12 OS=Mus musculus OX=10090 GN=Psmd12 PE=1 SV=4 - [PSD12_MOUSE]	109.974	43.86	1	16	16	38	1.02218	38	7.64698	456	52.8615	7.06396
Q91WK2	Eukaryotic translation initiation factor 3 subunit H OS=Mus musculus OX=10090 GN=Eif3h PE=1 SV=1 - [EIF3H_MOUSE]	109.922	43.75	1	14	14	36	0.989579	36	11.8238	352	39.807	6.66846
P22907	Porphobilinogen deaminase OS=Mus musculus OX=10090 GN=Hmbs PE=1 SV=2 - [HEM3_MOUSE]	109.379	47.65	1	15	15	38	0.945846	38	12.3125	361	39.3197	6.87354
P16045	Galectin-1 OS=Mus musculus OX=10090 GN=Lgals1 PE=1 SV=3 - [LEG1_MOUSE]	108.935	77.78	1	9	9	40	1.16348	40	15.0698	135	14.8562	5.49072
P62245	40S ribosomal protein S15a OS=Mus musculus OX=10090 GN=Rps15a PE=1 SV=2 - [RS15A_MOUSE]	108.812	66.92	1	9	9	40	1.01167	40	8.38344	130	14.83	10.1255
Q9R0Q7	Prostaglandin E synthase 3 OS=Mus musculus OX=10090 GN=Ptges3 PE=1 SV=1 - [TEBP_MOUSE]	108.488	46.25	1	7	7	34	1.14008	34	6.30187	160	18.7094	4.55127
P51660	Peroxisomal multifunctional enzyme type 2 OS=Mus musculus OX=10090 GN=Hsd17b4 PE=1 SV=3 - [DHB4_MOUSE]	108.448	31.7	1	18	18	37	1.02992	37	9.78557	735	79.432	8.57275
P62830	60S ribosomal protein L23 OS=Mus musculus OX=10090 GN=Rpl23 PE=1 SV=1 - [RL23_MOUSE]	108.261	50	1	6	6	35	1.15849	35	8.32563	140	14.8561	10.5063
Q3UPL0	Protein transport protein Sec31A OS=Mus musculus OX=10090 GN=Sec31a PE=1 SV=2 - [SC31A_MOUSE]	108.255	17.97	1	19	19	51	1.0014	51	10.8617	1230	133.486	6.75635
P58771	Tropomyosin alpha-1 chain OS=Mus musculus OX=10090 GN=Tpm1 PE=1 SV=1 - [TPM1_MOUSE]	108.251	28.52	1	1	13	49	1.35607	1		284	32.6607	4.7417
P61089	Ubiquitin-conjugating enzyme E2 N OS=Mus musculus OX=10090 GN=Ube2n PE=1 SV=1 - [UBE2N_MOUSE]	107.962	82.24	2	11	11	42	1.09099	42	10.6155	152	17.127	6.56592
P68037	Ubiquitin-conjugating enzyme E2 L3 OS=Mus musculus OX=10090 GN=Ube2l3 PE=1 SV=1 - [UB2L3_MOUSE]	107.77	72.73	3	8	9	30	1.03429	28	7.22867	154	17.8502	8.51416
P10852	4F2 cell-surface antigen heavy chain OS=Mus musculus OX=10090 GN=Slc3a2 PE=1 SV=1 - [4F2_MOUSE]	107.357	31.37	2	17	17	43	0.937581	43	7.22488	526	58.3003	5.90967
Q07797	Galectin-3-binding protein OS=Mus musculus OX=10090 GN=Lgals3bp PE=1 SV=1 - [LG3BP_MOUSE]	106.931	33.45	1	13	13	33	0.809458	33	9.35713	577	64.4496	5.13525
P84084	ADP-ribosylation factor 5 OS=Mus musculus OX=10090 GN=Arf5 PE=1 SV=2 - [ARF5_MOUSE]	106.329	66.67	2	2	9	30	1.00162	4	15.3832	180	20.5166	6.78564
Q9WVA3	Mitotic checkpoint protein BUB3 OS=Mus musculus OX=10090 GN=Bub3 PE=1 SV=2 - [BUB3_MOUSE]	106.022	55.52	1	13	13	37	1.01389	37	8.51052	326	36.9311	6.84424
Q9JIX8	Apoptotic chromatin condensation inducer in the nucleus OS=Mus musculus OX=10090 GN=Acin1 PE=1 SV=3 - [ACINU_MOUSE]	105.967	20.78	1	24	24	47	1.12445	47	16.8518	1338	150.629	5.90967
Q62418	Drebrin-like protein OS=Mus musculus OX=10090 GN=Dbnl PE=1 SV=2 - [DBNL_MOUSE]	105.936	41.74	1	15	15	42	1.04706	42	15.2548	436	48.6696	4.91943
P62874	Guanine nucleotide-binding protein G(I)/G(S)/G(T) subunit beta-1 OS=Mus musculus OX=10090 GN=Gnb1 PE=1 SV=3 - [GBB1_MOUSE]	105.885	37.65	2	4	9	30	0.894739	11	7.25814	340	37.353	5.99854
O08663	Methionine aminopeptidase 2 OS=Mus musculus OX=10090 GN=Metap2 PE=1 SV=1 - [MAP2_MOUSE]	105.64	38.28	1	13	13	41	1.01044	41	9.18635	478	52.8883	5.8208
Q99MR6	Serrate RNA effector molecule homolog OS=Mus musculus OX=10090 GN=Srrt PE=1 SV=1 - [SRRT_MOUSE]	105.586	20.8	1	17	17	44	1.10376	42	13.0859	875	100.39	5.97314
Q60605	Myosin light polypeptide 6 OS=Mus musculus OX=10090 GN=Myl6 PE=1 SV=3 - [MYL6_MOUSE]	105.525	66.89	4	11	11	39	1.26374	35	12.3231	151	16.9191	4.65283
P29416	Beta-hexosaminidase subunit alpha OS=Mus musculus OX=10090 GN=Hexa PE=1 SV=2 - [HEXA_MOUSE]	105.519	29.73	1	13	13	29	0.849519	29	11.4404	528	60.5743	6.53662
Q9D0K2	Succinyl-CoA:3-ketoacid coenzyme A transferase 1, mitochondrial OS=Mus musculus OX=10090 GN=Oxct1 PE=1 SV=1 - [SCOT1_MOUSE]	105.472	48.65	1	16	16	33	0.976273	32	5.54477	520	55.953	8.52881
P26369	Splicing factor U2AF 65 kDa subunit OS=Mus musculus OX=10090 GN=U2af2 PE=1 SV=3 - [U2AF2_MOUSE]	105.461	29.05	1	11	11	36	1.09723	36	12.9709	475	53.4832	9.08545
P13439	Uridine 5'-monophosphate synthase OS=Mus musculus OX=10090 GN=Umps PE=1 SV=3 - [UMPS_MOUSE]	105.404	40.12	1	16	16	39	1.04876	38	9.16189	481	52.2593	6.60986
P49722	Proteasome subunit alpha type-2 OS=Mus musculus OX=10090 GN=Psma2 PE=1 SV=3 - [PSA2_MOUSE]	105.282	55.13	1	9	9	33	1.03878	33	8.94472	234	25.9103	7.43018
Q61210	Rho guanine nucleotide exchange factor 1 OS=Mus musculus OX=10090 GN=Arhgef1 PE=1 SV=2 - [ARHG1_MOUSE]	105.104	31.09	1	21	21	45	1.04637	45	14.6817	920	102.741	5.60498
Q07417	Short-chain specific acyl-CoA dehydrogenase, mitochondrial OS=Mus musculus OX=10090 GN=Acads PE=1 SV=2 - [ACADS_MOUSE]	105.035	39.81	1	12	12	32	0.882259	32	9.34624	412	44.8611	8.47021
Q3UKJ7	WD40 repeat-containing protein SMU1 OS=Mus musculus OX=10090 GN=Smu1 PE=2 SV=2 - [SMU1_MOUSE]	104.934	34.5	1	14	14	39	1.01531	39	7.42366	513	57.5072	7.18115
Q8K2Z4	Condensin complex subunit 1 OS=Mus musculus OX=10090 GN=Ncapd2 PE=1 SV=2 - [CND1_MOUSE]	104.925	18.97	2	20	20	37	1.00001	37	6.00938	1392	155.567	6.37939
P56391	Cytochrome c oxidase subunit 6B1 OS=Mus musculus OX=10090 GN=Cox6b1 PE=1 SV=2 - [CX6B1_MOUSE]	104.677	70.93	1	7	7	36	0.996728	36	8.76808	86	10.0649	8.71924
P36552	Oxygen-dependent coproporphyrinogen-III oxidase, mitochondrial OS=Mus musculus OX=10090 GN=Cpox PE=1 SV=2 - [HEM6_MOUSE]	104.562	43.79	1	18	18	41	0.982676	41	10.1848	443	49.6828	8.52881
Q9WVJ2	26S proteasome non-ATPase regulatory subunit 13 OS=Mus musculus OX=10090 GN=Psmd13 PE=1 SV=1 - [PSD13_MOUSE]	104.216	53.72	1	17	17	35	0.977103	35	7.97848	376	42.7821	5.70654
O09061	Proteasome subunit beta type-1 OS=Mus musculus OX=10090 GN=Psmb1 PE=1 SV=1 - [PSB1_MOUSE]	104.079	50.83	1	9	9	29	1.00508	29	8.2631	240	26.3553	7.81104
Q9Z0P5	Twinfilin-2 OS=Mus musculus OX=10090 GN=Twf2 PE=1 SV=1 - [TWF2_MOUSE]	103.987	43.84	3	9	11	33	0.933581	26	8.53484	349	39.4464	6.80029
P28650	Adenylosuccinate synthetase isozyme 1 OS=Mus musculus OX=10090 GN=Adss1 PE=1 SV=2 - [PURA1_MOUSE]	103.977	44.64	1	13	15	34	0.887436	29	9.60995	457	50.223	8.42627
P62334	26S proteasome regulatory subunit 10B OS=Mus musculus OX=10090 GN=Psmc6 PE=1 SV=1 - [PRS10_MOUSE]	103.782	38.56	1	13	13	36	0.985097	36	11.7396	389	44.1451	7.48877
P63028	Translationally-controlled tumor protein OS=Mus musculus OX=10090 GN=Tpt1 PE=1 SV=1 - [TCTP_MOUSE]	103.516	33.72	1	7	7	34	1.11998	34	15.0177	172	19.4496	4.85596
P62814	V-type proton ATPase subunit B, brain isoform OS=Mus musculus OX=10090 GN=Atp6v1b2 PE=1 SV=1 - [VATB2_MOUSE]	103.321	39.53	1	14	14	35	0.912434	35	7.66998	511	56.5149	5.80811
Q9WV55	Vesicle-associated membrane protein-associated protein A OS=Mus musculus OX=10090 GN=Vapa PE=1 SV=2 - [VAPA_MOUSE]	103.318	44.98	1	8	9	37	1.02947	33	9.82999	249	27.8373	8.39697
Q569Z6	Thyroid hormone receptor-associated protein 3 OS=Mus musculus OX=10090 GN=Thrap3 PE=1 SV=1 - [TR150_MOUSE]	103.29	22.5	1	20	20	53	1.08611	53	19.8224	951	108.114	10.1694
P99026	Proteasome subunit beta type-4 OS=Mus musculus OX=10090 GN=Psmb4 PE=1 SV=1 - [PSB4_MOUSE]	103.196	48.48	1	8	8	35	0.944423	35	7.66136	264	29.0973	5.64307
Q9CQQ7	ATP synthase F(0) complex subunit B1, mitochondrial OS=Mus musculus OX=10090 GN=Atp5pb PE=1 SV=1 - [AT5F1_MOUSE]	103.171	46.88	1	13	14	43	0.976252	40	10.3668	256	28.9304	9.05615
P54775	26S proteasome regulatory subunit 6B OS=Mus musculus OX=10090 GN=Psmc4 PE=1 SV=2 - [PRS6B_MOUSE]	103.128	50	1	15	16	36	1.01329	34	8.53194	418	47.3786	5.21143
Q99L45	Eukaryotic translation initiation factor 2 subunit 2 OS=Mus musculus OX=10090 GN=Eif2s2 PE=1 SV=1 - [IF2B_MOUSE]	103.098	41.69	1	11	11	35	0.982897	35	10.8952	331	38.0682	5.79541
Q9DC51	Guanine nucleotide-binding protein G(i) subunit alpha OS=Mus musculus OX=10090 GN=Gnai3 PE=1 SV=3 - [GNAI3_MOUSE]	102.971	48.59	6	6	14	43	0.836068	14	15.0545	354	40.5122	5.69385
Q3UEB3	Poly(U)-binding-splicing factor PUF60 OS=Mus musculus OX=10090 GN=Puf60 PE=1 SV=2 - [PUF60_MOUSE]	102.943	30.14	1	15	15	36	1.00239	36	10.5598	564	60.2108	5.2876
P58389	Serine/threonine-protein phosphatase 2A activator OS=Mus musculus OX=10090 GN=Ptpa PE=1 SV=1 - [PTPA_MOUSE]	102.237	51.39	1	13	13	38	1.00152	38	8.33319	323	36.6867	6.39209
P39654	Polyunsaturated fatty acid lipoxygenase ALOX15 OS=Mus musculus OX=10090 GN=Alox15 PE=1 SV=4 - [LOX15_MOUSE]	102.091	40.87	1	18	18	33	0.846548	33	8.01094	663	75.3961	6.11279
Q91VR5	ATP-dependent RNA helicase DDX1 OS=Mus musculus OX=10090 GN=Ddx1 PE=1 SV=1 - [DDX1_MOUSE]	102.061	29.32	1	18	18	42	0.984153	42	8.57855	740	82.4478	7.21045
P62267	40S ribosomal protein S23 OS=Mus musculus OX=10090 GN=Rps23 PE=1 SV=3 - [RS23_MOUSE]	102.059	53.15	2	8	8	31	1.56466	30	37.0077	143	15.7977	10.4917
Q91W50	Cold shock domain-containing protein E1 OS=Mus musculus OX=10090 GN=Csde1 PE=1 SV=1 - [CSDE1_MOUSE]	101.88	34.34	1	25	25	48	1.0455	48	11.0379	798	88.7348	6.3667
P19783	Cytochrome c oxidase subunit 4 isoform 1, mitochondrial OS=Mus musculus OX=10090 GN=Cox4i1 PE=1 SV=2 - [COX41_MOUSE]	101.738	49.7	1	9	9	34	0.965209	34	8.55423	169	19.5179	9.23193
Q9Z1Z2	Serine-threonine kinase receptor-associated protein OS=Mus musculus OX=10090 GN=Strap PE=1 SV=2 - [STRAP_MOUSE]	101.733	52	1	16	16	44	1.00912	44	9.98939	350	38.418	5.12256
Q60749	KH domain-containing, RNA-binding, signal transduction-associated protein 1 OS=Mus musculus OX=10090 GN=Khdrbs1 PE=1 SV=2 - [KHDR1_MOUSE]	101.502	20.09	4	9	9	33	1.0401	31	10.0846	443	48.3404	8.71924
Q61074	Protein phosphatase 1G OS=Mus musculus OX=10090 GN=Ppm1g PE=1 SV=3 - [PPM1G_MOUSE]	101.108	26.57	1	13	13	41	1.08482	41	10.2861	542	58.6915	4.38623
Q8BMA6	Signal recognition particle subunit SRP68 OS=Mus musculus OX=10090 GN=Srp68 PE=1 SV=2 - [SRP68_MOUSE]	101.098	32.48	1	17	17	43	1.10155	42	27.456	625	70.5303	8.57275
Q9D554	Splicing factor 3A subunit 3 OS=Mus musculus OX=10090 GN=Sf3a3 PE=1 SV=2 - [SF3A3_MOUSE]	101.076	32.73	1	14	14	31	1.00092	31	7.21413	501	58.8052	5.33838
O55029	Coatomer subunit beta' OS=Mus musculus OX=10090 GN=Copb2 PE=1 SV=2 - [COPB2_MOUSE]	100.621	22.32	1	17	17	33	1.04475	33	8.68801	905	102.384	5.30029
Q61191	Host cell factor 1 OS=Mus musculus OX=10090 GN=Hcfc1 PE=1 SV=2 - [HCFC1_MOUSE]	100.594	11.3	2	17	17	41	1.0956	41	15.9397	2045	210.306	7.18115
Q6NZB0	DnaJ homolog subfamily C member 8 OS=Mus musculus OX=10090 GN=Dnajc8 PE=1 SV=2 - [DNJC8_MOUSE]	100.16	49.8	1	11	11	34	1.05517	34	8.48389	253	29.7944	9.05615
Q9JM76	Actin-related protein 2/3 complex subunit 3 OS=Mus musculus OX=10090 GN=Arpc3 PE=1 SV=3 - [ARPC3_MOUSE]	100.11	39.89	1	9	9	51	1.05579	50	16.8422	178	20.5113	8.5874
Q60875	Rho guanine nucleotide exchange factor 2 OS=Mus musculus OX=10090 GN=Arhgef2 PE=1 SV=4 - [ARHG2_MOUSE]	99.8832	22.54	1	18	18	44	1.05347	44	16.7552	985	111.905	7.25439
P35980	60S ribosomal protein L18 OS=Mus musculus OX=10090 GN=Rpl18 PE=1 SV=3 - [RL18_MOUSE]	99.7382	36.7	1	7	7	32	1.07085	32	17.1213	188	21.6312	11.7808
P46460	Vesicle-fusing ATPase OS=Mus musculus OX=10090 GN=Nsf PE=1 SV=2 - [NSF_MOUSE]	99.027	31.72	1	20	21	40	0.893579	39	6.49804	744	82.561	6.94678
Q61543	Golgi apparatus protein 1 OS=Mus musculus OX=10090 GN=Glg1 PE=1 SV=1 - [GSLG1_MOUSE]	98.8712	24.34	1	25	25	48	0.953351	48	12.2131	1175	133.646	6.84424
O55142	60S ribosomal protein L35a OS=Mus musculus OX=10090 GN=Rpl35a PE=1 SV=2 - [RL35A_MOUSE]	98.4006	58.18	1	8	8	37	1.11288	37	11.0173	110	12.5457	10.8872
Q3TBD2	Rho GTPase-activating protein 45 OS=Mus musculus OX=10090 GN=Arhgap45 PE=1 SV=2 - [HMHA1_MOUSE]	97.3214	19.53	2	18	18	34	0.972531	32	16.8072	1116	122.825	5.93506
O09106	Histone deacetylase 1 OS=Mus musculus OX=10090 GN=Hdac1 PE=1 SV=1 - [HDAC1_MOUSE]	97.1222	50	2	11	17	39	1.01574	22	8.06271	482	55.0397	5.47803
P14685	26S proteasome non-ATPase regulatory subunit 3 OS=Mus musculus OX=10090 GN=Psmd3 PE=1 SV=3 - [PSMD3_MOUSE]	97.1011	45.28	1	22	22	38	0.957884	38	8.4587	530	60.6803	8.44092
P13020	Gelsolin OS=Mus musculus OX=10090 GN=Gsn PE=1 SV=3 - [GELS_MOUSE]	97.0906	22.95	1	14	14	37	1.10666	37	13.7894	780	85.8881	6.17627
P61164	Alpha-centractin OS=Mus musculus OX=10090 GN=Actr1a PE=1 SV=1 - [ACTZ_MOUSE]	96.978	40.69	2	5	13	37	1.09518	14	21.4549	376	42.5869	6.63916
Q9ESX5	H/ACA ribonucleoprotein complex subunit DKC1 OS=Mus musculus OX=10090 GN=Dkc1 PE=1 SV=4 - [DKC1_MOUSE]	96.1756	36.94	1	14	14	32	1.06101	32	12.9049	509	57.3653	9.27588
P12787	Cytochrome c oxidase subunit 5A, mitochondrial OS=Mus musculus OX=10090 GN=Cox5a PE=1 SV=2 - [COX5A_MOUSE]	96.1512	58.9	1	7	8	30	0.989034	25	11.5755	146	16.0913	6.53662
O09167	60S ribosomal protein L21 OS=Mus musculus OX=10090 GN=Rpl21 PE=1 SV=3 - [RL21_MOUSE]	96.1472	46.25	1	9	9	32	1.1216	32	11.1198	160	18.5501	10.4917
P01837	Immunoglobulin kappa constant OS=Mus musculus OX=10090 GN=Igkc PE=1 SV=2 - [IGKC_MOUSE]	95.9045	86.92	1	7	7	30	0.702784	30	18.154	107	11.9267	5.89697
P53996	Cellular nucleic acid-binding protein OS=Mus musculus OX=10090 GN=Cnbp PE=1 SV=2 - [CNBP_MOUSE]	95.8928	63.48	1	10	10	35	1.20134	35	25.0161	178	19.5786	7.57666
P84096	Rho-related GTP-binding protein RhoG OS=Mus musculus OX=10090 GN=Rhog PE=1 SV=1 - [RHOG_MOUSE]	95.8307	62.3	3	11	12	34	0.98454	29	8.93759	191	21.2949	8.11865
O08553	Dihydropyrimidinase-related protein 2 OS=Mus musculus OX=10090 GN=Dpysl2 PE=1 SV=2 - [DPYL2_MOUSE]	95.1756	31.64	1	12	13	33	0.931367	32	9.75917	572	62.2386	6.37939
Q99JF8	PC4 and SFRS1-interacting protein OS=Mus musculus OX=10090 GN=Psip1 PE=1 SV=1 - [PSIP1_MOUSE]	95.0663	29.73	3	13	14	38	1.04071	30	9.63439	528	59.6605	9.12939
P61327	Protein mago nashi homolog OS=Mus musculus OX=10090 GN=Magoh PE=2 SV=1 - [MGN_MOUSE]	95.0369	65.75	2	8	8	32	0.995202	32	10.2594	146	17.1528	6.11279
Q8BP67	60S ribosomal protein L24 OS=Mus musculus OX=10090 GN=Rpl24 PE=1 SV=2 - [RL24_MOUSE]	94.9906	50.32	1	11	11	37	1.53821	37	32.604	157	17.7679	11.2534
Q9D0F3	Protein ERGIC-53 OS=Mus musculus OX=10090 GN=Lman1 PE=1 SV=1 - [LMAN1_MOUSE]	94.8365	42.17	1	16	17	43	0.974629	35	16.0248	517	57.7529	6.34131
Q1HFZ0	RNA cytosine C(5)-methyltransferase NSUN2 OS=Mus musculus OX=10090 GN=Nsun2 PE=1 SV=2 - [NSUN2_MOUSE]	94.6396	32.89	1	20	20	43	1.01564	43	12.1429	757	85.3972	6.58057
Q99KF1	Transmembrane emp24 domain-containing protein 9 OS=Mus musculus OX=10090 GN=Tmed9 PE=1 SV=2 - [TMED9_MOUSE]	94.6006	45.11	1	7	10	37	0.930725	24	8.49787	235	27.1101	8.41162
Q9R1P0	Proteasome subunit alpha type-4 OS=Mus musculus OX=10090 GN=Psma4 PE=1 SV=1 - [PSA4_MOUSE]	94.3662	61.69	1	12	12	33	0.941673	33	11.7436	261	29.4522	7.72314
P31001	Desmin OS=Mus musculus OX=10090 GN=Des PE=1 SV=3 - [DESM_MOUSE]	94.2308	10.02	3	1	7	31	1.08703	1		469	53.465	5.2749
Q4VA53	Sister chromatid cohesion protein PDS5 homolog B OS=Mus musculus OX=10090 GN=Pds5b PE=1 SV=1 - [PDS5B_MOUSE]	94.1049	15.35	1	16	21	49	0.958483	30	11.0513	1446	164.315	8.49951
P42208	Septin-2 OS=Mus musculus OX=10090 GN=Septin2 PE=1 SV=2 - [SEPT2_MOUSE]	94.0468	46.26	1	11	12	34	0.993501	33	8.89197	361	41.4993	6.55127
P61620	Protein transport protein Sec61 subunit alpha isoform 1 OS=Mus musculus OX=10090 GN=Sec61a1 PE=1 SV=2 - [S61A1_MOUSE]	93.952	24.79	2	10	10	35	0.991033	35	9.45043	476	52.2305	8.06006
O08756	3-hydroxyacyl-CoA dehydrogenase type-2 OS=Mus musculus OX=10090 GN=Hsd17b10 PE=1 SV=4 - [HCD2_MOUSE]	93.8581	59	1	12	12	28	0.951996	28	9.59994	261	27.4016	8.41162
Q80UG5	Septin-9 OS=Mus musculus OX=10090 GN=Septin9 PE=1 SV=1 - [SEPT9_MOUSE]	93.549	29.16	1	15	15	41	1.01352	41	14.1296	583	65.5339	8.89502
Q9WTP6	Adenylate kinase 2, mitochondrial OS=Mus musculus OX=10090 GN=Ak2 PE=1 SV=5 - [KAD2_MOUSE]	93.4773	47.28	1	9	9	30	0.981108	30	10.4093	239	26.4517	7.38623
Q9D1D4	Transmembrane emp24 domain-containing protein 10 OS=Mus musculus OX=10090 GN=Tmed10 PE=1 SV=1 - [TMEDA_MOUSE]	93.4495	42.01	1	9	9	29	0.977736	29	7.50137	219	24.8949	6.69775
Q9R1P3	Proteasome subunit beta type-2 OS=Mus musculus OX=10090 GN=Psmb2 PE=1 SV=1 - [PSB2_MOUSE]	93.4269	46.27	1	8	8	32	0.959389	32	6.23828	201	22.8917	7.02002
Q9R233	Tapasin OS=Mus musculus OX=10090 GN=Tapbp PE=1 SV=2 - [TPSN_MOUSE]	93.397	30.54	1	13	13	34	0.949259	34	14.2219	465	49.7051	8.49951
P63085	Mitogen-activated protein kinase 1 OS=Mus musculus OX=10090 GN=Mapk1 PE=1 SV=3 - [MK01_MOUSE]	93.1458	42.46	8	9	12	32	0.976011	23	6.49483	358	41.2492	6.97607
Q9QYJ0	DnaJ homolog subfamily A member 2 OS=Mus musculus OX=10090 GN=Dnaja2 PE=1 SV=1 - [DNJA2_MOUSE]	92.9631	45.15	1	14	14	35	1.08101	35	8.17764	412	45.7166	6.48096
Q8VDM6	Heterogeneous nuclear ribonucleoprotein U-like protein 1 OS=Mus musculus OX=10090 GN=Hnrnpul1 PE=1 SV=1 - [HNRL1_MOUSE]	92.5636	25.49	1	17	17	43	1.00806	43	20.2123	859	95.9425	6.58057
Q9D1Q6	Endoplasmic reticulum resident protein 44 OS=Mus musculus OX=10090 GN=Erp44 PE=1 SV=1 - [ERP44_MOUSE]	92.542	36.21	1	12	13	30	0.994574	25	7.27035	406	46.8233	5.2749
P09055	Integrin beta-1 OS=Mus musculus OX=10090 GN=Itgb1 PE=1 SV=1 - [ITB1_MOUSE]	92.1675	24.19	1	15	15	36	0.945154	36	11.4127	798	88.1733	5.93506
Q9JHR7	Insulin-degrading enzyme OS=Mus musculus OX=10090 GN=Ide PE=1 SV=1 - [IDE_MOUSE]	91.8178	23.65	1	22	22	39	0.98115	39	10.0911	1019	117.697	6.53662
Q9D2G2	Dihydrolipoyllysine-residue succinyltransferase component of 2-oxoglutarate dehydrogenase complex, mitochondrial OS=Mus musculus OX=10090 GN=Dlst PE=1 SV=1 - [ODO2_MOUSE]	91.3414	26.87	1	11	11	33	0.995594	33	13.1916	454	48.9635	8.95361
Q9JMA1	Ubiquitin carboxyl-terminal hydrolase 14 OS=Mus musculus OX=10090 GN=Usp14 PE=1 SV=3 - [UBP14_MOUSE]	90.7546	35.9	2	13	15	32	0.965686	28	7.97126	493	55.966	5.23682
Q9R1P1	Proteasome subunit beta type-3 OS=Mus musculus OX=10090 GN=Psmb3 PE=1 SV=1 - [PSB3_MOUSE]	90.6059	40	1	7	7	26	0.999195	26	8.73474	205	22.9494	6.55127
E9PVA8	eIF-2-alpha kinase activator GCN1 OS=Mus musculus OX=10090 GN=Gcn1 PE=1 SV=1 - [GCN1_MOUSE]	90.5168	12.84	1	27	27	43	1.02681	42	11.8692	2671	292.834	7.35693
Q9DBC7	cAMP-dependent protein kinase type I-alpha regulatory subunit OS=Mus musculus OX=10090 GN=Prkar1a PE=1 SV=3 - [KAP0_MOUSE]	90.446	35.96	2	13	13	35	0.980716	35	7.49073	381	43.158	5.35107
P09528	Ferritin heavy chain OS=Mus musculus OX=10090 GN=Fth1 PE=1 SV=2 - [FRIH_MOUSE]	90.414	53.85	1	11	11	31	0.727321	31	33.7087	182	21.0533	5.88428
P02301	Histone H3.3C OS=Mus musculus OX=10090 GN=H3-5 PE=3 SV=3 - [H3C_MOUSE]	90.405	50	2	1	7	31	0.907188	2	6.28277	136	15.3055	11.1362
E9Q5C9	Nucleolar and coiled-body phosphoprotein 1 OS=Mus musculus OX=10090 GN=Nolc1 PE=1 SV=1 - [NOLC1_MOUSE]	90.2337	16.52	1	11	11	32	1.27777	32	21.1306	702	73.6543	9.36377
Q05D44	Eukaryotic translation initiation factor 5B OS=Mus musculus OX=10090 GN=Eif5b PE=1 SV=2 - [IF2P_MOUSE]	89.9884	20.31	1	19	19	38	1.00469	38	11.2649	1216	137.532	5.59229
P28063	Proteasome subunit beta type-8 OS=Mus musculus OX=10090 GN=Psmb8 PE=1 SV=2 - [PSB8_MOUSE]	89.9826	44.93	1	11	11	28	1.00804	28	16.6107	276	30.2406	6.68311
P63330	Serine/threonine-protein phosphatase 2A catalytic subunit alpha isoform OS=Mus musculus OX=10090 GN=Ppp2ca PE=1 SV=1 - [PP2AA_MOUSE]	89.8785	46.28	2	11	12	32	1.03094	31	16.788	309	35.5854	5.5415
Q99P88	Nuclear pore complex protein Nup155 OS=Mus musculus OX=10090 GN=Nup155 PE=1 SV=1 - [NU155_MOUSE]	89.5572	17.25	2	20	21	39	0.969165	32	9.35081	1391	155.019	6.15088
Q62159	Rho-related GTP-binding protein RhoC OS=Mus musculus OX=10090 GN=Rhoc PE=1 SV=2 - [RHOC_MOUSE]	89.5507	34.72	3	1	8	28				193	21.9923	6.58057
P08030	Adenine phosphoribosyltransferase OS=Mus musculus OX=10090 GN=Aprt PE=1 SV=2 - [APT_MOUSE]	89.3872	75	1	10	10	30	0.923175	30	8.94974	180	19.7115	6.78564
Q91VW3	SH3 domain-binding glutamic acid-rich-like protein 3 OS=Mus musculus OX=10090 GN=Sh3bgrl3 PE=1 SV=1 - [SH3L3_MOUSE]	89.3856	47.31	1	5	5	31	1.19701	31	36.8881	93	10.4703	5.13525
Q8C1B7	Septin-11 OS=Mus musculus OX=10090 GN=Septin11 PE=1 SV=4 - [SEP11_MOUSE]	89.2856	31.79	2	5	11	31	1.05815	8	27.1101	431	49.6633	6.68311
P52293	Importin subunit alpha-1 OS=Mus musculus OX=10090 GN=Kpna2 PE=1 SV=2 - [IMA1_MOUSE]	89.2425	41.97	1	15	15	33	1.02826	33	12.0808	529	57.8922	5.68115
P54728	UV excision repair protein RAD23 homolog B OS=Mus musculus OX=10090 GN=Rad23b PE=1 SV=2 - [RD23B_MOUSE]	88.7724	31.25	1	10	12	31	0.954076	26	9.46209	416	43.4858	4.83057
P61750	ADP-ribosylation factor 4 OS=Mus musculus OX=10090 GN=Arf4 PE=1 SV=2 - [ARF4_MOUSE]	88.7391	43.89	2	1	7	27	0.867638	4	4.54032	180	20.3836	7.13721
Q9CR57	60S ribosomal protein L14 OS=Mus musculus OX=10090 GN=Rpl14 PE=1 SV=3 - [RL14_MOUSE]	88.7303	34.1	1	8	8	27	1.11257	27	9.21745	217	23.5492	11.019
Q61879	Myosin-10 OS=Mus musculus OX=10090 GN=Myh10 PE=1 SV=2 - [MYH10_MOUSE]	88.3982	7.69	1	1	13	33	3.1919	1		1976	228.855	5.5415
Q921M7	CYFIP-related Rac1 interactor B OS=Mus musculus OX=10090 GN=Cyrib PE=1 SV=1 - [CYRIB_MOUSE]	88.3829	41.98	2	11	11	30	0.965453	30	8.48295	324	36.7527	6.06201
Q8CG47	Structural maintenance of chromosomes protein 4 OS=Mus musculus OX=10090 GN=Smc4 PE=1 SV=1 - [SMC4_MOUSE]	88.3171	17.81	1	22	22	41	1.01408	41	7.76739	1286	146.803	7.29834
Q9Z130	Heterogeneous nuclear ribonucleoprotein D-like OS=Mus musculus OX=10090 GN=Hnrnpdl PE=1 SV=1 - [HNRDL_MOUSE]	88.2555	31.89	1	7	9	32	0.983411	17	14.0283	301	33.5381	7.31299
Q6A026	Sister chromatid cohesion protein PDS5 homolog A OS=Mus musculus OX=10090 GN=Pds5a PE=1 SV=3 - [PDS5A_MOUSE]	87.6553	17.57	1	16	20	41	1.06852	29	23.3353	1332	150.232	7.85498
Q9Z2N8	Actin-like protein 6A OS=Mus musculus OX=10090 GN=Actl6a PE=1 SV=2 - [ACL6A_MOUSE]	87.6517	39.39	2	12	12	33	1.04239	32	11.2144	429	47.4173	5.60498
Q9WUA2	Phenylalanine--tRNA ligase beta subunit OS=Mus musculus OX=10090 GN=Farsb PE=1 SV=2 - [SYFB_MOUSE]	87.4253	33.62	1	17	18	37	1.02397	33	6.22951	589	65.6553	7.12256
P26638	Serine--tRNA ligase, cytoplasmic OS=Mus musculus OX=10090 GN=Sars1 PE=1 SV=3 - [SYSC_MOUSE]	87.2778	39.26	1	15	15	34	1.00813	34	11.2796	512	58.3517	6.30322
Q6P542	ATP-binding cassette sub-family F member 1 OS=Mus musculus OX=10090 GN=Abcf1 PE=1 SV=1 - [ABCF1_MOUSE]	87.1177	26.28	1	16	16	32	1.04736	32	13.7892	837	94.8869	6.50732
P61358	60S ribosomal protein L27 OS=Mus musculus OX=10090 GN=Rpl27 PE=1 SV=2 - [RL27_MOUSE]	87.108	47.79	1	6	7	26	1.15496	24	6.46313	136	15.7877	10.5649
Q8BJ71	Nuclear pore complex protein Nup93 OS=Mus musculus OX=10090 GN=Nup93 PE=1 SV=1 - [NUP93_MOUSE]	87.0709	24.54	1	18	18	39	0.990492	39	11.9802	819	93.2225	5.71924
Q6NVF9	Cleavage and polyadenylation specificity factor subunit 6 OS=Mus musculus OX=10090 GN=Cpsf6 PE=1 SV=1 - [CPSF6_MOUSE]	87.0684	31.03	1	14	14	31	1.14725	31	23.0001	551	59.1164	7.15186
P20065	Thymosin beta-4 OS=Mus musculus OX=10090 GN=Tmsb4x PE=1 SV=1 - [TYB4_MOUSE]	87.0412	40	1	5	7	30	0.798562	18	28.6189	50	5.67586	5.05908
O70194	Eukaryotic translation initiation factor 3 subunit D OS=Mus musculus OX=10090 GN=Eif3d PE=1 SV=2 - [EIF3D_MOUSE]	86.3457	32.12	1	10	10	29	1.02166	29	11.7436	548	63.9484	6.04932
P12382	ATP-dependent 6-phosphofructokinase, liver type OS=Mus musculus OX=10090 GN=Pfkl PE=1 SV=4 - [PFKAL_MOUSE]	86.3323	20.13	2	9	13	30	1.00108	20	11.0081	780	85.3054	7.1665
P19536	Cytochrome c oxidase subunit 5B, mitochondrial OS=Mus musculus OX=10090 GN=Cox5b PE=1 SV=1 - [COX5B_MOUSE]	86.2347	42.97	1	7	7	45	1.06451	45	14.7975	128	13.8039	8.38232
Q91YT0	NADH dehydrogenase [ubiquinone] flavoprotein 1, mitochondrial OS=Mus musculus OX=10090 GN=Ndufv1 PE=1 SV=1 - [NDUV1_MOUSE]	86.151	33.41	1	11	11	31	0.95076	31	8.96324	464	50.8017	8.20654
P14115	60S ribosomal protein L27a OS=Mus musculus OX=10090 GN=Rpl27a PE=1 SV=5 - [RL27A_MOUSE]	86.1201	38.51	1	6	6	30	1.07458	30	10.7136	148	16.595	11.1216
Q8VDP4	Cell cycle and apoptosis regulator protein 2 OS=Mus musculus OX=10090 GN=Ccar2 PE=1 SV=2 - [CCAR2_MOUSE]	85.7702	23.86	1	17	17	33	0.965311	33	8.90102	922	102.938	5.24951
Q9D1R9	60S ribosomal protein L34 OS=Mus musculus OX=10090 GN=Rpl34 PE=1 SV=2 - [RL34_MOUSE]	85.7362	29.91	1	4	4	34	1.19556	34	12.0438	117	13.2844	11.4731
Q6A4J8	Ubiquitin carboxyl-terminal hydrolase 7 OS=Mus musculus OX=10090 GN=Usp7 PE=1 SV=1 - [UBP7_MOUSE]	85.708	20.85	1	18	18	33	0.951084	33	9.13291	1103	128.393	5.50342
P59999	Actin-related protein 2/3 complex subunit 4 OS=Mus musculus OX=10090 GN=Arpc4 PE=1 SV=3 - [ARPC4_MOUSE]	85.6236	39.29	1	6	6	28	0.976651	28	11.0359	168	19.6543	8.42627
Q9Z0X1	Apoptosis-inducing factor 1, mitochondrial OS=Mus musculus OX=10090 GN=Aifm1 PE=1 SV=1 - [AIFM1_MOUSE]	85.3536	24.84	1	13	13	35	1.05014	35	10.3358	612	66.7238	9.17334
Q8BPU7	Engulfment and cell motility protein 1 OS=Mus musculus OX=10090 GN=Elmo1 PE=1 SV=2 - [ELMO1_MOUSE]	85.2696	26.69	1	13	17	38	0.953191	28	10.5691	727	83.8817	6.27783
O35350	Calpain-1 catalytic subunit OS=Mus musculus OX=10090 GN=Capn1 PE=1 SV=1 - [CAN1_MOUSE]	85.1711	37.87	1	23	23	38	0.942015	38	8.74433	713	82.0543	5.87158
Q9JJI8	60S ribosomal protein L38 OS=Mus musculus OX=10090 GN=Rpl38 PE=1 SV=3 - [RL38_MOUSE]	85.0647	50	4	6	7	29	1.18585	21	28.5917	70	8.19872	10.0962
P27048	Small nuclear ribonucleoprotein-associated protein B OS=Mus musculus OX=10090 GN=Snrpb PE=1 SV=1 - [RSMB_MOUSE]	84.9217	28.57	2	8	8	34	1.04456	34	10.34	231	23.6402	10.9019
Q9DBH5	Vesicular integral-membrane protein VIP36 OS=Mus musculus OX=10090 GN=Lman2 PE=1 SV=2 - [LMAN2_MOUSE]	84.8661	44.97	1	11	11	34	0.98578	33	11.4981	358	40.4042	6.94678
P01878	Ig alpha chain C region OS=Mus musculus OX=10090 PE=1 SV=1 - [IGHA_MOUSE]	84.3287	36.05	1	7	7	22	0.757361	22	23.8834	344	36.8523	5.05908
Q9D0R2	Threonine--tRNA ligase 1, cytoplasmic OS=Mus musculus OX=10090 GN=Tars1 PE=1 SV=2 - [SYTC_MOUSE]	84.1064	26.87	2	17	17	40	1.04066	39	7.15481	722	83.3029	7.35693
Q61655	ATP-dependent RNA helicase DDX19A OS=Mus musculus OX=10090 GN=Ddx19a PE=1 SV=2 - [DD19A_MOUSE]	84.004	33.89	2	13	13	35	0.993558	35	10.7017	478	53.8988	6.66846
Q9R0P3	S-formylglutathione hydrolase OS=Mus musculus OX=10090 GN=Esd PE=1 SV=1 - [ESTD_MOUSE]	83.9075	42.55	1	10	10	27	0.98444	27	6.58013	282	31.2993	7.12256
P16675	Lysosomal protective protein OS=Mus musculus OX=10090 GN=Ctsa PE=1 SV=1 - [PPGB_MOUSE]	83.7366	25.11	1	11	11	30	0.691132	30	15.9857	474	53.8095	5.85889
P39054	Dynamin-2 OS=Mus musculus OX=10090 GN=Dnm2 PE=1 SV=2 - [DYN2_MOUSE]	83.6446	19.08	5	15	15	34	0.926359	31	6.77274	870	98.0841	7.43018
O08573	Galectin-9 OS=Mus musculus OX=10090 GN=Lgals9 PE=1 SV=1 - [LEG9_MOUSE]	83.5541	37.39	1	10	10	31	1.0234	31	12.4746	353	40.01	9.30518
Q9CZ30	Obg-like ATPase 1 OS=Mus musculus OX=10090 GN=Ola1 PE=1 SV=1 - [OLA1_MOUSE]	83.2819	34.6	1	11	11	28	0.993062	28	8.76735	396	44.7013	7.81104
Q6PDG5	SWI/SNF complex subunit SMARCC2 OS=Mus musculus OX=10090 GN=Smarcc2 PE=1 SV=2 - [SMRC2_MOUSE]	82.9169	14.1	1	10	16	38	1.15419	22	22.0104	1213	132.522	5.59229
P34022	Ran-specific GTPase-activating protein OS=Mus musculus OX=10090 GN=Ranbp1 PE=1 SV=2 - [RANG_MOUSE]	82.9142	43.84	1	7	7	24	1.18909	24	8.7878	203	23.5817	5.22412
O35658	Complement component 1 Q subcomponent-binding protein, mitochondrial OS=Mus musculus OX=10090 GN=C1qbp PE=1 SV=1 - [C1QBP_MOUSE]	82.768	25.18	1	5	5	22	1.03547	22	11.2163	278	30.9935	4.91943
Q8BH95	Enoyl-CoA hydratase, mitochondrial OS=Mus musculus OX=10090 GN=Echs1 PE=1 SV=1 - [ECHM_MOUSE]	82.5708	45.86	1	12	12	32	0.868738	32	6.49115	290	31.4542	8.48486
P32921	Tryptophan--tRNA ligase, cytoplasmic OS=Mus musculus OX=10090 GN=Wars1 PE=1 SV=2 - [SYWC_MOUSE]	82.4418	29.31	1	11	11	34	1.04611	34	14.8914	481	54.3231	6.88818
Q07076	Annexin A7 OS=Mus musculus OX=10090 GN=Anxa7 PE=1 SV=2 - [ANXA7_MOUSE]	82.3755	28.51	1	13	13	40	1.0252	40	18.9289	463	49.8933	6.17627
P10711	Transcription elongation factor A protein 1 OS=Mus musculus OX=10090 GN=Tcea1 PE=1 SV=2 - [TCEA1_MOUSE]	82.3688	48.84	2	13	13	38	1.0734	38	14.6905	301	33.859	8.38232
P23780	Beta-galactosidase OS=Mus musculus OX=10090 GN=Glb1 PE=1 SV=1 - [BGAL_MOUSE]	82.2536	18.7	1	10	10	28	0.878603	28	12.8906	647	73.0742	7.47412
Q62425	Cytochrome c oxidase subunit NDUFA4 OS=Mus musculus OX=10090 GN=Ndufa4 PE=1 SV=2 - [NDUA4_MOUSE]	82.0253	56.1	1	6	6	28	1.01112	28	5.6845	82	9.32087	9.5249
P32020	Non-specific lipid-transfer protein OS=Mus musculus OX=10090 GN=Scp2 PE=1 SV=3 - [NLTP_MOUSE]	81.8396	22.3	1	13	13	31	0.933975	31	9.70981	547	59.0878	7.44482
Q62093	Serine/arginine-rich splicing factor 2 OS=Mus musculus OX=10090 GN=Srsf2 PE=1 SV=4 - [SRSF2_MOUSE]	81.8096	28.96	1	7	7	39	1.1718	39	24.6352	221	25.4612	11.854
Q9CQE8	RNA transcription, translation and transport factor protein OS=Mus musculus OX=10090 GN=RTRAF PE=1 SV=1 - [RTRAF_MOUSE]	81.602	46.72	1	10	10	26	0.976986	26	7.82116	244	28.1348	6.88818
Q6A068	Cell division cycle 5-like protein OS=Mus musculus OX=10090 GN=Cdc5l PE=1 SV=2 - [CDC5L_MOUSE]	81.3672	27.31	2	18	20	40	1.07486	38	18.8677	802	92.1325	8.01611
P18654	Ribosomal protein S6 kinase alpha-3 OS=Mus musculus OX=10090 GN=Rps6ka3 PE=1 SV=2 - [KS6A3_MOUSE]	81.0762	16.76	7	4	11	28	0.963522	8	11.6582	740	83.6409	6.88818
Q8BVI4	Dihydropteridine reductase OS=Mus musculus OX=10090 GN=Qdpr PE=1 SV=2 - [DHPR_MOUSE]	81.0183	47.3	1	9	9	28	0.982864	28	10.6869	241	25.5538	7.81104
P50429	Arylsulfatase B OS=Mus musculus OX=10090 GN=Arsb PE=1 SV=3 - [ARSB_MOUSE]	80.7284	27.15	1	14	14	32	0.849111	32	7.54522	534	59.609	7.23975
Q9EQH2	Endoplasmic reticulum aminopeptidase 1 OS=Mus musculus OX=10090 GN=Erap1 PE=1 SV=2 - [ERAP1_MOUSE]	80.7078	15.48	1	14	14	31	0.965209	31	11.5791	930	106.531	6.20166
Q9Z1X4	Interleukin enhancer-binding factor 3 OS=Mus musculus OX=10090 GN=Ilf3 PE=1 SV=2 - [ILF3_MOUSE]	80.6877	14.81	2	13	13	36	0.971915	36	12.2633	898	95.9614	8.76318
P57784	U2 small nuclear ribonucleoprotein A' OS=Mus musculus OX=10090 GN=Snrpa1 PE=1 SV=2 - [RU2A_MOUSE]	80.6644	46.67	1	11	11	28	0.97934	28	11.0171	255	28.3401	8.6167
P50544	Very long-chain specific acyl-CoA dehydrogenase, mitochondrial OS=Mus musculus OX=10090 GN=Acadvl PE=1 SV=3 - [ACADV_MOUSE]	80.6502	28.96	1	13	13	26	0.873078	26	9.89192	656	70.8307	8.74854
O54879	High mobility group protein B3 OS=Mus musculus OX=10090 GN=Hmgb3 PE=1 SV=3 - [HMGB3_MOUSE]	80.5962	31	1	8	8	29	1.04948	29	17.9514	200	22.9955	8.36768
Q61096	Myeloblastin OS=Mus musculus OX=10090 GN=Prtn3 PE=1 SV=2 - [PRTN3_MOUSE]	80.2594	30.71	1	5	5	26	1.05885	26	25.4032	254	27.6081	7.1958
Q9DBP5	UMP-CMP kinase OS=Mus musculus OX=10090 GN=Cmpk1 PE=1 SV=1 - [KCY_MOUSE]	80.1086	63.78	1	10	10	29	0.978249	29	8.47904	196	22.1513	5.8335
Q99L47	Hsc70-interacting protein OS=Mus musculus OX=10090 GN=St13 PE=1 SV=1 - [F10A1_MOUSE]	79.9979	29.11	1	11	11	30	1.1224	30	11.9371	371	41.6295	5.26221
Q7TNV0	Protein DEK OS=Mus musculus OX=10090 GN=Dek PE=1 SV=1 - [DEK_MOUSE]	79.9324	32.37	1	12	12	34	1.23606	34	16.1762	380	43.132	6.85889
Q9CQA3	Succinate dehydrogenase [ubiquinone] iron-sulfur subunit, mitochondrial OS=Mus musculus OX=10090 GN=Sdhb PE=1 SV=1 - [SDHB_MOUSE]	79.8832	41.49	2	12	12	30	0.92758	27	6.46769	282	31.7929	8.67529
P97315	Cysteine and glycine-rich protein 1 OS=Mus musculus OX=10090 GN=Csrp1 PE=1 SV=3 - [CSRP1_MOUSE]	79.6524	47.67	1	6	6	23	1.27374	23	36.9654	193	20.5698	8.57275
P97821	Dipeptidyl peptidase 1 OS=Mus musculus OX=10090 GN=Ctsc PE=1 SV=1 - [CATC_MOUSE]	79.4767	25.76	1	10	10	30	0.73717	30	9.95104	462	52.3426	6.88818
P15702	Leukosialin OS=Mus musculus OX=10090 GN=Spn PE=1 SV=1 - [LEUK_MOUSE]	79.1426	25.57	1	7	7	24	0.967917	24	7.15925	395	40.0142	4.95752
Q80UM3	N-alpha-acetyltransferase 15, NatA auxiliary subunit OS=Mus musculus OX=10090 GN=Naa15 PE=1 SV=1 - [NAA15_MOUSE]	78.9445	19.42	1	17	17	40	1.02019	40	9.94283	865	100.897	7.62061
P62192	26S proteasome regulatory subunit 4 OS=Mus musculus OX=10090 GN=Psmc1 PE=1 SV=1 - [PRS4_MOUSE]	78.9392	29.77	1	10	12	39	0.947916	34	12.0626	440	49.1537	6.21436
Q60631	Growth factor receptor-bound protein 2 OS=Mus musculus OX=10090 GN=Grb2 PE=1 SV=1 - [GRB2_MOUSE]	78.7722	54.84	1	12	12	35	1.07053	35	10.4347	217	25.2224	6.31592
P36371	Antigen peptide transporter 2 OS=Mus musculus OX=10090 GN=Tap2 PE=1 SV=1 - [TAP2_MOUSE]	78.7016	22.51	1	13	13	27	0.971179	27	10.6555	702	77.3959	7.23975
Q9EPB4	Apoptosis-associated speck-like protein containing a CARD OS=Mus musculus OX=10090 GN=Pycard PE=1 SV=1 - [ASC_MOUSE]	78.6557	63.73	1	11	11	25	1.00405	25	9.04221	193	21.4451	5.42725
Q9CQI7	U2 small nuclear ribonucleoprotein B'' OS=Mus musculus OX=10090 GN=Snrpb2 PE=1 SV=1 - [RU2B_MOUSE]	78.4381	31.11	1	5	7	28	1.027	21	8.48323	225	25.307	9.71533
Q99J77	Sialic acid synthase OS=Mus musculus OX=10090 GN=Nans PE=1 SV=1 - [SIAS_MOUSE]	78.4105	35.93	1	12	12	27	0.968839	27	9.72639	359	39.9984	7.06396
P57759	Endoplasmic reticulum resident protein 29 OS=Mus musculus OX=10090 GN=Erp29 PE=1 SV=2 - [ERP29_MOUSE]	78.245	43.89	1	10	10	31	1.05123	31	12.4438	262	28.8051	6.15088
Q8BFY9	Transportin-1 OS=Mus musculus OX=10090 GN=Tnpo1 PE=1 SV=2 - [TNPO1_MOUSE]	78.1985	20.71	1	10	16	36	1.06915	18	10.7428	898	102.291	4.98291
P84099	60S ribosomal protein L19 OS=Mus musculus OX=10090 GN=Rpl19 PE=1 SV=1 - [RL19_MOUSE]	78.1473	32.65	3	8	9	35	1.15547	27	17.5777	196	23.4512	11.4731
Q6ZQ58	La-related protein 1 OS=Mus musculus OX=10090 GN=Larp1 PE=1 SV=3 - [LARP1_MOUSE]	78.1225	17.16	1	13	13	34	1.06959	34	14.0451	1072	121.05	8.79248
P47915	60S ribosomal protein L29 OS=Mus musculus OX=10090 GN=Rpl29 PE=1 SV=2 - [RL29_MOUSE]	78.1051	27.5	1	5	5	34	1.24751	34	19.8215	160	17.5759	11.8394
Q08943	FACT complex subunit SSRP1 OS=Mus musculus OX=10090 GN=Ssrp1 PE=1 SV=2 - [SSRP1_MOUSE]	77.9745	29.24	1	17	17	37	0.86766	37	11.2779	708	80.8103	6.75635
Q6P069	Sorcin OS=Mus musculus OX=10090 GN=Sri PE=1 SV=1 - [SORCN_MOUSE]	77.9332	44.95	1	8	8	29	0.824847	29	7.01855	198	21.6133	5.59229
P62855	40S ribosomal protein S26 OS=Mus musculus OX=10090 GN=Rps26 PE=1 SV=3 - [RS26_MOUSE]	77.8135	50.43	1	5	5	26	1.48905	26	12.9952	115	13.0071	11.0044
P84104	Serine/arginine-rich splicing factor 3 OS=Mus musculus OX=10090 GN=Srsf3 PE=1 SV=1 - [SRSF3_MOUSE]	77.6875	47.56	1	9	10	31	1.58618	28	24.6154	164	19.3179	11.6489
P97429	Annexin A4 OS=Mus musculus OX=10090 GN=Anxa4 PE=1 SV=4 - [ANXA4_MOUSE]	77.3938	42.63	1	12	13	32	0.87208	29	10.2336	319	35.8931	5.56689
P25976	Nucleolar transcription factor 1 OS=Mus musculus OX=10090 GN=Ubtf PE=1 SV=1 - [UBF1_MOUSE]	77.228	26.41	1	19	19	32	0.96856	32	7.45725	765	89.4532	5.75732
P60867	40S ribosomal protein S20 OS=Mus musculus OX=10090 GN=Rps20 PE=1 SV=1 - [RS20_MOUSE]	76.8789	33.61	2	4	5	25	1.03458	24	4.60057	119	13.3643	9.93506
P45952	Medium-chain specific acyl-CoA dehydrogenase, mitochondrial OS=Mus musculus OX=10090 GN=Acadm PE=1 SV=1 - [ACADM_MOUSE]	76.8613	33.25	1	13	13	29	0.969389	29	12.0459	421	46.4516	8.36768
Q9DB05	Alpha-soluble NSF attachment protein OS=Mus musculus OX=10090 GN=Napa PE=1 SV=1 - [SNAA_MOUSE]	76.8592	57.29	2	14	14	26	0.931411	26	9.84328	295	33.1682	5.45264
Q9JII6	Aldo-keto reductase family 1 member A1 OS=Mus musculus OX=10090 GN=Akr1a1 PE=1 SV=3 - [AK1A1_MOUSE]	76.7032	39.08	1	10	10	26	0.871621	26	9.09854	325	36.5639	7.38623
Q62348	Translin OS=Mus musculus OX=10090 GN=Tsn PE=1 SV=1 - [TSN_MOUSE]	76.6682	31.14	1	8	8	23	0.959512	23	10.6173	228	26.1848	6.44287
Q64213	Splicing factor 1 OS=Mus musculus OX=10090 GN=Sf1 PE=1 SV=6 - [SF01_MOUSE]	76.6132	17.46	2	10	10	30	1.06442	28	10.7584	653	70.3581	8.98291
Q9JKB3	Y-box-binding protein 3 OS=Mus musculus OX=10090 GN=Ybx3 PE=1 SV=2 - [YBOX3_MOUSE]	76.5829	41	2	5	9	26	1.31512	13	7.75456	361	38.7903	9.68604
Q9CQF3	Cleavage and polyadenylation specificity factor subunit 5 OS=Mus musculus OX=10090 GN=Nudt21 PE=1 SV=1 - [CPSF5_MOUSE]	76.3638	63.88	1	12	12	27	0.984204	27	5.4129	227	26.2237	8.82178
Q8K019	Bcl-2-associated transcription factor 1 OS=Mus musculus OX=10090 GN=Bclaf1 PE=1 SV=2 - [BCLF1_MOUSE]	76.3259	19.15	1	17	17	43	1.10356	41	13.6004	919	105.939	9.99365
Q5XJY5	Coatomer subunit delta OS=Mus musculus OX=10090 GN=Arcn1 PE=1 SV=2 - [COPD_MOUSE]	76.3215	34.44	1	16	16	31	1.00768	31	9.88596	511	57.1932	6.21436
O08585	Clathrin light chain A OS=Mus musculus OX=10090 GN=Clta PE=1 SV=2 - [CLCA_MOUSE]	76.3128	26.38	1	8	9	28	1.03939	23	12.8448	235	25.5885	4.57666
Q8VDF2	E3 ubiquitin-protein ligase UHRF1 OS=Mus musculus OX=10090 GN=Uhrf1 PE=1 SV=2 - [UHRF1_MOUSE]	76.0898	32.61	1	20	21	35	1.03722	33	12.6825	782	88.2479	8.30908
Q7TQI3	Ubiquitin thioesterase OTUB1 OS=Mus musculus OX=10090 GN=Otub1 PE=1 SV=2 - [OTUB1_MOUSE]	76.0799	30.63	1	7	7	25	0.949681	25	7.96381	271	31.2504	4.94482
Q9JKP5	Muscleblind-like protein 1 OS=Mus musculus OX=10090 GN=Mbnl1 PE=1 SV=1 - [MBNL1_MOUSE]	75.9567	23.17	2	5	9	30	1.13254	17	18.2984	341	36.9513	8.60205
Q8BML9	Glutamine--tRNA ligase OS=Mus musculus OX=10090 GN=Qars1 PE=1 SV=1 - [SYQ_MOUSE]	75.9352	26.32	1	16	17	29	0.961961	28	9.12842	775	87.6209	7.31299
Q8VH51	RNA-binding protein 39 OS=Mus musculus OX=10090 GN=Rbm39 PE=1 SV=2 - [RBM39_MOUSE]	75.8445	31.13	1	13	13	30	1.09724	29	19.2062	530	59.3697	10.0962
Q9QZE5	Coatomer subunit gamma-1 OS=Mus musculus OX=10090 GN=Copg1 PE=1 SV=1 - [COPG1_MOUSE]	75.7911	34.44	1	20	21	36	0.941275	33	11.7082	874	97.4504	5.35107
Q9DBZ5	Eukaryotic translation initiation factor 3 subunit K OS=Mus musculus OX=10090 GN=Eif3k PE=1 SV=1 - [EIF3K_MOUSE]	75.713	58.72	1	9	9	23	1.05475	23	12.6567	218	25.0705	4.93213
B2RY56	RNA-binding protein 25 OS=Mus musculus OX=10090 GN=Rbm25 PE=1 SV=2 - [RBM25_MOUSE]	75.6779	22.2	1	18	18	37	0.970264	37	16.2287	838	99.4912	6.31592
P47968	Ribose-5-phosphate isomerase OS=Mus musculus OX=10090 GN=Rpia PE=1 SV=2 - [RPIA_MOUSE]	75.5936	48.18	1	11	11	24	1.00554	24	7.56696	303	32.4307	8.01611
O35639	Annexin A3 OS=Mus musculus OX=10090 GN=Anxa3 PE=1 SV=4 - [ANXA3_MOUSE]	75.5245	44.27	1	11	12	30	1.0273	28	8.1285	323	36.3616	5.75732
Q920B9	FACT complex subunit SPT16 OS=Mus musculus OX=10090 GN=Supt16h PE=1 SV=2 - [SP16H_MOUSE]	75.5165	18.62	1	18	18	32	0.895661	32	8.13453	1047	119.749	5.65576
Q6PHN9	Ras-related protein Rab-35 OS=Mus musculus OX=10090 GN=Rab35 PE=1 SV=1 - [RAB35_MOUSE]	75.45	46.77	11	5	9	30	0.967397	8	7.67581	201	23.0108	8.29443
Q9Z2I9	Succinate--CoA ligase [ADP-forming] subunit beta, mitochondrial OS=Mus musculus OX=10090 GN=Sucla2 PE=1 SV=2 - [SUCB1_MOUSE]	74.9079	33.05	1	13	13	28	0.920397	28	7.11722	463	50.0821	7.00537
P35486	Pyruvate dehydrogenase E1 component subunit alpha, somatic form, mitochondrial OS=Mus musculus OX=10090 GN=Pdha1 PE=1 SV=1 - [ODPA_MOUSE]	74.6175	35.13	1	11	12	33	0.879221	30	12.082	390	43.2036	8.19189
Q9D8Y0	EF-hand domain-containing protein D2 OS=Mus musculus OX=10090 GN=Efhd2 PE=1 SV=1 - [EFHD2_MOUSE]	74.4122	42.5	2	11	11	27	0.997613	27	6.6775	240	26.7746	5.05908
O08784	Treacle protein OS=Mus musculus OX=10090 GN=Tcof1 PE=1 SV=1 - [TCOF_MOUSE]	74.3431	15.91	1	16	16	32	1.12662	32	12.8918	1320	134.921	9.34912
Q05816	Fatty acid-binding protein 5 OS=Mus musculus OX=10090 GN=Fabp5 PE=1 SV=3 - [FABP5_MOUSE]	74.3275	57.04	1	8	8	28	0.97905	28	14.7343	135	15.1274	6.53662
P54823	Probable ATP-dependent RNA helicase DDX6 OS=Mus musculus OX=10090 GN=Ddx6 PE=1 SV=1 - [DDX6_MOUSE]	74.3044	29.19	4	11	12	29	0.930847	27	15.9078	483	54.1573	8.66064
Q569Z5	Probable ATP-dependent RNA helicase DDX46 OS=Mus musculus OX=10090 GN=Ddx46 PE=1 SV=2 - [DDX46_MOUSE]	74.0056	17.25	1	16	16	32	1.01521	32	10.2065	1032	117.376	9.26123
Q9D6P8	Calmodulin-like protein 3 OS=Mus musculus OX=10090 GN=Calml3 PE=2 SV=1 - [CALL3_MOUSE]	74.0024	40.27	1	1	6	26	0.975727	1		149	16.6908	4.31006
Q9CXY6	Interleukin enhancer-binding factor 2 OS=Mus musculus OX=10090 GN=Ilf2 PE=1 SV=1 - [ILF2_MOUSE]	73.9055	38.97	1	10	10	23	1.04442	23	8.91423	390	43.0352	5.26221
P59325	Eukaryotic translation initiation factor 5 OS=Mus musculus OX=10090 GN=Eif5 PE=1 SV=1 - [IF5_MOUSE]	73.5458	36.83	1	13	14	33	1.03325	27	9.59061	429	48.9377	5.51611
Q62448	Eukaryotic translation initiation factor 4 gamma 2 OS=Mus musculus OX=10090 GN=Eif4g2 PE=1 SV=2 - [IF4G2_MOUSE]	73.54	21.52	2	18	18	31	0.968304	31	10.1516	906	102.041	7.13721
P61514	60S ribosomal protein L37a OS=Mus musculus OX=10090 GN=Rpl37a PE=1 SV=2 - [RL37A_MOUSE]	73.4692	65.22	1	8	8	27	1.32856	27	30.4083	92	10.2685	10.4331
Q9CX56	26S proteasome non-ATPase regulatory subunit 8 OS=Mus musculus OX=10090 GN=Psmd8 PE=1 SV=2 - [PSMD8_MOUSE]	73.4384	35.41	1	10	10	27	0.981719	27	7.5286	353	39.905	9.5835
Q9JJU8	SH3 domain-binding glutamic acid-rich-like protein OS=Mus musculus OX=10090 GN=Sh3bgrl PE=1 SV=1 - [SH3L1_MOUSE]	73.3267	92.98	1	10	10	30	1.02709	30	18.8127	114	12.8032	4.91943
P04223	H-2 class I histocompatibility antigen, K-K alpha chain OS=Mus musculus OX=10090 GN=H2-K1 PE=1 SV=1 - [HA1K_MOUSE]	73.2921	31.17	3	1	8	25	0.829447	1		369	41.6198	7.03467
Q91WN1	DnaJ homolog subfamily C member 9 OS=Mus musculus OX=10090 GN=Dnajc9 PE=1 SV=2 - [DNJC9_MOUSE]	73.2205	42.86	1	10	10	29	1.04302	29	11.6943	259	30.0403	5.93506
O89086	RNA-binding protein 3 OS=Mus musculus OX=10090 GN=Rbm3 PE=1 SV=1 - [RBM3_MOUSE]	73.1901	71.9	1	8	8	35	1.02423	35	24.8624	153	16.5947	7.50342
Q9D662	Protein transport protein Sec23B OS=Mus musculus OX=10090 GN=Sec23b PE=1 SV=1 - [SC23B_MOUSE]	73.1473	20.86	1	10	12	28	0.966209	24	6.6294	767	86.3815	6.96143
P70195	Proteasome subunit beta type-7 OS=Mus musculus OX=10090 GN=Psmb7 PE=1 SV=1 - [PSB7_MOUSE]	72.7737	26.35	1	8	8	26	1.02225	26	12.5513	277	29.8723	7.98682
Q8BL97	Serine/arginine-rich splicing factor 7 OS=Mus musculus OX=10090 GN=Srsf7 PE=1 SV=1 - [SRSF7_MOUSE]	72.6593	29.21	1	9	10	36	1.243	33	16.0111	267	30.7988	11.8979
Q9CQR2	40S ribosomal protein S21 OS=Mus musculus OX=10090 GN=Rps21 PE=1 SV=1 - [RS21_MOUSE]	72.4653	49.4	1	5	5	24	1.09843	24	10.4047	83	9.13555	8.51416
P08905	Lysozyme C-2 OS=Mus musculus OX=10090 GN=Lyz2 PE=1 SV=2 - [LYZ2_MOUSE]	72.2153	58.78	2	6	6	24	0.740171	24	21.5236	148	16.6782	8.80713
P63280	SUMO-conjugating enzyme UBC9 OS=Mus musculus OX=10090 GN=Ube2i PE=1 SV=1 - [UBC9_MOUSE]	72.1774	75.95	1	9	9	22	1.01998	22	5.23136	158	17.9952	8.66064
Q8R016	Bleomycin hydrolase OS=Mus musculus OX=10090 GN=Blmh PE=1 SV=1 - [BLMH_MOUSE]	72.1599	33.85	1	13	13	32	1.05194	32	9.32174	455	52.4769	6.48096
Q9R0Q3	Transmembrane emp24 domain-containing protein 2 OS=Mus musculus OX=10090 GN=Tmed2 PE=1 SV=1 - [TMED2_MOUSE]	72.1258	28.86	1	6	6	29	1.16965	29	35.3406	201	22.6903	5.17334
Q3TKT4	Transcription activator BRG1 OS=Mus musculus OX=10090 GN=Smarca4 PE=1 SV=1 - [SMCA4_MOUSE]	72.1079	13.64	2	20	20	38	1.04626	38	14.3239	1613	181.313	8.00146
Q9WUM5	Succinate--CoA ligase [ADP/GDP-forming] subunit alpha, mitochondrial OS=Mus musculus OX=10090 GN=Suclg1 PE=1 SV=4 - [SUCA_MOUSE]	72.0526	39.31	2	11	11	30	0.946834	29	6.76408	346	36.132	9.39307
P63005	Platelet-activating factor acetylhydrolase IB subunit beta OS=Mus musculus OX=10090 GN=Pafah1b1 PE=1 SV=2 - [LIS1_MOUSE]	71.6606	45.61	1	13	14	28	0.939841	23	6.27915	410	46.6401	7.37158
Q68FL6	Methionine--tRNA ligase, cytoplasmic OS=Mus musculus OX=10090 GN=Mars1 PE=1 SV=1 - [SYMC_MOUSE]	71.6572	18.74	1	14	15	35	0.944167	31	10.0542	902	101.366	7.13721
P62320	Small nuclear ribonucleoprotein Sm D3 OS=Mus musculus OX=10090 GN=Snrpd3 PE=1 SV=1 - [SMD3_MOUSE]	71.4862	47.62	1	4	4	19	0.9904	19	8.25558	126	13.9073	10.3159
Q61792	LIM and SH3 domain protein 1 OS=Mus musculus OX=10090 GN=Lasp1 PE=1 SV=1 - [LASP1_MOUSE]	71.3457	35.36	1	10	11	37	1.17268	35	17.9555	263	29.9753	7.04932
P26516	26S proteasome non-ATPase regulatory subunit 7 OS=Mus musculus OX=10090 GN=Psmd7 PE=1 SV=2 - [PSMD7_MOUSE]	70.8081	47.04	1	11	11	22	0.992538	22	4.60561	321	36.5172	6.771
Q7TMR0	Lysosomal Pro-X carboxypeptidase OS=Mus musculus OX=10090 GN=Prcp PE=1 SV=2 - [PCP_MOUSE]	70.6688	25.87	1	11	11	24	0.841233	24	5.95524	491	54.9913	6.78564
Q62193	Replication protein A 32 kDa subunit OS=Mus musculus OX=10090 GN=Rpa2 PE=1 SV=1 - [RFA2_MOUSE]	70.6612	38.52	1	7	7	21	0.997406	21	16.744	270	29.6996	6.15088
P37040	NADPH--cytochrome P450 reductase OS=Mus musculus OX=10090 GN=Por PE=1 SV=2 - [NCPR_MOUSE]	70.5875	22.71	1	14	14	33	0.973461	33	7.5914	678	76.9953	5.52881
Q80UM7	Mannosyl-oligosaccharide glucosidase OS=Mus musculus OX=10090 GN=Mogs PE=1 SV=1 - [MOGS_MOUSE]	70.3865	17.39	1	11	11	25	1.04849	25	15.8835	834	91.7744	8.99756
Q921T2	Torsin-1A-interacting protein 1 OS=Mus musculus OX=10090 GN=Tor1aip1 PE=1 SV=3 - [TOIP1_MOUSE]	70.2647	22.18	1	8	8	23	0.9819	23	15.7557	595	66.7405	7.04932
Q62446	Peptidyl-prolyl cis-trans isomerase FKBP3 OS=Mus musculus OX=10090 GN=Fkbp3 PE=1 SV=2 - [FKBP3_MOUSE]	70.2403	50	1	9	9	25	1.08659	25	14.3281	224	25.1323	9.27588
Q9CZY3	Ubiquitin-conjugating enzyme E2 variant 1 OS=Mus musculus OX=10090 GN=Ube2v1 PE=1 SV=1 - [UB2V1_MOUSE]	70.0382	59.18	1	4	8	29	1.02488	11	8.29511	147	16.3442	7.95752
P49710	Hematopoietic lineage cell-specific protein OS=Mus musculus OX=10090 GN=Hcls1 PE=1 SV=2 - [HCLS1_MOUSE]	70.0106	20.58	1	10	10	26	1.07008	26	21.2683	486	54.2072	4.84326
P41241	Tyrosine-protein kinase CSK OS=Mus musculus OX=10090 GN=Csk PE=1 SV=2 - [CSK_MOUSE]	69.9947	27.78	2	10	10	27	0.929133	27	5.46332	450	50.6838	7.06396
Q64674	Spermidine synthase OS=Mus musculus OX=10090 GN=Srm PE=1 SV=1 - [SPEE_MOUSE]	69.9651	45.03	1	11	11	28	1.10544	28	12.6527	302	33.9728	5.50342
P31230	Aminoacyl tRNA synthase complex-interacting multifunctional protein 1 OS=Mus musculus OX=10090 GN=Aimp1 PE=1 SV=2 - [AIMP1_MOUSE]	69.8623	46.45	2	10	11	21	1.02714	20	12.0926	310	33.9759	8.35303
P20108	Thioredoxin-dependent peroxide reductase, mitochondrial OS=Mus musculus OX=10090 GN=Prdx3 PE=1 SV=1 - [PRDX3_MOUSE]	69.7339	36.19	1	7	7	19	0.969336	19	9.29224	257	28.1094	7.57666
Q8K224	RNA cytidine acetyltransferase OS=Mus musculus OX=10090 GN=Nat10 PE=1 SV=1 - [NAT10_MOUSE]	69.4756	14.65	2	11	12	24	1.0121	23	6.59918	1024	115.346	8.32373
O08808	Protein diaphanous homolog 1 OS=Mus musculus OX=10090 GN=Diaph1 PE=1 SV=1 - [DIAP1_MOUSE]	69.2572	12.51	1	15	15	32	1.0084	32	9.79932	1255	139.255	5.56689
Q8C1A5	Thimet oligopeptidase OS=Mus musculus OX=10090 GN=Thop1 PE=1 SV=1 - [THOP1_MOUSE]	69.2392	25.18	1	14	14	33	0.931445	33	5.2966	687	77.9762	6.06201
P70441	Na(+)/H(+) exchange regulatory cofactor NHE-RF1 OS=Mus musculus OX=10090 GN=Slc9a3r1 PE=1 SV=3 - [NHRF1_MOUSE]	68.9737	34.93	1	12	12	33	0.986233	33	12.9723	355	38.5765	5.89697
Q3TWW8	Serine/arginine-rich splicing factor 6 OS=Mus musculus OX=10090 GN=Srsf6 PE=1 SV=1 - [SRSF6_MOUSE]	68.9116	32.45	1	9	12	31	1.13178	23	16.3915	339	39.0021	11.4585
Q8BMJ2	Leucine--tRNA ligase, cytoplasmic OS=Mus musculus OX=10090 GN=Lars1 PE=1 SV=2 - [SYLC_MOUSE]	68.8277	20.03	1	20	20	45	1.03518	43	24.3194	1178	134.106	7.04932
P54103	DnaJ homolog subfamily C member 2 OS=Mus musculus OX=10090 GN=Dnajc2 PE=1 SV=2 - [DNJC2_MOUSE]	68.8002	25.6	1	12	12	28	1.03531	28	13.6422	621	71.6774	8.70459
Q8CIH5	1-phosphatidylinositol 4,5-bisphosphate phosphodiesterase gamma-2 OS=Mus musculus OX=10090 GN=Plcg2 PE=1 SV=1 - [PLCG2_MOUSE]	68.7735	14.15	1	16	16	30	0.975724	29	6.39712	1265	147.498	6.771
Q3UP87	Neutrophil elastase OS=Mus musculus OX=10090 GN=Elane PE=1 SV=1 - [ELNE_MOUSE]	68.7595	40	1	10	10	24	1.03567	24	13.3276	265	28.6297	10.0083
Q9DBR1	5'-3' exoribonuclease 2 OS=Mus musculus OX=10090 GN=Xrn2 PE=1 SV=1 - [XRN2_MOUSE]	68.3443	20.4	1	16	16	38	0.923514	38	12.6778	951	108.618	7.59131
P61290	Proteasome activator complex subunit 3 OS=Mus musculus OX=10090 GN=Psme3 PE=1 SV=1 - [PSME3_MOUSE]	68.2942	39.76	1	9	9	23	0.99094	23	9.87841	254	29.4876	5.94775
Q61335	B-cell receptor-associated protein 31 OS=Mus musculus OX=10090 GN=Bcap31 PE=1 SV=4 - [BAP31_MOUSE]	68.252	34.69	1	9	9	32	1.00906	32	14.3087	245	27.939	8.70459
Q9DBS1	Transmembrane protein 43 OS=Mus musculus OX=10090 GN=Tmem43 PE=1 SV=1 - [TMM43_MOUSE]	67.8019	25.75	1	10	10	25	0.881028	25	8.7544	400	44.7551	7.35693
Q8BJY1	26S proteasome non-ATPase regulatory subunit 5 OS=Mus musculus OX=10090 GN=Psmd5 PE=1 SV=4 - [PSMD5_MOUSE]	67.7698	30.95	1	12	12	22	0.957488	22	6.64839	504	55.9369	5.21143
Q99JI4	26S proteasome non-ATPase regulatory subunit 6 OS=Mus musculus OX=10090 GN=Psmd6 PE=1 SV=1 - [PSMD6_MOUSE]	67.7409	30.59	1	12	12	29	0.967074	29	8.17858	389	45.5072	5.51611
P67984	60S ribosomal protein L22 OS=Mus musculus OX=10090 GN=Rpl22 PE=1 SV=2 - [RL22_MOUSE]	67.7193	55.47	1	5	5	24	1.08399	24	8.37115	128	14.7498	9.18799
Q8C166	Copine-1 OS=Mus musculus OX=10090 GN=Cpne1 PE=1 SV=1 - [CPNE1_MOUSE]	67.5373	23.88	1	9	10	22	0.968559	19	13.9073	536	58.8494	5.65576
P70288	Histone deacetylase 2 OS=Mus musculus OX=10090 GN=Hdac2 PE=1 SV=1 - [HDAC2_MOUSE]	67.4693	30.74	2	6	12	32	1.00166	15	10.4936	488	55.2668	5.90967
Q9D0M3	Cytochrome c1, heme protein, mitochondrial OS=Mus musculus OX=10090 GN=Cyc1 PE=1 SV=1 - [CY1_MOUSE]	67.429	38.77	1	10	10	24	0.98182	24	4.82409	325	35.3049	9.15869
Q8VCW8	Medium-chain acyl-CoA ligase ACSF2, mitochondrial OS=Mus musculus OX=10090 GN=Acsf2 PE=1 SV=1 - [ACSF2_MOUSE]	67.3564	24.88	1	12	12	25	0.892084	25	10.1996	615	67.907	8.17725
P47811	Mitogen-activated protein kinase 14 OS=Mus musculus OX=10090 GN=Mapk14 PE=1 SV=3 - [MK14_MOUSE]	67.2708	38.33	7	9	10	21	1.00657	18	13.4858	360	41.261	5.88428
P10922	Histone H1.0 OS=Mus musculus OX=10090 GN=H1-0 PE=2 SV=4 - [H10_MOUSE]	67.2135	20.62	1	4	4	20	0.541814	20	32.1414	194	20.8482	10.9019
Q8K2T1	NmrA-like family domain-containing protein 1 OS=Mus musculus OX=10090 GN=Nmral1 PE=1 SV=1 - [NMRL1_MOUSE]	67.2056	26.86	1	8	8	21	0.979762	21	15.4518	309	34.3546	6.85889
Q6PE01	U5 small nuclear ribonucleoprotein 40 kDa protein OS=Mus musculus OX=10090 GN=Snrnp40 PE=1 SV=1 - [SNR40_MOUSE]	67.1931	29.61	1	8	8	22	0.9806	22	9.81126	358	39.2507	8.104
P11438	Lysosome-associated membrane glycoprotein 1 OS=Mus musculus OX=10090 GN=Lamp1 PE=1 SV=2 - [LAMP1_MOUSE]	67.0354	17.49	1	6	6	25	0.573981	25	24.9775	406	43.8373	8.39697
P42225	Signal transducer and activator of transcription 1 OS=Mus musculus OX=10090 GN=Stat1 PE=1 SV=1 - [STAT1_MOUSE]	66.9808	21.76	1	13	13	26	0.96095	26	11.5633	749	87.1421	5.57959
P84089	Enhancer of rudimentary homolog OS=Mus musculus OX=10090 GN=Erh PE=1 SV=1 - [ERH_MOUSE]	66.9649	44.23	1	6	6	28	1.04791	28	11.3129	104	12.251	5.92236
P70697	Uroporphyrinogen decarboxylase OS=Mus musculus OX=10090 GN=Urod PE=1 SV=2 - [DCUP_MOUSE]	66.8313	28.34	1	7	7	19	0.937891	19	7.00162	367	40.6659	6.65381
Q60648	Ganglioside GM2 activator OS=Mus musculus OX=10090 GN=Gm2a PE=1 SV=2 - [SAP3_MOUSE]	66.76	32.64	1	7	7	21	0.928951	21	6.4812	193	20.8108	5.89697
P97450	ATP synthase-coupling factor 6, mitochondrial OS=Mus musculus OX=10090 GN=Atp5pf PE=1 SV=1 - [ATP5J_MOUSE]	66.7411	50	1	6	6	27	0.946096	27	19.8535	108	12.4886	9.36377
Q9DCN2	NADH-cytochrome b5 reductase 3 OS=Mus musculus OX=10090 GN=Cyb5r3 PE=1 SV=3 - [NB5R3_MOUSE]	66.567	51.83	1	11	11	19	0.856651	19	18.9047	301	34.1057	8.38232
Q8CI94	Glycogen phosphorylase, brain form OS=Mus musculus OX=10090 GN=Pygb PE=1 SV=3 - [PYGB_MOUSE]	66.5357	18.39	2	9	15	32	0.947193	18	5.90901	843	96.6685	6.72705
Q8VE37	Regulator of chromosome condensation OS=Mus musculus OX=10090 GN=Rcc1 PE=1 SV=1 - [RCC1_MOUSE]	66.4353	28.5	1	8	8	20	0.998135	20	11.2294	421	44.9027	8.104
Q9WV27	Sodium/potassium-transporting ATPase subunit alpha-4 OS=Mus musculus OX=10090 GN=Atp1a4 PE=1 SV=3 - [AT1A4_MOUSE]	66.0336	8.24	1	1	9	30	0.795312	1		1032	114.813	5.70654
Q99KE1	NAD-dependent malic enzyme, mitochondrial OS=Mus musculus OX=10090 GN=Me2 PE=1 SV=1 - [MAOM_MOUSE]	66.0245	31.24	1	12	12	21	0.932102	21	6.22559	589	65.7569	7.60596
Q9CXW3	Calcyclin-binding protein OS=Mus musculus OX=10090 GN=Cacybp PE=1 SV=1 - [CYBP_MOUSE]	66.0136	56.33	1	10	11	25	1.15769	24	11.6115	229	26.4938	7.86963
Q64514	Tripeptidyl-peptidase 2 OS=Mus musculus OX=10090 GN=Tpp2 PE=1 SV=3 - [TPP2_MOUSE]	65.8544	16.09	1	19	19	35	0.963534	35	10.0931	1262	139.791	6.58057
P50396	Rab GDP dissociation inhibitor alpha OS=Mus musculus OX=10090 GN=Gdi1 PE=1 SV=3 - [GDIA_MOUSE]	65.7559	24.16	1	3	9	24	0.966812	5	15.1605	447	50.4891	5.08447
Q99KR7	Peptidyl-prolyl cis-trans isomerase F, mitochondrial OS=Mus musculus OX=10090 GN=Ppif PE=1 SV=1 - [PPIF_MOUSE]	65.678	36.41	1	5	8	27	0.977063	12	1.91455	206	21.723	9.15869
Q9D6J6	NADH dehydrogenase [ubiquinone] flavoprotein 2, mitochondrial OS=Mus musculus OX=10090 GN=Ndufv2 PE=1 SV=2 - [NDUV2_MOUSE]	65.2557	35.89	2	8	8	21	0.909205	21	5.86186	248	27.2679	7.40088
Q61545	RNA-binding protein EWS OS=Mus musculus OX=10090 GN=Ewsr1 PE=1 SV=2 - [EWS_MOUSE]	65.1034	12.67	1	7	7	30	1.02119	30	12.5885	655	68.4198	9.33447
P62843	40S ribosomal protein S15 OS=Mus musculus OX=10090 GN=Rps15 PE=1 SV=2 - [RS15_MOUSE]	64.9527	53.79	1	6	6	27	1.23496	27	6.56531	145	17.0292	10.3892
Q99JX4	Eukaryotic translation initiation factor 3 subunit M OS=Mus musculus OX=10090 GN=Eif3m PE=1 SV=1 - [EIF3M_MOUSE]	64.7129	28.88	1	9	9	22	1.07453	22	9.61884	374	42.4899	5.74463
Q3UZ39	Leucine-rich repeat flightless-interacting protein 1 OS=Mus musculus OX=10090 GN=Lrrfip1 PE=1 SV=2 - [LRRF1_MOUSE]	64.6255	28.4	2	16	16	33	1.01666	33	13.6571	729	79.2012	4.81787
Q9D3D9	ATP synthase subunit delta, mitochondrial OS=Mus musculus OX=10090 GN=Atp5f1d PE=1 SV=1 - [ATPD_MOUSE]	64.2552	41.07	2	4	4	15	0.979474	14	9.57731	168	17.5891	5.08447
P62996	Transformer-2 protein homolog beta OS=Mus musculus OX=10090 GN=Tra2b PE=1 SV=1 - [TRA2B_MOUSE]	64.2327	27.08	1	5	7	29	1.1595	19	18.7842	288	33.6456	11.2534
P46935	E3 ubiquitin-protein ligase NEDD4 OS=Mus musculus OX=10090 GN=Nedd4 PE=1 SV=3 - [NEDD4_MOUSE]	64.1739	15.56	2	11	11	26	0.98759	25	6.64034	887	102.642	5.26221
Q6ZWV7	60S ribosomal protein L35 OS=Mus musculus OX=10090 GN=Rpl35 PE=1 SV=1 - [RL35_MOUSE]	64.1675	30.89	2	4	6	31	1.28993	24	12.6948	123	14.5436	11.0483
A2BH40	AT-rich interactive domain-containing protein 1A OS=Mus musculus OX=10090 GN=Arid1a PE=1 SV=1 - [ARI1A_MOUSE]	64.0155	4.56	1	6	7	21	1.01597	14	9.91636	2283	241.939	6.68311
Q8BH61	Coagulation factor XIII A chain OS=Mus musculus OX=10090 GN=F13a1 PE=1 SV=3 - [F13A_MOUSE]	63.918	18.17	1	11	11	27	1.00031	27	9.72518	732	83.1547	5.92236
E9PV24	Fibrinogen alpha chain OS=Mus musculus OX=10090 GN=Fga PE=1 SV=1 - [FIBA_MOUSE]	63.8999	21.93	1	13	13	29	0.887908	29	16.2131	789	87.3753	6.11279
Q8BTI8	Serine/arginine repetitive matrix protein 2 OS=Mus musculus OX=10090 GN=Srrm2 PE=1 SV=3 - [SRRM2_MOUSE]	63.8313	7.21	1	16	16	38	1.17419	38	13.6632	2703	294.666	12.0298
P68181	cAMP-dependent protein kinase catalytic subunit beta OS=Mus musculus OX=10090 GN=Prkacb PE=1 SV=2 - [KAPCB_MOUSE]	63.7981	36.47	1	4	11	21	0.890645	7	9.36012	351	40.682	8.55811
P54276	DNA mismatch repair protein Msh6 OS=Mus musculus OX=10090 GN=Msh6 PE=1 SV=3 - [MSH6_MOUSE]	63.7972	14.8	1	17	17	29	1.02024	29	13.0695	1358	150.989	6.72705
Q5FWK3	Rho GTPase-activating protein 1 OS=Mus musculus OX=10090 GN=Arhgap1 PE=1 SV=1 - [RHG01_MOUSE]	63.6856	25.74	1	7	8	25	1.15381	14	35.4736	439	50.3791	6.44287
Q3UW53	Protein Niban 1 OS=Mus musculus OX=10090 GN=Niban1 PE=1 SV=2 - [NIBA1_MOUSE]	63.4403	26.67	1	18	18	36	1.01354	31	18.5039	926	102.585	4.77979
Q64521	Glycerol-3-phosphate dehydrogenase, mitochondrial OS=Mus musculus OX=10090 GN=Gpd2 PE=1 SV=2 - [GPDM_MOUSE]	63.2981	17.88	1	11	11	26	0.939219	26	11.5266	727	80.9025	6.60986
Q8JZN5	Complex I assembly factor ACAD9, mitochondrial OS=Mus musculus OX=10090 GN=Acad9 PE=1 SV=2 - [ACAD9_MOUSE]	63.2457	20.8	1	12	12	25	0.902491	25	10.2907	625	68.6787	7.45947
P62858	40S ribosomal protein S28 OS=Mus musculus OX=10090 GN=Rps28 PE=1 SV=1 - [RS28_MOUSE]	63.1949	46.38	1	3	3	24	1.09781	24	15.2679	69	7.8362	10.6968
P70460	Vasodilator-stimulated phosphoprotein OS=Mus musculus OX=10090 GN=Vasp PE=1 SV=4 - [VASP_MOUSE]	63.1875	32	1	9	9	22	0.962434	22	6.85048	375	39.6419	8.52881
P61759	Prefoldin subunit 3 OS=Mus musculus OX=10090 GN=Vbp1 PE=1 SV=2 - [PFD3_MOUSE]	63.1132	52.55	1	10	10	27	1.00944	27	9.18659	196	22.4214	6.27783
P97377	Cyclin-dependent kinase 2 OS=Mus musculus OX=10090 GN=Cdk2 PE=1 SV=2 - [CDK2_MOUSE]	63.1045	28.32	14	6	8	24	0.987179	13	5.22205	346	38.9534	8.54346
Q9JHK5	Pleckstrin OS=Mus musculus OX=10090 GN=Plek PE=1 SV=1 - [PLEK_MOUSE]	63.1026	30.86	1	8	8	17	0.924559	17	7.95663	350	39.8755	8.33838
Q8R326	Paraspeckle component 1 OS=Mus musculus OX=10090 GN=Pspc1 PE=1 SV=1 - [PSPC1_MOUSE]	63.0823	23.33	1	9	11	24	0.916521	18	10.5208	523	58.7213	6.66846
P31725	Protein S100-A9 OS=Mus musculus OX=10090 GN=S100a9 PE=1 SV=3 - [S10A9_MOUSE]	62.7646	46.9	1	8	8	25	1.12032	25	26.3271	113	13.0403	7.1665
Q9ERI2	Ras-related protein Rab-27A OS=Mus musculus OX=10090 GN=Rab27a PE=1 SV=1 - [RB27A_MOUSE]	62.6296	35.75	1	6	8	25	0.88466	18	13.0356	221	25.0013	5.36377
Q8C0C7	Phenylalanine--tRNA ligase alpha subunit OS=Mus musculus OX=10090 GN=Farsa PE=1 SV=1 - [SYFA_MOUSE]	62.6247	27.56	1	11	11	19	0.975839	19	10.7908	508	57.5628	8.27979
Q3UGC7	Eukaryotic translation initiation factor 3 subunit J-A OS=Mus musculus OX=10090 GN=Eif3j1 PE=2 SV=1 - [EI3JA_MOUSE]	62.573	40.61	2	10	10	23	1.03089	23	7.03441	261	29.3256	4.80518
Q571I9	Aldehyde dehydrogenase family 16 member A1 OS=Mus musculus OX=10090 GN=Aldh16a1 PE=1 SV=2 - [A16A1_MOUSE]	62.5264	21.7	1	13	13	26	1.00727	26	13.7343	802	84.7026	6.31592
P35293	Ras-related protein Rab-18 OS=Mus musculus OX=10090 GN=Rab18 PE=1 SV=2 - [RAB18_MOUSE]	62.5002	64.08	1	10	11	23	0.939776	20	13.8272	206	23.0207	5.36377
Q64442	Sorbitol dehydrogenase OS=Mus musculus OX=10090 GN=Sord PE=1 SV=3 - [DHSO_MOUSE]	62.4879	31.93	1	11	11	26	0.917184	26	10.9055	357	38.2247	7.02002
Q62189	U1 small nuclear ribonucleoprotein A OS=Mus musculus OX=10090 GN=Snrpa PE=1 SV=3 - [SNRPA_MOUSE]	62.408	23.69	1	6	8	22	1.16368	15	11.5554	287	31.8145	9.80322
O08528	Hexokinase-2 OS=Mus musculus OX=10090 GN=Hk2 PE=1 SV=1 - [HXK2_MOUSE]	62.3596	15.05	1	8	12	25	0.922867	18	4.7384	917	102.469	6.11279
P50543	Protein S100-A11 OS=Mus musculus OX=10090 GN=S100a11 PE=1 SV=1 - [S10AB_MOUSE]	61.986	46.94	1	5	5	22	0.847307	22	7.4938	98	11.0755	5.45264
Q9WUM3	Coronin-1B OS=Mus musculus OX=10090 GN=Coro1b PE=1 SV=1 - [COR1B_MOUSE]	61.7088	23.97	2	10	11	25	1.01706	19	8.05012	484	53.878	5.78271
Q6P1B1	Xaa-Pro aminopeptidase 1 OS=Mus musculus OX=10090 GN=Xpnpep1 PE=1 SV=1 - [XPP1_MOUSE]	61.3026	24.4	1	13	13	26	0.959464	26	10.7379	623	69.547	5.5415
P17426	AP-2 complex subunit alpha-1 OS=Mus musculus OX=10090 GN=Ap2a1 PE=1 SV=1 - [AP2A1_MOUSE]	61.2874	14.84	1	5	13	31	0.931619	12	8.06632	977	107.596	7.03467
Q922Q1	Mitochondrial amidoxime reducing component 2 OS=Mus musculus OX=10090 GN=Mtarc2 PE=1 SV=1 - [MARC2_MOUSE]	61.2379	41.72	3	15	15	34	0.901303	28	14.3597	338	38.1696	8.67529
Q9CXI5	Mesencephalic astrocyte-derived neurotrophic factor OS=Mus musculus OX=10090 GN=Manf PE=1 SV=1 - [MANF_MOUSE]	61.2209	37.43	1	7	7	21	0.956751	21	8.68312	179	20.3606	8.07471
P51437	Cathelicidin antimicrobial peptide OS=Mus musculus OX=10090 GN=Camp PE=1 SV=2 - [CAMP_MOUSE]	61.1889	44.77	3	4	5	24	0.79699	17	8.59094	172	19.4412	8.67529
P21958	Antigen peptide transporter 1 OS=Mus musculus OX=10090 GN=Tap1 PE=1 SV=3 - [TAP1_MOUSE]	60.4121	17.82	1	9	9	19	0.965722	19	6.72146	724	78.814	8.79248
Q9D051	Pyruvate dehydrogenase E1 component subunit beta, mitochondrial OS=Mus musculus OX=10090 GN=Pdhb PE=1 SV=1 - [ODPB_MOUSE]	60.3967	26.74	1	8	8	19	0.917847	19	10.4792	359	38.912	6.87354
Q9JJA4	Ribosome biogenesis protein WDR12 OS=Mus musculus OX=10090 GN=Wdr12 PE=1 SV=1 - [WDR12_MOUSE]	60.1755	30.26	1	9	9	19	0.916068	19	10.1565	423	47.3166	5.60498
Q9WVE8	Protein kinase C and casein kinase substrate in neurons protein 2 OS=Mus musculus OX=10090 GN=Pacsin2 PE=1 SV=1 - [PACN2_MOUSE]	59.9747	26.13	1	11	14	29	0.949711	23	8.37993	486	55.7982	5.19873
P28656	Nucleosome assembly protein 1-like 1 OS=Mus musculus OX=10090 GN=Nap1l1 PE=1 SV=2 - [NP1L1_MOUSE]	59.9686	25.83	1	7	8	20	1.28301	17	12.3124	391	45.3169	4.4624
O08807	Peroxiredoxin-4 OS=Mus musculus OX=10090 GN=Prdx4 PE=1 SV=1 - [PRDX4_MOUSE]	59.8155	22.26	1	2	4	20	0.88945	5	5.66413	274	31.0331	7.15186
Q9D172	Glutamine amidotransferase-like class 1 domain-containing protein 3A, mitochondrial OS=Mus musculus OX=10090 GN=Gatd3a PE=1 SV=1 - [GAL3A_MOUSE]	59.6632	30.45	1	5	5	13	0.964169	13	9.25093	266	28.0728	8.77783
Q7TQH0	Ataxin-2-like protein OS=Mus musculus OX=10090 GN=Atxn2l PE=1 SV=1 - [ATX2L_MOUSE]	59.6472	11.73	1	11	12	33	1.08328	32	9.069	1049	110.58	8.85107
O35857	Mitochondrial import inner membrane translocase subunit TIM44 OS=Mus musculus OX=10090 GN=Timm44 PE=1 SV=2 - [TIM44_MOUSE]	59.5197	24.56	1	10	10	21	0.9954	21	7.91706	452	51.0593	8.1333
Q8CGK3	Lon protease homolog, mitochondrial OS=Mus musculus OX=10090 GN=Lonp1 PE=1 SV=2 - [LONM_MOUSE]	59.4507	15.81	1	12	12	22	0.919847	22	5.01148	949	105.776	6.56592
P62849	40S ribosomal protein S24 OS=Mus musculus OX=10090 GN=Rps24 PE=1 SV=1 - [RS24_MOUSE]	59.2559	39.1	1	6	6	24	1.50557	24	34.0893	133	15.4134	10.7847
P17427	AP-2 complex subunit alpha-2 OS=Mus musculus OX=10090 GN=Ap2a2 PE=1 SV=2 - [AP2A2_MOUSE]	59.2359	14.29	1	4	12	25	0.878805	6	3.07157	938	103.951	6.93213
Q9Z126	Platelet factor 4 OS=Mus musculus OX=10090 GN=Pf4 PE=1 SV=1 - [PLF4_MOUSE]	59.2206	34.29	1	4	4	19	1.05959	19	20.3071	105	11.2363	9.29053
P14429	H-2 class I histocompatibility antigen, Q7 alpha chain OS=Mus musculus OX=10090 GN=H2-Q7 PE=1 SV=1 - [HA17_MOUSE]	59.2096	24.55	3	3	8	21	0.840082	3	23.8693	334	37.8999	6.29053
Q9WUK2	Eukaryotic translation initiation factor 4H OS=Mus musculus OX=10090 GN=Eif4h PE=1 SV=3 - [IF4H_MOUSE]	59.1714	36.69	1	9	9	25	1.21769	25	19.1414	248	27.3244	7.2251
Q9JMH6	Thioredoxin reductase 1, cytoplasmic OS=Mus musculus OX=10090 GN=Txnrd1 PE=1 SV=3 - [TRXR1_MOUSE]	59.1677	18.43	1	8	9	22	0.955482	19	12.9042	613	67.042	7.44482
P27612	Phospholipase A-2-activating protein OS=Mus musculus OX=10090 GN=Plaa PE=1 SV=4 - [PLAP_MOUSE]	59.0199	19.02	1	13	13	24	1.00534	21	11.5433	794	87.1656	6.13818
P97384	Annexin A11 OS=Mus musculus OX=10090 GN=Anxa11 PE=1 SV=2 - [ANX11_MOUSE]	58.8832	25.65	1	11	12	24	0.879414	22	13.2247	503	54.0448	7.66455
Q62523	Zyxin OS=Mus musculus OX=10090 GN=Zyx PE=1 SV=2 - [ZYX_MOUSE]	58.7944	17.2	1	8	8	24	1.04307	24	20.6716	564	60.5068	6.40479
Q64324	Syntaxin-binding protein 2 OS=Mus musculus OX=10090 GN=Stxbp2 PE=1 SV=1 - [STXB2_MOUSE]	58.7229	25.97	1	12	12	21	0.930475	21	8.25499	593	66.3155	6.7417
O35955	Proteasome subunit beta type-10 OS=Mus musculus OX=10090 GN=Psmb10 PE=1 SV=1 - [PSB10_MOUSE]	58.5658	28.94	1	7	7	25	0.982437	25	7.88557	273	29.045	6.87354
O88544	COP9 signalosome complex subunit 4 OS=Mus musculus OX=10090 GN=Cops4 PE=1 SV=1 - [CSN4_MOUSE]	58.5641	32.27	1	9	9	21	0.944744	21	8.82336	406	46.2557	5.8335
Q5SQX6	Cytoplasmic FMR1-interacting protein 2 OS=Mus musculus OX=10090 GN=Cyfip2 PE=1 SV=2 - [CYFP2_MOUSE]	58.542	13.17	1	6	14	25	0.9615	10	8.55246	1253	145.565	7.04932
P00405	Cytochrome c oxidase subunit 2 OS=Mus musculus OX=10090 GN=Mtco2 PE=1 SV=1 - [COX2_MOUSE]	58.2748	26.43	1	5	5	19	0.970095	19	4.24128	227	25.959	4.729
Q9CWZ3	RNA-binding protein 8A OS=Mus musculus OX=10090 GN=Rbm8a PE=1 SV=4 - [RBM8A_MOUSE]	58.2572	31.61	1	5	5	25	1.04138	25	11.2628	174	19.8767	5.71924
Q9WUP7	Ubiquitin carboxyl-terminal hydrolase isozyme L5 OS=Mus musculus OX=10090 GN=Uchl5 PE=1 SV=2 - [UCHL5_MOUSE]	57.9606	45.59	1	11	11	22	1.01089	22	13.9168	329	37.5931	5.32568
P62900	60S ribosomal protein L31 OS=Mus musculus OX=10090 GN=Rpl31 PE=1 SV=1 - [RL31_MOUSE]	57.8704	41.6	1	7	7	30	1.33518	30	19.3639	125	14.4539	10.5356
Q9ESZ8	General transcription factor II-I OS=Mus musculus OX=10090 GN=Gtf2i PE=1 SV=3 - [GTF2I_MOUSE]	57.8058	14.43	1	13	14	25	0.994751	23	8.90199	998	112.195	6.55127
Q99LE6	ATP-binding cassette sub-family F member 2 OS=Mus musculus OX=10090 GN=Abcf2 PE=1 SV=1 - [ABCF2_MOUSE]	57.792	22.29	1	12	12	23	1.04342	23	11.6502	628	71.7358	7.04932
Q7TNC4	Putative RNA-binding protein Luc7-like 2 OS=Mus musculus OX=10090 GN=Luc7l2 PE=1 SV=1 - [LC7L2_MOUSE]	57.6574	21.43	1	4	8	25	1.3978	16	31.0381	392	46.5547	10.0962
Q9Z0J0	NPC intracellular cholesterol transporter 2 OS=Mus musculus OX=10090 GN=Npc2 PE=1 SV=1 - [NPC2_MOUSE]	57.6025	42.95	1	6	6	21	0.8606	21	7.34558	149	16.4315	7.6792
Q9JJX6	P2X purinoceptor 4 OS=Mus musculus OX=10090 GN=P2rx4 PE=1 SV=1 - [P2RX4_MOUSE]	57.6009	30.41	1	9	9	21	0.826692	21	24.2759	388	43.4098	7.98682
P09671	Superoxide dismutase [Mn], mitochondrial OS=Mus musculus OX=10090 GN=Sod2 PE=1 SV=3 - [SODM_MOUSE]	57.3626	29.73	1	7	7	18	0.882142	18	10.7951	222	24.5875	8.6167
P97742	Carnitine O-palmitoyltransferase 1, liver isoform OS=Mus musculus OX=10090 GN=Cpt1a PE=1 SV=4 - [CPT1A_MOUSE]	57.2447	13.84	1	9	9	26	0.942169	26	7.02255	773	88.1947	8.6167
D3Z7P3	Glutaminase kidney isoform, mitochondrial OS=Mus musculus OX=10090 GN=Gls PE=1 SV=1 - [GLSK_MOUSE]	57.1889	14.69	1	8	8	22	0.91326	22	12.4114	674	73.9162	7.98682
O35593	26S proteasome non-ATPase regulatory subunit 14 OS=Mus musculus OX=10090 GN=Psmd14 PE=1 SV=2 - [PSDE_MOUSE]	57.1345	49.68	1	9	9	19	0.915826	19	11.9881	310	34.5546	6.52197
Q7TMY8	E3 ubiquitin-protein ligase HUWE1 OS=Mus musculus OX=10090 GN=Huwe1 PE=1 SV=5 - [HUWE1_MOUSE]	56.9864	5.14	1	19	19	41	1.02278	41	15.8139	4377	482.332	5.22412
Q99KV1	DnaJ homolog subfamily B member 11 OS=Mus musculus OX=10090 GN=Dnajb11 PE=1 SV=1 - [DJB11_MOUSE]	56.8544	31.56	1	10	10	22	0.969851	22	4.56956	358	40.5297	6.31592
P56395	Cytochrome b5 OS=Mus musculus OX=10090 GN=Cyb5a PE=1 SV=2 - [CYB5_MOUSE]	56.8517	52.24	1	6	6	18	0.918157	18	10.9643	134	15.2315	5.07178
Q99JR1	Sideroflexin-1 OS=Mus musculus OX=10090 GN=Sfxn1 PE=1 SV=3 - [SFXN1_MOUSE]	56.8137	38.82	1	8	9	21	0.947795	15	14.6942	322	35.6263	9.23193
Q6PDI5	Proteasome adapter and scaffold protein ECM29 OS=Mus musculus OX=10090 GN=Ecpas PE=1 SV=3 - [ECM29_MOUSE]	56.5878	11.36	1	16	16	24	1.00545	24	11.2477	1840	203.573	7.06396
P27661	Histone H2AX OS=Mus musculus OX=10090 GN=H2ax PE=1 SV=2 - [H2AX_MOUSE]	56.5836	44.06	1	4	7	25	1.22798	12	21.7697	143	15.1334	10.7407
Q9D0T1	NHP2-like protein 1 OS=Mus musculus OX=10090 GN=Snu13 PE=1 SV=4 - [NH2L1_MOUSE]	56.5502	46.09	1	5	5	19	0.992514	19	7.80057	128	14.1646	8.45557
Q3UHX2	28 kDa heat- and acid-stable phosphoprotein OS=Mus musculus OX=10090 GN=Pdap1 PE=1 SV=1 - [HAP28_MOUSE]	56.3703	32.6	1	7	7	23	1.10295	23	10.6062	181	20.5925	7.38623
Q91YH5	Atlastin-3 OS=Mus musculus OX=10090 GN=Atl3 PE=1 SV=1 - [ATLA3_MOUSE]	56.2529	21.07	2	11	11	22	0.993271	22	14.2845	541	60.5366	6.1001
Q9WTX5	S-phase kinase-associated protein 1 OS=Mus musculus OX=10090 GN=Skp1 PE=1 SV=3 - [SKP1_MOUSE]	55.9106	57.67	1	7	7	21	0.993342	21	5.58349	163	18.6603	4.53857
P08226	Apolipoprotein E OS=Mus musculus OX=10090 GN=Apoe PE=1 SV=2 - [APOE_MOUSE]	55.7198	28.62	1	9	9	28	0.913852	28	32.0777	311	35.8444	5.68115
Q9JII5	DAZ-associated protein 1 OS=Mus musculus OX=10090 GN=Dazap1 PE=1 SV=2 - [DAZP1_MOUSE]	55.5949	21.67	1	6	6	18	0.960505	18	7.84273	406	43.187	8.55811
P62774	Myotrophin OS=Mus musculus OX=10090 GN=Mtpn PE=1 SV=2 - [MTPN_MOUSE]	55.5847	55.93	1	5	5	16	1.01232	16	10.9211	118	12.8526	5.51611
P62307	Small nuclear ribonucleoprotein F OS=Mus musculus OX=10090 GN=Snrpf PE=1 SV=1 - [RUXF_MOUSE]	55.5665	31.4	1	3	3	22	1.00554	22	26.2695	86	9.71878	4.66553
Q5SUA5	Unconventional myosin-Ig OS=Mus musculus OX=10090 GN=Myo1g PE=1 SV=1 - [MYO1G_MOUSE]	55.5554	18.75	1	15	16	31	0.976136	28	18.4623	1024	117.153	8.5874
Q6ZWU9	40S ribosomal protein S27 OS=Mus musculus OX=10090 GN=Rps27 PE=1 SV=3 - [RS27_MOUSE]	55.4924	39.29	1	2	4	20	1.05831	7	9.80767	84	9.45484	9.45166
P62331	ADP-ribosylation factor 6 OS=Mus musculus OX=10090 GN=Arf6 PE=1 SV=2 - [ARF6_MOUSE]	55.4759	53.71	3	6	7	19	1.00931	12	9.15904	175	20.0694	8.95361
Q99JB2	Stomatin-like protein 2, mitochondrial OS=Mus musculus OX=10090 GN=Stoml2 PE=1 SV=1 - [STML2_MOUSE]	55.3976	37.39	1	9	9	22	1.01131	22	11.6469	353	38.3612	8.86572
P62748	Hippocalcin-like protein 1 OS=Mus musculus OX=10090 GN=Hpcal1 PE=1 SV=2 - [HPCL1_MOUSE]	55.3156	46.11	3	8	8	19	0.895918	19	6.68246	193	22.324	5.50342
O88668	Protein CREG1 OS=Mus musculus OX=10090 GN=Creg1 PE=1 SV=1 - [CREG1_MOUSE]	55.2862	34.55	1	6	6	19	0.703426	19	15.223	220	24.4364	6.41748
P53994	Ras-related protein Rab-2A OS=Mus musculus OX=10090 GN=Rab2a PE=1 SV=1 - [RAB2A_MOUSE]	55.2496	51.42	2	10	10	24	0.97055	24	10.7104	212	23.5328	6.53662
Q04750	DNA topoisomerase 1 OS=Mus musculus OX=10090 GN=Top1 PE=1 SV=2 - [TOP1_MOUSE]	55.2072	13.3	1	9	9	20	1.16795	20	19.0533	767	90.8189	9.33447
P54116	Stomatin OS=Mus musculus OX=10090 GN=Stom PE=1 SV=3 - [STOM_MOUSE]	55.1532	42.96	2	8	8	22	0.947554	19	12.8894	284	31.3555	6.93213
Q09014	Neutrophil cytosol factor 1 OS=Mus musculus OX=10090 GN=Ncf1 PE=1 SV=3 - [NCF1_MOUSE]	55.1384	32.31	1	12	12	28	0.98832	28	11.6281	390	44.6389	9.01221
Q8BMF4	Dihydrolipoyllysine-residue acetyltransferase component of pyruvate dehydrogenase complex, mitochondrial OS=Mus musculus OX=10090 GN=Dlat PE=1 SV=2 - [ODP2_MOUSE]	54.9834	18.38	1	10	10	18	0.920261	18	4.918	642	67.8987	8.57275
P11031	Activated RNA polymerase II transcriptional coactivator p15 OS=Mus musculus OX=10090 GN=Sub1 PE=1 SV=3 - [TCP4_MOUSE]	54.9044	48.82	1	6	6	24	1.65689	24	34.6967	127	14.4184	9.59814
P47955	60S acidic ribosomal protein P1 OS=Mus musculus OX=10090 GN=Rplp1 PE=1 SV=1 - [RLA1_MOUSE]	54.7839	57.02	1	3	3	13	1.07438	13	10.8684	114	11.4677	4.32275
Q9Z2I8	Succinate--CoA ligase [GDP-forming] subunit beta, mitochondrial OS=Mus musculus OX=10090 GN=Suclg2 PE=1 SV=3 - [SUCB2_MOUSE]	54.6926	26.1	1	11	11	29	0.99159	29	11.441	433	46.8107	7.02002
Q99KJ8	Dynactin subunit 2 OS=Mus musculus OX=10090 GN=Dctn2 PE=1 SV=3 - [DCTN2_MOUSE]	54.6137	26.62	1	9	9	19	0.983524	19	11.139	402	44.0897	5.26221
Q921H8	3-ketoacyl-CoA thiolase A, peroxisomal OS=Mus musculus OX=10090 GN=Acaa1a PE=1 SV=1 - [THIKA_MOUSE]	54.5251	37.03	2	10	10	17	0.925201	17	4.53802	424	43.9257	8.44092
Q9D0F9	Phosphoglucomutase-1 OS=Mus musculus OX=10090 GN=Pgm1 PE=1 SV=4 - [PGM1_MOUSE]	54.5214	28.29	1	13	13	23	0.911097	23	12.4916	562	61.3796	6.56592
Q01730	Ras suppressor protein 1 OS=Mus musculus OX=10090 GN=Rsu1 PE=1 SV=3 - [RSU1_MOUSE]	54.2654	41.88	1	9	9	32	1.03382	32	13.7284	277	31.5307	8.88037
P27870	Proto-oncogene vav OS=Mus musculus OX=10090 GN=Vav1 PE=1 SV=1 - [VAV_MOUSE]	54.1992	14.67	1	10	12	25	1.04192	21	10.0191	845	98.0739	6.50732
Q64523	Histone H2A type 2-C OS=Mus musculus OX=10090 GN=H2ac20 PE=1 SV=3 - [H2A2C_MOUSE]	54.045	37.21	3	1	5	18	1.95632	2	0.252542	129	13.9798	10.9019
Q9QYA2	Mitochondrial import receptor subunit TOM40 homolog OS=Mus musculus OX=10090 GN=Tomm40 PE=1 SV=3 - [TOM40_MOUSE]	53.8452	40.72	1	9	9	22	0.960625	22	9.58119	361	37.8711	7.73779
P61087	Ubiquitin-conjugating enzyme E2 K OS=Mus musculus OX=10090 GN=Ube2k PE=1 SV=3 - [UBE2K_MOUSE]	53.8064	72.5	1	10	10	19	1.03039	18	14.7566	200	22.3926	5.43994
Q8C147	Dedicator of cytokinesis protein 8 OS=Mus musculus OX=10090 GN=Dock8 PE=1 SV=4 - [DOCK8_MOUSE]	53.771	8.81	2	16	17	26	0.966226	24	8.76977	2100	238.826	6.96143
Q3UYV9	Nuclear cap-binding protein subunit 1 OS=Mus musculus OX=10090 GN=Ncbp1 PE=1 SV=2 - [NCBP1_MOUSE]	53.7361	17.34	1	11	11	24	0.970792	24	8.51954	790	91.8677	6.63916
Q9ERZ0	Hemogen OS=Mus musculus OX=10090 GN=Hemgn PE=1 SV=1 - [HEMGN_MOUSE]	53.6944	22.86	1	9	9	33	1.03749	27	8.96745	503	55.008	4.89404
P24452	Macrophage-capping protein OS=Mus musculus OX=10090 GN=Capg PE=1 SV=2 - [CAPG_MOUSE]	53.6261	34.38	1	9	9	19	0.882276	19	12.6785	352	39.2159	7.1958
Q6PFD9	Nuclear pore complex protein Nup98-Nup96 OS=Mus musculus OX=10090 GN=Nup98 PE=1 SV=2 - [NUP98_MOUSE]	53.497	9.58	3	12	14	23	0.971676	19	5.00365	1816	197.118	6.17627
Q8R5C5	Beta-centractin OS=Mus musculus OX=10090 GN=Actr1b PE=1 SV=1 - [ACTY_MOUSE]	53.4777	35.64	2	3	10	19	0.984113	4	2.62729	376	42.2547	6.40479
Q6PGH1	Protein BUD31 homolog OS=Mus musculus OX=10090 GN=Bud31 PE=1 SV=2 - [BUD31_MOUSE]	53.3533	58.33	1	9	9	22	1.11088	22	20.5577	144	16.9886	8.82178
Q91YR7	Pre-mRNA-processing factor 6 OS=Mus musculus OX=10090 GN=Prpf6 PE=1 SV=1 - [PRP6_MOUSE]	53.2229	14.67	1	13	14	31	1.00738	30	11.1382	941	106.655	8.08936
P24668	Cation-dependent mannose-6-phosphate receptor OS=Mus musculus OX=10090 GN=M6pr PE=1 SV=1 - [MPRD_MOUSE]	53.2172	32.01	1	7	7	20	1.03948	20	15.4272	278	31.1524	5.38916
Q9CT10	Ran-binding protein 3 OS=Mus musculus OX=10090 GN=Ranbp3 PE=1 SV=2 - [RANB3_MOUSE]	53.1082	19.55	1	9	9	21	1.06508	21	15.7874	491	52.5407	5.12256
Q921F4	Heterogeneous nuclear ribonucleoprotein L-like OS=Mus musculus OX=10090 GN=Hnrnpll PE=1 SV=3 - [HNRLL_MOUSE]	53.0413	20.14	1	9	9	20	1.06311	20	6.44076	591	64.0843	5.84619
Q9ES52	Phosphatidylinositol 3,4,5-trisphosphate 5-phosphatase 1 OS=Mus musculus OX=10090 GN=Inpp5d PE=1 SV=2 - [SHIP1_MOUSE]	52.9213	12.17	1	13	13	24	1.04265	24	10.733	1191	133.458	7.79639
Q9D6Y7	Mitochondrial peptide methionine sulfoxide reductase OS=Mus musculus OX=10090 GN=Msra PE=1 SV=1 - [MSRA_MOUSE]	52.9066	47.64	1	9	9	25	0.947849	25	9.09924	233	25.9718	8.41162
P61079	Ubiquitin-conjugating enzyme E2 D3 OS=Mus musculus OX=10090 GN=Ube2d3 PE=1 SV=1 - [UB2D3_MOUSE]	52.8387	40.14	4	4	4	14	1.05519	14	8.56209	147	16.6764	7.79639
O08638	Myosin-11 OS=Mus musculus OX=10090 GN=Myh11 PE=1 SV=1 - [MYH11_MOUSE]	52.8352	4.72	1	1	9	24	1.05632	1		1972	226.888	5.45264
O35459	Delta(3,5)-Delta(2,4)-dienoyl-CoA isomerase, mitochondrial OS=Mus musculus OX=10090 GN=Ech1 PE=1 SV=1 - [ECH1_MOUSE]	52.7933	32.42	1	9	9	23	0.904647	23	13.9721	327	36.0952	7.7085
Q78ZA7	Nucleosome assembly protein 1-like 4 OS=Mus musculus OX=10090 GN=Nap1l4 PE=1 SV=1 - [NP1L4_MOUSE]	52.7043	30.93	1	7	8	18	1.03324	15	22.8755	375	42.6529	4.66553
Q9WUM4	Coronin-1C OS=Mus musculus OX=10090 GN=Coro1c PE=1 SV=2 - [COR1C_MOUSE]	52.6234	21.31	2	10	11	29	1.01915	23	8.62226	474	53.087	7.07861
Q8BIJ6	Isoleucine--tRNA ligase, mitochondrial OS=Mus musculus OX=10090 GN=Iars2 PE=1 SV=1 - [SYIM_MOUSE]	52.5365	13.64	1	10	10	21	0.93278	21	15.7147	1012	112.732	6.81494
O35344	Importin subunit alpha-4 OS=Mus musculus OX=10090 GN=Kpna3 PE=1 SV=1 - [IMA4_MOUSE]	52.5261	19.96	1	5	8	18	0.905118	10	7.49131	521	57.7368	4.94482
Q9CQM9	Glutaredoxin-3 OS=Mus musculus OX=10090 GN=Glrx3 PE=1 SV=1 - [GLRX3_MOUSE]	52.5157	37.39	1	10	10	21	1.1633	20	15.0195	337	37.7544	5.59229
Q9CQW2	ADP-ribosylation factor-like protein 8B OS=Mus musculus OX=10090 GN=Arl8b PE=1 SV=1 - [ARL8B_MOUSE]	52.4851	45.7	1	3	8	14	0.917396	4	0.692688	186	21.5251	8.42627
P84091	AP-2 complex subunit mu OS=Mus musculus OX=10090 GN=Ap2m1 PE=1 SV=1 - [AP2M1_MOUSE]	52.3674	25.06	1	12	12	22	0.935561	22	10.6982	435	49.623	9.53955
P70349	Histidine triad nucleotide-binding protein 1 OS=Mus musculus OX=10090 GN=Hint1 PE=1 SV=3 - [HINT1_MOUSE]	52.3613	73.02	1	5	5	14	0.961437	14	6.39299	126	13.7681	6.87354
Q80X50	Ubiquitin-associated protein 2-like OS=Mus musculus OX=10090 GN=Ubap2l PE=1 SV=1 - [UBP2L_MOUSE]	52.2322	15	1	11	11	26	1.21384	20	19.63	1107	116.728	7.10791
Q99JR8	SWI/SNF-related matrix-associated actin-dependent regulator of chromatin subfamily D member 2 OS=Mus musculus OX=10090 GN=Smarcd2 PE=1 SV=2 - [SMRD2_MOUSE]	51.9261	24.48	2	9	9	18	1.04186	18	14.2439	531	59.0476	9.64209
P49935	Pro-cathepsin H OS=Mus musculus OX=10090 GN=Ctsh PE=1 SV=2 - [CATH_MOUSE]	51.8007	29.73	1	8	8	17	0.852102	17	6.99211	333	37.1461	8.39697
Q6GQT9	Nodal modulator 1 OS=Mus musculus OX=10090 GN=Nomo1 PE=1 SV=1 - [NOMO1_MOUSE]	51.5748	12.6	1	12	12	24	0.918806	24	9.07237	1214	133.336	6.0874
P63168	Dynein light chain 1, cytoplasmic OS=Mus musculus OX=10090 GN=Dynll1 PE=1 SV=1 - [DYL1_MOUSE]	51.3888	44.94	1	2	3	18	1.17568	15	14.5853	89	10.3591	7.40088
P42209	Septin-1 OS=Mus musculus OX=10090 GN=Septin1 PE=1 SV=2 - [SEPT1_MOUSE]	51.3094	25.14	1	8	8	19	0.920218	19	5.86416	366	41.9933	5.8208
Q925I1	ATPase family AAA domain-containing protein 3 OS=Mus musculus OX=10090 GN=Atad3 PE=1 SV=1 - [ATAD3_MOUSE]	51.294	23.69	1	11	11	22	1.02836	22	11.0998	591	66.7006	9.29053
Q8R146	Acylamino-acid-releasing enzyme OS=Mus musculus OX=10090 GN=Apeh PE=1 SV=3 - [APEH_MOUSE]	51.1266	18.17	1	11	11	19	0.989585	19	6.65359	732	81.5286	5.59229
Q9CY64	Biliverdin reductase A OS=Mus musculus OX=10090 GN=Blvra PE=1 SV=1 - [BIEA_MOUSE]	51.114	24.41	1	7	7	18	0.893657	18	5.40381	295	33.5035	7.02002
Q8BSY0	Aspartyl/asparaginyl beta-hydroxylase OS=Mus musculus OX=10090 GN=Asph PE=1 SV=1 - [ASPH_MOUSE]	51.0146	17.68	2	10	10	24	0.94767	20	12.4355	741	82.991	5.08447
P53810	Phosphatidylinositol transfer protein alpha isoform OS=Mus musculus OX=10090 GN=Pitpna PE=1 SV=2 - [PIPNA_MOUSE]	51.0082	39.85	1	9	10	22	0.983935	21	7.57632	271	31.873	6.3667
P31786	Acyl-CoA-binding protein OS=Mus musculus OX=10090 GN=Dbi PE=1 SV=2 - [ACBP_MOUSE]	50.9586	45.98	1	3	3	13	0.978549	13	5.59614	87	9.99414	8.82178
O08547	Vesicle-trafficking protein SEC22b OS=Mus musculus OX=10090 GN=Sec22b PE=1 SV=3 - [SC22B_MOUSE]	50.8458	38.6	1	8	8	21	0.94949	21	7.85354	215	24.7248	8.51416
Q9ESP1	Stromal cell-derived factor 2-like protein 1 OS=Mus musculus OX=10090 GN=Sdf2l1 PE=1 SV=2 - [SDF2L_MOUSE]	50.8134	43.44	1	6	6	19	0.956624	19	17.1525	221	23.6337	7.41553
Q8K0E8	Fibrinogen beta chain OS=Mus musculus OX=10090 GN=Fgb PE=1 SV=1 - [FIBB_MOUSE]	50.7901	34.3	2	14	14	25	0.892765	22	12.1205	481	54.7177	7.07861
Q99J36	THUMP domain-containing protein 1 OS=Mus musculus OX=10090 GN=Thumpd1 PE=1 SV=1 - [THUM1_MOUSE]	50.7489	22.86	1	8	8	20	0.913233	20	8.40049	350	38.8608	6.07471
P00375	Dihydrofolate reductase OS=Mus musculus OX=10090 GN=Dhfr PE=1 SV=3 - [DYR_MOUSE]	50.6885	36.9	1	6	6	21	1.06618	21	12.3092	187	21.5922	8.52881
Q9CR68	Cytochrome b-c1 complex subunit Rieske, mitochondrial OS=Mus musculus OX=10090 GN=Uqcrfs1 PE=1 SV=1 - [UCRI_MOUSE]	50.6413	33.21	1	8	8	17	1.00564	17	21.103	274	29.3492	8.70459
Q99LB2	Dehydrogenase/reductase SDR family member 4 OS=Mus musculus OX=10090 GN=Dhrs4 PE=1 SV=3 - [DHRS4_MOUSE]	50.5674	30.47	1	7	7	17	0.938627	17	6.28598	279	29.8657	9.37842
Q8CGP6	Histone H2A type 1-H OS=Mus musculus OX=10090 GN=H2ac12 PE=1 SV=3 - [H2A1H_MOUSE]	50.3616	38.28	5	2	6	21	2.46617	5	19.1847	128	13.9418	11.0337
Q62186	Translocon-associated protein subunit delta OS=Mus musculus OX=10090 GN=Ssr4 PE=1 SV=1 - [SSRD_MOUSE]	50.1554	40.12	1	6	6	16	1.02546	16	10.496	172	18.9245	5.78271
Q08093	Calponin-2 OS=Mus musculus OX=10090 GN=Cnn2 PE=1 SV=1 - [CNN2_MOUSE]	50.1155	27.21	1	6	8	22	0.892834	18	4.59686	305	33.134	7.62061
Q9R1C7	Pre-mRNA-processing factor 40 homolog A OS=Mus musculus OX=10090 GN=Prpf40a PE=1 SV=1 - [PR40A_MOUSE]	49.9393	12.8	1	10	10	22	1.06232	22	6.64628	953	108.412	7.69385
Q99JT2	Serine/threonine-protein kinase 26 OS=Mus musculus OX=10090 GN=Stk26 PE=1 SV=1 - [STK26_MOUSE]	49.9327	21.88	3	8	8	18	0.956232	18	9.69848	416	46.5847	5.23682
Q9CZW5	Mitochondrial import receptor subunit TOM70 OS=Mus musculus OX=10090 GN=Tomm70 PE=1 SV=2 - [TOM70_MOUSE]	49.8409	15.06	1	9	9	23	0.985323	23	13.4339	611	67.5469	7.53271
Q9JL26	Formin-like protein 1 OS=Mus musculus OX=10090 GN=Fmnl1 PE=1 SV=1 - [FMNL1_MOUSE]	49.7246	16.36	2	16	16	32	0.994309	32	13.6411	1094	121.983	5.8208
Q8BT60	Copine-3 OS=Mus musculus OX=10090 GN=Cpne3 PE=1 SV=2 - [CPNE3_MOUSE]	49.6286	27.2	7	10	12	19	1.01285	15	20.8407	533	59.5469	5.78271
Q9D8I1	Marginal zone B- and B1-cell-specific protein OS=Mus musculus OX=10090 GN=Mzb1 PE=1 SV=2 - [MZB1_MOUSE]	49.5163	39.89	1	5	5	15	0.867909	15	11.0912	188	20.567	6.02393
P61971	Nuclear transport factor 2 OS=Mus musculus OX=10090 GN=Nutf2 PE=1 SV=1 - [NTF2_MOUSE]	49.4988	55.91	2	5	5	16	1.08077	13	8.42476	127	14.469	5.37646
Q62422	Osteoclast-stimulating factor 1 OS=Mus musculus OX=10090 GN=Ostf1 PE=1 SV=2 - [OSTF1_MOUSE]	49.4895	42.79	1	6	6	15	1.03661	15	5.73575	215	23.7679	5.68115
O88487	Cytoplasmic dynein 1 intermediate chain 2 OS=Mus musculus OX=10090 GN=Dync1i2 PE=1 SV=1 - [DC1I2_MOUSE]	49.3775	18.79	1	7	7	16	1.14565	16	16.0757	612	68.3517	5.2876
Q9CQ65	S-methyl-5'-thioadenosine phosphorylase OS=Mus musculus OX=10090 GN=Mtap PE=1 SV=1 - [MTAP_MOUSE]	49.2862	45.23	1	10	10	20	0.95549	20	5.45376	283	31.0417	7.13721
Q9CRB9	MICOS complex subunit Mic19 OS=Mus musculus OX=10090 GN=Chchd3 PE=1 SV=1 - [MIC19_MOUSE]	49.171	26.43	1	7	7	21	1.08052	21	6.27313	227	26.3182	8.36768
Q91VK1	Basic leucine zipper and W2 domain-containing protein 2 OS=Mus musculus OX=10090 GN=Bzw2 PE=1 SV=1 - [BZW2_MOUSE]	49.0055	20.53	1	6	10	21	1.06017	12	11.4262	419	48.0329	6.68311
Q8CCS6	Polyadenylate-binding protein 2 OS=Mus musculus OX=10090 GN=Pabpn1 PE=1 SV=3 - [PABP2_MOUSE]	48.8611	33.77	1	5	5	14	1.02546	14	9.42807	302	32.2768	5.17334
D3YXK2	Scaffold attachment factor B1 OS=Mus musculus OX=10090 GN=Safb PE=1 SV=2 - [SAFB1_MOUSE]	48.6531	15.9	1	9	14	25	1.03867	18	15.7013	937	105.04	5.35107
O88712	C-terminal-binding protein 1 OS=Mus musculus OX=10090 GN=Ctbp1 PE=1 SV=2 - [CTBP1_MOUSE]	48.6497	19.95	2	8	8	16	0.942609	16	6.48629	441	47.7145	6.771
Q9CR62	Mitochondrial 2-oxoglutarate/malate carrier protein OS=Mus musculus OX=10090 GN=Slc25a11 PE=1 SV=3 - [M2OM_MOUSE]	48.4768	38.54	1	10	10	21	0.972547	21	9.77495	314	34.1329	9.93506
P62869	Elongin-B OS=Mus musculus OX=10090 GN=Elob PE=1 SV=1 - [ELOB_MOUSE]	48.4732	58.47	1	6	6	18	1.01306	18	9.06265	118	13.1616	5.0083
Q9JHI5	Isovaleryl-CoA dehydrogenase, mitochondrial OS=Mus musculus OX=10090 GN=Ivd PE=1 SV=1 - [IVD_MOUSE]	48.4092	29.72	1	11	11	20	0.963268	20	7.38778	424	46.2959	8.29443
Q6ZWM4	U6 snRNA-associated Sm-like protein LSm8 OS=Mus musculus OX=10090 GN=Lsm8 PE=1 SV=3 - [LSM8_MOUSE]	48.3524	71.88	1	4	4	12	0.962481	12	10.9566	96	10.3963	4.4751
Q61735	Leukocyte surface antigen CD47 OS=Mus musculus OX=10090 GN=Cd47 PE=1 SV=2 - [CD47_MOUSE]	48.2743	18.48	1	6	6	18	0.908805	18	13.1729	303	33.0758	8.63135
Q6ZWY3	40S ribosomal protein S27-like OS=Mus musculus OX=10090 GN=Rps27l PE=1 SV=3 - [RS27L_MOUSE]	48.2425	38.1	1	1	3	17	1.08894	4	7.16396	84	9.47087	9.45166
Q61550	Double-strand-break repair protein rad21 homolog OS=Mus musculus OX=10090 GN=Rad21 PE=1 SV=3 - [RAD21_MOUSE]	48.2103	13.07	1	7	7	20	1.00786	20	6.96193	635	72.0379	4.64014
P63254	Cysteine-rich protein 1 OS=Mus musculus OX=10090 GN=Crip1 PE=1 SV=2 - [CRIP1_MOUSE]	48.2082	42.86	1	4	5	20	1.11145	18	39.845	77	8.54399	8.57275
Q9QXT0	Protein canopy homolog 2 OS=Mus musculus OX=10090 GN=Cnpy2 PE=1 SV=1 - [CNPY2_MOUSE]	48.0474	40.11	1	6	6	20	1.05808	20	12.8659	182	20.7543	5.07178
Q8CIZ8	von Willebrand factor OS=Mus musculus OX=10090 GN=Vwf PE=1 SV=2 - [VWF_MOUSE]	48.024	9.24	1	20	20	35	0.921998	35	16.0696	2813	309.063	5.50342
O88531	Palmitoyl-protein thioesterase 1 OS=Mus musculus OX=10090 GN=Ppt1 PE=1 SV=2 - [PPT1_MOUSE]	48.004	24.18	1	6	6	16	0.824926	16	6.96889	306	34.4674	8.00146
Q9D855	Cytochrome b-c1 complex subunit 7 OS=Mus musculus OX=10090 GN=Uqcrb PE=1 SV=3 - [QCR7_MOUSE]	47.9496	57.66	1	8	8	24	0.995456	24	10.5195	111	13.519	9.11475
P61082	NEDD8-conjugating enzyme Ubc12 OS=Mus musculus OX=10090 GN=Ube2m PE=1 SV=1 - [UBC12_MOUSE]	47.8792	43.72	1	10	10	23	1.09102	23	16.7724	183	20.8866	7.69385
Q9D1J3	SAP domain-containing ribonucleoprotein OS=Mus musculus OX=10090 GN=Sarnp PE=1 SV=3 - [SARNP_MOUSE]	47.8742	38.1	1	7	7	18	1.11436	18	14.3061	210	23.5183	6.65381
Q9JK81	MYG1 exonuclease OS=Mus musculus OX=10090 GN=Myg1 PE=1 SV=1 - [MYG1_MOUSE]	47.7984	35.79	1	11	11	23	0.991673	23	14.3956	380	42.6956	7.02002
P45878	Peptidyl-prolyl cis-trans isomerase FKBP2 OS=Mus musculus OX=10090 GN=Fkbp2 PE=1 SV=1 - [FKBP2_MOUSE]	47.7541	63.57	1	7	7	18	1.00336	18	10.4159	140	15.3342	8.88037
P01027	Complement C3 OS=Mus musculus OX=10090 GN=C3 PE=1 SV=3 - [CO3_MOUSE]	47.744	9.14	2	14	15	33	0.969303	32	29.5322	1663	186.366	6.72705
O54824	Pro-interleukin-16 OS=Mus musculus OX=10090 GN=Il16 PE=1 SV=3 - [IL16_MOUSE]	47.6562	16.34	1	14	14	23	0.954649	23	10.4198	1322	141.347	7.78174
Q922P9	Putative oxidoreductase GLYR1 OS=Mus musculus OX=10090 GN=Glyr1 PE=1 SV=1 - [GLYR1_MOUSE]	47.629	23.26	1	8	8	16	0.927584	16	9.13107	546	59.6776	9.21729
Q8VEH3	ADP-ribosylation factor-like protein 8A OS=Mus musculus OX=10090 GN=Arl8a PE=1 SV=1 - [ARL8A_MOUSE]	47.5362	48.92	1	2	8	13	0.934578	2	5.24408	186	21.376	7.76709
O55022	Membrane-associated progesterone receptor component 1 OS=Mus musculus OX=10090 GN=Pgrmc1 PE=1 SV=4 - [PGRC1_MOUSE]	47.2286	42.05	1	6	6	22	0.832005	19	15.5955	195	21.6808	4.70361
O55023	Inositol monophosphatase 1 OS=Mus musculus OX=10090 GN=Impa1 PE=1 SV=1 - [IMPA1_MOUSE]	47.1987	30.69	1	7	7	18	0.967909	18	12.6182	277	30.4162	5.18604
Q9ERF3	WD repeat-containing protein 61 OS=Mus musculus OX=10090 GN=Wdr61 PE=1 SV=1 - [WDR61_MOUSE]	47.1197	30.16	1	6	6	15	1.0004	15	8.62111	305	33.7518	5.36377
P42227	Signal transducer and activator of transcription 3 OS=Mus musculus OX=10090 GN=Stat3 PE=1 SV=2 - [STAT3_MOUSE]	46.9251	21.04	2	13	13	23	0.935413	22	15.5484	770	87.9974	6.30322
O55201	Transcription elongation factor SPT5 OS=Mus musculus OX=10090 GN=Supt5h PE=1 SV=1 - [SPT5H_MOUSE]	46.9123	17.19	1	14	14	26	1.04029	26	11.5619	1082	120.589	5.04639
P70429	Ena/VASP-like protein OS=Mus musculus OX=10090 GN=Evl PE=1 SV=2 - [EVL_MOUSE]	46.6502	27.05	1	9	9	21	0.94962	21	25.3482	414	44.3103	8.85107
P30285	Cyclin-dependent kinase 4 OS=Mus musculus OX=10090 GN=Cdk4 PE=1 SV=1 - [CDK4_MOUSE]	46.5977	26.4	13	5	6	18	0.958776	11	3.39229	303	33.7294	6.62451
P61021	Ras-related protein Rab-5B OS=Mus musculus OX=10090 GN=Rab5b PE=1 SV=1 - [RAB5B_MOUSE]	46.4902	41.86	3	4	8	17	0.998149	9	9.56885	215	23.6919	8.1333
P52431	DNA polymerase delta catalytic subunit OS=Mus musculus OX=10090 GN=Pold1 PE=1 SV=2 - [DPOD1_MOUSE]	46.4681	11.22	1	13	13	25	1.05485	25	13.0914	1105	123.712	7.60596
P35279	Ras-related protein Rab-6A OS=Mus musculus OX=10090 GN=Rab6a PE=1 SV=4 - [RAB6A_MOUSE]	46.4483	31.25	10	5	6	21	0.993512	12	8.89743	208	23.5749	5.5415
Q8VCM7	Fibrinogen gamma chain OS=Mus musculus OX=10090 GN=Fgg PE=1 SV=1 - [FIBG_MOUSE]	46.4062	31.42	1	12	12	19	0.874987	19	6.44033	436	49.3598	5.85889
Q6ZQL4	WD repeat-containing protein 43 OS=Mus musculus OX=10090 GN=Wdr43 PE=1 SV=2 - [WDR43_MOUSE]	46.3648	19.65	1	10	10	18	0.936244	18	11.432	677	75.3339	5.37646
Q8R010	Aminoacyl tRNA synthase complex-interacting multifunctional protein 2 OS=Mus musculus OX=10090 GN=Aimp2 PE=1 SV=2 - [AIMP2_MOUSE]	46.2973	22.5	1	6	6	14	1.07947	14	5.67883	320	35.3552	7.82568
O35638	Cohesin subunit SA-2 OS=Mus musculus OX=10090 GN=Stag2 PE=1 SV=3 - [STAG2_MOUSE]	46.2236	8.94	2	8	11	22	1.05137	15	8.41845	1231	141.19	5.42725
Q9D2M8	Ubiquitin-conjugating enzyme E2 variant 2 OS=Mus musculus OX=10090 GN=Ube2v2 PE=1 SV=4 - [UB2V2_MOUSE]	46.1557	39.31	1	1	5	19	0.905907	1		145	16.3562	8.08936
Q91WQ3	Tyrosine--tRNA ligase, cytoplasmic OS=Mus musculus OX=10090 GN=Yars1 PE=1 SV=3 - [SYYC_MOUSE]	46.1221	22.35	1	13	13	25	0.992695	25	9.56291	528	59.0681	7.00537
Q9CPP6	NADH dehydrogenase [ubiquinone] 1 alpha subcomplex subunit 5 OS=Mus musculus OX=10090 GN=Ndufa5 PE=1 SV=3 - [NDUA5_MOUSE]	46.1155	54.31	1	5	5	12	0.972212	12	6.14272	116	13.3512	8.104
P35276	Ras-related protein Rab-3D OS=Mus musculus OX=10090 GN=Rab3d PE=1 SV=1 - [RAB3D_MOUSE]	46.11	25.57	10	3	5	18	1.11038	3	4.91203	219	24.4009	4.93213
Q9WUA3	ATP-dependent 6-phosphofructokinase, platelet type OS=Mus musculus OX=10090 GN=Pfkp PE=1 SV=1 - [PFKAP_MOUSE]	45.996	14.67	1	8	10	23	0.992991	16	10.098	784	85.4003	7.10791
Q8CH18	Cell division cycle and apoptosis regulator protein 1 OS=Mus musculus OX=10090 GN=Ccar1 PE=1 SV=1 - [CCAR1_MOUSE]	45.9418	10.91	1	11	11	25	1.0853	25	17.1407	1146	131.979	5.75732
Q60737	Casein kinase II subunit alpha OS=Mus musculus OX=10090 GN=Csnk2a1 PE=1 SV=2 - [CSK21_MOUSE]	45.9338	29.16	4	8	8	17	0.976719	17	11.2971	391	45.1048	7.73779
Q8BH74	Nuclear pore complex protein Nup107 OS=Mus musculus OX=10090 GN=Nup107 PE=1 SV=1 - [NU107_MOUSE]	45.7718	11.45	1	10	10	24	0.981776	24	13.033	926	106.65	5.42725
E9Q1P8	Interferon regulatory factor 2-binding protein 2 OS=Mus musculus OX=10090 GN=Irf2bp2 PE=1 SV=1 - [I2BP2_MOUSE]	45.6932	18.07	2	7	7	17	1.14411	17	10.2035	570	59.2548	8.68994
P42125	Enoyl-CoA delta isomerase 1, mitochondrial OS=Mus musculus OX=10090 GN=Eci1 PE=1 SV=2 - [ECI1_MOUSE]	45.6038	29.41	1	7	7	18	0.991741	18	5.91036	289	32.2298	8.98291
P62305	Small nuclear ribonucleoprotein E OS=Mus musculus OX=10090 GN=Snrpe PE=1 SV=1 - [RUXE_MOUSE]	45.5956	65.22	1	4	4	14	0.963167	14	8.09123	92	10.7966	9.43701
O08788	Dynactin subunit 1 OS=Mus musculus OX=10090 GN=Dctn1 PE=1 SV=3 - [DCTN1_MOUSE]	45.5438	10.46	2	9	11	28	0.982449	22	10.8896	1281	141.588	5.89697
P46467	Vacuolar protein sorting-associated protein 4B OS=Mus musculus OX=10090 GN=Vps4b PE=1 SV=2 - [VPS4B_MOUSE]	45.4861	31.08	2	8	12	21	0.970771	14	11.3208	444	49.3885	7.10791
Q9QZ88	Vacuolar protein sorting-associated protein 29 OS=Mus musculus OX=10090 GN=Vps29 PE=1 SV=1 - [VPS29_MOUSE]	45.4756	47.8	1	8	8	18	0.98566	18	8.57095	182	20.4827	6.78564
Q9D883	Splicing factor U2AF 35 kDa subunit OS=Mus musculus OX=10090 GN=U2af1 PE=1 SV=4 - [U2AF1_MOUSE]	45.0775	30.96	2	6	6	24	1.41196	24	25.6713	239	27.7974	8.80713
Q8R0G9	Nuclear pore complex protein Nup133 OS=Mus musculus OX=10090 GN=Nup133 PE=1 SV=2 - [NU133_MOUSE]	45.0736	12.81	1	10	10	16	0.959315	16	8.244	1155	128.539	5.19873
Q5SUF2	Luc7-like protein 3 OS=Mus musculus OX=10090 GN=Luc7l3 PE=1 SV=1 - [LC7L3_MOUSE]	45.0404	24.54	1	11	11	22	1.20014	22	19.0398	432	51.4191	9.77393
P35585	AP-1 complex subunit mu-1 OS=Mus musculus OX=10090 GN=Ap1m1 PE=1 SV=3 - [AP1M1_MOUSE]	44.9651	27.19	2	9	9	16	0.970871	16	5.58154	423	48.512	7.29834
P70404	Isocitrate dehydrogenase [NAD] subunit gamma 1, mitochondrial OS=Mus musculus OX=10090 GN=Idh3g PE=1 SV=1 - [IDHG1_MOUSE]	44.9576	25.95	1	8	8	18	0.932286	18	13.3354	393	42.7582	9.01221
Q91V12	Cytosolic acyl coenzyme A thioester hydrolase OS=Mus musculus OX=10090 GN=Acot7 PE=1 SV=2 - [BACH_MOUSE]	44.928	31.76	1	10	10	22	1.28678	22	17.6094	381	42.5097	8.67529
O08583	THO complex subunit 4 OS=Mus musculus OX=10090 GN=Alyref PE=1 SV=3 - [THOC4_MOUSE]	44.8595	35.69	2	6	6	12	1.35831	12	20.8029	255	26.9236	11.1509
Q9Z1B5	Mitotic spindle assembly checkpoint protein MAD2A OS=Mus musculus OX=10090 GN=Mad2l1 PE=1 SV=2 - [MD2L1_MOUSE]	44.8502	35.12	1	7	7	18	1.11239	18	8.98811	205	23.5832	5.19873
P70122	Ribosome maturation protein SBDS OS=Mus musculus OX=10090 GN=Sbds PE=1 SV=4 - [SBDS_MOUSE]	44.6811	34.4	1	8	8	16	0.942181	16	11.512	250	28.7623	8.76318
Q9ERD8	Gamma-parvin OS=Mus musculus OX=10090 GN=Parvg PE=1 SV=2 - [PARVG_MOUSE]	44.6664	31.12	1	8	8	15	0.997603	15	13.8529	331	37.58	5.65576
Q9CY02	Alpha-hemoglobin-stabilizing protein OS=Mus musculus OX=10090 GN=Ahsp PE=1 SV=1 - [AHSP_MOUSE]	44.4012	50	1	5	5	18	1.01381	18	20.6975	102	11.8249	4.7417
Q3TYS2	Cytochrome b-245 chaperone 1 OS=Mus musculus OX=10090 GN=Cybc1 PE=1 SV=2 - [CYBC1_MOUSE]	44.3173	28.34	2	7	7	19	0.975815	19	10.7792	187	20.9079	8.5874
O35887	Calumenin OS=Mus musculus OX=10090 GN=Calu PE=1 SV=1 - [CALU_MOUSE]	44.1637	30.16	1	8	8	20	1.07537	20	11.0932	315	37.0405	4.66553
P22892	AP-1 complex subunit gamma-1 OS=Mus musculus OX=10090 GN=Ap1g1 PE=1 SV=3 - [AP1G1_MOUSE]	44.1555	9.98	1	9	9	19	1.04108	19	12.9018	822	91.2921	6.80029
Q8C129	Leucyl-cystinyl aminopeptidase OS=Mus musculus OX=10090 GN=Lnpep PE=1 SV=1 - [LCAP_MOUSE]	44.109	10.05	2	8	9	20	0.889925	12	9.60927	1025	117.229	5.96045
O70439	Syntaxin-7 OS=Mus musculus OX=10090 GN=Stx7 PE=1 SV=3 - [STX7_MOUSE]	44.0676	34.48	1	7	7	18	0.845226	18	14.8217	261	29.8023	5.78271
Q80WJ7	Protein LYRIC OS=Mus musculus OX=10090 GN=Mtdh PE=1 SV=1 - [LYRIC_MOUSE]	43.934	14.85	1	7	7	19	0.983441	19	7.16429	579	63.8077	9.33447
O55135	Eukaryotic translation initiation factor 6 OS=Mus musculus OX=10090 GN=Eif6 PE=1 SV=2 - [IF6_MOUSE]	43.873	33.47	1	5	5	12	0.923085	12	9.79266	245	26.4942	4.7417
P48025	Tyrosine-protein kinase SYK OS=Mus musculus OX=10090 GN=Syk PE=1 SV=2 - [KSYK_MOUSE]	43.8458	28.78	1	12	12	17	1.05449	17	15.4015	629	71.3308	7.88428
Q9R0U0	Serine/arginine-rich splicing factor 10 OS=Mus musculus OX=10090 GN=Srsf10 PE=1 SV=2 - [SRS10_MOUSE]	43.7865	26.72	1	8	8	19	1.02249	19	12.5443	262	31.2818	11.2681
Q8BGH2	Sorting and assembly machinery component 50 homolog OS=Mus musculus OX=10090 GN=Samm50 PE=1 SV=1 - [SAM50_MOUSE]	43.6725	22.81	1	8	8	14	0.966591	14	4.00098	469	51.8313	6.80029
Q61093	Cytochrome b-245 heavy chain OS=Mus musculus OX=10090 GN=Cybb PE=1 SV=1 - [CY24B_MOUSE]	43.5725	19.65	2	10	10	20	0.824632	20	12.4359	570	65.2623	7.72314
P05132	cAMP-dependent protein kinase catalytic subunit alpha OS=Mus musculus OX=10090 GN=Prkaca PE=1 SV=3 - [KAPCA_MOUSE]	43.5482	23.65	1	1	8	15	0.968368	1		351	40.545	8.79248
O55128	Histone deacetylase complex subunit SAP18 OS=Mus musculus OX=10090 GN=Sap18 PE=1 SV=1 - [SAP18_MOUSE]	43.3446	45.1	1	7	7	18	1.21084	18	23.9606	153	17.584	9.34912
Q8VCT3	Aminopeptidase B OS=Mus musculus OX=10090 GN=Rnpep PE=1 SV=2 - [AMPB_MOUSE]	43.2998	12.31	1	6	6	15	1.06563	15	8.38987	650	72.3701	5.35107
P31996	Macrosialin OS=Mus musculus OX=10090 GN=Cd68 PE=1 SV=1 - [CD68_MOUSE]	43.2723	16.87	1	4	4	16	0.680192	16	14.3056	326	34.7957	8.85107
P48999	Polyunsaturated fatty acid 5-lipoxygenase OS=Mus musculus OX=10090 GN=Alox5 PE=1 SV=3 - [LOX5_MOUSE]	43.2717	11.87	1	7	7	16	1.01102	16	8.59814	674	77.9174	6.17627
Q6WVG3	BTB/POZ domain-containing protein KCTD12 OS=Mus musculus OX=10090 GN=Kctd12 PE=1 SV=1 - [KCD12_MOUSE]	43.2293	27.22	2	9	9	17	1.09915	17	18.6625	327	35.8698	5.80811
Q7TSV4	Phosphoglucomutase-2 OS=Mus musculus OX=10090 GN=Pgm2 PE=1 SV=1 - [PGM2_MOUSE]	43.151	18.23	1	12	12	19	0.901823	19	6.35532	620	68.7043	6.13818
Q9DC69	NADH dehydrogenase [ubiquinone] 1 alpha subcomplex subunit 9, mitochondrial OS=Mus musculus OX=10090 GN=Ndufa9 PE=1 SV=2 - [NDUA9_MOUSE]	43.1073	29.18	1	10	10	19	0.911758	19	12.7332	377	42.4984	9.74463
O35855	Branched-chain-amino-acid aminotransferase, mitochondrial OS=Mus musculus OX=10090 GN=Bcat2 PE=1 SV=2 - [BCAT2_MOUSE]	43.0474	17.56	1	6	6	17	0.926742	17	6.2405	393	44.0988	8.29443
O70325	Phospholipid hydroperoxide glutathione peroxidase OS=Mus musculus OX=10090 GN=Gpx4 PE=1 SV=4 - [GPX4_MOUSE]	42.9991	42.64	1	8	8	19	1.02851	19	8.17309	197	22.2149	8.45557
Q9CY50	Translocon-associated protein subunit alpha OS=Mus musculus OX=10090 GN=Ssr1 PE=1 SV=1 - [SSRA_MOUSE]	42.9872	11.89	1	3	3	14	0.978735	14	9.06034	286	32.0451	4.44971
Q6ZQ08	CCR4-NOT transcription complex subunit 1 OS=Mus musculus OX=10090 GN=Cnot1 PE=1 SV=2 - [CNOT1_MOUSE]	42.9447	5.85	1	12	12	25	1.05445	25	12.4394	2375	266.637	7.10791
Q9JKV1	Proteasomal ubiquitin receptor ADRM1 OS=Mus musculus OX=10090 GN=Adrm1 PE=1 SV=2 - [ADRM1_MOUSE]	42.8883	20.88	1	9	9	24	1.29217	24	31.3687	407	42.0337	5.07178
Q9CPQ1	Cytochrome c oxidase subunit 6C OS=Mus musculus OX=10090 GN=Cox6c PE=1 SV=3 - [COX6C_MOUSE]	42.7202	46.05	1	5	5	19	1.03144	19	4.14791	76	8.46351	10.1401
Q9QY76	Vesicle-associated membrane protein-associated protein B OS=Mus musculus OX=10090 GN=Vapb PE=1 SV=3 - [VAPB_MOUSE]	42.6914	27.16	1	4	6	16	1.06832	11	19.1738	243	26.929	7.78174
Q60692	Proteasome subunit beta type-6 OS=Mus musculus OX=10090 GN=Psmb6 PE=1 SV=3 - [PSB6_MOUSE]	42.6486	21.85	1	5	5	14	1.04566	14	8.04755	238	25.3625	5.10986
O88783	Coagulation factor V OS=Mus musculus OX=10090 GN=F5 PE=1 SV=1 - [FA5_MOUSE]	42.5488	4.17	1	8	8	18	0.74363	18	14.9829	2183	247.076	6.04932
Q3TLH4	Protein PRRC2C OS=Mus musculus OX=10090 GN=Prrc2c PE=1 SV=3 - [PRC2C_MOUSE]	42.528	4.67	1	10	12	31	1.14551	25	22.7288	2846	310.703	9.1001
Q6NV83	U2 snRNP-associated SURP motif-containing protein OS=Mus musculus OX=10090 GN=U2surp PE=1 SV=3 - [SR140_MOUSE]	42.4519	16.23	3	12	14	33	1.03851	30	15.7113	1029	118.188	8.47021
Q9QYC0	Alpha-adducin OS=Mus musculus OX=10090 GN=Add1 PE=1 SV=2 - [ADDA_MOUSE]	42.4291	13.88	2	9	9	26	0.960595	23	10.5571	735	80.5963	5.89697
O54941	SWI/SNF-related matrix-associated actin-dependent regulator of chromatin subfamily E member 1 OS=Mus musculus OX=10090 GN=Smarce1 PE=1 SV=1 - [SMCE1_MOUSE]	42.4225	29.93	1	10	11	19	1.10366	18	19.0424	411	46.6096	4.88135
Q810A7	ATP-dependent RNA helicase DDX42 OS=Mus musculus OX=10090 GN=Ddx42 PE=1 SV=3 - [DDX42_MOUSE]	42.2545	15.39	1	10	10	18	0.953947	18	12.4111	929	101.902	6.97607
P67871	Casein kinase II subunit beta OS=Mus musculus OX=10090 GN=Csnk2b PE=1 SV=1 - [CSK2B_MOUSE]	42.2362	33.49	1	7	7	16	0.993523	16	13.0517	215	24.926	5.5542
Q9CY27	Very-long-chain enoyl-CoA reductase OS=Mus musculus OX=10090 GN=Tecr PE=1 SV=1 - [TECR_MOUSE]	42.2259	20.45	1	7	7	19	0.975705	19	11.4764	308	36.0668	9.5542
Q9WV80	Sorting nexin-1 OS=Mus musculus OX=10090 GN=Snx1 PE=1 SV=1 - [SNX1_MOUSE]	42.2238	17.24	1	6	9	16	0.995631	10	9.82051	522	58.9156	5.22412
Q9D1M0	Protein SEC13 homolog OS=Mus musculus OX=10090 GN=Sec13 PE=1 SV=3 - [SEC13_MOUSE]	42.1232	29.19	1	8	8	19	1.05914	19	12.7519	322	35.5431	5.37646
O35326	Serine/arginine-rich splicing factor 5 OS=Mus musculus OX=10090 GN=Srsf5 PE=1 SV=2 - [SRSF5_MOUSE]	42.0918	29	2	9	10	25	1.24702	20	30.234	269	30.8731	11.561
Q02013	Aquaporin-1 OS=Mus musculus OX=10090 GN=Aqp1 PE=1 SV=3 - [AQP1_MOUSE]	41.9537	17.1	1	4	4	14	0.849428	14	5.34241	269	28.7752	7.43018
Q99LB6	Methionine adenosyltransferase 2 subunit beta OS=Mus musculus OX=10090 GN=Mat2b PE=1 SV=1 - [MAT2B_MOUSE]	41.9269	25.15	1	7	7	15	1.05409	15	15.6615	334	37.369	6.94678
P18181	CD48 antigen OS=Mus musculus OX=10090 GN=Cd48 PE=1 SV=1 - [CD48_MOUSE]	41.9029	27.08	1	6	6	15	1.05804	15	9.13852	240	27.366	7.69385
B2RPV6	Multimerin-1 OS=Mus musculus OX=10090 GN=Mmrn1 PE=1 SV=2 - [MMRN1_MOUSE]	41.8757	8.93	1	8	8	15	1.02144	15	14.4337	1210	136.02	7.7085
Q924C1	Exportin-5 OS=Mus musculus OX=10090 GN=Xpo5 PE=1 SV=1 - [XPO5_MOUSE]	41.6862	16.11	1	16	16	31	1.07878	31	10.5552	1204	136.883	5.8208
P24063	Integrin alpha-L OS=Mus musculus OX=10090 GN=Itgal PE=1 SV=2 - [ITAL_MOUSE]	41.6491	12.64	1	11	12	21	0.982477	20	14.2387	1163	128.247	6.11279
Q80UP5	Ankyrin repeat domain-containing protein 13A OS=Mus musculus OX=10090 GN=Ankrd13a PE=1 SV=2 - [AN13A_MOUSE]	41.5664	19.9	2	10	10	18	1.00433	18	10.7484	588	67.1355	5.08447
Q99ME9	Nucleolar GTP-binding protein 1 OS=Mus musculus OX=10090 GN=Gtpbp4 PE=1 SV=3 - [NOG1_MOUSE]	41.5462	12.78	1	7	7	14	0.978862	14	6.20817	634	74.0659	9.5249
P50431	Serine hydroxymethyltransferase, cytosolic OS=Mus musculus OX=10090 GN=Shmt1 PE=1 SV=3 - [GLYC_MOUSE]	41.5355	18.62	1	8	9	20	0.99417	14	9.06048	478	52.5675	6.94678
Q8BMJ3	Eukaryotic translation initiation factor 1A, X-chromosomal OS=Mus musculus OX=10090 GN=Eif1ax PE=2 SV=3 - [IF1AX_MOUSE]	41.5144	40.28	3	2	6	16	1.19475	3	2.11819	144	16.4502	5.23682
P97352	Protein S100-A13 OS=Mus musculus OX=10090 GN=S100a13 PE=1 SV=1 - [S10AD_MOUSE]	41.4719	47.96	1	5	5	13	0.957738	13	6.85823	98	11.1509	6.12549
Q9D8V7	Signal peptidase complex catalytic subunit SEC11C OS=Mus musculus OX=10090 GN=Sec11c PE=1 SV=3 - [SC11C_MOUSE]	41.4484	28.65	1	5	5	16	0.954457	16	11.4438	192	21.6465	9.23193
Q99LP6	GrpE protein homolog 1, mitochondrial OS=Mus musculus OX=10090 GN=Grpel1 PE=1 SV=1 - [GRPE1_MOUSE]	41.4418	57.14	1	12	12	17	1.02257	17	14.3747	217	24.2919	8.38232
Q9WU28	Prefoldin subunit 5 OS=Mus musculus OX=10090 GN=Pfdn5 PE=1 SV=1 - [PFD5_MOUSE]	41.3971	53.25	1	6	6	14	0.988612	14	9.91747	154	17.345	6.32861
Q80TY0	Formin-binding protein 1 OS=Mus musculus OX=10090 GN=Fnbp1 PE=1 SV=2 - [FNBP1_MOUSE]	41.3734	18.02	1	10	10	19	0.942755	19	20.7346	616	71.2995	5.66846
Q63850	Nuclear pore glycoprotein p62 OS=Mus musculus OX=10090 GN=Nup62 PE=1 SV=2 - [NUP62_MOUSE]	41.3568	14.64	1	6	6	13	0.989083	13	4.68615	526	53.2224	5.31299
P56135	ATP synthase subunit f, mitochondrial OS=Mus musculus OX=10090 GN=Atp5mf PE=1 SV=3 - [ATPK_MOUSE]	41.2479	32.95	1	3	3	13	1.0035	13	9.68018	88	10.3374	9.94971
Q9Z0W3	Nuclear pore complex protein Nup160 OS=Mus musculus OX=10090 GN=Nup160 PE=1 SV=2 - [NU160_MOUSE]	41.2166	6.21	1	7	7	17	1.02144	17	17.8887	1402	158.13	5.51611
P47857	ATP-dependent 6-phosphofructokinase, muscle type OS=Mus musculus OX=10090 GN=Pfkm PE=1 SV=3 - [PFKAM_MOUSE]	41.1416	11.03	2	4	8	18	0.912681	6	15.8251	780	85.2146	8.00146
P17047	Lysosome-associated membrane glycoprotein 2 OS=Mus musculus OX=10090 GN=Lamp2 PE=1 SV=2 - [LAMP2_MOUSE]	41.1335	13.49	1	6	6	18	0.833258	17	7.67491	415	45.652	7.38623
Q920E5	Farnesyl pyrophosphate synthase OS=Mus musculus OX=10090 GN=Fdps PE=1 SV=1 - [FPPS_MOUSE]	40.9822	22.95	1	8	8	21	1.12052	21	8.75366	353	40.5557	5.65576
P23475	X-ray repair cross-complementing protein 6 OS=Mus musculus OX=10090 GN=Xrcc6 PE=1 SV=5 - [XRCC6_MOUSE]	40.9239	12.66	2	8	8	16	0.904491	16	5.68547	608	69.4409	6.78564
Q9D8U8	Sorting nexin-5 OS=Mus musculus OX=10090 GN=Snx5 PE=1 SV=1 - [SNX5_MOUSE]	40.8345	20.79	1	6	7	15	0.96456	11	12.0945	404	46.7681	6.62451
Q8C0M9	Isoaspartyl peptidase/L-asparaginase OS=Mus musculus OX=10090 GN=Asrgl1 PE=1 SV=1 - [ASGL1_MOUSE]	40.7193	33.44	1	10	10	16	0.926611	16	6.86903	326	33.9284	7.6499
P62315	Small nuclear ribonucleoprotein Sm D1 OS=Mus musculus OX=10090 GN=Snrpd1 PE=1 SV=1 - [SMD1_MOUSE]	40.7	36.97	1	3	3	9	1.12213	9	11.8489	119	13.2734	11.561
P01887	Beta-2-microglobulin OS=Mus musculus OX=10090 GN=B2m PE=1 SV=2 - [B2MG_MOUSE]	40.6505	42.02	1	4	4	16	1.09933	16	10.3846	119	13.7699	8.44092
Q6ZWY8	Thymosin beta-10 OS=Mus musculus OX=10090 GN=Tmsb10 PE=1 SV=3 - [TYB10_MOUSE]	40.5895	45.45	1	2	4	17	1.62899	5	2.60995	44	5.02255	5.36377
Q9Z2I0	Mitochondrial proton/calcium exchanger protein OS=Mus musculus OX=10090 GN=Letm1 PE=1 SV=1 - [LETM1_MOUSE]	40.5774	14.63	1	7	8	18	1.03508	17	15.3084	738	82.9369	6.52197
Q9QUH0	Glutaredoxin-1 OS=Mus musculus OX=10090 GN=Glrx PE=1 SV=3 - [GLRX1_MOUSE]	40.4348	17.76	1	3	3	15	0.887881	15	8.55698	107	11.8631	8.36768
P14576	Signal recognition particle 54 kDa protein OS=Mus musculus OX=10090 GN=Srp54 PE=1 SV=2 - [SRP54_MOUSE]	40.3849	25	1	10	10	21	1.02485	21	15.8319	504	55.6843	8.74854
Q9CW46	Ribonucleoprotein PTB-binding 1 OS=Mus musculus OX=10090 GN=Raver1 PE=1 SV=2 - [RAVR1_MOUSE]	40.2993	13.64	1	7	7	12	0.934603	12	10.0006	748	79.3328	8.71924
Q9CX34	Protein SGT1 homolog OS=Mus musculus OX=10090 GN=Sugt1 PE=1 SV=3 - [SGT1_MOUSE]	40.284	34.52	1	9	9	18	1.02862	18	4.98119	336	38.135	5.45264
P62075	Mitochondrial import inner membrane translocase subunit Tim13 OS=Mus musculus OX=10090 GN=Timm13 PE=1 SV=1 - [TIM13_MOUSE]	40.2649	52.63	1	4	4	13	0.959148	13	10.7243	95	10.4509	8.17725
Q9CQ92	Mitochondrial fission 1 protein OS=Mus musculus OX=10090 GN=Fis1 PE=1 SV=1 - [FIS1_MOUSE]	40.2446	32.24	1	5	5	13	1.0372	13	2.83561	152	16.998	8.52881
O70503	Very-long-chain 3-oxoacyl-CoA reductase OS=Mus musculus OX=10090 GN=Hsd17b12 PE=1 SV=1 - [DHB12_MOUSE]	40.2098	20.19	1	6	6	13	0.928378	13	12.5878	312	34.7194	9.5249
Q9Z2L7	Cytokine receptor-like factor 3 OS=Mus musculus OX=10090 GN=Crlf3 PE=1 SV=1 - [CRLF3_MOUSE]	40.1915	15.84	1	7	7	17	1.07793	17	12.0121	442	49.5278	5.03369
Q61024	Asparagine synthetase [glutamine-hydrolyzing] OS=Mus musculus OX=10090 GN=Asns PE=1 SV=3 - [ASNS_MOUSE]	40.1545	16.22	2	9	9	18	0.969427	18	9.41138	561	64.2415	6.58057
P04919	Band 3 anion transport protein OS=Mus musculus OX=10090 GN=Slc4a1 PE=1 SV=1 - [B3AT_MOUSE]	40.1373	10.33	1	8	8	15	0.737968	15	17.9768	929	103.07	5.45264
Q9CXT8	Mitochondrial-processing peptidase subunit beta OS=Mus musculus OX=10090 GN=Pmpcb PE=1 SV=1 - [MPPB_MOUSE]	40.0398	20.04	1	7	8	15	0.983485	12	7.4158	489	54.5797	6.99072
Q9D7N9	Adipocyte plasma membrane-associated protein OS=Mus musculus OX=10090 GN=Apmap PE=1 SV=1 - [APMAP_MOUSE]	40.034	30.12	1	10	10	17	0.871687	17	9.20886	415	46.4047	6.31592
Q99LC3	NADH dehydrogenase [ubiquinone] 1 alpha subcomplex subunit 10, mitochondrial OS=Mus musculus OX=10090 GN=Ndufa10 PE=1 SV=1 - [NDUAA_MOUSE]	39.9597	31.83	1	8	8	15	1.00087	15	10.4473	355	40.5777	7.78174
P83882	60S ribosomal protein L36a OS=Mus musculus OX=10090 GN=Rpl36a PE=3 SV=2 - [RL36A_MOUSE]	39.8705	26.42	1	5	5	18	1.77644	18	13.1483	106	12.4328	10.5796
Q8R2Y8	Peptidyl-tRNA hydrolase 2, mitochondrial OS=Mus musculus OX=10090 GN=Ptrh2 PE=1 SV=1 - [PTH2_MOUSE]	39.6432	53.04	1	7	7	12	0.997031	12	6.39953	181	19.514	7.41553
Q9DC61	Mitochondrial-processing peptidase subunit alpha OS=Mus musculus OX=10090 GN=Pmpca PE=1 SV=1 - [MPPA_MOUSE]	39.5043	18.32	1	9	9	17	1.0108	17	21.0733	524	58.2416	6.82959
Q9CQT1	Methylthioribose-1-phosphate isomerase OS=Mus musculus OX=10090 GN=Mri1 PE=1 SV=1 - [MTNA_MOUSE]	39.4761	19.78	1	6	6	15	1.07754	15	11.0703	369	39.3864	5.90967
Q7TSI3	Serine/threonine-protein phosphatase 6 regulatory subunit 1 OS=Mus musculus OX=10090 GN=Ppp6r1 PE=1 SV=1 - [PP6R1_MOUSE]	39.4631	8.41	1	5	5	14	1.15351	14	14.7442	856	94.4684	4.64014
P56812	Programmed cell death protein 5 OS=Mus musculus OX=10090 GN=Pdcd5 PE=1 SV=3 - [PDCD5_MOUSE]	39.4625	53.17	1	6	6	14	1.04021	14	10.6539	126	14.2663	5.68115
O09172	Glutamate--cysteine ligase regulatory subunit OS=Mus musculus OX=10090 GN=Gclm PE=1 SV=1 - [GSH0_MOUSE]	39.395	35.77	1	8	8	15	1.04724	15	8.01148	274	30.5155	5.51611
P41216	Long-chain-fatty-acid--CoA ligase 1 OS=Mus musculus OX=10090 GN=Acsl1 PE=1 SV=2 - [ACSL1_MOUSE]	39.355	16.02	2	7	9	18	0.917774	11	11.2837	699	77.9014	7.15186
Q9CWK8	Sorting nexin-2 OS=Mus musculus OX=10090 GN=Snx2 PE=1 SV=2 - [SNX2_MOUSE]	39.3444	16.76	1	7	9	17	1.02071	13	9.42488	519	58.4348	5.12256
Q9WVK4	EH domain-containing protein 1 OS=Mus musculus OX=10090 GN=Ehd1 PE=1 SV=1 - [EHD1_MOUSE]	39.3365	20.79	3	7	9	16	0.892533	14	10.752	534	60.5646	6.82959
Q9QYI3	DnaJ homolog subfamily C member 7 OS=Mus musculus OX=10090 GN=Dnajc7 PE=1 SV=2 - [DNJC7_MOUSE]	39.2961	19.43	2	9	9	17	1.02112	17	12.5685	494	56.4396	6.49365
Q6PGB6	N-alpha-acetyltransferase 50 OS=Mus musculus OX=10090 GN=Naa50 PE=1 SV=1 - [NAA50_MOUSE]	39.227	31.95	1	6	6	16	1.00218	16	15.8533	169	19.402	8.80713
Q9Z315	U4/U6.U5 tri-snRNP-associated protein 1 OS=Mus musculus OX=10090 GN=Sart1 PE=1 SV=1 - [SNUT1_MOUSE]	39.1817	16.87	4	11	12	25	1.03518	22	15.2429	806	90.8304	5.8208
Q8VE97	Serine/arginine-rich splicing factor 4 OS=Mus musculus OX=10090 GN=Srsf4 PE=2 SV=1 - [SRSF4_MOUSE]	39.1474	14.72	1	5	8	17	1.38204	9	5.43458	489	55.9468	11.3999
O35226	26S proteasome non-ATPase regulatory subunit 4 OS=Mus musculus OX=10090 GN=Psmd4 PE=1 SV=1 - [PSMD4_MOUSE]	39.1338	29.79	1	7	7	14	1.01818	14	7.25264	376	40.6782	4.79248
Q9EQ61	Pescadillo homolog OS=Mus musculus OX=10090 GN=Pes1 PE=1 SV=1 - [PESC_MOUSE]	39.0834	18.66	1	7	8	14	1.01192	12	3.93673	584	67.753	6.84424
P16110	Galectin-3 OS=Mus musculus OX=10090 GN=Lgals3 PE=1 SV=3 - [LEG3_MOUSE]	39.025	26.52	1	6	6	15	0.892886	15	12.1562	264	27.4975	8.38232
P16125	L-lactate dehydrogenase B chain OS=Mus musculus OX=10090 GN=Ldhb PE=1 SV=2 - [LDHB_MOUSE]	39.0221	13.17	1	2	4	14	0.778293	4	0.38473	334	36.549	6.04932
Q06185	ATP synthase subunit e, mitochondrial OS=Mus musculus OX=10090 GN=Atp5me PE=1 SV=2 - [ATP5I_MOUSE]	39.0077	53.52	1	4	4	13	0.97779	13	12.4645	71	8.23047	9.34912
Q60872	Eukaryotic translation initiation factor 1A OS=Mus musculus OX=10090 GN=Eif1a PE=2 SV=3 - [IF1A_MOUSE]	38.7764	33.33	3	1	5	15	1.12998	2	5.0931	144	16.4922	5.23682
Q9DCJ9	N-acetylneuraminate lyase OS=Mus musculus OX=10090 GN=Npl PE=1 SV=1 - [NPL_MOUSE]	38.7364	28.44	1	7	7	14	0.920762	14	6.22501	320	35.1083	8.03076
Q791V5	Mitochondrial carrier homolog 2 OS=Mus musculus OX=10090 GN=Mtch2 PE=1 SV=1 - [MTCH2_MOUSE]	38.7221	21.45	1	5	5	10	0.932539	10	8.6097	303	33.477	8.25049
O35343	Importin subunit alpha-3 OS=Mus musculus OX=10090 GN=Kpna4 PE=1 SV=1 - [IMA3_MOUSE]	38.6907	13.82	1	3	6	13	1.08753	5	2.08387	521	57.8867	4.94482
Q3TIV5	Zinc finger CCCH domain-containing protein 15 OS=Mus musculus OX=10090 GN=Zc3h15 PE=1 SV=2 - [ZC3HF_MOUSE]	38.6825	20.19	1	7	7	14	1.13132	14	14.2836	426	48.2974	5.30029
Q8R003	Muscleblind-like protein 3 OS=Mus musculus OX=10090 GN=Mbnl3 PE=2 SV=1 - [MBNL3_MOUSE]	38.5149	11.99	1	1	5	14	0.913742	1		342	37.5456	8.86572
P0C0S6	Histone H2A.Z OS=Mus musculus OX=10090 GN=H2az1 PE=1 SV=2 - [H2AZ_MOUSE]	38.473	31.25	2	2	4	13	0.956516	5	8.19162	128	13.5446	10.5796
Q3TW96	UDP-N-acetylhexosamine pyrophosphorylase-like protein 1 OS=Mus musculus OX=10090 GN=Uap1l1 PE=1 SV=1 - [UAP1L_MOUSE]	38.4279	18.74	1	7	8	17	0.961869	16	11.9583	507	56.5777	5.42725
O35691	Pinin OS=Mus musculus OX=10090 GN=Pnn PE=1 SV=4 - [PININ_MOUSE]	38.4137	8.55	1	7	7	15	1.21462	15	14.2961	725	82.3864	7.00537
P35922	Synaptic functional regulator FMR1 OS=Mus musculus OX=10090 GN=Fmr1 PE=1 SV=1 - [FMR1_MOUSE]	38.3928	10.1	2	4	6	17	1.0618	8	3.76503	614	68.9469	7.62061
Q9D1J1	Adaptin ear-binding coat-associated protein 2 OS=Mus musculus OX=10090 GN=Necap2 PE=1 SV=1 - [NECP2_MOUSE]	38.3603	40.98	1	7	8	19	1.01323	16	10.6609	266	28.5804	7.94287
Q64378	Peptidyl-prolyl cis-trans isomerase FKBP5 OS=Mus musculus OX=10090 GN=Fkbp5 PE=1 SV=1 - [FKBP5_MOUSE]	38.3463	20.61	1	8	8	17	0.940657	17	10.4651	456	50.9336	7.79639
Q9CYA0	Protein disulfide isomerase Creld2 OS=Mus musculus OX=10090 GN=Creld2 PE=1 SV=1 - [CREL2_MOUSE]	38.2677	18	1	6	6	17	1.00573	17	14.99	350	38.1938	4.57666
C0HKG6	Ribonuclease T2-B OS=Mus musculus OX=10090 GN=Rnaset2b PE=1 SV=1 - [RNT2B_MOUSE]	38.1311	24.32	1	5	5	14	0.968124	14	9.94697	259	29.5895	6.3667
Q6P5D8	Structural maintenance of chromosomes flexible hinge domain-containing protein 1 OS=Mus musculus OX=10090 GN=Smchd1 PE=1 SV=2 - [SMHD1_MOUSE]	38.108	7.32	1	14	14	25	1.06545	23	15.8412	2007	225.506	7.23975
Q8BHG1	Nardilysin OS=Mus musculus OX=10090 GN=Nrdc PE=1 SV=1 - [NRDC_MOUSE]	38.0134	7.67	1	8	8	19	0.973303	19	8.26023	1161	132.808	4.86865
Q8R1V4	Transmembrane emp24 domain-containing protein 4 OS=Mus musculus OX=10090 GN=Tmed4 PE=1 SV=1 - [TMED4_MOUSE]	37.9856	31.72	1	3	7	18	0.98011	3	17.9853	227	26.0054	8.17725
Q99P91	Transmembrane glycoprotein NMB OS=Mus musculus OX=10090 GN=Gpnmb PE=1 SV=2 - [GPNMB_MOUSE]	37.9689	4.7	1	3	3	11	0.670952	11	16.7195	574	63.6351	7.60596
Q9JIH2	Nuclear pore complex protein Nup50 OS=Mus musculus OX=10090 GN=Nup50 PE=1 SV=3 - [NUP50_MOUSE]	37.9537	22.1	1	7	7	19	1.26022	19	16.4031	466	49.4546	6.23975
Q9DCT2	NADH dehydrogenase [ubiquinone] iron-sulfur protein 3, mitochondrial OS=Mus musculus OX=10090 GN=Ndufs3 PE=1 SV=2 - [NDUS3_MOUSE]	37.862	29.28	1	6	6	12	1.01628	12	13.1393	263	30.1305	7.1665
P29595	NEDD8 OS=Mus musculus OX=10090 GN=Nedd8 PE=1 SV=2 - [NEDD8_MOUSE]	37.8165	35.8	1	3	4	23	1.06294	22	9.07345	81	8.96687	7.25439
Q8CHH9	Septin-8 OS=Mus musculus OX=10090 GN=Septin8 PE=1 SV=4 - [SEPT8_MOUSE]	37.8013	7.69	2	1	4	16	1.20767	3	8.54815	429	49.7812	5.99854
Q91YI0	Argininosuccinate lyase OS=Mus musculus OX=10090 GN=Asl PE=1 SV=1 - [ARLY_MOUSE]	37.7958	18.32	1	8	9	18	0.908794	15	7.20906	464	51.7066	6.96143
Q99J72	DNA dC->dU-editing enzyme APOBEC-3 OS=Mus musculus OX=10090 GN=Apobec3 PE=1 SV=3 - [ABEC3_MOUSE]	37.7367	19.09	1	8	8	15	1.04672	14	9.9372	440	52.1792	9.08545
Q7TNG5	Echinoderm microtubule-associated protein-like 2 OS=Mus musculus OX=10090 GN=Eml2 PE=1 SV=1 - [EMAL2_MOUSE]	37.683	15.41	1	9	9	20	0.964887	20	14.0324	649	70.6892	6.27783
Q9JI11	Serine/threonine-protein kinase 4 OS=Mus musculus OX=10090 GN=Stk4 PE=1 SV=1 - [STK4_MOUSE]	37.6508	19.71	2	9	9	18	0.920034	18	5.04329	487	55.5058	5.18604
Q8BPB0	MOB kinase activator 1B OS=Mus musculus OX=10090 GN=Mob1b PE=1 SV=3 - [MOB1B_MOUSE]	37.5896	25.93	2	5	5	12	0.987981	12	7.03585	216	25.0746	6.72705
Q8K4I3	Rho guanine nucleotide exchange factor 6 OS=Mus musculus OX=10090 GN=Arhgef6 PE=1 SV=1 - [ARHG6_MOUSE]	37.5794	19.33	1	11	12	20	0.962505	19	19.3655	771	86.9959	5.87158
Q80W54	CAAX prenyl protease 1 homolog OS=Mus musculus OX=10090 GN=Zmpste24 PE=1 SV=2 - [FACE1_MOUSE]	37.5355	13.05	1	6	6	16	0.927771	16	11.2445	475	54.6994	6.94678
P48024	Eukaryotic translation initiation factor 1 OS=Mus musculus OX=10090 GN=Eif1 PE=1 SV=2 - [EIF1_MOUSE]	37.514	60.18	2	5	5	11	1.00131	11	8.56782	113	12.7386	7.44482
Q91VH6	Protein MEMO1 OS=Mus musculus OX=10090 GN=Memo1 PE=1 SV=1 - [MEMO1_MOUSE]	37.3852	21.55	1	6	6	17	0.981136	17	6.65952	297	33.6705	7.13721
P36536	GTP-binding protein SAR1a OS=Mus musculus OX=10090 GN=Sar1a PE=1 SV=1 - [SAR1A_MOUSE]	37.3687	35.35	1	3	5	11	1.09814	6	5.12503	198	22.3565	6.93213
Q8CI11	Guanine nucleotide-binding protein-like 3 OS=Mus musculus OX=10090 GN=Gnl3 PE=1 SV=2 - [GNL3_MOUSE]	37.3205	18.22	1	8	8	15	1.11051	15	8.17149	538	60.7488	9.11475
Q6URW6	Myosin-14 OS=Mus musculus OX=10090 GN=Myh14 PE=1 SV=1 - [MYH14_MOUSE]	37.228	2.5	1	1	5	13	1.04322	2	1.86864	2000	228.446	5.5542
Q8CFI7	DNA-directed RNA polymerase II subunit RPB2 OS=Mus musculus OX=10090 GN=Polr2b PE=1 SV=2 - [RPB2_MOUSE]	37.2231	9.45	1	10	10	21	1.01721	21	13.7758	1174	133.825	6.87354
Q8K003	Translation machinery-associated protein 7 OS=Mus musculus OX=10090 GN=Tma7 PE=3 SV=1 - [TMA7_MOUSE]	37.204	39.06	4	2	3	17	1.06238	9	2.10151	64	7.06193	9.99365
Q61768	Kinesin-1 heavy chain OS=Mus musculus OX=10090 GN=Kif5b PE=1 SV=3 - [KINH_MOUSE]	37.1849	14.54	3	10	10	16	0.982459	16	8.66245	963	109.484	6.44287
Q9Z0H4	CUGBP Elav-like family member 2 OS=Mus musculus OX=10090 GN=Celf2 PE=1 SV=1 - [CELF2_MOUSE]	37.1503	17.13	1	6	8	12	0.891526	9	3.87038	508	54.2361	8.76318
Q9Z0M5	Lysosomal acid lipase/cholesteryl ester hydrolase OS=Mus musculus OX=10090 GN=Lipa PE=1 SV=2 - [LICH_MOUSE]	37.0185	20.91	1	7	7	13	0.682352	13	18.6357	397	45.296	8.07471
Q3UND0	Src kinase-associated phosphoprotein 2 OS=Mus musculus OX=10090 GN=Skap2 PE=1 SV=2 - [SKAP2_MOUSE]	36.9379	23.18	1	6	6	13	0.905094	13	9.48262	358	40.6866	4.70361
Q99LT0	Protein dpy-30 homolog OS=Mus musculus OX=10090 GN=Dpy30 PE=1 SV=1 - [DPY30_MOUSE]	36.8065	47.47	1	3	3	9	1.13743	9	15.8039	99	11.2058	4.88135
Q9D1L0	Coiled-coil-helix-coiled-coil-helix domain-containing protein 2 OS=Mus musculus OX=10090 GN=Chchd2 PE=2 SV=1 - [CHCH2_MOUSE]	36.7567	30.72	1	2	3	9	1.08684	8	19.3885	153	15.6508	9.65674
Q80Y14	Glutaredoxin-related protein 5, mitochondrial OS=Mus musculus OX=10090 GN=Glrx5 PE=1 SV=2 - [GLRX5_MOUSE]	36.7376	34.87	2	6	6	15	0.977853	15	12.4686	152	16.2824	6.55127
Q8BVY0	Ribosomal L1 domain-containing protein 1 OS=Mus musculus OX=10090 GN=Rsl1d1 PE=1 SV=1 - [RL1D1_MOUSE]	36.6624	20.13	1	7	7	12	1.06199	12	6.08274	452	50.3903	9.979
Q922Q4	Pyrroline-5-carboxylate reductase 2 OS=Mus musculus OX=10090 GN=Pycr2 PE=1 SV=1 - [P5CR2_MOUSE]	36.6396	26.25	2	7	7	17	0.908048	17	10.2956	320	33.6376	7.76709
P04202	Transforming growth factor beta-1 proprotein OS=Mus musculus OX=10090 GN=Tgfb1 PE=1 SV=1 - [TGFB1_MOUSE]	36.5766	18.21	1	5	5	12	0.946286	12	10.4794	390	44.2817	8.6167
Q9EQ06	Estradiol 17-beta-dehydrogenase 11 OS=Mus musculus OX=10090 GN=Hsd17b11 PE=1 SV=1 - [DHB11_MOUSE]	36.5405	31.88	1	6	8	11	0.945072	9	7.64934	298	32.8597	8.66064
Q9CQD1	Ras-related protein Rab-5A OS=Mus musculus OX=10090 GN=Rab5a PE=1 SV=1 - [RAB5A_MOUSE]	36.4567	41.4	3	4	8	24	1.00713	16	17.1113	215	23.5838	8.14795
Q91V64	Isochorismatase domain-containing protein 1 OS=Mus musculus OX=10090 GN=Isoc1 PE=1 SV=1 - [ISOC1_MOUSE]	36.4316	34.34	1	7	7	13	0.934873	13	3.6712	297	32.012	7.38623
Q9ERL7	Glia maturation factor gamma OS=Mus musculus OX=10090 GN=Gmfg PE=1 SV=1 - [GMFG_MOUSE]	36.421	13.38	1	1	2	10	0.971298	4	2.02868	142	16.7375	5.70654
Q08288	Cell growth-regulating nucleolar protein OS=Mus musculus OX=10090 GN=Lyar PE=1 SV=2 - [LYAR_MOUSE]	36.3783	16.24	2	5	6	21	1.28934	17	29.3143	388	43.7085	9.49561
P15508	Spectrin beta chain, erythrocytic OS=Mus musculus OX=10090 GN=Sptb PE=1 SV=4 - [SPTB1_MOUSE]	36.1693	6.3	1	9	13	24	0.947516	14	12.3302	2128	245.098	5.32568
Q923D4	Splicing factor 3B subunit 5 OS=Mus musculus OX=10090 GN=Sf3b5 PE=1 SV=1 - [SF3B5_MOUSE]	36.1549	55.81	1	4	4	12	1.05848	12	16.3889	86	10.1128	6.354
O35114	Lysosome membrane protein 2 OS=Mus musculus OX=10090 GN=Scarb2 PE=1 SV=3 - [SCRB2_MOUSE]	36.0973	12.55	1	5	5	15	0.725116	15	8.05511	478	54.0095	5.09717
D0QMC3	Myeloid cell nuclear differentiation antigen-like protein OS=Mus musculus OX=10090 GN=Mndal PE=1 SV=1 - [MNDAL_MOUSE]	36.088	18.22	1	6	9	19	1.01737	11	16.987	538	60.4885	9.27588
Q63844	Mitogen-activated protein kinase 3 OS=Mus musculus OX=10090 GN=Mapk3 PE=1 SV=5 - [MK03_MOUSE]	36.0297	12.89	9	2	5	13	0.880768	4	2.13451	380	43.0391	6.60986
O70400	PDZ and LIM domain protein 1 OS=Mus musculus OX=10090 GN=Pdlim1 PE=1 SV=4 - [PDLI1_MOUSE]	36.015	20.49	1	6	6	16	0.943931	16	9.58218	327	35.7519	6.84424
Q8R001	Microtubule-associated protein RP/EB family member 2 OS=Mus musculus OX=10090 GN=Mapre2 PE=1 SV=1 - [MARE2_MOUSE]	35.9463	26.07	1	5	6	16	1.00233	11	14.6596	326	36.9231	5.37646
P49586	Choline-phosphate cytidylyltransferase A OS=Mus musculus OX=10090 GN=Pcyt1a PE=1 SV=1 - [PCY1A_MOUSE]	35.9215	39.51	2	11	11	19	1.02306	19	11.3713	367	41.6407	7.03467
E9Q555	E3 ubiquitin-protein ligase RNF213 OS=Mus musculus OX=10090 GN=Rnf213 PE=1 SV=2 - [RN213_MOUSE]	35.9176	4.54	1	20	20	31	1.03614	28	21.684	5152	584.411	6.80029
Q8CHP8	Glycerol-3-phosphate phosphatase OS=Mus musculus OX=10090 GN=Pgp PE=1 SV=1 - [PGP_MOUSE]	35.7633	18.69	1	6	6	14	0.987127	14	12.3699	321	34.5187	5.35107
Q8R5A3	Amyloid beta A4 precursor protein-binding family B member 1-interacting protein OS=Mus musculus OX=10090 GN=Apbb1ip PE=1 SV=2 - [AB1IP_MOUSE]	35.7425	19.55	2	10	10	22	1.04249	20	10.0245	670	74.2724	5.35107
Q9QX47	Protein SON OS=Mus musculus OX=10090 GN=Son PE=1 SV=2 - [SON_MOUSE]	35.6988	5.65	1	10	10	19	1.00744	19	5.47471	2444	265.483	5.60498
Q7TMB8	Cytoplasmic FMR1-interacting protein 1 OS=Mus musculus OX=10090 GN=Cyfip1 PE=1 SV=1 - [CYFP1_MOUSE]	35.6722	9.82	1	2	10	18	1.07592	3	5.58537	1253	145.148	6.90283
P48758	Carbonyl reductase [NADPH] 1 OS=Mus musculus OX=10090 GN=Cbr1 PE=1 SV=3 - [CBR1_MOUSE]	35.6314	38.27	1	9	9	14	0.951835	14	6.98341	277	30.622	8.30908
Q8BH59	Calcium-binding mitochondrial carrier protein Aralar1 OS=Mus musculus OX=10090 GN=Slc25a12 PE=1 SV=1 - [CMC1_MOUSE]	35.5832	22.75	1	12	13	21	0.89905	20	4.66747	677	74.5227	8.25049
Q8BTV2	Cleavage and polyadenylation specificity factor subunit 7 OS=Mus musculus OX=10090 GN=Cpsf7 PE=1 SV=2 - [CPSF7_MOUSE]	35.479	21.23	1	8	8	16	0.991421	16	7.87551	471	51.9793	8.00146
Q9QWR8	Alpha-N-acetylgalactosaminidase OS=Mus musculus OX=10090 GN=Naga PE=1 SV=2 - [NAGAB_MOUSE]	35.3853	21.45	1	9	9	19	0.883827	19	5.87855	415	47.2037	6.44287
Q62203	Splicing factor 3A subunit 2 OS=Mus musculus OX=10090 GN=Sf3a2 PE=1 SV=2 - [SF3A2_MOUSE]	35.2533	14.11	1	5	5	14	1.01161	14	23.0527	475	49.8797	9.53955
Q3UJB9	Enhancer of mRNA-decapping protein 4 OS=Mus musculus OX=10090 GN=Edc4 PE=1 SV=2 - [EDC4_MOUSE]	35.2332	7.4	1	6	6	12	0.971711	12	7.44687	1406	152.389	5.78271
P41731	CD63 antigen OS=Mus musculus OX=10090 GN=Cd63 PE=1 SV=2 - [CD63_MOUSE]	35.2227	15.13	1	3	3	12	0.920669	12	26.5977	238	25.7492	6.97607
Q80X41	Serine/threonine-protein kinase VRK1 OS=Mus musculus OX=10090 GN=Vrk1 PE=1 SV=2 - [VRK1_MOUSE]	35.172	27.05	1	12	12	19	0.984492	18	7.39974	440	49.7093	8.93896
Q9CQR6	Serine/threonine-protein phosphatase 6 catalytic subunit OS=Mus musculus OX=10090 GN=Ppp6c PE=1 SV=1 - [PPP6_MOUSE]	34.9953	23.93	1	7	7	15	1.02404	15	13.78	305	35.1365	5.69385
P48771	Cytochrome c oxidase subunit 7A2, mitochondrial OS=Mus musculus OX=10090 GN=Cox7a2 PE=1 SV=2 - [CX7A2_MOUSE]	34.9806	27.71	1	2	2	12	1.04638	12	14.9345	83	9.28496	10.272
Q8CGF7	Transcription elongation regulator 1 OS=Mus musculus OX=10090 GN=Tcerg1 PE=1 SV=2 - [TCRG1_MOUSE]	34.9746	8.27	1	9	10	20	0.994542	19	14.2701	1100	123.71	8.646
Q91V61	Sideroflexin-3 OS=Mus musculus OX=10090 GN=Sfxn3 PE=1 SV=1 - [SFXN3_MOUSE]	34.9528	19.63	1	4	5	14	0.844919	9	8.8328	321	35.3835	9.51025
P97493	Thioredoxin, mitochondrial OS=Mus musculus OX=10090 GN=Txn2 PE=1 SV=1 - [THIOM_MOUSE]	34.9415	37.35	1	4	4	10	1.04298	10	2.93229	166	18.2436	7.89893
Q8CGZ0	Calcium homeostasis endoplasmic reticulum protein OS=Mus musculus OX=10090 GN=Cherp PE=1 SV=1 - [CHERP_MOUSE]	34.8485	7.91	1	7	7	12	0.947831	12	7.3212	936	106.102	9.14404
Q8QZY9	Splicing factor 3B subunit 4 OS=Mus musculus OX=10090 GN=Sf3b4 PE=1 SV=1 - [SF3B4_MOUSE]	34.7896	23.35	1	6	6	11	0.905735	11	10.9901	424	44.3271	8.55811
P49138	MAP kinase-activated protein kinase 2 OS=Mus musculus OX=10090 GN=Mapkapk2 PE=1 SV=2 - [MAPK2_MOUSE]	34.7459	16.32	1	4	6	15	0.977539	9	20.4848	386	44.0216	8.57275
Q8JZU2	Tricarboxylate transport protein, mitochondrial OS=Mus musculus OX=10090 GN=Slc25a1 PE=1 SV=1 - [TXTP_MOUSE]	34.6142	21.54	1	7	7	16	1.02619	16	8.97986	311	33.9099	9.89111
Q8QZS1	3-hydroxyisobutyryl-CoA hydrolase, mitochondrial OS=Mus musculus OX=10090 GN=Hibch PE=1 SV=1 - [HIBCH_MOUSE]	34.6021	23.64	1	9	9	16	0.900851	16	6.17168	385	43.0102	8.06006
P47964	60S ribosomal protein L36 OS=Mus musculus OX=10090 GN=Rpl36 PE=1 SV=2 - [RL36_MOUSE]	34.601	23.81	2	2	3	13	1.17936	10	14.0113	105	12.2078	11.3413
Q9Z172	Small ubiquitin-related modifier 3 OS=Mus musculus OX=10090 GN=Sumo3 PE=1 SV=1 - [SUMO3_MOUSE]	34.5968	30	2	4	4	12	1.01281	12	6.80325	110	12.4221	5.96045
Q9EP69	Phosphatidylinositol-3-phosphatase SAC1 OS=Mus musculus OX=10090 GN=Sacm1l PE=1 SV=1 - [SAC1_MOUSE]	34.5842	20.27	1	12	12	19	0.949696	19	8.42261	587	66.9009	7.29834
Q922U2	Keratin, type II cytoskeletal 5 OS=Mus musculus OX=10090 GN=Krt5 PE=1 SV=1 - [K2C5_MOUSE]	34.508	5	8	1	3	12	0.917409	3	2.80915	580	61.7286	7.75244
P99028	Cytochrome b-c1 complex subunit 6, mitochondrial OS=Mus musculus OX=10090 GN=Uqcrh PE=1 SV=2 - [QCR6_MOUSE]	34.2451	37.08	1	3	3	10	1.10876	10	6.11395	89	10.428	4.86865
P63073	Eukaryotic translation initiation factor 4E OS=Mus musculus OX=10090 GN=Eif4e PE=1 SV=1 - [IF4E_MOUSE]	34.2379	9.68	1	2	2	9	1.02485	9	3.92552	217	25.0375	6.15088
Q9CSU0	Regulation of nuclear pre-mRNA domain-containing protein 1B OS=Mus musculus OX=10090 GN=Rprd1b PE=1 SV=2 - [RPR1B_MOUSE]	34.2243	21.78	2	5	5	11	1.0262	11	4.08168	326	36.8612	5.97314
P83917	Chromobox protein homolog 1 OS=Mus musculus OX=10090 GN=Cbx1 PE=1 SV=1 - [CBX1_MOUSE]	34.1932	28.11	1	3	4	12	1.16768	9	7.17519	185	21.4046	4.93213
Q06138	Calcium-binding protein 39 OS=Mus musculus OX=10090 GN=Cab39 PE=1 SV=2 - [CAB39_MOUSE]	34.186	21.99	2	9	9	18	0.970157	17	3.93089	341	39.8177	6.88818
P48722	Heat shock 70 kDa protein 4L OS=Mus musculus OX=10090 GN=Hspa4l PE=1 SV=2 - [HS74L_MOUSE]	34.06	8.83	1	4	7	14	0.998386	5	11.8281	838	94.3225	5.74463
G5E870	E3 ubiquitin-protein ligase TRIP12 OS=Mus musculus OX=10090 GN=Trip12 PE=1 SV=1 - [TRIPC_MOUSE]	34.0534	6.42	2	9	11	22	1.01714	14	10.1733	2025	223.988	8.35303
Q6ZQ88	Lysine-specific histone demethylase 1A OS=Mus musculus OX=10090 GN=Kdm1a PE=1 SV=2 - [KDM1A_MOUSE]	34.0046	7.39	1	5	6	14	1.06408	13	10.3128	853	92.7926	6.52197
Q3UMU9	Hepatoma-derived growth factor-related protein 2 OS=Mus musculus OX=10090 GN=Hdgfl2 PE=1 SV=1 - [HDGR2_MOUSE]	33.8523	13.15	2	6	7	17	0.997334	11	16.1051	669	74.2464	8.66064
Q923G2	DNA-directed RNA polymerases I, II, and III subunit RPABC3 OS=Mus musculus OX=10090 GN=Polr2h PE=1 SV=3 - [RPAB3_MOUSE]	33.7086	53.33	1	6	6	15	1.00093	15	9.22985	150	17.1324	4.67822
Q7TMF3	NADH dehydrogenase [ubiquinone] 1 alpha subcomplex subunit 12 OS=Mus musculus OX=10090 GN=Ndufa12 PE=1 SV=2 - [NDUAC_MOUSE]	33.7003	36.55	1	5	5	12	0.907053	12	4.82149	145	17.0756	9.36377
P23506	Protein-L-isoaspartate(D-aspartate) O-methyltransferase OS=Mus musculus OX=10090 GN=Pcmt1 PE=1 SV=3 - [PIMT_MOUSE]	33.6594	45.37	1	6	6	14	1.10547	14	19.1317	227	24.6186	7.6499
P38060	Hydroxymethylglutaryl-CoA lyase, mitochondrial OS=Mus musculus OX=10090 GN=Hmgcl PE=1 SV=2 - [HMGCL_MOUSE]	33.6528	18.15	2	6	6	11	0.927827	11	11.9032	325	34.2167	8.41162
Q6PAM1	Alpha-taxilin OS=Mus musculus OX=10090 GN=Txlna PE=1 SV=1 - [TXLNA_MOUSE]	33.6432	20.58	1	9	9	17	1.00091	17	12.7909	554	62.3305	6.7417
Q9QYB1	Chloride intracellular channel protein 4 OS=Mus musculus OX=10090 GN=Clic4 PE=1 SV=3 - [CLIC4_MOUSE]	33.598	32.81	2	5	6	13	1.04145	10	10.0193	253	28.7107	5.59229
Q9ERE7	LRP chaperone MESD OS=Mus musculus OX=10090 GN=Mesd PE=1 SV=1 - [MESD_MOUSE]	33.5935	28.57	1	6	6	15	1.08778	15	15.2207	224	25.1908	6.34131
Q9JL95	Proteoglycan 3 OS=Mus musculus OX=10090 GN=Prg3 PE=2 SV=1 - [PRG3_MOUSE]	33.5054	23.42	1	6	6	13	1.06957	13	5.358	222	25.188	6.52197
P0CW03	Lymphocyte antigen 6C2 OS=Mus musculus OX=10090 GN=Ly6c2 PE=1 SV=1 - [LY6C2_MOUSE]	33.466	28.24	2	2	2	9	0.894905	9	13.1818	131	14.081	6.85889
Q3TGF2	Protein FAM107B OS=Mus musculus OX=10090 GN=Fam107b PE=1 SV=2 - [F107B_MOUSE]	33.466	37.4	1	6	6	15	1.10517	15	14.5352	131	15.5622	8.30908
Q8CCF0	U4/U6 small nuclear ribonucleoprotein Prp31 OS=Mus musculus OX=10090 GN=Prpf31 PE=1 SV=3 - [PRP31_MOUSE]	33.433	18.64	1	7	7	13	1.0241	13	16.2594	499	55.3953	5.66846
Q6P8I4	PEST proteolytic signal-containing nuclear protein OS=Mus musculus OX=10090 GN=Pcnp PE=1 SV=1 - [PCNP_MOUSE]	33.4072	39.89	1	6	6	13	1.40107	13	17.8723	178	18.9514	7.48877
Q8K3J1	NADH dehydrogenase [ubiquinone] iron-sulfur protein 8, mitochondrial OS=Mus musculus OX=10090 GN=Ndufs8 PE=1 SV=1 - [NDUS8_MOUSE]	33.4059	28.77	1	6	6	18	1.0882	18	9.83591	212	24.0228	6.21436
O70492	Sorting nexin-3 OS=Mus musculus OX=10090 GN=Snx3 PE=1 SV=3 - [SNX3_MOUSE]	33.3787	31.48	1	4	5	13	1.01986	11	13.2167	162	18.7457	8.66064
Q3UMR5	Calcium uniporter protein, mitochondrial OS=Mus musculus OX=10090 GN=Mcu PE=1 SV=2 - [MCU_MOUSE]	33.347	15.14	1	5	5	12	0.983797	12	12.3264	350	39.6566	8.55811
Q9D892	Inosine triphosphate pyrophosphatase OS=Mus musculus OX=10090 GN=Itpa PE=1 SV=2 - [ITPA_MOUSE]	33.3085	44.44	1	6	6	10	0.955914	10	4.72029	198	21.883	5.87158
P59708	Splicing factor 3B subunit 6 OS=Mus musculus OX=10090 GN=Sf3b6 PE=1 SV=1 - [SF3B6_MOUSE]	33.2952	34.4	1	4	4	14	1.09993	14	22.2946	125	14.5756	9.37842
Q99PG2	Opioid growth factor receptor OS=Mus musculus OX=10090 GN=Ogfr PE=1 SV=1 - [OGFR_MOUSE]	33.2905	23.22	1	6	6	16	1.01749	16	13.9419	633	70.636	4.76709
Q9DCM0	Persulfide dioxygenase ETHE1, mitochondrial OS=Mus musculus OX=10090 GN=Ethe1 PE=1 SV=2 - [ETHE1_MOUSE]	33.2664	24.8	1	4	4	12	0.893842	12	14.4236	254	27.7211	7.2251
P28658	Ataxin-10 OS=Mus musculus OX=10090 GN=Atxn10 PE=1 SV=2 - [ATX10_MOUSE]	33.2619	14.32	2	7	7	13	1.09623	12	7.883	475	53.6725	5.24951
Q8VBT0	Thioredoxin-related transmembrane protein 1 OS=Mus musculus OX=10090 GN=Tmx1 PE=1 SV=1 - [TMX1_MOUSE]	33.256	19.06	1	6	6	16	1.00811	16	7.34345	278	31.3756	5.2876
Q9D0L8	mRNA cap guanine-N7 methyltransferase OS=Mus musculus OX=10090 GN=Rnmt PE=1 SV=1 - [MCES_MOUSE]	33.1962	27.96	1	9	9	16	0.913233	16	11.4865	465	53.2577	6.48096
Q8C570	mRNA export factor OS=Mus musculus OX=10090 GN=Rae1 PE=1 SV=1 - [RAE1L_MOUSE]	33.1338	33.97	1	10	10	16	0.989274	16	10.2385	368	40.9389	7.82568
Q9QYR9	Acyl-coenzyme A thioesterase 2, mitochondrial OS=Mus musculus OX=10090 GN=Acot2 PE=1 SV=2 - [ACOT2_MOUSE]	33.0294	15.45	5	2	5	11	0.873967	6	10.2799	453	49.6257	7.35693
Q61425	Hydroxyacyl-coenzyme A dehydrogenase, mitochondrial OS=Mus musculus OX=10090 GN=Hadh PE=1 SV=2 - [HCDH_MOUSE]	32.9978	18.15	3	4	5	12	0.969708	11	2.78933	314	34.4419	8.646
Q8C052	Microtubule-associated protein 1S OS=Mus musculus OX=10090 GN=Map1s PE=1 SV=2 - [MAP1S_MOUSE]	32.9912	12.95	1	12	12	28	1.23633	28	12.6358	973	102.875	7.02002
Q91WD5	NADH dehydrogenase [ubiquinone] iron-sulfur protein 2, mitochondrial OS=Mus musculus OX=10090 GN=Ndufs2 PE=1 SV=1 - [NDUS2_MOUSE]	32.9888	26.78	1	9	9	15	1.01131	15	18.3586	463	52.5917	6.99072
Q91ZJ5	UTP--glucose-1-phosphate uridylyltransferase OS=Mus musculus OX=10090 GN=Ugp2 PE=1 SV=3 - [UGPA_MOUSE]	32.988	18.5	1	7	7	12	0.898135	12	8.21434	508	56.9437	7.60596
Q99KK2	N-acylneuraminate cytidylyltransferase OS=Mus musculus OX=10090 GN=Cmas PE=1 SV=2 - [NEUA_MOUSE]	32.9434	21.76	1	7	8	13	0.918169	12	7.2458	432	48.0277	8.104
Q8JZR0	Long-chain-fatty-acid--CoA ligase 5 OS=Mus musculus OX=10090 GN=Acsl5 PE=1 SV=1 - [ACSL5_MOUSE]	32.9097	11.57	1	5	7	15	0.978326	10	6.03056	683	76.1575	7.09326
Q921G7	Electron transfer flavoprotein-ubiquinone oxidoreductase, mitochondrial OS=Mus musculus OX=10090 GN=Etfdh PE=1 SV=1 - [ETFD_MOUSE]	32.8977	18.67	1	10	10	15	0.928472	15	5.82519	616	68.0476	7.57666
O88456	Calpain small subunit 1 OS=Mus musculus OX=10090 GN=Capns1 PE=1 SV=1 - [CPNS1_MOUSE]	32.8838	31.23	2	6	6	11	0.894668	11	4.03282	269	28.4449	5.63037
P28867	Protein kinase C delta type OS=Mus musculus OX=10090 GN=Prkcd PE=1 SV=3 - [KPCD_MOUSE]	32.843	15.58	2	11	12	22	1.03245	20	13.1689	674	77.4968	7.38623
Q99P72	Reticulon-4 OS=Mus musculus OX=10090 GN=Rtn4 PE=1 SV=2 - [RTN4_MOUSE]	32.6973	3.7	1	4	4	10	0.897089	10	7.11871	1162	126.535	4.53857
Q9R0N0	Galactokinase OS=Mus musculus OX=10090 GN=Galk1 PE=1 SV=2 - [GALK1_MOUSE]	32.6858	16.33	1	6	6	12	1.09017	12	11.7235	392	42.2685	5.26221
Q505F5	Leucine-rich repeat-containing protein 47 OS=Mus musculus OX=10090 GN=Lrrc47 PE=1 SV=1 - [LRC47_MOUSE]	32.6268	22.55	1	10	10	15	0.948392	15	12.8631	581	63.5507	8.104
P63094	Guanine nucleotide-binding protein G(s) subunit alpha isoforms short OS=Mus musculus OX=10090 GN=Gnas PE=1 SV=1 - [GNAS2_MOUSE]	32.5738	16.24	2	3	5	10	0.917678	3	10.1604	394	45.6349	5.96045
Q9DCJ5	NADH dehydrogenase [ubiquinone] 1 alpha subcomplex subunit 8 OS=Mus musculus OX=10090 GN=Ndufa8 PE=1 SV=3 - [NDUA8_MOUSE]	32.5267	26.16	1	4	4	9	0.946925	9	11.2778	172	19.9791	8.45557
Q9D0M5	Dynein light chain 2, cytoplasmic OS=Mus musculus OX=10090 GN=Dynll2 PE=1 SV=1 - [DYL2_MOUSE]	32.4175	44.94	1	2	3	10	0.944948	8	4.70958	89	10.3431	7.37158
Q9CQS8	Protein transport protein Sec61 subunit beta OS=Mus musculus OX=10090 GN=Sec61b PE=1 SV=3 - [SC61B_MOUSE]	32.4079	21.88	1	2	2	14	1.00026	14	7.41175	96	9.9521	11.561
P51125	Calpastatin OS=Mus musculus OX=10090 GN=Cast PE=1 SV=2 - [ICAL_MOUSE]	32.3489	14.97	1	6	7	15	1.00942	13	13.4539	788	84.8706	5.51611
Q8BXZ1	Protein disulfide-isomerase TMX3 OS=Mus musculus OX=10090 GN=Tmx3 PE=1 SV=2 - [TMX3_MOUSE]	32.2877	11.4	1	4	6	14	0.904976	8	8.96295	456	51.815	5.16064
Q8BY71	Histone acetyltransferase type B catalytic subunit OS=Mus musculus OX=10090 GN=Hat1 PE=1 SV=1 - [HAT1_MOUSE]	32.2368	25.72	1	8	8	13	0.985659	13	4.75391	416	49.2469	6.32861
O08997	Copper transport protein ATOX1 OS=Mus musculus OX=10090 GN=Atox1 PE=1 SV=1 - [ATOX1_MOUSE]	32.2367	58.82	1	4	4	10	0.994095	10	4.05811	68	7.33366	6.50732
P29699	Alpha-2-HS-glycoprotein OS=Mus musculus OX=10090 GN=Ahsg PE=1 SV=1 - [FETUA_MOUSE]	32.2042	13.91	1	3	3	13	1.05327	13	38.8871	345	37.3017	6.50732
Q9D0F6	Replication factor C subunit 5 OS=Mus musculus OX=10090 GN=Rfc5 PE=1 SV=1 - [RFC5_MOUSE]	32.1948	31.27	2	8	8	15	0.941839	15	13.6425	339	38.0719	7.81104
P08032	Spectrin alpha chain, erythrocytic 1 OS=Mus musculus OX=10090 GN=Spta1 PE=1 SV=3 - [SPTA1_MOUSE]	32.1712	4.39	3	6	8	12	0.873579	8	5.58051	2415	279.693	5.03369
P29387	Guanine nucleotide-binding protein subunit beta-4 OS=Mus musculus OX=10090 GN=Gnb4 PE=1 SV=4 - [GBB4_MOUSE]	32.1701	11.18	1	1	4	13	1.21648	4	13.0733	340	37.355	6.16357
Q9DCG9	Multifunctional methyltransferase subunit TRM112-like protein OS=Mus musculus OX=10090 GN=Trmt112 PE=1 SV=1 - [TR112_MOUSE]	32.0852	75.2	2	6	6	12	1.02672	11	8.644	125	14.1323	5.2749
Q3UM45	Protein phosphatase 1 regulatory subunit 7 OS=Mus musculus OX=10090 GN=Ppp1r7 PE=1 SV=2 - [PP1R7_MOUSE]	32.0009	27.15	1	8	8	14	0.974258	14	8.00707	361	41.2665	4.91943
Q6NS46	Protein RRP5 homolog OS=Mus musculus OX=10090 GN=Pdcd11 PE=1 SV=2 - [RRP5_MOUSE]	31.9452	7.79	1	12	12	16	0.993502	16	8.77915	1862	207.649	8.74854
P97370	Sodium/potassium-transporting ATPase subunit beta-3 OS=Mus musculus OX=10090 GN=Atp1b3 PE=1 SV=1 - [AT1B3_MOUSE]	31.8717	32.73	1	7	7	12	0.972824	12	12.2499	278	31.7552	8.51416
O70404	Vesicle-associated membrane protein 8 OS=Mus musculus OX=10090 GN=Vamp8 PE=1 SV=1 - [VAMP8_MOUSE]	31.8003	40.59	1	4	4	11	0.908961	11	4.25035	101	11.4441	8.19189
P10404	MLV-related proviral Env polyprotein OS=Mus musculus OX=10090 PE=1 SV=3 - [ENV1_MOUSE]	31.7567	9.52	2	5	5	13	0.924633	13	16.8468	641	69.5685	7.95752
P04117	Fatty acid-binding protein, adipocyte OS=Mus musculus OX=10090 GN=Fabp4 PE=1 SV=3 - [FABP4_MOUSE]	31.7523	49.24	3	6	6	12	0.81904	12	7.79508	132	14.6405	8.39697
Q9CYZ2	Tumor protein D54 OS=Mus musculus OX=10090 GN=Tpd52l2 PE=1 SV=1 - [TPD54_MOUSE]	31.6165	36.36	1	6	6	13	0.958999	13	11.0959	220	24.0281	6.15088
Q9CPQ8	ATP synthase subunit g, mitochondrial OS=Mus musculus OX=10090 GN=Atp5mg PE=1 SV=1 - [ATP5L_MOUSE]	31.5774	48.54	1	4	4	13	0.978138	13	9.35739	103	11.4172	9.74463
P27601	Guanine nucleotide-binding protein subunit alpha-13 OS=Mus musculus OX=10090 GN=Gna13 PE=1 SV=1 - [GNA13_MOUSE]	31.5764	19.1	6	5	6	12	0.996434	6	7.15636	377	44.0268	8.20654
Q9CQ75	NADH dehydrogenase [ubiquinone] 1 alpha subcomplex subunit 2 OS=Mus musculus OX=10090 GN=Ndufa2 PE=1 SV=3 - [NDUA2_MOUSE]	31.5689	38.38	2	3	4	13	0.896672	12	11.2673	99	10.9088	9.99365
P97930	Thymidylate kinase OS=Mus musculus OX=10090 GN=Dtymk PE=1 SV=2 - [KTHY_MOUSE]	31.481	36.32	1	7	7	13	0.900876	13	6.25488	212	23.8996	7.89893
Q80VD1	Protein FAM98B OS=Mus musculus OX=10090 GN=Fam98b PE=1 SV=1 - [FA98B_MOUSE]	31.4572	24.24	1	7	8	15	0.935441	12	5.98302	429	45.3208	8.49951
Q8VHR5	Transcriptional repressor p66-beta OS=Mus musculus OX=10090 GN=Gatad2b PE=1 SV=1 - [P66B_MOUSE]	31.4522	9.09	1	4	4	11	1.04832	11	20.9852	594	65.37	9.70068
Q9CQ62	2,4-dienoyl-CoA reductase, mitochondrial OS=Mus musculus OX=10090 GN=Decr1 PE=1 SV=1 - [DECR_MOUSE]	31.3793	21.49	1	7	7	14	0.937948	14	6.59046	335	36.1907	8.95361
Q60953	Protein PML OS=Mus musculus OX=10090 GN=Pml PE=1 SV=3 - [PML_MOUSE]	31.3173	12.66	1	8	8	15	0.963875	15	12.8	885	98.1796	5.63037
Q8VCI0	Phospholipase B-like 1 OS=Mus musculus OX=10090 GN=Plbd1 PE=1 SV=1 - [PLBL1_MOUSE]	31.2793	13.45	1	7	7	16	0.833166	16	5.36458	550	62.9578	8.86572
P30355	Arachidonate 5-lipoxygenase-activating protein OS=Mus musculus OX=10090 GN=Alox5ap PE=1 SV=2 - [AL5AP_MOUSE]	31.2719	18.63	1	3	3	11	0.951229	11	2.33454	161	18.1245	8.47021
Q8K4B0	Metastasis-associated protein MTA1 OS=Mus musculus OX=10090 GN=Mta1 PE=1 SV=1 - [MTA1_MOUSE]	31.2644	10.49	1	4	8	16	1.0449	4	3.59303	715	80.7473	9.29053
Q8K363	ATP-dependent RNA helicase DDX18 OS=Mus musculus OX=10090 GN=Ddx18 PE=1 SV=1 - [DDX18_MOUSE]	31.2405	16.06	1	9	9	16	1.08458	16	19.5798	660	74.1343	9.5249
Q9DCS9	NADH dehydrogenase [ubiquinone] 1 beta subcomplex subunit 10 OS=Mus musculus OX=10090 GN=Ndufb10 PE=1 SV=3 - [NDUBA_MOUSE]	31.2179	23.3	1	4	4	13	0.952971	13	7.73527	176	21.0104	8.03076
O08582	GTP-binding protein 1 OS=Mus musculus OX=10090 GN=Gtpbp1 PE=1 SV=2 - [GTPB1_MOUSE]	31.1811	19.16	1	9	9	14	0.937788	14	11.6985	668	72.255	8.29443
Q80ZV0	Ribonuclease H2 subunit B OS=Mus musculus OX=10090 GN=Rnaseh2b PE=1 SV=2 - [RNH2B_MOUSE]	31.1279	16.56	1	5	5	12	1.08495	12	8.38826	308	34.7074	9.45166
O55222	Integrin-linked protein kinase OS=Mus musculus OX=10090 GN=Ilk PE=1 SV=2 - [ILK_MOUSE]	31.1243	15.27	1	7	7	14	0.952223	14	4.64513	452	51.3399	8.07471
Q8BV49	Pyrin and HIN domain-containing protein 1 OS=Mus musculus OX=10090 GN=Pyhin1 PE=1 SV=1 - [IFIX_MOUSE]	31.094	21.19	2	7	7	13	0.833516	13	3.64275	420	46.8573	9.45166
Q9CPU0	Lactoylglutathione lyase OS=Mus musculus OX=10090 GN=Glo1 PE=1 SV=3 - [LGUL_MOUSE]	31.0639	18.48	1	3	3	9	0.924577	9	13.8842	184	20.7964	5.46533
Q99LD4	COP9 signalosome complex subunit 1 OS=Mus musculus OX=10090 GN=Gps1 PE=1 SV=1 - [CSN1_MOUSE]	31.0624	12.31	2	6	6	17	1.06193	12	18.6252	471	53.4081	6.84424
P11672	Neutrophil gelatinase-associated lipocalin OS=Mus musculus OX=10090 GN=Lcn2 PE=1 SV=1 - [NGAL_MOUSE]	31.0596	14	1	4	4	12	0.847452	12	5.7612	200	22.8605	8.80713
Q9Z2W0	Aspartyl aminopeptidase OS=Mus musculus OX=10090 GN=Dnpep PE=1 SV=2 - [DNPEP_MOUSE]	31.0367	16.7	1	6	6	14	1.03825	14	9.06418	473	52.1738	7.25439
Q9QZH3	Peptidyl-prolyl cis-trans isomerase E OS=Mus musculus OX=10090 GN=Ppie PE=1 SV=2 - [PPIE_MOUSE]	30.9575	20.93	1	3	5	12	1.00687	8	11.9019	301	33.4275	5.60498
Q8VED5	Keratin, type II cytoskeletal 79 OS=Mus musculus OX=10090 GN=Krt79 PE=1 SV=2 - [K2C79_MOUSE]	30.8713	5.46	5	1	3	11	0.910676	2	3.31584	531	57.5168	7.69385
Q05117	Tartrate-resistant acid phosphatase type 5 OS=Mus musculus OX=10090 GN=Acp5 PE=1 SV=2 - [PPA5_MOUSE]	30.7993	15.9	1	4	4	10	0.851783	10	8.5873	327	36.7837	8.89502
Q8VI75	Importin-4 OS=Mus musculus OX=10090 GN=Ipo4 PE=1 SV=1 - [IPO4_MOUSE]	30.6901	4.71	1	5	5	15	1.07348	15	6.60639	1082	119.198	5.03369
P31938	Dual specificity mitogen-activated protein kinase kinase 1 OS=Mus musculus OX=10090 GN=Map2k1 PE=1 SV=2 - [MP2K1_MOUSE]	30.6381	23.16	1	4	7	11	1.05245	7	7.26789	393	43.4464	6.69775
Q9QZE7	Translin-associated protein X OS=Mus musculus OX=10090 GN=Tsnax PE=1 SV=1 - [TSNAX_MOUSE]	30.597	31.03	1	7	7	15	0.938772	15	9.83444	290	32.9058	6.55127
Q9QXE7	F-box-like/WD repeat-containing protein TBL1X OS=Mus musculus OX=10090 GN=Tbl1x PE=1 SV=2 - [TBL1X_MOUSE]	30.4952	16.89	1	3	8	12	0.953896	3	3.62433	527	56.7667	5.71924
P59017	Bcl-2-like protein 13 OS=Mus musculus OX=10090 GN=Bcl2l13 PE=1 SV=2 - [B2L13_MOUSE]	30.4939	19.82	1	7	7	13	1.02686	13	10.476	434	46.6905	4.58936
Q99M31	Heat shock 70 kDa protein 14 OS=Mus musculus OX=10090 GN=Hspa14 PE=1 SV=2 - [HSP7E_MOUSE]	30.3659	11.98	1	6	6	14	1.12484	14	36.7951	509	54.6159	5.92236
A2AGT5	Cytoskeleton-associated protein 5 OS=Mus musculus OX=10090 GN=Ckap5 PE=1 SV=1 - [CKAP5_MOUSE]	30.315	7.33	1	13	13	18	0.984322	18	26.1523	2032	225.492	7.95752
Q8R1I1	Cytochrome b-c1 complex subunit 9 OS=Mus musculus OX=10090 GN=Uqcr10 PE=1 SV=1 - [QCR9_MOUSE]	30.3046	37.5	1	2	2	7	1.00532	7	4.87817	64	7.44087	9.18799
P12265	Beta-glucuronidase OS=Mus musculus OX=10090 GN=Gusb PE=1 SV=2 - [BGLR_MOUSE]	30.1789	8.33	1	6	6	16	0.917885	16	6.54935	648	74.1483	6.69775
P16460	Argininosuccinate synthase OS=Mus musculus OX=10090 GN=Ass1 PE=1 SV=1 - [ASSY_MOUSE]	30.1698	25.97	1	9	9	11	1.12316	11	9.78236	412	46.555	8.22119
P83940	Elongin-C OS=Mus musculus OX=10090 GN=Eloc PE=1 SV=1 - [ELOC_MOUSE]	30.1543	65.18	1	6	6	12	0.892163	12	10.2188	112	12.465	4.77979
Q9WTX6	Cullin-1 OS=Mus musculus OX=10090 GN=Cul1 PE=1 SV=1 - [CUL1_MOUSE]	30.1393	13.4	1	10	10	17	0.933604	17	7.00579	776	89.635	8.00146
Q9D880	Mitochondrial import inner membrane translocase subunit TIM50 OS=Mus musculus OX=10090 GN=Timm50 PE=1 SV=1 - [TIM50_MOUSE]	30.1132	23.8	1	7	7	15	1.04079	15	9.81452	353	39.7516	8.1333
Q9JHJ0	Tropomodulin-3 OS=Mus musculus OX=10090 GN=Tmod3 PE=1 SV=1 - [TMOD3_MOUSE]	30.1101	19.03	1	5	6	12	1.04747	11	8.38618	352	39.4783	5.13525
Q9DCC4	Pyrroline-5-carboxylate reductase 3 OS=Mus musculus OX=10090 GN=Pycr3 PE=1 SV=2 - [P5CR3_MOUSE]	30.0834	24.09	1	5	5	10	0.927307	10	14.3483	274	28.7027	7.26904
Q00422	GA-binding protein alpha chain OS=Mus musculus OX=10090 GN=Gabpa PE=1 SV=2 - [GABPA_MOUSE]	30.0697	18.94	1	7	7	11	1.0109	11	6.85225	454	51.3122	4.99561
Q99JT9	1,2-dihydroxy-3-keto-5-methylthiopentene dioxygenase OS=Mus musculus OX=10090 GN=Adi1 PE=1 SV=1 - [MTND_MOUSE]	30.0585	27.93	1	5	5	10	0.992329	10	3.16247	179	21.5096	5.50342
Q99KN9	Clathrin interactor 1 OS=Mus musculus OX=10090 GN=Clint1 PE=1 SV=2 - [EPN4_MOUSE]	30.0364	17.59	1	8	8	14	0.978737	14	6.28039	631	68.4688	6.25244
Q9Z1Z0	General vesicular transport factor p115 OS=Mus musculus OX=10090 GN=Uso1 PE=1 SV=2 - [USO1_MOUSE]	30.0041	12.2	1	9	9	13	0.931787	13	14.0414	959	106.917	4.93213
Q8R238	Serine dehydratase-like OS=Mus musculus OX=10090 GN=Sdsl PE=1 SV=1 - [SDSL_MOUSE]	29.9886	22.19	1	6	6	12	1.17799	12	15.1256	329	34.7101	6.43018
Q6P2K6	Serine/threonine-protein phosphatase 4 regulatory subunit 3A OS=Mus musculus OX=10090 GN=Ppp4r3a PE=1 SV=1 - [P4R3A_MOUSE]	29.8385	9.88	1	4	7	15	1.10452	10	27.2972	820	93.7831	4.89404
P53986	Monocarboxylate transporter 1 OS=Mus musculus OX=10090 GN=Slc16a1 PE=1 SV=1 - [MOT1_MOUSE]	29.7397	10.55	1	5	5	13	0.983555	13	13.991	493	53.2324	7.47412
Q08642	Protein-arginine deiminase type-2 OS=Mus musculus OX=10090 GN=Padi2 PE=1 SV=2 - [PADI2_MOUSE]	29.6563	16.49	1	9	9	14	1.02743	14	3.07027	673	76.2005	5.52881
Q6ZPZ3	Zinc finger CCCH domain-containing protein 4 OS=Mus musculus OX=10090 GN=Zc3h4 PE=1 SV=2 - [ZC3H4_MOUSE]	29.641	8.67	1	8	8	24	1.15245	24	14.8231	1304	140.88	6.26514
Q6ZWQ7	Signal peptidase complex subunit 3 OS=Mus musculus OX=10090 GN=Spcs3 PE=1 SV=1 - [SPCS3_MOUSE]	29.5783	17.78	1	3	3	10	0.909498	10	7.07506	180	20.3005	8.6167
O54962	Barrier-to-autointegration factor OS=Mus musculus OX=10090 GN=Banf1 PE=1 SV=1 - [BAF_MOUSE]	29.4206	56.18	1	4	4	9	1.95205	9	27.7507	89	10.096	6.0874
Q9JM14	5'(3')-deoxyribonucleotidase, cytosolic type OS=Mus musculus OX=10090 GN=Nt5c PE=1 SV=1 - [NT5C_MOUSE]	29.3927	38.5	1	5	5	9	0.93434	9	14.3473	200	23.0618	5.49072
Q99LG2	Transportin-2 OS=Mus musculus OX=10090 GN=Tnpo2 PE=1 SV=1 - [TNPO2_MOUSE]	29.3768	7.33	1	1	7	21	1.13066	3	7.47978	887	100.391	4.98291
P62482	Voltage-gated potassium channel subunit beta-2 OS=Mus musculus OX=10090 GN=Kcnab2 PE=1 SV=1 - [KCAB2_MOUSE]	29.3555	22.34	1	4	6	13	0.928043	7	4.86841	367	40.995	8.99756
Q8BK63	Casein kinase I isoform alpha OS=Mus musculus OX=10090 GN=Csnk1a1 PE=1 SV=2 - [KC1A_MOUSE]	29.2998	24.04	1	6	6	11	1.11705	11	19.6577	337	38.8899	9.56885
P51863	V-type proton ATPase subunit d 1 OS=Mus musculus OX=10090 GN=Atp6v0d1 PE=1 SV=2 - [VA0D1_MOUSE]	29.2949	17.66	1	6	6	13	0.84854	13	6.65371	351	40.2752	4.99561
Q8C5H8	NAD kinase 2, mitochondrial OS=Mus musculus OX=10090 GN=Nadk2 PE=1 SV=2 - [NAKD2_MOUSE]	29.2918	17.04	2	7	7	15	0.900342	14	11.9334	452	50.8269	8.07471
P52503	NADH dehydrogenase [ubiquinone] iron-sulfur protein 6, mitochondrial OS=Mus musculus OX=10090 GN=Ndufs6 PE=1 SV=2 - [NDUS6_MOUSE]	29.2292	40.52	1	4	4	8	0.945822	8	12.1311	116	13.0117	8.646
P63154	Crooked neck-like protein 1 OS=Mus musculus OX=10090 GN=Crnkl1 PE=1 SV=1 - [CRNL1_MOUSE]	29.1457	9.13	1	5	5	10	0.877554	10	11.3411	690	83.3634	6.93213
Q9ES97	Reticulon-3 OS=Mus musculus OX=10090 GN=Rtn3 PE=1 SV=2 - [RTN3_MOUSE]	29.125	2.8	2	3	3	11	1.04358	9	3.33248	964	103.814	4.91943
Q9CWM4	Prefoldin subunit 1 OS=Mus musculus OX=10090 GN=Pfdn1 PE=1 SV=1 - [PFD1_MOUSE]	29.1119	22.95	1	2	3	11	0.98678	5	6.01798	122	14.2456	8.32373
Q03958	Prefoldin subunit 6 OS=Mus musculus OX=10090 GN=Pfdn6 PE=1 SV=1 - [PFD6_MOUSE]	29.0298	40.16	1	6	6	13	1.1152	13	23.2971	127	14.4457	8.88037
Q9ESU6	Bromodomain-containing protein 4 OS=Mus musculus OX=10090 GN=Brd4 PE=1 SV=2 - [BRD4_MOUSE]	28.9875	5.5	1	4	6	11	1.21451	9	11.2363	1400	155.798	9.18799
P02535	Keratin, type I cytoskeletal 10 OS=Mus musculus OX=10090 GN=Krt10 PE=1 SV=3 - [K1C10_MOUSE]	28.9853	10.88	11	5	7	13	0.907302	10	6.17069	570	57.7351	5.10986
Q9D0M0	Exosome complex exonuclease RRP42 OS=Mus musculus OX=10090 GN=Exosc7 PE=1 SV=2 - [EXOS7_MOUSE]	28.9588	28.18	1	6	6	12	1.0161	12	14.1605	291	31.8051	5.18604
P23591	GDP-L-fucose synthase OS=Mus musculus OX=10090 GN=Gfus PE=1 SV=3 - [FCL_MOUSE]	28.9513	28.66	1	6	6	12	0.910517	12	11.338	321	35.855	6.7417
Q3UDE2	Tubulin--tyrosine ligase-like protein 12 OS=Mus musculus OX=10090 GN=Ttll12 PE=1 SV=1 - [TTL12_MOUSE]	28.9442	17.21	1	8	8	13	1.04247	13	14.4988	639	73.9958	5.63037
O89023	Tripeptidyl-peptidase 1 OS=Mus musculus OX=10090 GN=Tpp1 PE=1 SV=2 - [TPP1_MOUSE]	28.9369	12.46	1	4	4	8	0.865328	8	17.1082	562	61.3038	6.56592
P83870	PHD finger-like domain-containing protein 5A OS=Mus musculus OX=10090 GN=Phf5a PE=1 SV=1 - [PHF5A_MOUSE]	28.8435	35.45	1	5	5	15	1.00031	15	7.26408	110	12.397	8.41162
P70398	Probable ubiquitin carboxyl-terminal hydrolase FAF-X OS=Mus musculus OX=10090 GN=Usp9x PE=1 SV=2 - [USP9X_MOUSE]	28.7875	6.33	4	11	14	18	0.996725	13	12.2005	2559	290.526	5.87158
Q64310	Surfeit locus protein 4 OS=Mus musculus OX=10090 GN=Surf4 PE=1 SV=1 - [SURF4_MOUSE]	28.7607	13.75	1	3	3	11	1.08703	11	3.94764	269	30.3608	7.78174
Q9JK23	Proteasome assembly chaperone 1 OS=Mus musculus OX=10090 GN=Psmg1 PE=1 SV=1 - [PSMG1_MOUSE]	28.7318	20.76	1	7	7	13	1.1127	13	10.2771	289	33.0826	6.3667
Q8CAY6	Acetyl-CoA acetyltransferase, cytosolic OS=Mus musculus OX=10090 GN=Acat2 PE=1 SV=2 - [THIC_MOUSE]	28.7147	13.85	1	4	4	8	1.03638	8	8.18281	397	41.2712	7.50342
Q9Z0H3	SWI/SNF-related matrix-associated actin-dependent regulator of chromatin subfamily B member 1 OS=Mus musculus OX=10090 GN=Smarcb1 PE=1 SV=1 - [SNF5_MOUSE]	28.6947	26.23	1	7	7	12	1.01812	12	7.96306	385	44.1132	6.22705
P35991	Tyrosine-protein kinase BTK OS=Mus musculus OX=10090 GN=Btk PE=1 SV=4 - [BTK_MOUSE]	28.6915	16.39	1	9	10	16	1.0948	15	11.339	659	76.3885	7.89893
Q3TCN2	Putative phospholipase B-like 2 OS=Mus musculus OX=10090 GN=Plbd2 PE=1 SV=2 - [PLBL2_MOUSE]	28.6478	11.11	1	4	4	9	0.849664	9	5.54944	594	66.2472	6.12549
O09043	Napsin-A OS=Mus musculus OX=10090 GN=Napsa PE=1 SV=1 - [NAPSA_MOUSE]	28.5406	9.55	1	2	2	8	0.809519	8	4.2886	419	45.5155	7.50342
Q9Z0L8	Gamma-glutamyl hydrolase OS=Mus musculus OX=10090 GN=Ggh PE=1 SV=2 - [GGH_MOUSE]	28.5374	18.3	1	5	5	9	0.869665	9	15.0251	317	35.4469	7.50342
Q3UV17	Keratin, type II cytoskeletal 2 oral OS=Mus musculus OX=10090 GN=Krt76 PE=1 SV=1 - [K22O_MOUSE]	28.4259	2.69	5	1	2	12	0.899272	5	1.45512	594	62.806	8.42627
P61965	WD repeat-containing protein 5 OS=Mus musculus OX=10090 GN=Wdr5 PE=1 SV=1 - [WDR5_MOUSE]	28.3844	29.94	1	7	7	13	0.979022	13	5.86822	334	36.5655	8.26514
Q9CQC7	NADH dehydrogenase [ubiquinone] 1 beta subcomplex subunit 4 OS=Mus musculus OX=10090 GN=Ndufb4 PE=1 SV=3 - [NDUB4_MOUSE]	28.3776	31.78	1	2	3	9	1.0735	6	13.2776	129	15.072	9.89111
P97823	Acyl-protein thioesterase 1 OS=Mus musculus OX=10090 GN=Lypla1 PE=1 SV=1 - [LYPA1_MOUSE]	28.3407	35.65	1	7	7	13	1.03611	13	8.41996	230	24.6714	6.62451
Q9CQC9	GTP-binding protein SAR1b OS=Mus musculus OX=10090 GN=Sar1b PE=1 SV=1 - [SAR1B_MOUSE]	28.3329	13.64	1	1	3	11	0.932987	6	2.30923	198	22.3675	6.11279
Q8BHJ5	F-box-like/WD repeat-containing protein TBL1XR1 OS=Mus musculus OX=10090 GN=Tbl1xr1 PE=1 SV=1 - [TBL1R_MOUSE]	28.3292	14.79	1	2	7	15	1.16484	6	6.72121	514	55.6261	5.63037
Q91VU7	Pseudouridylate synthase 7 homolog OS=Mus musculus OX=10090 GN=Pus7 PE=2 SV=2 - [PUS7_MOUSE]	28.2971	16.06	1	7	7	14	0.997141	14	16.4446	660	74.7457	5.87158
P97825	Jupiter microtubule associated homolog 1 OS=Mus musculus OX=10090 GN=Jpt1 PE=1 SV=3 - [JUPI1_MOUSE]	28.2906	9.74	1	2	2	14	1.41535	14	10.4484	154	16.0708	5.31299
Q8K1X4	Nck-associated protein 1-like OS=Mus musculus OX=10090 GN=Nckap1l PE=1 SV=1 - [NCKPL_MOUSE]	28.2573	6.44	1	6	7	14	1.08487	13	19.7404	1134	128.822	6.63916
Q5SW19	Clustered mitochondria protein homolog OS=Mus musculus OX=10090 GN=Cluh PE=1 SV=2 - [CLU_MOUSE]	28.1843	6.69	1	8	8	14	1.07364	14	8.64004	1315	147.975	6.02393
Q3UMC0	ATPase family protein 2 homolog OS=Mus musculus OX=10090 GN=Spata5 PE=1 SV=2 - [AFG2H_MOUSE]	28.1156	2.13	2	1	2	9	0.88987	1		893	97.1949	8.23584
A6X935	Inter alpha-trypsin inhibitor, heavy chain 4 OS=Mus musculus OX=10090 GN=Itih4 PE=1 SV=2 - [ITIH4_MOUSE]	28.072	2.76	1	3	3	12	1.4576	12	25.7838	942	104.594	6.40479
Q91XV3	Brain acid soluble protein 1 OS=Mus musculus OX=10090 GN=Basp1 PE=1 SV=3 - [BASP1_MOUSE]	28.0296	25.66	1	5	5	12	0.916419	12	19.1376	226	22.0736	4.51318
P32233	Developmentally-regulated GTP-binding protein 1 OS=Mus musculus OX=10090 GN=Drg1 PE=1 SV=1 - [DRG1_MOUSE]	27.8726	26.98	1	6	7	11	1.03791	10	11.6227	367	40.4868	8.89502
Q03267	DNA-binding protein Ikaros OS=Mus musculus OX=10090 GN=Ikzf1 PE=1 SV=2 - [IKZF1_MOUSE]	27.849	13.35	5	7	7	19	1.17758	16	26.3801	517	57.2991	6.52197
P62274	40S ribosomal protein S29 OS=Mus musculus OX=10090 GN=Rps29 PE=1 SV=2 - [RS29_MOUSE]	27.7436	28.57	1	4	4	13	1.04301	13	3.20573	56	6.6723	10.1255
Q99LL5	Periodic tryptophan protein 1 homolog OS=Mus musculus OX=10090 GN=Pwp1 PE=1 SV=1 - [PWP1_MOUSE]	27.6958	15.17	1	7	7	13	0.943754	13	5.27273	501	55.5521	4.81787
Q8R164	Valacyclovir hydrolase OS=Mus musculus OX=10090 GN=Bphl PE=1 SV=1 - [BPHL_MOUSE]	27.632	21.31	1	6	6	11	0.947127	11	7.08251	291	32.8301	8.93896
Q9D0I8	mRNA turnover protein 4 homolog OS=Mus musculus OX=10090 GN=Mrto4 PE=1 SV=1 - [MRT4_MOUSE]	27.5387	25.52	1	5	5	10	0.947331	10	4.83755	239	27.5281	8.54346
P20491	High affinity immunoglobulin epsilon receptor subunit gamma OS=Mus musculus OX=10090 GN=Fcer1g PE=1 SV=1 - [FCERG_MOUSE]	27.3724	25.58	1	3	3	9	0.875478	9	8.82568	86	9.64629	7.97217
Q62241	U1 small nuclear ribonucleoprotein C OS=Mus musculus OX=10090 GN=Snrpc PE=1 SV=1 - [RU1C_MOUSE]	27.3619	24.53	1	3	3	11	1.00937	11	13.1647	159	17.3512	9.67139
Q8K2C9	Very-long-chain (3R)-3-hydroxyacyl-CoA dehydratase 3 OS=Mus musculus OX=10090 GN=Hacd3 PE=1 SV=2 - [HACD3_MOUSE]	27.3194	18.51	1	6	6	10	0.907895	10	6.24634	362	43.1034	9.12939
Q8BJU0	Small glutamine-rich tetratricopeptide repeat-containing protein alpha OS=Mus musculus OX=10090 GN=Sgta PE=1 SV=2 - [SGTA_MOUSE]	27.2772	24.13	1	7	7	21	1.08046	21	16.8332	315	34.3009	5.05908
O89079	Coatomer subunit epsilon OS=Mus musculus OX=10090 GN=Cope PE=1 SV=3 - [COPE_MOUSE]	27.268	13.64	1	5	5	9	0.990247	9	5.9959	308	34.5454	5.05908
Q9D1E6	Tubulin-folding cofactor B OS=Mus musculus OX=10090 GN=Tbcb PE=1 SV=2 - [TBCB_MOUSE]	27.1617	29.92	1	7	7	14	1.10102	13	25.8984	244	27.3684	5.23682
Q9D1L9	Ragulator complex protein LAMTOR5 OS=Mus musculus OX=10090 GN=Lamtor5 PE=1 SV=1 - [LTOR5_MOUSE]	27.1506	54.95	1	3	3	8	0.912536	8	7.45262	91	9.63572	4.86865
Q31125	Zinc transporter SLC39A7 OS=Mus musculus OX=10090 GN=Slc39a7 PE=1 SV=2 - [S39A7_MOUSE]	27.1384	7.56	1	3	3	10	0.930854	10	7.38325	476	50.6254	6.87354
Q9Z1G3	V-type proton ATPase subunit C 1 OS=Mus musculus OX=10090 GN=Atp6v1c1 PE=1 SV=4 - [VATC1_MOUSE]	27.0888	13.35	1	5	5	11	0.816863	11	3.12108	382	43.8599	7.45947
O35598	Disintegrin and metalloproteinase domain-containing protein 10 OS=Mus musculus OX=10090 GN=Adam10 PE=1 SV=2 - [ADA10_MOUSE]	27.0463	10.01	1	6	6	13	0.94086	13	7.85139	749	83.9138	7.94287
P01831	Thy-1 membrane glycoprotein OS=Mus musculus OX=10090 GN=Thy1 PE=1 SV=1 - [THY1_MOUSE]	27.0232	31.48	1	4	4	9	0.796423	9	8.21677	162	18.0685	8.96826
Q78IK4	MICOS complex subunit Mic27 OS=Mus musculus OX=10090 GN=Apool PE=1 SV=1 - [MIC27_MOUSE]	26.9776	23.4	1	5	5	10	0.920775	10	7.34407	265	29.2422	9.30518
Q8VDP3	[F-actin]-monooxygenase MICAL1 OS=Mus musculus OX=10090 GN=Mical1 PE=1 SV=1 - [MICA1_MOUSE]	26.9144	8.59	1	8	8	15	0.923701	15	9.03093	1048	116.711	6.04932
Q91YW3	DnaJ homolog subfamily C member 3 OS=Mus musculus OX=10090 GN=Dnajc3 PE=1 SV=1 - [DNJC3_MOUSE]	26.8973	17.06	1	8	9	13	1.03073	11	3.68112	504	57.4281	5.84619
B2RUP2	Protein unc-13 homolog D OS=Mus musculus OX=10090 GN=Unc13d PE=1 SV=2 - [UN13D_MOUSE]	26.8841	8.02	1	8	9	14	1.0403	13	8.98858	1085	123.042	6.62451
Q7M6Y3	Phosphatidylinositol-binding clathrin assembly protein OS=Mus musculus OX=10090 GN=Picalm PE=1 SV=1 - [PICAL_MOUSE]	26.8572	16.06	1	6	7	10	1.08837	9	7.20065	660	71.4983	7.91357
Q923D5	WW domain-binding protein 11 OS=Mus musculus OX=10090 GN=Wbp11 PE=1 SV=2 - [WBP11_MOUSE]	26.8288	10.45	1	7	7	15	1.07449	15	21.9144	641	69.8308	8.39697
Q8CGE8	Interferon-activable protein 205-A OS=Mus musculus OX=10090 GN=Ifi205a PE=2 SV=1 - [IFI5A_MOUSE]	26.8173	14.36	2	2	5	15	1.07376	7	9.14215	404	45.1478	8.48486
Q8BJW6	Eukaryotic translation initiation factor 2A OS=Mus musculus OX=10090 GN=Eif2a PE=1 SV=2 - [EIF2A_MOUSE]	26.6955	12.39	1	6	6	11	1.07292	11	14.6701	581	64.3628	8.90967
O08539	Myc box-dependent-interacting protein 1 OS=Mus musculus OX=10090 GN=Bin1 PE=1 SV=1 - [BIN1_MOUSE]	26.6824	11.9	2	4	5	12	1.10942	10	25.2417	588	64.4302	5.03369
Q9D8S4	Oligoribonuclease, mitochondrial OS=Mus musculus OX=10090 GN=Rexo2 PE=1 SV=2 - [ORN_MOUSE]	26.5984	28.27	1	5	5	9	0.967727	9	6.91623	237	26.7216	7.15186
P03958	Adenosine deaminase OS=Mus musculus OX=10090 GN=Ada PE=1 SV=3 - [ADA_MOUSE]	26.494	17.61	1	5	5	9	1.04213	9	11.174	352	39.9662	5.71924
Q9D8B3	Charged multivesicular body protein 4b OS=Mus musculus OX=10090 GN=Chmp4b PE=1 SV=2 - [CHM4B_MOUSE]	26.4416	22.77	1	4	4	8	0.983781	8	5.37859	224	24.9206	4.81787
Q6P1F6	Serine/threonine-protein phosphatase 2A 55 kDa regulatory subunit B alpha isoform OS=Mus musculus OX=10090 GN=Ppp2r2a PE=1 SV=1 - [2ABA_MOUSE]	26.4343	16.11	4	6	6	11	0.981025	11	7.70077	447	51.6595	6.20166
Q99MN9	Propionyl-CoA carboxylase beta chain, mitochondrial OS=Mus musculus OX=10090 GN=Pccb PE=1 SV=2 - [PCCB_MOUSE]	26.4121	13.49	1	5	5	8	1.00593	8	7.58624	541	58.3719	7.66455
Q9CR67	Transmembrane protein 33 OS=Mus musculus OX=10090 GN=Tmem33 PE=1 SV=1 - [TMM33_MOUSE]	26.391	15.79	1	4	4	10	0.925182	10	5.94945	247	28.0128	9.65674
O35143	ATPase inhibitor, mitochondrial OS=Mus musculus OX=10090 GN=Atp5if1 PE=1 SV=2 - [ATIF1_MOUSE]	26.3885	27.36	1	4	4	16	0.997557	16	6.30291	106	12.1513	9.64209
Q9EQK5	Major vault protein OS=Mus musculus OX=10090 GN=Mvp PE=1 SV=4 - [MVP_MOUSE]	26.3677	11.5	1	7	7	13	0.890252	12	8.27404	861	95.8652	5.59229
Q80XU3	Nuclear ubiquitous casein and cyclin-dependent kinase substrate 1 OS=Mus musculus OX=10090 GN=Nucks1 PE=1 SV=1 - [NUCKS_MOUSE]	26.3673	17.52	1	3	3	15	1.04286	14	16.2223	234	26.2976	5.13525
Q9R0X4	Acyl-coenzyme A thioesterase 9, mitochondrial OS=Mus musculus OX=10090 GN=Acot9 PE=1 SV=1 - [ACOT9_MOUSE]	26.3585	17.31	2	6	6	10	0.963515	10	13.2403	439	50.528	8.5874
Q6A0A9	Constitutive coactivator of PPAR-gamma-like protein 1 OS=Mus musculus OX=10090 GN=FAM120A PE=1 SV=2 - [F120A_MOUSE]	26.3346	6.12	1	5	5	11	1.32479	11	38.0868	1112	121.569	8.92432
P16330	2',3'-cyclic-nucleotide 3'-phosphodiesterase OS=Mus musculus OX=10090 GN=Cnp PE=1 SV=3 - [CN37_MOUSE]	26.2352	22.38	3	7	8	12	1.01234	8	11.9862	420	47.0935	8.96826
P11157	Ribonucleoside-diphosphate reductase subunit M2 OS=Mus musculus OX=10090 GN=Rrm2 PE=1 SV=1 - [RIR2_MOUSE]	26.1749	24.87	2	8	8	15	1.0609	15	19.762	390	45.0668	5.45264
Q9DBR0	A-kinase anchor protein 8 OS=Mus musculus OX=10090 GN=Akap8 PE=1 SV=1 - [AKAP8_MOUSE]	26.1651	9.9	1	6	7	14	0.950364	13	5.0766	687	76.2465	5.13525
P18572	Basigin OS=Mus musculus OX=10090 GN=Bsg PE=1 SV=2 - [BASI_MOUSE]	26.1617	15.68	1	5	5	12	1.03619	12	28.0623	389	42.4183	5.84619
Q9CR21	Acyl carrier protein, mitochondrial OS=Mus musculus OX=10090 GN=Ndufab1 PE=1 SV=1 - [ACPM_MOUSE]	26.1424	25	1	4	4	10	1.02277	10	17.3799	156	17.359	5.21143
Q9D964	Glycine amidinotransferase, mitochondrial OS=Mus musculus OX=10090 GN=Gatm PE=1 SV=1 - [GATM_MOUSE]	26.0275	24.11	1	7	7	14	1.02826	14	19.5255	423	48.2661	7.88428
Q9CQJ6	Density-regulated protein OS=Mus musculus OX=10090 GN=Denr PE=1 SV=1 - [DENR_MOUSE]	25.9826	25.76	1	4	4	9	1.17617	9	14.6553	198	22.1521	5.30029
Q924K8	Metastasis-associated protein MTA3 OS=Mus musculus OX=10090 GN=Mta3 PE=1 SV=1 - [MTA3_MOUSE]	25.9647	8.29	1	1	6	15	0.913386	2	3.83524	591	67.0348	8.88037
Q9CQI3	Glia maturation factor beta OS=Mus musculus OX=10090 GN=Gmfb PE=1 SV=3 - [GMFB_MOUSE]	25.8837	14.08	1	1	2	7	0.929293	1		142	16.7124	5.16064
Q9D0W5	Peptidyl-prolyl cis-trans isomerase-like 1 OS=Mus musculus OX=10090 GN=Ppil1 PE=1 SV=1 - [PPIL1_MOUSE]	25.8678	30.12	1	4	4	15	0.947381	15	7.23801	166	18.2251	7.98682
Q6NZC7	SEC23-interacting protein OS=Mus musculus OX=10090 GN=Sec23ip PE=1 SV=2 - [S23IP_MOUSE]	25.8119	8.82	1	7	8	21	0.92888	13	5.87715	998	110.711	5.93506
Q8BG07	5'-3' exonuclease PLD4 OS=Mus musculus OX=10090 GN=Pld4 PE=1 SV=1 - [PLD4_MOUSE]	25.8066	10.34	1	5	5	11	0.829668	11	14.2416	503	56.1183	7.31299
Q9JLQ2	ARF GTPase-activating protein GIT2 OS=Mus musculus OX=10090 GN=Git2 PE=1 SV=2 - [GIT2_MOUSE]	25.8038	16.24	2	5	9	17	1.11123	9	9.27704	708	78.7174	7.72314
P31324	cAMP-dependent protein kinase type II-beta regulatory subunit OS=Mus musculus OX=10090 GN=Prkar2b PE=1 SV=3 - [KAP3_MOUSE]	25.788	24.52	2	8	8	14	1.08869	14	9.1866	416	46.138	4.98291
Q3THG9	Alanyl-tRNA editing protein Aarsd1 OS=Mus musculus OX=10090 GN=Aarsd1 PE=1 SV=2 - [AASD1_MOUSE]	25.7405	24.03	1	6	6	9	1.01557	9	8.58632	412	44.9432	6.41748
Q91W39	Nuclear receptor coactivator 5 OS=Mus musculus OX=10090 GN=Ncoa5 PE=1 SV=1 - [NCOA5_MOUSE]	25.7098	10.71	1	5	5	13	1.12967	13	23.5717	579	65.2797	9.81787
Q9D4J7	PHD finger protein 6 OS=Mus musculus OX=10090 GN=Phf6 PE=1 SV=1 - [PHF6_MOUSE]	25.7068	14.56	1	5	5	15	1.06224	15	16.0446	364	41.113	8.73389
Q8C2Q3	RNA-binding protein 14 OS=Mus musculus OX=10090 GN=Rbm14 PE=1 SV=1 - [RBM14_MOUSE]	25.6841	12.56	1	9	10	17	1.00002	16	14.5614	669	69.406	9.67139
Q9Z1P6	NADH dehydrogenase [ubiquinone] 1 alpha subcomplex subunit 7 OS=Mus musculus OX=10090 GN=Ndufa7 PE=1 SV=3 - [NDUA7_MOUSE]	25.6437	40.71	1	5	5	12	0.970843	12	2.5165	113	12.5676	10.1694
Q9EPU4	Cleavage and polyadenylation specificity factor subunit 1 OS=Mus musculus OX=10090 GN=Cpsf1 PE=1 SV=1 - [CPSF1_MOUSE]	25.6273	7.98	1	10	10	17	0.983597	15	9.86049	1441	160.716	6.39209
P40630	Transcription factor A, mitochondrial OS=Mus musculus OX=10090 GN=Tfam PE=1 SV=2 - [TFAM_MOUSE]	25.5937	19.75	1	5	6	12	0.859373	10	4.94054	243	27.9696	9.68604
P06330	Ig heavy chain V region AC38 205.12 OS=Mus musculus OX=10090 PE=1 SV=1 - [HVM51_MOUSE]	25.5862	42.37	7	4	4	10	0.620594	10	29.4065	118	12.9262	7.10791
P01867	Ig gamma-2B chain C region OS=Mus musculus OX=10090 GN=Igh-3 PE=1 SV=3 - [IGG2B_MOUSE]	25.5568	19.31	1	5	5	10	0.871576	10	29.461	404	44.2312	6.52197
Q61686	Chromobox protein homolog 5 OS=Mus musculus OX=10090 GN=Cbx5 PE=1 SV=1 - [CBX5_MOUSE]	25.528	30.37	1	5	6	16	1.00981	13	21.8932	191	22.172	5.85889
Q60870	Receptor expression-enhancing protein 5 OS=Mus musculus OX=10090 GN=Reep5 PE=1 SV=1 - [REEP5_MOUSE]	25.4963	14.59	1	3	3	8	1.10006	8	10.5101	185	21.0369	8.38232
Q9DB27	Malignant T-cell-amplified sequence 1 OS=Mus musculus OX=10090 GN=Mcts1 PE=1 SV=1 - [MCTS1_MOUSE]	25.4383	26.52	2	3	3	6	1.0852	5	8.23222	181	20.5418	8.82178
Q9JHW2	Omega-amidase NIT2 OS=Mus musculus OX=10090 GN=Nit2 PE=1 SV=1 - [NIT2_MOUSE]	25.3547	26.45	1	5	5	10	1.01092	10	10.6216	276	30.4826	6.90283
P25911	Tyrosine-protein kinase Lyn OS=Mus musculus OX=10090 GN=Lyn PE=1 SV=4 - [LYN_MOUSE]	25.3209	10.74	13	4	5	13	0.905257	6	11.0895	512	58.7747	7.15186
Q99JW4	LIM and senescent cell antigen-like-containing domain protein 1 OS=Mus musculus OX=10090 GN=Lims1 PE=1 SV=3 - [LIMS1_MOUSE]	25.3017	21.23	2	6	6	13	0.932617	13	19.8779	325	37.2148	8.04541
Q8BSQ9	Protein polybromo-1 OS=Mus musculus OX=10090 GN=Pbrm1 PE=1 SV=4 - [PB1_MOUSE]	25.2422	4.28	1	5	5	10	0.940254	10	14.4969	1634	187.069	6.90283
Q3UMW7	MAP kinase-activated protein kinase 3 OS=Mus musculus OX=10090 GN=Mapkapk3 PE=1 SV=2 - [MAPK3_MOUSE]	25.2215	8.33	1	1	3	8	0.959369	2	0.400154	384	43.2658	8.08936
Q8R550	SH3 domain-containing kinase-binding protein 1 OS=Mus musculus OX=10090 GN=Sh3kbp1 PE=1 SV=1 - [SH3K1_MOUSE]	25.2098	14.1	1	7	7	12	0.896707	12	10.2636	709	78.1223	7.54736
P14901	Heme oxygenase 1 OS=Mus musculus OX=10090 GN=Hmox1 PE=1 SV=1 - [HMOX1_MOUSE]	25.2003	14.19	1	3	3	7	0.843018	7	4.2968	289	32.9078	6.53662
Q9JKM7	Ras-related protein Rab-37 OS=Mus musculus OX=10090 GN=Rab37 PE=1 SV=2 - [RAB37_MOUSE]	25.1676	8.97	9	1	2	10	1.22173	1		223	24.6404	5.73193
O70172	Phosphatidylinositol 5-phosphate 4-kinase type-2 alpha OS=Mus musculus OX=10090 GN=Pip4k2a PE=1 SV=1 - [PI42A_MOUSE]	25.1365	9.63	1	2	4	13	1.20518	5	9.6051	405	46.1225	6.99072
Q9R0Q6	Actin-related protein 2/3 complex subunit 1A OS=Mus musculus OX=10090 GN=Arpc1a PE=1 SV=1 - [ARC1A_MOUSE]	25.0577	23.51	1	4	5	9	0.962769	6	3.02131	370	41.5997	8.17725
Q9CYI4	Putative RNA-binding protein Luc7-like 1 OS=Mus musculus OX=10090 GN=Luc7l PE=1 SV=2 - [LUC7L_MOUSE]	25.0521	12.67	1	1	5	12	1.18999	3	6.91374	371	43.9074	9.87646
P48774	Glutathione S-transferase Mu 5 OS=Mus musculus OX=10090 GN=Gstm5 PE=1 SV=1 - [GSTM5_MOUSE]	24.9397	26.34	1	3	4	8	0.84164	5	5.08773	224	26.6172	7.21045
Q9D1P4	Cysteine and histidine-rich domain-containing protein 1 OS=Mus musculus OX=10090 GN=Chordc1 PE=1 SV=1 - [CHRD1_MOUSE]	24.9261	33.23	1	7	8	11	1.14373	10	14.9936	331	37.3267	7.89893
O35864	COP9 signalosome complex subunit 5 OS=Mus musculus OX=10090 GN=Cops5 PE=1 SV=3 - [CSN5_MOUSE]	24.9066	25.45	1	7	7	13	0.975888	13	10.3209	334	37.5247	6.53662
Q8BFZ9	Erlin-2 OS=Mus musculus OX=10090 GN=Erlin2 PE=1 SV=1 - [ERLN2_MOUSE]	24.9031	16.18	1	2	5	10	0.943751	3	3.76094	340	37.8485	5.50342
Q9DAK9	14 kDa phosphohistidine phosphatase OS=Mus musculus OX=10090 GN=Phpt1 PE=1 SV=1 - [PHP14_MOUSE]	24.878	28.23	1	3	3	8	1.04189	8	10.8603	124	13.9877	5.52881
P15379	CD44 antigen OS=Mus musculus OX=10090 GN=Cd44 PE=1 SV=3 - [CD44_MOUSE]	24.864	5.14	1	4	4	10	0.926328	10	7.12562	778	85.5645	4.95752
Q8CFQ3	RNA helicase aquarius OS=Mus musculus OX=10090 GN=Aqr PE=1 SV=2 - [AQR_MOUSE]	24.8028	6.95	3	8	9	13	0.988087	12	9.05009	1481	170.185	6.26514
P54726	UV excision repair protein RAD23 homolog A OS=Mus musculus OX=10090 GN=Rad23a PE=1 SV=2 - [RD23A_MOUSE]	24.7393	18.73	1	3	5	10	0.930777	5	11.4485	363	39.6818	4.57666
P07091	Protein S100-A4 OS=Mus musculus OX=10090 GN=S100a4 PE=1 SV=1 - [S10A4_MOUSE]	24.7371	24.75	1	3	3	9	0.730085	9	6.46849	101	11.7137	5.31299
Q99L04	Dehydrogenase/reductase SDR family member 1 OS=Mus musculus OX=10090 GN=Dhrs1 PE=1 SV=1 - [DHRS1_MOUSE]	24.7154	16.61	1	4	4	9	0.927422	9	10.8374	313	33.9834	8.35303
Q9DCE5	p21-activated protein kinase-interacting protein 1 OS=Mus musculus OX=10090 GN=Pak1ip1 PE=1 SV=2 - [PK1IP_MOUSE]	24.5596	18.32	1	5	5	11	0.968553	11	7.64089	382	42.0894	8.47021
Q11011	Puromycin-sensitive aminopeptidase OS=Mus musculus OX=10090 GN=Npepps PE=1 SV=2 - [PSA_MOUSE]	24.5541	5.87	1	5	5	10	0.946182	10	8.40444	920	103.26	5.89697
P27641	X-ray repair cross-complementing protein 5 OS=Mus musculus OX=10090 GN=Xrcc5 PE=1 SV=4 - [XRCC5_MOUSE]	24.4999	10.93	1	6	6	11	0.925466	11	4.77178	732	83.004	5.16064
Q9Z1M8	Protein Red OS=Mus musculus OX=10090 GN=Ik PE=1 SV=2 - [RED_MOUSE]	24.445	16.52	1	8	9	16	1.20337	15	22.7	557	65.5758	6.63916
Q8CIG8	Protein arginine N-methyltransferase 5 OS=Mus musculus OX=10090 GN=Prmt5 PE=1 SV=3 - [ANM5_MOUSE]	24.4367	11.62	1	7	7	14	0.935572	14	8.13648	637	72.6336	6.41748
Q91YT7	YTH domain-containing family protein 2 OS=Mus musculus OX=10090 GN=Ythdf2 PE=1 SV=1 - [YTHD2_MOUSE]	24.4198	8.12	1	2	4	10	1.31243	4	10.406	579	62.2417	8.79248
P35282	Ras-related protein Rab-21 OS=Mus musculus OX=10090 GN=Rab21 PE=1 SV=4 - [RAB21_MOUSE]	24.3516	24.77	1	5	5	10	0.927933	10	14.6661	222	24.0912	7.94287
Q01405	Protein transport protein Sec23A OS=Mus musculus OX=10090 GN=Sec23a PE=1 SV=2 - [SC23A_MOUSE]	24.2775	13.99	1	6	8	14	0.989452	10	4.49058	765	86.1064	7.07861
Q9QXA5	U6 snRNA-associated Sm-like protein LSm4 OS=Mus musculus OX=10090 GN=Lsm4 PE=1 SV=1 - [LSM4_MOUSE]	24.2518	21.17	1	3	3	8	1.05437	8	9.9597	137	15.0667	10.0522
Q9Z1K5	E3 ubiquitin-protein ligase ARIH1 OS=Mus musculus OX=10090 GN=Arih1 PE=1 SV=3 - [ARI1_MOUSE]	24.2499	13.51	1	6	6	14	1.02532	14	5.41057	555	63.9747	5.08447
P47941	Crk-like protein OS=Mus musculus OX=10090 GN=Crkl PE=1 SV=2 - [CRKL_MOUSE]	24.2208	12.87	1	4	4	8	0.942561	8	6.21584	303	33.809	6.7417
Q8BTS4	Nuclear pore complex protein Nup54 OS=Mus musculus OX=10090 GN=Nup54 PE=1 SV=1 - [NUP54_MOUSE]	24.1658	14.9	1	6	6	10	0.965932	10	5.49067	510	55.6975	7.02002
Q80SZ7	Guanine nucleotide-binding protein G(I)/G(S)/G(O) subunit gamma-5 OS=Mus musculus OX=10090 GN=Gng5 PE=1 SV=2 - [GBG5_MOUSE]	24.1368	63.24	1	3	3	9	0.920506	9	9.69415	68	7.31381	9.84717
Q80SW1	S-adenosylhomocysteine hydrolase-like protein 1 OS=Mus musculus OX=10090 GN=Ahcyl1 PE=1 SV=1 - [SAHH2_MOUSE]	24.1126	8.68	3	4	5	10	0.907439	7	9.85888	530	58.9134	6.88818
Q9CWY8	Ribonuclease H2 subunit A OS=Mus musculus OX=10090 GN=Rnaseh2a PE=1 SV=2 - [RNH2A_MOUSE]	24.0023	16.61	1	5	5	8	1.04966	7	1.22888	301	33.4917	4.98291
Q9D8T7	SRA stem-loop-interacting RNA-binding protein, mitochondrial OS=Mus musculus OX=10090 GN=Slirp PE=1 SV=2 - [SLIRP_MOUSE]	23.8946	46.43	1	3	3	9	1.2242	8	26.8643	112	12.5975	9.81787
P70315	Wiskott-Aldrich syndrome protein homolog OS=Mus musculus OX=10090 GN=Was PE=1 SV=1 - [WASP_MOUSE]	23.8928	19.23	1	7	7	15	0.964243	15	11.1294	520	54.1583	6.69775
Q64105	Sepiapterin reductase OS=Mus musculus OX=10090 GN=Spr PE=1 SV=1 - [SPRE_MOUSE]	23.8112	39.08	1	8	8	10	0.944878	10	8.31742	261	27.8654	5.74463
Q8CB87	Ras-related protein Rab-44 OS=Mus musculus OX=10090 GN=Rab44 PE=1 SV=2 - [RAB44_MOUSE]	23.8036	12.44	1	11	11	35	1.03056	35	22.2152	973	106.263	4.93213
O70378	ER membrane protein complex subunit 8 OS=Mus musculus OX=10090 GN=Emc8 PE=1 SV=1 - [EMC8_MOUSE]	23.8003	21.26	1	4	4	11	1.04753	11	11.372	207	23.3334	6.15088
Q8CHP5	Partner of Y14 and mago OS=Mus musculus OX=10090 GN=Pym1 PE=1 SV=2 - [PYM1_MOUSE]	23.7354	25.62	1	5	5	9	0.945084	9	12.6041	203	22.676	9.49561
Q8BJ64	Choline dehydrogenase, mitochondrial OS=Mus musculus OX=10090 GN=Chdh PE=1 SV=1 - [CHDH_MOUSE]	23.6607	7.72	1	5	5	12	1.20206	12	13.6647	596	66.3724	8.51416
Q9JMD0	BUB3-interacting and GLEBS motif-containing protein ZNF207 OS=Mus musculus OX=10090 GN=Znf207 PE=1 SV=1 - [ZN207_MOUSE]	23.6501	6.46	1	3	3	7	0.964503	7	4.16441	495	52.7581	9.1001
Q922K7	Probable 28S rRNA (cytosine-C(5))-methyltransferase OS=Mus musculus OX=10090 GN=Nop2 PE=1 SV=1 - [NOP2_MOUSE]	23.6172	9.84	1	6	6	11	1.00905	11	10.9506	793	86.6987	9.21729
Q9WTP7	GTP:AMP phosphotransferase AK3, mitochondrial OS=Mus musculus OX=10090 GN=Ak3 PE=1 SV=3 - [KAD3_MOUSE]	23.6143	24.67	1	5	5	14	0.937367	14	9.0635	227	25.4105	8.83643
O70370	Cathepsin S OS=Mus musculus OX=10090 GN=Ctss PE=1 SV=2 - [CATS_MOUSE]	23.6107	25.59	1	6	6	12	0.715017	12	16.3851	340	38.4495	6.96143
O88587	Catechol O-methyltransferase OS=Mus musculus OX=10090 GN=Comt PE=1 SV=2 - [COMT_MOUSE]	23.6007	27.55	1	5	5	9	0.936672	9	5.05886	265	29.4673	5.8335
Q4VBE8	WD repeat-containing protein 18 OS=Mus musculus OX=10090 GN=Wdr18 PE=1 SV=1 - [WDR18_MOUSE]	23.5848	8.12	1	3	3	8	1.04275	8	18.3869	431	47.181	6.88818
Q9D358	Low molecular weight phosphotyrosine protein phosphatase OS=Mus musculus OX=10090 GN=Acp1 PE=1 SV=3 - [PPAC_MOUSE]	23.4938	46.84	1	6	6	12	0.958882	12	9.26657	158	18.1799	6.7417
O35654	DNA polymerase delta subunit 2 OS=Mus musculus OX=10090 GN=Pold2 PE=1 SV=2 - [DPOD2_MOUSE]	23.4633	18.55	1	6	6	10	1.06958	10	11.1377	469	51.3221	5.78271
Q99JX7	Nuclear RNA export factor 1 OS=Mus musculus OX=10090 GN=Nxf1 PE=1 SV=3 - [NXF1_MOUSE]	23.4088	11.33	1	7	7	13	1.12088	13	19.2426	618	70.2556	8.73389
P40240	CD9 antigen OS=Mus musculus OX=10090 GN=Cd9 PE=1 SV=2 - [CD9_MOUSE]	23.3934	14.16	1	2	2	7	0.900586	7	11.9046	226	25.2409	7.2251
Q61838	Pregnancy zone protein OS=Mus musculus OX=10090 GN=Pzp PE=1 SV=3 - [PZP_MOUSE]	23.3864	4.95	1	7	8	14	0.633429	12	31.2349	1495	165.748	6.68311
Q8R317	Ubiquilin-1 OS=Mus musculus OX=10090 GN=Ubqln1 PE=1 SV=1 - [UBQL1_MOUSE]	23.382	13.06	1	4	5	8	1.00338	7	22.222	582	61.9372	4.94482
P25799	Nuclear factor NF-kappa-B p105 subunit OS=Mus musculus OX=10090 GN=Nfkb1 PE=1 SV=2 - [NFKB1_MOUSE]	23.3622	4.74	1	3	3	6	1.03261	6	9.1438	971	105.549	5.38916
P47713	Cytosolic phospholipase A2 OS=Mus musculus OX=10090 GN=Pla2g4a PE=1 SV=1 - [PA24A_MOUSE]	23.3193	6.02	1	5	5	10	0.911512	10	3.72948	748	85.1676	5.42725
P56371	Ras-related protein Rab-4A OS=Mus musculus OX=10090 GN=Rab4a PE=1 SV=2 - [RAB4A_MOUSE]	23.3096	7.8	9	1	2	10	1.40609	1		218	24.3932	6.07471
Q8R5H1	Ubiquitin carboxyl-terminal hydrolase 15 OS=Mus musculus OX=10090 GN=Usp15 PE=1 SV=1 - [UBP15_MOUSE]	23.2522	4.99	1	3	4	10	1.04139	7	3.05589	981	112.254	5.17334
Q60676	Serine/threonine-protein phosphatase 5 OS=Mus musculus OX=10090 GN=Ppp5c PE=1 SV=3 - [PPP5_MOUSE]	23.2301	11.82	1	6	6	15	0.988971	15	14.6698	499	56.8402	6.20166
P48193	Protein 4.1 OS=Mus musculus OX=10090 GN=Epb41 PE=1 SV=2 - [EPB41_MOUSE]	23.1761	5.94	1	3	3	7	0.874791	7	4.62061	858	95.8525	5.60498
P16254	Signal recognition particle 14 kDa protein OS=Mus musculus OX=10090 GN=Srp14 PE=1 SV=1 - [SRP14_MOUSE]	23.1742	29.09	1	3	3	7	1.0075	7	13.7367	110	12.5018	10.1694
Q60520	Paired amphipathic helix protein Sin3a OS=Mus musculus OX=10090 GN=Sin3a PE=1 SV=3 - [SIN3A_MOUSE]	23.1638	7.3	1	7	7	11	0.977037	11	9.4704	1274	144.998	7.25439
Q3TDQ1	Dolichyl-diphosphooligosaccharide--protein glycosyltransferase subunit STT3B OS=Mus musculus OX=10090 GN=Stt3b PE=1 SV=2 - [STT3B_MOUSE]	23.1146	7.78	1	4	7	13	1.03292	7	22.9792	823	93.1855	8.95361
Q8BYA0	Tubulin-specific chaperone D OS=Mus musculus OX=10090 GN=Tbcd PE=1 SV=1 - [TBCD_MOUSE]	23.1034	7.27	1	8	8	14	1.00959	14	5.57075	1196	133.236	6.50732
O70591	Prefoldin subunit 2 OS=Mus musculus OX=10090 GN=Pfdn2 PE=1 SV=2 - [PFD2_MOUSE]	23.0372	42.86	1	5	5	12	0.895283	12	7.34523	154	16.5236	6.58057
O08796	Eukaryotic elongation factor 2 kinase OS=Mus musculus OX=10090 GN=Eef2k PE=1 SV=1 - [EF2K_MOUSE]	22.9819	10.5	1	7	7	14	1.06318	14	11.4089	724	81.6873	5.37646
O35892	Nuclear autoantigen Sp-100 OS=Mus musculus OX=10090 GN=Sp100 PE=1 SV=2 - [SP100_MOUSE]	22.9506	9.13	2	5	5	10	0.951005	10	11.587	482	54.6924	8.66064
Q6A028	Switch-associated protein 70 OS=Mus musculus OX=10090 GN=Swap70 PE=1 SV=2 - [SWP70_MOUSE]	22.9289	14.19	1	8	8	12	0.943463	12	13.7651	585	68.9525	6.04932
O08738	Caspase-6 OS=Mus musculus OX=10090 GN=Casp6 PE=1 SV=1 - [CASP6_MOUSE]	22.8558	10.87	1	2	3	11	1.26316	5	7.8623	276	31.5747	6.88818
Q8BRF7	Sec1 family domain-containing protein 1 OS=Mus musculus OX=10090 GN=Scfd1 PE=1 SV=1 - [SCFD1_MOUSE]	22.809	10.33	1	6	6	17	0.998405	17	9.11883	639	72.2771	6.37939
Q69Z99	Zinc finger protein 512 OS=Mus musculus OX=10090 GN=Znf512 PE=2 SV=2 - [ZN512_MOUSE]	22.7292	9.79	1	4	4	10	0.904519	10	3.91876	562	63.8674	9.51025
Q8R3C0	Mini-chromosome maintenance complex-binding protein OS=Mus musculus OX=10090 GN=Mcmbp PE=1 SV=1 - [MCMBP_MOUSE]	22.7213	11.84	1	7	7	15	0.948943	15	10.6363	642	72.8448	5.65576
P08207	Protein S100-A10 OS=Mus musculus OX=10090 GN=S100a10 PE=1 SV=2 - [S10AA_MOUSE]	22.7148	34.02	1	3	3	11	1.12145	11	14.2548	97	11.1785	6.771
P60824	Cold-inducible RNA-binding protein OS=Mus musculus OX=10090 GN=Cirbp PE=1 SV=1 - [CIRBP_MOUSE]	22.7108	18.6	1	2	2	5	0.631712	5	3.20656	172	18.5958	9.61279
P35123	Ubiquitin carboxyl-terminal hydrolase 4 OS=Mus musculus OX=10090 GN=Usp4 PE=1 SV=3 - [UBP4_MOUSE]	22.6608	6.96	1	4	5	12	0.982085	9	6.90865	962	108.274	5.64307
O54984	ATPase GET3 OS=Mus musculus OX=10090 GN=Get3 PE=1 SV=2 - [GET3_MOUSE]	22.6472	15.23	1	4	4	8	0.970883	8	12.979	348	38.7974	4.90674
P14069	Protein S100-A6 OS=Mus musculus OX=10090 GN=S100a6 PE=1 SV=3 - [S10A6_MOUSE]	22.6054	24.72	1	3	3	9	0.689695	9	13.2016	89	10.0443	5.47803
Q99KG3	RNA-binding protein 10 OS=Mus musculus OX=10090 GN=Rbm10 PE=1 SV=1 - [RBM10_MOUSE]	22.5246	7.53	1	6	7	13	1.17623	12	11.1691	930	103.43	5.92236
Q80X82	Symplekin OS=Mus musculus OX=10090 GN=Sympk PE=1 SV=2 - [SYMPK_MOUSE]	22.4874	2.95	2	3	4	8	0.97035	7	17.8153	1288	142.53	6.04932
Q9EPE9	Manganese-transporting ATPase 13A1 OS=Mus musculus OX=10090 GN=Atp13a1 PE=1 SV=2 - [AT131_MOUSE]	22.466	7.33	1	8	8	15	1.01483	15	7.42546	1200	132.303	8.03076
Q9R111	Guanine deaminase OS=Mus musculus OX=10090 GN=Gda PE=1 SV=1 - [GUAD_MOUSE]	22.4441	21.59	1	8	8	14	0.848048	14	9.35399	454	50.9807	5.52881
P33610	DNA primase large subunit OS=Mus musculus OX=10090 GN=Prim2 PE=1 SV=1 - [PRI2_MOUSE]	22.4427	14.26	1	6	6	7	1.09582	7	8.46441	505	58.3717	8.32373
Q3TCH7	Cullin-4A OS=Mus musculus OX=10090 GN=Cul4a PE=1 SV=1 - [CUL4A_MOUSE]	22.4129	7.91	1	4	5	10	1.11722	8	19.4435	759	87.6975	8.35303
Q9Z2M7	Phosphomannomutase 2 OS=Mus musculus OX=10090 GN=Pmm2 PE=1 SV=1 - [PMM2_MOUSE]	22.4117	18.18	1	4	4	10	0.927754	10	3.02772	242	27.639	6.41748
Q921I9	Exosome complex component RRP41 OS=Mus musculus OX=10090 GN=Exosc4 PE=1 SV=3 - [EXOS4_MOUSE]	22.3864	16.73	1	3	3	8	0.938797	8	5.53344	245	26.2333	6.15088
Q9ET30	Transmembrane 9 superfamily member 3 OS=Mus musculus OX=10090 GN=Tm9sf3 PE=1 SV=1 - [TM9S3_MOUSE]	22.3056	8.69	1	4	4	9	0.968609	9	12.2572	587	67.4999	7.21045
P85094	Isochorismatase domain-containing protein 2A OS=Mus musculus OX=10090 GN=Isoc2a PE=1 SV=1 - [ISC2A_MOUSE]	22.2985	56.8	1	5	5	6	0.972492	6	11.5993	206	22.403	8.01611
B2RXR6	Serine/threonine-protein phosphatase 6 regulatory ankyrin repeat subunit B OS=Mus musculus OX=10090 GN=Ankrd44 PE=1 SV=1 - [ANR44_MOUSE]	22.2981	8.36	1	6	6	11	0.868973	11	2.47099	993	107.317	6.41748
Q62426	Cystatin-B OS=Mus musculus OX=10090 GN=Cstb PE=1 SV=1 - [CYTB_MOUSE]	22.2018	32.65	1	2	2	6	0.955941	6	7.31349	98	11.0385	7.38623
Q9D1K2	V-type proton ATPase subunit F OS=Mus musculus OX=10090 GN=Atp6v1f PE=1 SV=2 - [VATF_MOUSE]	22.1277	53.78	1	4	4	7	0.952805	7	8.35608	119	13.362	5.8208
O35405	5'-3' exonuclease PLD3 OS=Mus musculus OX=10090 GN=Pld3 PE=1 SV=1 - [PLD3_MOUSE]	22.1032	4.3	1	2	2	8	0.725772	8	17.037	488	54.3544	6.52197
Q9QZ73	DCN1-like protein 1 OS=Mus musculus OX=10090 GN=Dcun1d1 PE=2 SV=1 - [DCNL1_MOUSE]	22.0738	25.87	2	6	6	11	1.01162	11	6.55759	259	30.078	5.33838
Q99P58	Ras-related protein Rab-27B OS=Mus musculus OX=10090 GN=Rab27b PE=1 SV=3 - [RB27B_MOUSE]	22.0268	25.69	1	3	5	10	0.894719	3	5.1676	218	24.5442	5.5415
Q8CCJ3	E3 UFM1-protein ligase 1 OS=Mus musculus OX=10090 GN=Ufl1 PE=1 SV=2 - [UFL1_MOUSE]	21.9922	6.68	1	3	3	8	0.980742	8	9.93949	793	89.4645	6.66846
P70318	Nucleolysin TIAR OS=Mus musculus OX=10090 GN=Tial1 PE=1 SV=1 - [TIAR_MOUSE]	21.9709	21.43	1	4	6	9	1.17681	5	17.4394	392	43.3611	7.98682
Q9CQB5	CDGSH iron-sulfur domain-containing protein 2 OS=Mus musculus OX=10090 GN=Cisd2 PE=1 SV=1 - [CISD2_MOUSE]	21.9419	24.44	1	3	3	6	1.02095	6	4.98341	135	15.2323	9.51025
O70310	Glycylpeptide N-tetradecanoyltransferase 1 OS=Mus musculus OX=10090 GN=Nmt1 PE=1 SV=1 - [NMT1_MOUSE]	21.883	9.27	1	3	5	12	1.16311	8	21.6812	496	56.8519	8.00146
Q61595	Kinectin OS=Mus musculus OX=10090 GN=Ktn1 PE=1 SV=1 - [KTN1_MOUSE]	21.8797	7.23	1	7	7	10	1.00906	10	18.9349	1327	152.498	5.85889
Q8BGS2	BolA-like protein 2 OS=Mus musculus OX=10090 GN=Bola2 PE=1 SV=1 - [BOLA2_MOUSE]	21.8725	52.33	1	3	3	6	1.05054	6	2.75121	86	10.2082	6.16357
Q8BL66	Early endosome antigen 1 OS=Mus musculus OX=10090 GN=Eea1 PE=1 SV=2 - [EEA1_MOUSE]	21.8496	4.75	1	5	5	8	0.859242	8	5.66099	1411	160.817	5.77002
Q9R062	Glycogenin-1 OS=Mus musculus OX=10090 GN=Gyg1 PE=1 SV=3 - [GLYG_MOUSE]	21.8346	9.91	1	3	3	7	0.98118	7	0.147771	333	37.3783	5.2876
Q52KI8	Serine/arginine repetitive matrix protein 1 OS=Mus musculus OX=10090 GN=Srrm1 PE=1 SV=2 - [SRRM1_MOUSE]	21.8283	7.82	1	7	7	11	1.27048	10	23.8284	946	106.798	11.8687
Q61205	Platelet-activating factor acetylhydrolase IB subunit alpha1 OS=Mus musculus OX=10090 GN=Pafah1b3 PE=1 SV=1 - [PA1B3_MOUSE]	21.8206	24.14	1	5	5	17	0.971093	17	28.9794	232	25.8373	6.93213
Q9ERS2	NADH dehydrogenase [ubiquinone] 1 alpha subcomplex subunit 13 OS=Mus musculus OX=10090 GN=Ndufa13 PE=1 SV=3 - [NDUAD_MOUSE]	21.8155	23.61	1	2	3	9	0.947434	5	1.47238	144	16.8486	9.48096
P22315	Ferrochelatase, mitochondrial OS=Mus musculus OX=10090 GN=Fech PE=1 SV=2 - [HEMH_MOUSE]	21.79	19.05	1	5	5	8	0.935295	8	12.8344	420	47.1002	8.90967
Q3TIX9	U4/U6.U5 tri-snRNP-associated protein 2 OS=Mus musculus OX=10090 GN=Usp39 PE=1 SV=2 - [SNUT2_MOUSE]	21.7888	12.41	1	5	6	11	1.07965	9	23.9447	564	65.1056	8.89502
P61211	ADP-ribosylation factor-like protein 1 OS=Mus musculus OX=10090 GN=Arl1 PE=1 SV=1 - [ARL1_MOUSE]	21.7766	25.97	1	4	4	8	0.926111	8	13.7226	181	20.3985	5.71924
Q8BH43	Wiskott-Aldrich syndrome protein family member 2 OS=Mus musculus OX=10090 GN=Wasf2 PE=1 SV=1 - [WASF2_MOUSE]	21.772	11.47	1	6	6	12	0.907179	12	10.3715	497	54.04	5.52881
Q99KQ4	Nicotinamide phosphoribosyltransferase OS=Mus musculus OX=10090 GN=Nampt PE=1 SV=1 - [NAMPT_MOUSE]	21.7635	13.85	1	5	5	8	0.957396	8	7.67534	491	55.4125	7.15186
Q924Z4	Ceramide synthase 2 OS=Mus musculus OX=10090 GN=Cers2 PE=1 SV=1 - [CERS2_MOUSE]	21.7603	8.42	1	3	3	8	0.900229	8	33.6111	380	44.9952	8.74854
Q9Z277	Tyrosine-protein kinase BAZ1B OS=Mus musculus OX=10090 GN=Baz1b PE=1 SV=2 - [BAZ1B_MOUSE]	21.7355	6.42	1	9	9	14	0.894189	14	7.75908	1479	170.544	8.60205
Q9Z127	Large neutral amino acids transporter small subunit 1 OS=Mus musculus OX=10090 GN=Slc7a5 PE=1 SV=2 - [LAT1_MOUSE]	21.7083	9.77	2	5	5	10	0.992558	10	2.16296	512	55.8355	7.89893
Q9CRD0	OCIA domain-containing protein 1 OS=Mus musculus OX=10090 GN=Ociad1 PE=1 SV=1 - [OCAD1_MOUSE]	21.6589	20.65	1	3	3	8	1.13226	8	7.84558	247	27.5928	7.81104
Q9CPT4	Myeloid-derived growth factor OS=Mus musculus OX=10090 GN=Mydgf PE=1 SV=1 - [MYDGF_MOUSE]	21.6543	20.48	1	4	4	8	1.09463	8	31.5507	166	17.971	6.78564
Q8BIQ5	Cleavage stimulation factor subunit 2 OS=Mus musculus OX=10090 GN=Cstf2 PE=1 SV=2 - [CSTF2_MOUSE]	21.6469	14.14	2	7	7	16	1.0634	16	17.5488	580	61.3015	6.82959
Q6ZWR6	Nesprin-1 OS=Mus musculus OX=10090 GN=Syne1 PE=1 SV=2 - [SYNE1_MOUSE]	21.6265	0.98	2	5	8	13	1.01754	5	13.7957	8799	1009.29	5.59229
Q64314	Hematopoietic progenitor cell antigen CD34 OS=Mus musculus OX=10090 GN=Cd34 PE=1 SV=1 - [CD34_MOUSE]	21.5712	10.21	1	3	3	8	1.09877	8	17.2077	382	40.9571	5.30029
Q9D0L7	Armadillo repeat-containing protein 10 OS=Mus musculus OX=10090 GN=Armc10 PE=1 SV=1 - [ARM10_MOUSE]	21.5603	31.7	1	6	6	10	0.8895	10	3.28836	306	33.2896	7.98682
Q61249	Immunoglobulin-binding protein 1 OS=Mus musculus OX=10090 GN=Igbp1 PE=1 SV=1 - [IGBP1_MOUSE]	21.513	13.82	2	3	3	10	1.08438	10	12.813	340	38.9466	6.17627
Q8C0E2	Vacuolar protein sorting-associated protein 26B OS=Mus musculus OX=10090 GN=Vps26b PE=1 SV=1 - [VP26B_MOUSE]	21.5052	15.48	1	4	4	9	1.07059	9	12.9334	336	39.1002	7.37158
Q99P31	Hsp70-binding protein 1 OS=Mus musculus OX=10090 GN=Hspbp1 PE=1 SV=1 - [HPBP1_MOUSE]	21.5016	25.49	1	7	7	10	1.1444	10	16.1598	357	39.1415	5.36377
Q9R112	Sulfide:quinone oxidoreductase, mitochondrial OS=Mus musculus OX=10090 GN=Sqor PE=1 SV=3 - [SQOR_MOUSE]	21.4932	12.44	1	4	4	9	0.933743	9	7.20673	450	50.2499	9.08545
Q8CFX1	GDH/6PGL endoplasmic bifunctional protein OS=Mus musculus OX=10090 GN=H6pd PE=1 SV=2 - [G6PE_MOUSE]	21.4908	3.93	1	3	4	13	1.0145	7	2.69689	789	88.8717	6.93213
P63328	Serine/threonine-protein phosphatase 2B catalytic subunit alpha isoform OS=Mus musculus OX=10090 GN=Ppp3ca PE=1 SV=1 - [PP2BA_MOUSE]	21.4756	13.24	2	4	6	11	1.01207	5	10.5052	521	58.6063	5.85889
Q62433	Protein NDRG1 OS=Mus musculus OX=10090 GN=Ndrg1 PE=1 SV=1 - [NDRG1_MOUSE]	21.4501	12.44	1	3	3	7	0.973934	7	2.67803	394	42.9809	6.1001
Q8CGK7	Guanine nucleotide-binding protein G(olf) subunit alpha OS=Mus musculus OX=10090 GN=Gnal PE=1 SV=1 - [GNAL_MOUSE]	21.4175	8.14	1	1	2	7	1.11725	1		381	44.2804	6.65381
Q9CZB0	Succinate dehydrogenase cytochrome b560 subunit, mitochondrial OS=Mus musculus OX=10090 GN=Sdhc PE=1 SV=1 - [C560_MOUSE]	21.4007	21.89	1	3	3	7	0.893888	7	4.71674	169	18.3699	9.93506
Q91UZ5	Inositol monophosphatase 2 OS=Mus musculus OX=10090 GN=Impa2 PE=1 SV=1 - [IMPA2_MOUSE]	21.3783	14.48	1	4	4	9	1.00443	9	1.28692	290	31.6962	6.22705
Q9CQ80	Vacuolar protein-sorting-associated protein 25 OS=Mus musculus OX=10090 GN=Vps25 PE=1 SV=1 - [VPS25_MOUSE]	21.3654	14.77	1	3	3	7	0.947117	7	4.25709	176	20.7345	6.34131
O89017	Legumain OS=Mus musculus OX=10090 GN=Lgmn PE=1 SV=1 - [LGMN_MOUSE]	21.3356	9.89	1	3	3	7	0.820164	7	44.4432	435	49.3413	6.39209
Q9WU84	Copper chaperone for superoxide dismutase OS=Mus musculus OX=10090 GN=Ccs PE=1 SV=1 - [CCS_MOUSE]	21.3219	16.79	1	3	3	7	1.01468	7	16.5281	274	28.8934	6.1001
Q4VAA2	Protein CDV3 OS=Mus musculus OX=10090 GN=Cdv3 PE=1 SV=2 - [CDV3_MOUSE]	21.2321	21	1	6	6	15	1.28747	15	34.404	281	29.7113	6.1001
Q8BH69	Selenide, water dikinase 1 OS=Mus musculus OX=10090 GN=Sephs1 PE=1 SV=1 - [SPS1_MOUSE]	21.2269	22.7	1	5	5	7	0.939406	7	18.8374	392	42.8787	5.97314
P21981	Protein-glutamine gamma-glutamyltransferase 2 OS=Mus musculus OX=10090 GN=Tgm2 PE=1 SV=4 - [TGM2_MOUSE]	21.2225	9.48	1	5	5	10	0.688582	10	18.7572	686	77.0123	5.09717
P33611	DNA polymerase alpha subunit B OS=Mus musculus OX=10090 GN=Pola2 PE=1 SV=2 - [DPOA2_MOUSE]	21.2028	9.5	1	4	4	10	1.01148	10	2.02557	600	66.1725	5.33838
Q61462	Cytochrome b-245 light chain OS=Mus musculus OX=10090 GN=Cyba PE=1 SV=3 - [CY24A_MOUSE]	21.1661	20.31	1	4	4	10	0.88911	10	9.17203	192	20.735	9.23193
Q9D0J8	Parathymosin OS=Mus musculus OX=10090 GN=Ptms PE=1 SV=3 - [PTMS_MOUSE]	21.1502	11.88	1	2	2	9	1.24382	9	11.9425	101	11.4231	4.22119
P05201	Aspartate aminotransferase, cytoplasmic OS=Mus musculus OX=10090 GN=Got1 PE=1 SV=3 - [AATC_MOUSE]	21.1326	13.08	1	5	5	8	0.881443	8	5.17109	413	46.2185	7.13721
P62892	60S ribosomal protein L39 OS=Mus musculus OX=10090 GN=Rpl39 PE=1 SV=2 - [RL39_MOUSE]	21.0901	19.61	1	1	1	6	1.29887	6	4.49166	51	6.40265	12.5571
O55098	Serine/threonine-protein kinase 10 OS=Mus musculus OX=10090 GN=Stk10 PE=1 SV=2 - [STK10_MOUSE]	21.0543	8.18	1	7	7	13	0.972388	13	19.5676	966	111.836	7.15186
Q9D020	Cytosolic 5'-nucleotidase 3A OS=Mus musculus OX=10090 GN=Nt5c3a PE=1 SV=4 - [5NT3A_MOUSE]	21.0427	22.96	1	7	7	9	0.877662	9	8.63724	331	37.2284	6.65381
Q9EPK7	Exportin-7 OS=Mus musculus OX=10090 GN=Xpo7 PE=1 SV=3 - [XPO7_MOUSE]	21.0189	5.52	1	5	5	10	0.927203	10	6.71108	1087	123.731	6.37939
Q8C0L0	Thioredoxin-related transmembrane protein 4 OS=Mus musculus OX=10090 GN=Tmx4 PE=1 SV=2 - [TMX4_MOUSE]	20.9988	12.84	1	3	3	6	0.917114	6	9.60682	335	37.1078	4.37354
Q8CFE2	Histone PARylation factor 1 OS=Mus musculus OX=10090 GN=Hpf1 PE=1 SV=1 - [HPF1_MOUSE]	20.9772	19.08	1	5	5	10	1.08783	10	20.4995	346	39.2661	7.69385
Q99LC2	Cleavage stimulation factor subunit 1 OS=Mus musculus OX=10090 GN=Cstf1 PE=1 SV=1 - [CSTF1_MOUSE]	20.9663	15.08	1	5	5	8	0.909518	8	15.1814	431	48.3508	6.58057
Q9CY66	H/ACA ribonucleoprotein complex subunit 1 OS=Mus musculus OX=10090 GN=Gar1 PE=1 SV=1 - [GAR1_MOUSE]	20.9658	27.27	1	5	5	7	1.09836	7	11.9435	231	23.4596	11.019
Q62086	Serum paraoxonase/arylesterase 2 OS=Mus musculus OX=10090 GN=Pon2 PE=1 SV=2 - [PON2_MOUSE]	20.9561	8.19	1	2	2	5	0.860279	5	10.8995	354	39.5925	5.8335
Q8K183	Pyridoxal kinase OS=Mus musculus OX=10090 GN=Pdxk PE=1 SV=1 - [PDXK_MOUSE]	20.9171	15.38	1	3	3	6	0.996562	6	5.04861	312	34.9927	6.29053
Q99JX3	Golgi reassembly-stacking protein 2 OS=Mus musculus OX=10090 GN=Gorasp2 PE=1 SV=3 - [GORS2_MOUSE]	20.8937	11.97	1	4	4	9	0.935817	9	14.8505	451	47.0088	4.79248
Q99J62	Replication factor C subunit 4 OS=Mus musculus OX=10090 GN=Rfc4 PE=1 SV=1 - [RFC4_MOUSE]	20.893	22.25	1	6	6	11	1.12027	11	30.545	364	39.8418	6.69775
Q8BVE3	V-type proton ATPase subunit H OS=Mus musculus OX=10090 GN=Atp6v1h PE=1 SV=1 - [VATH_MOUSE]	20.8717	16.98	1	6	6	10	0.904946	10	7.35583	483	55.8191	6.60986
P39876	Metalloproteinase inhibitor 3 OS=Mus musculus OX=10090 GN=Timp3 PE=1 SV=1 - [TIMP3_MOUSE]	20.7606	16.59	1	4	4	9	0.947261	9	20.5738	211	24.1658	8.76318
O08529	Calpain-2 catalytic subunit OS=Mus musculus OX=10090 GN=Capn2 PE=1 SV=4 - [CAN2_MOUSE]	20.7558	9.71	1	6	6	13	1.02784	13	28.2299	700	79.8218	4.95752
Q8K558	Trem-like transcript 1 protein OS=Mus musculus OX=10090 GN=Treml1 PE=1 SV=2 - [TRML1_MOUSE]	20.7514	20.5	1	4	4	7	1.05429	7	17.9713	317	33.5011	5.24951
Q99MK8	Beta-adrenergic receptor kinase 1 OS=Mus musculus OX=10090 GN=Grk2 PE=1 SV=2 - [ARBK1_MOUSE]	20.7028	10.6	1	6	6	12	0.969182	12	7.94125	689	79.5875	7.28369
Q9CR86	Calcium-regulated heat stable protein 1 OS=Mus musculus OX=10090 GN=Carhsp1 PE=1 SV=1 - [CHSP1_MOUSE]	20.6901	16.22	1	2	2	6	0.91028	6	2.21499	148	16.0521	8.20654
P47802	Metaxin-1 OS=Mus musculus OX=10090 GN=Mtx1 PE=1 SV=1 - [MTX1_MOUSE]	20.6231	23.34	1	6	6	12	1.01938	12	8.53892	317	35.6013	6.17627
Q9D898	Actin-related protein 2/3 complex subunit 5-like protein OS=Mus musculus OX=10090 GN=Arpc5l PE=1 SV=1 - [ARP5L_MOUSE]	20.6195	41.18	1	3	3	6	0.864435	6	1.91869	153	16.9698	6.80029
B2RU80	Receptor-type tyrosine-protein phosphatase beta OS=Mus musculus OX=10090 GN=Ptprb PE=1 SV=1 - [PTPRB_MOUSE]	20.6008	1.8	1	1	4	9	0.988216	1		1998	224.355	7.18115
Q9D735	Telomerase RNA component interacting RNase OS=Mus musculus OX=10090 GN=Trir PE=1 SV=1 - [TRIR_MOUSE]	20.5874	25.43	1	3	3	12	1.24055	12	14.9267	173	18.3653	9.67139
Q9JKY5	Huntingtin-interacting protein 1-related protein OS=Mus musculus OX=10090 GN=Hip1r PE=1 SV=2 - [HIP1R_MOUSE]	20.5454	5.15	1	6	6	12	0.924978	12	9.27108	1068	119.353	6.52197
P51807	Dynein light chain Tctex-type 1 OS=Mus musculus OX=10090 GN=Dynlt1 PE=1 SV=1 - [DYLT1_MOUSE]	20.5208	38.94	1	3	3	5	0.888565	5	5.5434	113	12.475	5.08447
Q8BHS3	Pre-mRNA-splicing factor RBM22 OS=Mus musculus OX=10090 GN=Rbm22 PE=1 SV=1 - [RBM22_MOUSE]	20.5102	10.48	1	4	4	11	1.11466	11	6.41179	420	46.8654	8.54346
Q8C7R4	Ubiquitin-like modifier-activating enzyme 6 OS=Mus musculus OX=10090 GN=Uba6 PE=1 SV=1 - [UBA6_MOUSE]	20.492	8.26	1	7	7	11	0.980718	11	6.52182	1053	117.891	6.11279
O08915	AH receptor-interacting protein OS=Mus musculus OX=10090 GN=Aip PE=1 SV=1 - [AIP_MOUSE]	20.4874	17.27	1	5	5	7	0.948212	7	5.008	330	37.5811	6.40479
Q9DCZ1	GMP reductase 1 OS=Mus musculus OX=10090 GN=Gmpr PE=1 SV=1 - [GMPR1_MOUSE]	20.4646	13.91	1	3	4	9	1.17239	6	38.9451	345	37.4578	7.09326
P62313	U6 snRNA-associated Sm-like protein LSm6 OS=Mus musculus OX=10090 GN=Lsm6 PE=1 SV=1 - [LSM6_MOUSE]	20.3939	55	1	5	5	9	1.0131	9	4.25997	80	9.12177	9.5835
O54988	STE20-like serine/threonine-protein kinase OS=Mus musculus OX=10090 GN=Slk PE=1 SV=2 - [SLK_MOUSE]	20.3808	6.65	2	8	9	14	1.05805	13	12.3698	1233	141.37	5.13525
Q8VEA4	Mitochondrial intermembrane space import and assembly protein 40 OS=Mus musculus OX=10090 GN=Chchd4 PE=1 SV=1 - [MIA40_MOUSE]	20.3725	30.94	1	3	3	7	1.01628	7	3.55249	139	15.5149	4.32275
P54731	FAS-associated factor 1 OS=Mus musculus OX=10090 GN=Faf1 PE=1 SV=2 - [FAF1_MOUSE]	20.3626	11.09	1	7	7	11	1.12291	10	20.5673	649	73.8165	4.85596
P12815	Programmed cell death protein 6 OS=Mus musculus OX=10090 GN=Pdcd6 PE=1 SV=2 - [PDCD6_MOUSE]	20.3564	16.75	1	3	3	7	0.859633	7	12.1435	191	21.8538	5.40186
Q8VDL4	ADP-dependent glucokinase OS=Mus musculus OX=10090 GN=Adpgk PE=1 SV=2 - [ADPGK_MOUSE]	20.3393	10.69	1	4	4	8	0.914521	8	8.09226	496	53.8685	5.61768
P97452	Ribosome biogenesis protein BOP1 OS=Mus musculus OX=10090 GN=Bop1 PE=1 SV=1 - [BOP1_MOUSE]	20.3053	11.2	1	4	4	6	0.878384	6	5.34349	732	82.4936	6.27783
O70493	Sorting nexin-12 OS=Mus musculus OX=10090 GN=Snx12 PE=1 SV=1 - [SNX12_MOUSE]	20.2981	24.24	1	3	4	9	1.0677	7	6.12955	165	19.1038	7.34229
Q61334	B-cell receptor-associated protein 29 OS=Mus musculus OX=10090 GN=Bcap29 PE=1 SV=1 - [BAP29_MOUSE]	20.2779	14.17	1	5	5	15	0.971074	15	21.226	240	27.9463	9.71533
Q8BWG8	Beta-arrestin-1 OS=Mus musculus OX=10090 GN=Arrb1 PE=1 SV=1 - [ARRB1_MOUSE]	20.2645	14.59	1	4	4	9	1.02454	9	10.2004	418	46.9432	6.27783
Q9QXK7	Cleavage and polyadenylation specificity factor subunit 3 OS=Mus musculus OX=10090 GN=Cpsf3 PE=1 SV=2 - [CPSF3_MOUSE]	20.2569	12.13	1	8	8	13	0.967151	13	8.22053	684	77.4552	5.60498
Q99J95	Cyclin-dependent kinase 9 OS=Mus musculus OX=10090 GN=Cdk9 PE=1 SV=1 - [CDK9_MOUSE]	20.2436	14.52	13	4	5	14	1.08987	7	12.6309	372	42.7342	8.79248
Q9ESY9	Gamma-interferon-inducible lysosomal thiol reductase OS=Mus musculus OX=10090 GN=Ifi30 PE=1 SV=3 - [GILT_MOUSE]	20.2153	19.35	1	3	3	7	0.55038	7	26.2128	248	27.7657	5.0083
Q04447	Creatine kinase B-type OS=Mus musculus OX=10090 GN=Ckb PE=1 SV=1 - [KCRB_MOUSE]	20.1746	17.06	1	4	5	7	0.88396	6	5.57275	381	42.6863	5.66846
Q9DC70	NADH dehydrogenase [ubiquinone] iron-sulfur protein 7, mitochondrial OS=Mus musculus OX=10090 GN=Ndufs7 PE=1 SV=1 - [NDUS7_MOUSE]	20.1433	17.41	1	4	4	8	0.955054	8	3.37721	224	24.6668	9.92041
Q9CPP0	Nucleoplasmin-3 OS=Mus musculus OX=10090 GN=Npm3 PE=1 SV=3 - [NPM3_MOUSE]	20.1291	13.14	1	2	2	6	1.00563	6	16.3187	175	19.0113	4.81787
Q3UZA1	CapZ-interacting protein OS=Mus musculus OX=10090 GN=Rcsd1 PE=1 SV=1 - [CPZIP_MOUSE]	20.11	19.17	1	7	7	17	1.0267	17	17.549	412	44.0874	5.16064
C0HKD8	Microfibrillar-associated protein 1A OS=Mus musculus OX=10090 GN=Mfap1a PE=1 SV=1 - [MFA1A_MOUSE]	20.0529	9.79	1	4	5	10	1.01395	8	9.35325	439	51.9227	4.98291
P28667	MARCKS-related protein OS=Mus musculus OX=10090 GN=Marcksl1 PE=1 SV=2 - [MRP_MOUSE]	20.0058	18	1	3	3	9	1.05889	9	2.70466	200	20.1534	4.61475
Q9D0B6	Protein PBDC1 OS=Mus musculus OX=10090 GN=Pbdc1 PE=1 SV=1 - [PBDC1_MOUSE]	19.9957	51.52	1	8	8	12	0.930115	12	4.85347	198	22.2098	4.55127
P56542	Deoxyribonuclease-2-alpha OS=Mus musculus OX=10090 GN=Dnase2 PE=1 SV=1 - [DNS2A_MOUSE]	19.9539	9.63	1	3	3	7	0.911411	7	4.28562	353	38.7862	7.45947
Q8VC28	Aldo-keto reductase family 1 member C13 OS=Mus musculus OX=10090 GN=Akr1c13 PE=1 SV=2 - [AK1CD_MOUSE]	19.9373	12.07	3	2	3	9	0.896323	3	3.50704	323	37.034	7.07861
P07309	Transthyretin OS=Mus musculus OX=10090 GN=Ttr PE=1 SV=1 - [TTHY_MOUSE]	19.9347	23.81	2	4	4	8	0.473283	7	28.4586	147	15.766	6.16357
Q3THE2	Myosin regulatory light chain 12B OS=Mus musculus OX=10090 GN=Myl12b PE=1 SV=2 - [ML12B_MOUSE]	19.9075	40.7	2	5	5	9	1.30752	9	17.5413	172	19.7665	4.84326
P57725	SAM domain-containing protein SAMSN-1 OS=Mus musculus OX=10090 GN=Samsn1 PE=1 SV=2 - [SAMN1_MOUSE]	19.8894	16.13	1	4	4	6	1.02957	6	7.05858	372	41.5754	5.24951
P17665	Cytochrome c oxidase subunit 7C, mitochondrial OS=Mus musculus OX=10090 GN=Cox7c PE=1 SV=1 - [COX7C_MOUSE]	19.8699	28.57	1	2	2	7	1.14462	7	9.18813	63	7.32788	11.0044
B1AY13	Ubiquitin carboxyl-terminal hydrolase 24 OS=Mus musculus OX=10090 GN=Usp24 PE=1 SV=1 - [UBP24_MOUSE]	19.838	2.79	2	5	7	13	0.974119	8	17.0274	2617	293.814	6.18896
P19324	Serpin H1 OS=Mus musculus OX=10090 GN=Serpinh1 PE=1 SV=3 - [SERPH_MOUSE]	19.8302	24.22	1	7	7	7	1.10131	7	7.66787	417	46.5042	8.82178
Q9R0P6	Signal peptidase complex catalytic subunit SEC11A OS=Mus musculus OX=10090 GN=Sec11a PE=1 SV=1 - [SC11A_MOUSE]	19.808	20.67	1	4	4	8	0.971737	8	4.54402	179	20.6131	9.33447
Q9DCF9	Translocon-associated protein subunit gamma OS=Mus musculus OX=10090 GN=Ssr3 PE=1 SV=1 - [SSRG_MOUSE]	19.7936	11.35	1	2	2	8	0.942989	8	18.6826	185	21.0512	9.61279
O88653	Ragulator complex protein LAMTOR3 OS=Mus musculus OX=10090 GN=Lamtor3 PE=1 SV=1 - [LTOR3_MOUSE]	19.7799	50	1	4	4	7	0.822614	7	4.77256	124	13.5443	7.34229
Q6P9L6	Kinesin-like protein KIF15 OS=Mus musculus OX=10090 GN=Kif15 PE=1 SV=1 - [KIF15_MOUSE]	19.7621	6.13	1	6	7	12	1.09883	11	23.3029	1387	160.021	6.04932
Q9QZI9	Serine incorporator 3 OS=Mus musculus OX=10090 GN=Serinc3 PE=1 SV=2 - [SERC3_MOUSE]	19.7409	13.98	1	5	5	11	0.839211	11	5.17848	472	52.5877	7.2251
P01864	Ig gamma-2A chain C region secreted form OS=Mus musculus OX=10090 PE=1 SV=1 - [GCAB_MOUSE]	19.6866	12.24	3	3	3	6	0.882713	6	13.8714	335	36.5726	8.22119
Q91ZA3	Propionyl-CoA carboxylase alpha chain, mitochondrial OS=Mus musculus OX=10090 GN=Pcca PE=1 SV=2 - [PCCA_MOUSE]	19.6392	6.77	1	5	5	10	1.05947	10	18.7759	724	79.8711	7.25439
Q9CQQ8	U6 snRNA-associated Sm-like protein LSm7 OS=Mus musculus OX=10090 GN=Lsm7 PE=1 SV=1 - [LSM7_MOUSE]	19.611	46.6	2	4	4	10	1.01127	9	7.74635	103	11.629	5.2749
Q9CQY1	Ubiquitin-like protein ATG12 OS=Mus musculus OX=10090 GN=Atg12 PE=1 SV=1 - [ATG12_MOUSE]	19.6089	4.26	1	1	1	9	0.683935	8	7.85443	141	15.1978	4.97021
Q921L3	Calcium load-activated calcium channel OS=Mus musculus OX=10090 GN=Tmco1 PE=1 SV=1 - [TMCO1_MOUSE]	19.6062	17.02	1	3	3	8	1.02198	8	14.1256	188	21.1612	9.74463
P50637	Translocator protein OS=Mus musculus OX=10090 GN=Tspo PE=1 SV=1 - [TSPO_MOUSE]	19.5957	12.43	1	2	2	7	1.1423	7	14.953	169	18.8287	9.5249
Q91YR9	Prostaglandin reductase 1 OS=Mus musculus OX=10090 GN=Ptgr1 PE=1 SV=2 - [PTGR1_MOUSE]	19.5439	16.72	1	4	4	8	1.0164	8	11.8494	329	35.5372	7.95752
Q3UPF5	Zinc finger CCCH-type antiviral protein 1 OS=Mus musculus OX=10090 GN=Zc3hav1 PE=1 SV=1 - [ZCCHV_MOUSE]	19.5285	4.55	1	3	3	11	1.05971	11	22.6078	946	106.619	8.26514
O08579	Emerin OS=Mus musculus OX=10090 GN=Emd PE=1 SV=1 - [EMD_MOUSE]	19.4896	29.34	1	5	5	9	0.92374	9	8.70645	259	29.4174	5.0083
P70388	DNA repair protein RAD50 OS=Mus musculus OX=10090 GN=Rad50 PE=1 SV=1 - [RAD50_MOUSE]	19.4782	10.44	1	10	10	12	1.07525	12	13.2823	1312	153.392	6.94678
Q9QXK3	Coatomer subunit gamma-2 OS=Mus musculus OX=10090 GN=Copg2 PE=1 SV=1 - [COPG2_MOUSE]	19.4408	7.58	1	5	6	12	1.06971	9	15.3427	871	97.6175	5.79541
Q9CR41	Huntingtin-interacting protein K OS=Mus musculus OX=10090 GN=Hypk PE=1 SV=2 - [HYPK_MOUSE]	19.4141	26.36	1	3	3	8	1.193	8	12.3079	129	14.6704	4.93213
P01644	Ig kappa chain V-V region HP R16.7 OS=Mus musculus OX=10090 PE=1 SV=1 - [KV5AB_MOUSE]	19.4141	50	9	4	4	7	0.750137	7	34.5962	108	11.9029	7.97217
Q9WVQ5	Methylthioribulose-1-phosphate dehydratase OS=Mus musculus OX=10090 GN=Apip PE=1 SV=1 - [MTNB_MOUSE]	19.3853	15.35	1	3	3	6	1.04871	6	5.70068	241	26.9311	6.90283
P63166	Small ubiquitin-related modifier 1 OS=Mus musculus OX=10090 GN=Sumo1 PE=1 SV=1 - [SUMO1_MOUSE]	19.3808	38.61	1	5	5	11	1.05352	11	10.5509	101	11.5497	5.51611
O55137	Acyl-coenzyme A thioesterase 1 OS=Mus musculus OX=10090 GN=Acot1 PE=1 SV=1 - [ACOT1_MOUSE]	19.3768	12.89	5	1	4	7	1.04296	2	2.80262	419	46.1067	6.58057
Q9CR51	V-type proton ATPase subunit G 1 OS=Mus musculus OX=10090 GN=Atp6v1g1 PE=1 SV=3 - [VATG1_MOUSE]	19.309	23.73	1	2	2	5	0.914475	5	4.22332	118	13.716	7.97217
Q99L27	GMP reductase 2 OS=Mus musculus OX=10090 GN=Gmpr2 PE=1 SV=2 - [GMPR2_MOUSE]	19.2962	16.09	1	4	5	11	1.04179	8	17.4156	348	37.9941	7.44482
O70252	Heme oxygenase 2 OS=Mus musculus OX=10090 GN=Hmox2 PE=1 SV=1 - [HMOX2_MOUSE]	19.2452	22.54	1	5	5	9	0.908747	9	6.05478	315	35.7159	5.87158
P09602	Non-histone chromosomal protein HMG-17 OS=Mus musculus OX=10090 GN=Hmgn2 PE=1 SV=2 - [HMGN2_MOUSE]	19.2354	13.33	1	1	1	7	1.2732	7	14.1293	90	9.41707	9.99365
P61804	Dolichyl-diphosphooligosaccharide--protein glycosyltransferase subunit DAD1 OS=Mus musculus OX=10090 GN=Dad1 PE=1 SV=3 - [DAD1_MOUSE]	19.2205	19.47	1	2	2	6	0.981467	6	3.51543	113	12.4886	7.07861
Q9JLI8	Squamous cell carcinoma antigen recognized by T-cells 3 OS=Mus musculus OX=10090 GN=Sart3 PE=1 SV=1 - [SART3_MOUSE]	19.2155	5.09	2	4	5	8	1.03119	6	9.24548	962	109.55	5.23682
Q8BH24	Transmembrane 9 superfamily member 4 OS=Mus musculus OX=10090 GN=Tm9sf4 PE=1 SV=1 - [TM9S4_MOUSE]	19.214	8.55	1	3	4	7	1.0176	4	0.809985	643	74.644	7.2251
Q99LD9	Translation initiation factor eIF-2B subunit beta OS=Mus musculus OX=10090 GN=Eif2b2 PE=1 SV=1 - [EI2BB_MOUSE]	19.206	19.66	1	5	5	10	0.903326	9	10.4862	351	38.8728	6.23975
Q9D8V0	Minor histocompatibility antigen H13 OS=Mus musculus OX=10090 GN=Hm13 PE=1 SV=1 - [HM13_MOUSE]	19.2021	11.64	1	5	5	19	0.947802	19	7.37499	378	41.7206	6.03662
P97355	Spermine synthase OS=Mus musculus OX=10090 GN=Sms PE=1 SV=1 - [SPSY_MOUSE]	19.1958	21.31	1	5	5	9	1.07191	9	20.5839	366	41.2868	5.05908
Q9WTL7	Acyl-protein thioesterase 2 OS=Mus musculus OX=10090 GN=Lypla2 PE=1 SV=1 - [LYPA2_MOUSE]	19.1911	25.54	1	5	5	11	0.982869	11	9.35735	231	24.7777	7.2251
O88696	ATP-dependent Clp protease proteolytic subunit, mitochondrial OS=Mus musculus OX=10090 GN=Clpp PE=1 SV=1 - [CLPP_MOUSE]	19.1877	22.06	1	4	4	8	0.909831	8	6.46537	272	29.7813	7.47412
Q8BHL5	Engulfment and cell motility protein 2 OS=Mus musculus OX=10090 GN=Elmo2 PE=1 SV=1 - [ELMO2_MOUSE]	19.1681	5.87	1	1	5	11	1.00348	1		732	83.833	5.94775
Q8C2K5	RAS protein activator like-3 OS=Mus musculus OX=10090 GN=Rasal3 PE=1 SV=1 - [RASL3_MOUSE]	19.1495	7.59	1	7	7	15	1.02636	14	11.7292	1041	114.71	8.98291
Q80YR5	Scaffold attachment factor B2 OS=Mus musculus OX=10090 GN=Safb2 PE=1 SV=2 - [SAFB2_MOUSE]	19.1291	8.17	1	2	6	9	1.10305	4	10.1778	991	111.77	6.37939
Q9WVA2	Mitochondrial import inner membrane translocase subunit Tim8 A OS=Mus musculus OX=10090 GN=Timm8a1 PE=1 SV=1 - [TIM8A_MOUSE]	19.1085	49.48	2	4	4	7	1.12871	7	16.9458	97	11.0353	5.16064
Q9D3E6	Cohesin subunit SA-1 OS=Mus musculus OX=10090 GN=Stag1 PE=1 SV=3 - [STAG1_MOUSE]	19.0378	4.53	1	4	7	12	0.887472	5	2.10803	1258	144.349	5.59229
P81117	Nucleobindin-2 OS=Mus musculus OX=10090 GN=Nucb2 PE=1 SV=2 - [NUCB2_MOUSE]	19.0062	17.38	1	6	6	8	0.902802	8	2.63374	420	50.2732	5.14795
Q8BY89	Choline transporter-like protein 2 OS=Mus musculus OX=10090 GN=Slc44a2 PE=1 SV=2 - [CTL2_MOUSE]	18.9375	4.96	1	3	3	7	0.985896	6	21.0076	706	80.0567	8.79248
Q9QUG9	RAS guanyl-releasing protein 2 OS=Mus musculus OX=10090 GN=Rasgrp2 PE=1 SV=2 - [GRP2_MOUSE]	18.8545	6.09	1	4	4	8	1.02068	8	23.1868	608	69.4013	7.66455
Q810B6	Rabankyrin-5 OS=Mus musculus OX=10090 GN=Ankfy1 PE=1 SV=2 - [ANFY1_MOUSE]	18.765	10.61	2	10	10	15	0.989978	15	7.4425	1169	128.571	5.90967
P58281	Dynamin-like 120 kDa protein, mitochondrial OS=Mus musculus OX=10090 GN=Opa1 PE=1 SV=1 - [OPA1_MOUSE]	18.7357	7.6	1	6	6	10	0.984009	10	17.2693	960	111.27	7.54736
Q99J09	Methylosome protein 50 OS=Mus musculus OX=10090 GN=Wdr77 PE=1 SV=1 - [MEP50_MOUSE]	18.7266	21.05	1	5	5	11	0.999002	11	5.49763	342	36.9192	5.2749
Q9JL35	High mobility group nucleosome-binding domain-containing protein 5 OS=Mus musculus OX=10090 GN=Hmgn5 PE=1 SV=2 - [HMGN5_MOUSE]	18.6981	20.69	1	6	6	13	1.00663	13	8.03477	406	45.3167	4.37354
Q9CWL8	Beta-catenin-like protein 1 OS=Mus musculus OX=10090 GN=Ctnnbl1 PE=1 SV=1 - [CTBL1_MOUSE]	18.6672	8.53	1	6	6	12	0.989406	12	4.6998	563	64.9391	5.07178
Q8BFQ4	WD repeat-containing protein 82 OS=Mus musculus OX=10090 GN=Wdr82 PE=1 SV=1 - [WDR82_MOUSE]	18.6235	16.93	1	4	4	7	1.05906	7	13.9494	313	35.0565	7.69385
Q69ZA1	Cyclin-dependent kinase 13 OS=Mus musculus OX=10090 GN=Cdk13 PE=1 SV=3 - [CDK13_MOUSE]	18.6031	1.59	13	1	2	8	1.37924	1		1511	164.452	9.68604
Q8VCR7	Protein ABHD14B OS=Mus musculus OX=10090 GN=Abhd14b PE=1 SV=1 - [ABHEB_MOUSE]	18.603	19.52	1	4	4	8	0.981759	8	18.6436	210	22.4366	6.26514
Q9CQH3	NADH dehydrogenase [ubiquinone] 1 beta subcomplex subunit 5, mitochondrial OS=Mus musculus OX=10090 GN=Ndufb5 PE=1 SV=1 - [NDUB5_MOUSE]	18.5224	28.04	1	5	5	12	1.03352	12	6.93453	189	21.6964	9.40771
P28271	Cytoplasmic aconitate hydratase OS=Mus musculus OX=10090 GN=Aco1 PE=1 SV=3 - [ACOC_MOUSE]	18.4827	7.09	1	3	4	6	0.982103	5	1.57979	889	98.0635	7.50342
Q6P8X1	Sorting nexin-6 OS=Mus musculus OX=10090 GN=Snx6 PE=1 SV=2 - [SNX6_MOUSE]	18.465	13.55	1	5	5	9	1.11908	9	10.4831	406	46.6198	6.16357
Q9JJ28	Protein flightless-1 homolog OS=Mus musculus OX=10090 GN=Flii PE=1 SV=1 - [FLII_MOUSE]	18.4491	8.89	1	10	10	13	0.978478	13	21.0138	1271	144.712	6.06201
Q920A5	Retinoid-inducible serine carboxypeptidase OS=Mus musculus OX=10090 GN=Scpep1 PE=1 SV=2 - [RISC_MOUSE]	18.4013	11.95	1	6	6	13	0.844581	13	18.6972	452	50.9318	5.65576
Q9WV98	Mitochondrial import inner membrane translocase subunit Tim9 OS=Mus musculus OX=10090 GN=Timm9 PE=1 SV=1 - [TIM9_MOUSE]	18.3764	43.82	1	3	3	7	0.958243	7	1.62365	89	10.3372	7.21045
P08553	Neurofilament medium polypeptide OS=Mus musculus OX=10090 GN=Nefm PE=1 SV=4 - [NFM_MOUSE]	18.3761	2.59	3	1	2	5	0.945427	1		848	95.8586	4.76709
Q68FF6	ARF GTPase-activating protein GIT1 OS=Mus musculus OX=10090 GN=Git1 PE=1 SV=1 - [GIT1_MOUSE]	18.2799	6.88	2	1	5	9	0.787928	1		770	85.2473	6.93213
Q8BNV1	tRNA (uracil-5-)-methyltransferase homolog A OS=Mus musculus OX=10090 GN=Trmt2a PE=1 SV=1 - [TRM2A_MOUSE]	18.2678	7.14	1	5	5	8	1.09784	8	3.38447	574	63.2611	7.25439
Q8K1J6	CCA tRNA nucleotidyltransferase 1, mitochondrial OS=Mus musculus OX=10090 GN=Trnt1 PE=1 SV=1 - [TRNT1_MOUSE]	18.2496	11.75	1	4	4	9	0.929563	9	9.69971	434	49.864	8.55811
Q8CEC0	Nuclear pore complex protein Nup88 OS=Mus musculus OX=10090 GN=Nup88 PE=1 SV=1 - [NUP88_MOUSE]	18.2488	10.49	1	6	6	9	0.983121	9	11.3395	753	84.8835	6.26514
Q9DBR7	Protein phosphatase 1 regulatory subunit 12A OS=Mus musculus OX=10090 GN=Ppp1r12a PE=1 SV=2 - [MYPT1_MOUSE]	18.2398	12.15	1	9	9	17	0.937287	13	7.76551	1029	114.927	5.49072
Q9QZL0	Receptor-interacting serine/threonine-protein kinase 3 OS=Mus musculus OX=10090 GN=Ripk3 PE=1 SV=2 - [RIPK3_MOUSE]	18.2237	9.67	1	4	4	11	1.57207	11	49.6606	486	53.2889	7.53271
O35218	Cleavage and polyadenylation specificity factor subunit 2 OS=Mus musculus OX=10090 GN=Cpsf2 PE=1 SV=1 - [CPSF2_MOUSE]	18.1922	12.4	1	8	8	12	0.95179	12	6.40805	782	88.3267	5.10986
P59328	WD repeat and HMG-box DNA-binding protein 1 OS=Mus musculus OX=10090 GN=Wdhd1 PE=1 SV=2 - [WDHD1_MOUSE]	18.1877	6.71	1	5	5	9	1.02415	9	5.94948	1117	124.176	5.63037
P50427	Steryl-sulfatase OS=Mus musculus OX=10090 GN=Sts PE=1 SV=1 - [STS_MOUSE]	18.1764	10.9	1	6	6	9	1.02358	9	7.19415	624	66.5487	8.49951
Q9D823	60S ribosomal protein L37 OS=Mus musculus OX=10090 GN=Rpl37 PE=3 SV=3 - [RL37_MOUSE]	18.1605	14.43	1	3	3	7	2.16957	7	26.8999	97	11.0709	11.7368
Q99L13	3-hydroxyisobutyrate dehydrogenase, mitochondrial OS=Mus musculus OX=10090 GN=Hibadh PE=1 SV=1 - [3HIDH_MOUSE]	18.1396	17.91	1	5	5	8	0.962952	8	11.5108	335	35.4166	8.1333
P54923	[Protein ADP-ribosylarginine] hydrolase OS=Mus musculus OX=10090 GN=Adprh PE=1 SV=1 - [ADPRH_MOUSE]	18.1311	21.55	1	7	7	19	1.05735	16	21.9477	362	40.0424	5.75732
A2AF47	Dedicator of cytokinesis protein 11 OS=Mus musculus OX=10090 GN=Dock11 PE=1 SV=1 - [DOC11_MOUSE]	18.0504	4.82	1	8	8	11	0.92839	11	9.38781	2073	237.619	7.78174
Q8JZQ2	AFG3-like protein 2 OS=Mus musculus OX=10090 GN=Afg3l2 PE=1 SV=1 - [AFG32_MOUSE]	18.0307	6.36	1	4	4	7	0.868743	7	4.04015	802	89.4626	8.60205
Q9JIM1	Equilibrative nucleoside transporter 1 OS=Mus musculus OX=10090 GN=Slc29a1 PE=1 SV=3 - [S29A1_MOUSE]	18.023	8.91	1	3	3	6	0.938564	6	7.43979	460	50.1591	8.30908
Q61739	Integrin alpha-6 OS=Mus musculus OX=10090 GN=Itga6 PE=1 SV=3 - [ITA6_MOUSE]	18.0153	9.62	1	8	8	8	0.84627	8	7.52478	1091	122.082	7.03467
O08992	Syntenin-1 OS=Mus musculus OX=10090 GN=Sdcbp PE=1 SV=1 - [SDCB1_MOUSE]	17.9967	13.38	2	3	3	6	0.856224	5	10.4248	299	32.3587	7.15186
Q80U93	Nuclear pore complex protein Nup214 OS=Mus musculus OX=10090 GN=Nup214 PE=1 SV=2 - [NU214_MOUSE]	17.9892	4.75	2	7	8	12	1.14385	11	11.6818	2085	212.847	7.07861
Q61103	Zinc finger protein ubi-d4 OS=Mus musculus OX=10090 GN=Dpf2 PE=1 SV=1 - [REQU_MOUSE]	17.9799	19.18	4	5	6	15	1.13001	12	7.93107	391	44.2012	6.46826
Q8VBZ3	Cleft lip and palate transmembrane protein 1 homolog OS=Mus musculus OX=10090 GN=Clptm1 PE=1 SV=1 - [CLPT1_MOUSE]	17.9786	12.35	1	5	5	9	1.09626	9	14.5331	664	75.2429	6.30322
P42567	Epidermal growth factor receptor substrate 15 OS=Mus musculus OX=10090 GN=Eps15 PE=1 SV=1 - [EPS15_MOUSE]	17.957	10.81	1	7	7	11	0.928357	11	10.1291	897	98.4104	4.60205
Q9Z1T1	AP-3 complex subunit beta-1 OS=Mus musculus OX=10090 GN=Ap3b1 PE=1 SV=2 - [AP3B1_MOUSE]	17.9465	6.24	2	6	6	9	0.95912	9	4.48423	1105	122.664	5.65576
Q8K1M6	Dynamin-1-like protein OS=Mus musculus OX=10090 GN=Dnm1l PE=1 SV=2 - [DNM1L_MOUSE]	17.9097	15.36	1	8	8	12	0.986139	12	10.1203	742	82.6065	7.04932
Q8K3A9	7SK snRNA methylphosphate capping enzyme OS=Mus musculus OX=10090 GN=Mepce PE=1 SV=2 - [MEPCE_MOUSE]	17.8791	10.21	1	4	4	14	1.08501	14	31.3504	666	72.0063	9.24658
Q99M73	Keratin, type II cuticular Hb4 OS=Mus musculus OX=10090 GN=Krt84 PE=2 SV=2 - [KRT84_MOUSE]	17.8439	4.48	5	1	2	8	0.945715	1		603	64.9426	7.84033
Q9DBD5	Proline-, glutamic acid- and leucine-rich protein 1 OS=Mus musculus OX=10090 GN=Pelp1 PE=1 SV=2 - [PELP1_MOUSE]	17.8027	5.61	1	4	4	6	1.04937	6	11.8307	1123	117.995	4.36084
P54729	NEDD8 ultimate buster 1 OS=Mus musculus OX=10090 GN=Nub1 PE=1 SV=2 - [NUB1_MOUSE]	17.7875	10.26	1	5	5	9	1.0938	9	16.2394	614	70.2627	5.88428
O89090	Transcription factor Sp1 OS=Mus musculus OX=10090 GN=Sp1 PE=1 SV=2 - [SP1_MOUSE]	17.7678	4.34	7	3	4	9	1.08517	6	6.28168	784	80.6826	7.34229
O35609	Secretory carrier-associated membrane protein 3 OS=Mus musculus OX=10090 GN=Scamp3 PE=1 SV=3 - [SCAM3_MOUSE]	17.6837	12.89	1	4	4	11	1.1814	11	10.6404	349	38.4333	7.63525
Q9CR84	ATP synthase F(0) complex subunit C1, mitochondrial OS=Mus musculus OX=10090 GN=Atp5mc1 PE=1 SV=1 - [AT5G1_MOUSE]	17.6525	5.15	3	1	1	6	1.70218	6	8.14058	136	14.1906	10.0083
P59326	YTH domain-containing family protein 1 OS=Mus musculus OX=10090 GN=Ythdf1 PE=1 SV=1 - [YTHD1_MOUSE]	17.5966	5.55	2	1	3	7	1.26752	1		559	60.841	8.95361
Q9CQ18	Ribonuclease H2 subunit C OS=Mus musculus OX=10090 GN=Rnaseh2c PE=1 SV=1 - [RNH2C_MOUSE]	17.5178	18.67	1	2	2	5	1.0614	5	8.64074	166	17.8121	5.79541
Q64735	Complement component receptor 1-like protein OS=Mus musculus OX=10090 GN=Cr1l PE=1 SV=1 - [CR1L_MOUSE]	17.516	11.59	1	6	6	9	0.907752	9	12.2869	483	53.7276	6.65381
Q62293	T-cell-specific guanine nucleotide triphosphate-binding protein 1 OS=Mus musculus OX=10090 GN=Tgtp1 PE=1 SV=1 - [TGTP1_MOUSE]	17.4878	10.12	1	3	3	5	0.920614	5	8.49446	415	47.091	5.74463
Q9JIY5	Serine protease HTRA2, mitochondrial OS=Mus musculus OX=10090 GN=Htra2 PE=1 SV=2 - [HTRA2_MOUSE]	17.4802	11.35	1	4	4	6	0.929486	6	12.2769	458	49.3181	9.59814
Q9D958	Signal peptidase complex subunit 1 OS=Mus musculus OX=10090 GN=Spcs1 PE=2 SV=3 - [SPCS1_MOUSE]	17.4625	8.07	1	2	2	6	0.820237	6	5.45124	161	18.1743	10.0083
Q8CGY8	UDP-N-acetylglucosamine--peptide N-acetylglucosaminyltransferase 110 kDa subunit OS=Mus musculus OX=10090 GN=Ogt PE=1 SV=2 - [OGT1_MOUSE]	17.4093	4.97	1	5	5	9	0.983335	9	14.0277	1046	116.877	6.69775
P52479	Ubiquitin carboxyl-terminal hydrolase 10 OS=Mus musculus OX=10090 GN=Usp10 PE=1 SV=3 - [UBP10_MOUSE]	17.3892	6.44	1	4	4	7	1.04327	7	9.75181	792	86.9677	5.17334
Q9CQW1	Synaptobrevin homolog YKT6 OS=Mus musculus OX=10090 GN=Ykt6 PE=1 SV=1 - [YKT6_MOUSE]	17.3503	9.09	1	2	2	6	1.02891	6	10.373	198	22.3003	6.354
Q9Z2D8	Methyl-CpG-binding domain protein 3 OS=Mus musculus OX=10090 GN=Mbd3 PE=1 SV=1 - [MBD3_MOUSE]	17.3489	18.95	1	3	5	7	0.997319	4	7.03172	285	32.1482	5.8208
P56376	Acylphosphatase-1 OS=Mus musculus OX=10090 GN=Acyp1 PE=1 SV=2 - [ACYP1_MOUSE]	17.2988	55.56	1	5	5	9	0.996484	9	7.92938	99	11.2338	9.0415
Q9JKW0	ADP-ribosylation factor-like protein 6-interacting protein 1 OS=Mus musculus OX=10090 GN=Arl6ip1 PE=1 SV=1 - [AR6P1_MOUSE]	17.2804	11.82	1	3	3	7	0.937586	7	14.4233	203	23.4215	9.31982
Q922B1	ADP-ribose glycohydrolase MACROD1 OS=Mus musculus OX=10090 GN=Macrod1 PE=1 SV=2 - [MACD1_MOUSE]	17.2671	10.53	1	2	2	5	0.900744	5	14.4542	323	35.2724	8.85107
Q0VGB7	Serine/threonine-protein phosphatase 4 regulatory subunit 2 OS=Mus musculus OX=10090 GN=Ppp4r2 PE=1 SV=1 - [PP4R2_MOUSE]	17.2437	7.67	1	3	3	7	1.05316	7	11.2845	417	46.4499	4.56396
Q9R0Q9	Mannose-P-dolichol utilization defect 1 protein OS=Mus musculus OX=10090 GN=Mpdu1 PE=1 SV=1 - [MPU1_MOUSE]	17.2278	10.12	1	2	2	5	0.865526	5	2.00695	247	26.4803	8.74854
Q8R5J9	PRA1 family protein 3 OS=Mus musculus OX=10090 GN=Arl6ip5 PE=1 SV=2 - [PRAF3_MOUSE]	17.2189	13.3	1	3	3	7	0.851514	7	1.77543	188	21.5433	9.61279
Q9DC16	Endoplasmic reticulum-Golgi intermediate compartment protein 1 OS=Mus musculus OX=10090 GN=Ergic1 PE=1 SV=1 - [ERGI1_MOUSE]	17.1408	19.66	1	4	4	7	0.967569	7	5.88972	290	32.5415	7.06396
Q8BP48	Methionine aminopeptidase 1 OS=Mus musculus OX=10090 GN=Metap1 PE=1 SV=1 - [MAP11_MOUSE]	17.1392	17.1	1	5	5	9	1.13362	9	14.406	386	43.1932	7.1665
Q62087	Serum paraoxonase/lactonase 3 OS=Mus musculus OX=10090 GN=Pon3 PE=1 SV=2 - [PON3_MOUSE]	17.1071	11.58	2	4	4	10	0.904712	8	5.7345	354	39.3263	5.74463
Q8VHE0	Translocation protein SEC63 homolog OS=Mus musculus OX=10090 GN=Sec63 PE=1 SV=4 - [SEC63_MOUSE]	17.1041	6.71	1	4	4	7	0.974334	7	5.39404	760	87.8146	5.37646
Q9Z103	Activity-dependent neuroprotector homeobox protein OS=Mus musculus OX=10090 GN=Adnp PE=1 SV=2 - [ADNP_MOUSE]	17.0698	7.04	1	6	6	11	1.00813	11	9.93804	1108	124.229	6.85889
Q8K368	Fanconi anemia group I protein homolog OS=Mus musculus OX=10090 GN=Fanci PE=1 SV=2 - [FANCI_MOUSE]	17.0317	2.26	1	2	3	7	0.982235	4	2.22855	1330	149.231	6.16357
Q9DAS9	Guanine nucleotide-binding protein G(I)/G(S)/G(O) subunit gamma-12 OS=Mus musculus OX=10090 GN=Gng12 PE=1 SV=3 - [GBG12_MOUSE]	17.007	37.5	1	1	2	6	1.00835	5	6.88834	72	7.99212	8.96826
Q62415	Apoptosis-stimulating of p53 protein 1 OS=Mus musculus OX=10090 GN=Ppp1r13b PE=1 SV=2 - [ASPP1_MOUSE]	16.9893	2.94	1	2	3	8	1.41798	2	47.4725	1087	119.096	6.68311
P61202	COP9 signalosome complex subunit 2 OS=Mus musculus OX=10090 GN=Cops2 PE=1 SV=1 - [CSN2_MOUSE]	16.9851	11.74	1	5	5	8	0.945221	8	17.7371	443	51.5641	5.52881
P33609	DNA polymerase alpha catalytic subunit OS=Mus musculus OX=10090 GN=Pola1 PE=1 SV=2 - [DPOLA_MOUSE]	16.9705	5.8	1	8	8	12	1.04239	12	18.7896	1465	167.233	5.74463
P28659	CUGBP Elav-like family member 1 OS=Mus musculus OX=10090 GN=Celf1 PE=1 SV=2 - [CELF1_MOUSE]	16.9233	12.14	1	4	6	10	1.12984	7	10.4136	486	52.0739	8.45557
Q9CSH3	Exosome complex exonuclease RRP44 OS=Mus musculus OX=10090 GN=Dis3 PE=1 SV=4 - [RRP44_MOUSE]	16.8953	9.81	1	8	8	12	0.999863	12	7.14224	958	108.769	7.53271
Q9JIX0	Transcription and mRNA export factor ENY2 OS=Mus musculus OX=10090 GN=Eny2 PE=1 SV=1 - [ENY2_MOUSE]	16.8837	38.61	1	4	4	7	1.09282	7	18.1205	101	11.5213	9.33447
Q9DBE9	pre-rRNA 2'-O-ribose RNA methyltransferase FTSJ3 OS=Mus musculus OX=10090 GN=Ftsj3 PE=1 SV=1 - [SPB1_MOUSE]	16.8453	4.77	1	3	3	6	0.995296	6	7.16449	838	95.4739	8.38232
O35604	NPC intracellular cholesterol transporter 1 OS=Mus musculus OX=10090 GN=Npc1 PE=1 SV=2 - [NPC1_MOUSE]	16.7883	2.19	1	3	3	8	0.748048	8	4.38669	1277	142.791	5.70654
Q3UL36	Arginine and glutamate-rich protein 1 OS=Mus musculus OX=10090 GN=Arglu1 PE=1 SV=2 - [ARGL1_MOUSE]	16.7862	8.49	1	3	3	7	1.00274	7	8.57647	271	32.8677	10.3599
Q9QYJ3	DnaJ homolog subfamily B member 1 OS=Mus musculus OX=10090 GN=Dnajb1 PE=1 SV=3 - [DNJB1_MOUSE]	16.7833	15.29	1	5	5	12	1.07194	12	36.7264	340	38.1434	8.63135
Q91VR8	Protein BRICK1 OS=Mus musculus OX=10090 GN=Brk1 PE=1 SV=1 - [BRK1_MOUSE]	16.7783	33.33	1	3	3	7	0.956582	7	4.34528	75	8.75546	5.45264
Q6ZQM8	UDP-glucuronosyltransferase 1A7 OS=Mus musculus OX=10090 GN=Ugt1a7 PE=1 SV=1 - [UD17_MOUSE]	16.7577	10.55	6	4	4	8	1.15486	8	47.5752	531	59.7187	8.35303
Q9JHI7	Exosome complex component RRP45 OS=Mus musculus OX=10090 GN=Exosc9 PE=1 SV=1 - [EXOS9_MOUSE]	16.7399	9.59	1	3	3	6	0.877623	6	16.2496	438	48.9059	5.10986
Q6ZQH8	Nucleoporin NUP188 OS=Mus musculus OX=10090 GN=Nup188 PE=1 SV=2 - [NU188_MOUSE]	16.7343	4.55	2	7	7	10	0.982796	9	12.3137	1759	196.57	7.00537
Q91X78	Erlin-1 OS=Mus musculus OX=10090 GN=Erlin1 PE=1 SV=2 - [ERLN1_MOUSE]	16.6733	11.49	1	1	4	8	0.901668	1		348	39.1573	7.21045
Q9D868	Peptidyl-prolyl cis-trans isomerase H OS=Mus musculus OX=10090 GN=Ppih PE=1 SV=1 - [PPIH_MOUSE]	16.6658	11.17	2	1	3	9	0.826481	1		188	20.4504	8.08936
Q9DAW6	U4/U6 small nuclear ribonucleoprotein Prp4 OS=Mus musculus OX=10090 GN=Prpf4 PE=1 SV=1 - [PRP4_MOUSE]	16.6007	19.77	1	7	7	9	1.00293	9	17.0639	521	58.3333	7.28369
Q9CX00	IST1 homolog OS=Mus musculus OX=10090 GN=Ist1 PE=1 SV=1 - [IST1_MOUSE]	16.5442	7.46	1	3	3	7	0.934491	7	4.12801	362	39.4435	5.43994
Q14AX6	Cyclin-dependent kinase 12 OS=Mus musculus OX=10090 GN=Cdk12 PE=1 SV=2 - [CDK12_MOUSE]	16.5311	2.02	13	1	2	10	1.13344	1		1484	163.581	9.46631
Q04735	Cyclin-dependent kinase 16 OS=Mus musculus OX=10090 GN=Cdk16 PE=1 SV=1 - [CDK16_MOUSE]	16.5311	3.83	14	1	2	8	1.03778	1		496	55.8791	7.86963
Q03142	Fibroblast growth factor receptor 4 OS=Mus musculus OX=10090 GN=Fgfr4 PE=1 SV=3 - [FGFR4_MOUSE]	16.5311	2.38	13	2	3	11	0.799272	3	8.98082	799	88.6051	6.53662
P08103	Tyrosine-protein kinase HCK OS=Mus musculus OX=10090 GN=Hck PE=1 SV=4 - [HCK_MOUSE]	16.5311	3.44	13	1	2	9	0.779735	2	2.20109	524	59.0916	7.23975
Q9JKV2	Serine/threonine-protein kinase ICK OS=Mus musculus OX=10090 GN=Cilk1 PE=1 SV=2 - [CILK1_MOUSE]	16.5311	2.86	13	1	2	8	1.2009	1		629	70.5479	9.81787
P06240	Proto-oncogene tyrosine-protein kinase LCK OS=Mus musculus OX=10090 GN=Lck PE=1 SV=4 - [LCK_MOUSE]	16.5311	3.73	13	1	2	8	1.96721	1		509	57.9058	5.24951
Q8BG81	Polymerase delta-interacting protein 3 OS=Mus musculus OX=10090 GN=Poldip3 PE=1 SV=1 - [PDIP3_MOUSE]	16.5223	14.76	1	5	5	8	1.02114	8	16.997	420	46.1037	10.0522
P28740	Kinesin-like protein KIF2A OS=Mus musculus OX=10090 GN=Kif2a PE=1 SV=2 - [KIF2A_MOUSE]	16.4985	5.39	2	3	4	9	1.0013	7	8.06679	705	79.7066	6.72705
Q8BU14	Translocation protein SEC62 OS=Mus musculus OX=10090 GN=Sec62 PE=1 SV=1 - [SEC62_MOUSE]	16.4818	7.79	1	3	3	7	0.999659	7	23.4833	398	45.5521	7.31299
P19246	Neurofilament heavy polypeptide OS=Mus musculus OX=10090 GN=Nefh PE=1 SV=3 - [NFH_MOUSE]	16.4728	1.47	4	1	2	5	0.679815	1		1090	116.924	5.80811
O35601	FYN-binding protein 1 OS=Mus musculus OX=10090 GN=Fyb1 PE=1 SV=2 - [FYB1_MOUSE]	16.4676	10.74	1	6	6	9	0.992303	9	18.3648	819	90.0006	6.97607
Q91WU5	Arsenite methyltransferase OS=Mus musculus OX=10090 GN=As3mt PE=1 SV=2 - [AS3MT_MOUSE]	16.4594	18.62	1	5	5	9	1.05	9	4.72511	376	41.7671	5.85889
Q61102	ATP-binding cassette sub-family B member 7, mitochondrial OS=Mus musculus OX=10090 GN=Abcb7 PE=1 SV=3 - [ABCB7_MOUSE]	16.4468	6.12	1	4	4	7	0.9463	7	3.09713	752	82.529	9.31982
P60762	Mortality factor 4-like protein 1 OS=Mus musculus OX=10090 GN=Morf4l1 PE=1 SV=2 - [MO4L1_MOUSE]	16.3876	18.78	1	4	5	9	0.989368	8	23.3392	362	41.4667	9.31982
Q9CXF4	TBC1 domain family member 15 OS=Mus musculus OX=10090 GN=Tbc1d15 PE=1 SV=1 - [TBC15_MOUSE]	16.3831	5.07	1	3	3	7	0.902055	7	14.0741	671	76.478	5.30029
P97369	Neutrophil cytosol factor 4 OS=Mus musculus OX=10090 GN=Ncf4 PE=1 SV=2 - [NCF4_MOUSE]	16.3801	16.81	1	5	5	8	0.87133	8	13.7755	339	38.6829	6.21436
P61226	Ras-related protein Rap-2b OS=Mus musculus OX=10090 GN=Rap2b PE=1 SV=1 - [RAP2B_MOUSE]	16.3743	22.4	3	4	4	7	0.908535	7	4.59437	183	20.4912	4.80518
Q9ERN0	Secretory carrier-associated membrane protein 2 OS=Mus musculus OX=10090 GN=Scamp2 PE=1 SV=1 - [SCAM2_MOUSE]	16.3012	12.16	1	3	3	6	1.22866	6	10.8951	329	36.4412	6.31592
Q8K274	Ketosamine-3-kinase OS=Mus musculus OX=10090 GN=Fn3krp PE=1 SV=2 - [KT3K_MOUSE]	16.2377	17.48	1	4	4	6	0.940599	6	9.3719	309	34.4463	7.86963
Q9Z0H1	WD repeat-containing protein 46 OS=Mus musculus OX=10090 GN=Wdr46 PE=2 SV=1 - [WDR46_MOUSE]	16.2345	7.4	1	4	4	9	0.923917	9	27.0336	622	69.0053	9.77393
Q9CQ49	Nuclear cap-binding protein subunit 2 OS=Mus musculus OX=10090 GN=Ncbp2 PE=1 SV=1 - [NCBP2_MOUSE]	16.2215	17.31	1	3	3	9	1.08635	9	6.02431	156	18.0058	7.81104
P21126	Ubiquitin-like protein 4A OS=Mus musculus OX=10090 GN=Ubl4a PE=1 SV=1 - [UBL4A_MOUSE]	16.2047	33.12	1	4	4	6	0.89449	6	11.6402	157	17.7896	8.44092
Q571E4	N-acetylgalactosamine-6-sulfatase OS=Mus musculus OX=10090 GN=Galns PE=1 SV=2 - [GALNS_MOUSE]	16.1145	7.88	1	4	4	10	0.865548	10	26.5514	520	57.6366	6.52197
P56382	ATP synthase subunit epsilon, mitochondrial OS=Mus musculus OX=10090 GN=Atp5f1e PE=1 SV=2 - [ATP5E_MOUSE]	16.0239	44.23	1	3	3	7	0.967557	7	9.47943	52	5.83415	10.0083
Q9ESW4	Acylglycerol kinase, mitochondrial OS=Mus musculus OX=10090 GN=Agk PE=1 SV=1 - [AGK_MOUSE]	16.0166	10.45	1	4	5	8	0.93687	7	21.7459	421	46.9463	8.39697
P97376	Protein FRG1 OS=Mus musculus OX=10090 GN=Frg1 PE=1 SV=2 - [FRG1_MOUSE]	16.0156	14.34	1	4	4	8	1.36291	8	8.14015	258	29.1091	8.92432
Q8R1Q8	Cytoplasmic dynein 1 light intermediate chain 1 OS=Mus musculus OX=10090 GN=Dync1li1 PE=1 SV=1 - [DC1L1_MOUSE]	16.002	18.36	1	7	7	11	0.911696	11	8.36579	523	56.5791	6.41748
P47226	Testin OS=Mus musculus OX=10090 GN=Tes PE=1 SV=1 - [TES_MOUSE]	15.9603	13.71	1	4	4	8	1.12667	8	21.1239	423	47.9511	8.30908
Q6A078	Centrosomal protein of 290 kDa OS=Mus musculus OX=10090 GN=Cep290 PE=1 SV=2 - [CE290_MOUSE]	15.9596	0.89	2	1	3	7	0.976909	1		2472	288.899	6.1001
P32037	Solute carrier family 2, facilitated glucose transporter member 3 OS=Mus musculus OX=10090 GN=Slc2a3 PE=1 SV=1 - [GTR3_MOUSE]	15.8951	3.85	1	2	2	6	0.960117	6	32.2414	493	53.444	4.98291
Q9D0S9	Histidine triad nucleotide-binding protein 2, mitochondrial OS=Mus musculus OX=10090 GN=Hint2 PE=1 SV=1 - [HINT2_MOUSE]	15.8344	20.25	1	2	2	4	0.899889	4	8.31611	163	17.3094	9.81787
Q7TPD0	Integrator complex subunit 3 OS=Mus musculus OX=10090 GN=Ints3 PE=1 SV=2 - [INT3_MOUSE]	15.8253	9.89	1	7	7	8	1.04036	8	4.96755	1041	117.862	5.79541
Q9D753	Exosome complex component RRP43 OS=Mus musculus OX=10090 GN=Exosc8 PE=1 SV=1 - [EXOS8_MOUSE]	15.809	20.65	1	5	5	11	0.939972	11	17.091	276	29.9302	5.19873
Q61414	Keratin, type I cytoskeletal 15 OS=Mus musculus OX=10090 GN=Krt15 PE=1 SV=2 - [K1C15_MOUSE]	15.7886	5.09	14	1	3	7	0.916572	4	2.78313	452	49.1071	4.85596
Q4KML4	Costars family protein ABRACL OS=Mus musculus OX=10090 GN=Abracl PE=1 SV=1 - [ABRAL_MOUSE]	15.7188	27.16	1	2	2	5	1.05404	5	0.996067	81	9.02481	5.79541
Q9D7H3	RNA 3'-terminal phosphate cyclase OS=Mus musculus OX=10090 GN=RtcA PE=1 SV=2 - [RTCA_MOUSE]	15.6915	15.85	1	4	4	7	1.00587	7	11.3673	366	39.2293	7.89893
Q8BLH7	HIRA-interacting protein 3 OS=Mus musculus OX=10090 GN=Hirip3 PE=1 SV=1 - [HIRP3_MOUSE]	15.6738	6.66	1	3	3	7	1.15875	7	28.5237	601	65.1759	7.84033
P08508	Low affinity immunoglobulin gamma Fc region receptor III OS=Mus musculus OX=10090 GN=Fcgr3 PE=1 SV=1 - [FCGR3_MOUSE]	15.6657	9.58	2	3	3	9	0.844138	9	13.4602	261	30.0172	9.29053
P51175	Protoporphyrinogen oxidase OS=Mus musculus OX=10090 GN=Ppox PE=1 SV=1 - [PPOX_MOUSE]	15.6581	21.17	1	5	5	5	0.910609	5	15.0641	477	50.8389	8.83643
O09117	Synaptophysin-like protein 1 OS=Mus musculus OX=10090 GN=Sypl1 PE=1 SV=2 - [SYPL1_MOUSE]	15.6186	16.09	1	4	4	9	0.993226	9	1.97594	261	28.8806	8.79248
Q9D967	Magnesium-dependent phosphatase 1 OS=Mus musculus OX=10090 GN=Mdp1 PE=1 SV=1 - [MGDP1_MOUSE]	15.5759	26.83	1	3	3	7	0.940015	7	2.08242	164	18.5706	6.80029
P01631	Ig kappa chain V-II region 26-10 OS=Mus musculus OX=10090 PE=1 SV=1 - [KV2A7_MOUSE]	15.5508	17.7	1	2	2	6	0.903145	6	7.4736	113	12.2652	8.88037
Q810V0	U3 small nucleolar ribonucleoprotein protein MPP10 OS=Mus musculus OX=10090 GN=Mphosph10 PE=1 SV=2 - [MPP10_MOUSE]	15.5438	3.23	1	2	2	5	1.08972	4	4.56091	681	78.6867	4.86865
Q9CQ69	Cytochrome b-c1 complex subunit 8 OS=Mus musculus OX=10090 GN=Uqcrq PE=1 SV=3 - [QCR8_MOUSE]	15.541	30.49	1	4	4	9	0.862527	9	13.2522	82	9.76211	10.2573
P26645	Myristoylated alanine-rich C-kinase substrate OS=Mus musculus OX=10090 GN=Marcks PE=1 SV=2 - [MARCS_MOUSE]	15.5365	11	1	2	2	6	1.21543	6	6.2775	309	29.6438	4.33545
Q922D4	Serine/threonine-protein phosphatase 6 regulatory subunit 3 OS=Mus musculus OX=10090 GN=Ppp6r3 PE=1 SV=1 - [PP6R3_MOUSE]	15.5181	7.46	1	6	6	8	0.961608	8	5.05853	844	94.5933	4.57666
Q99KC8	von Willebrand factor A domain-containing protein 5A OS=Mus musculus OX=10090 GN=Vwa5a PE=1 SV=2 - [VMA5A_MOUSE]	15.4499	5.55	1	4	4	8	0.949229	8	6.43431	793	87.0874	6.58057
P42669	Transcriptional activator protein Pur-alpha OS=Mus musculus OX=10090 GN=Pura PE=1 SV=1 - [PURA_MOUSE]	15.446	17.76	3	5	6	9	1.06524	8	8.99859	321	34.8624	6.44287
Q5SVQ0	Histone acetyltransferase KAT7 OS=Mus musculus OX=10090 GN=Kat7 PE=1 SV=1 - [KAT7_MOUSE]	15.4055	1.14	1	1	1	6	0.864939	6	1.87645	613	70.5971	8.71924
Q9CZT6	Protein CMSS1 OS=Mus musculus OX=10090 GN=Cmss1 PE=2 SV=1 - [CMS1_MOUSE]	15.3689	9.42	1	2	3	6	1.04978	5	8.38311	276	31.5735	8.45557
Q9JK48	Endophilin-B1 OS=Mus musculus OX=10090 GN=Sh3glb1 PE=1 SV=1 - [SHLB1_MOUSE]	15.3383	10.14	1	4	4	8	1.15364	8	16.1251	365	40.8298	6.03662
Q3UPH1	Protein PRRC1 OS=Mus musculus OX=10090 GN=Prrc1 PE=1 SV=1 - [PRRC1_MOUSE]	15.3367	9.48	1	3	3	5	0.865901	5	7.03846	443	46.2685	5.94775
Q9R0P4	Small acidic protein OS=Mus musculus OX=10090 GN=Smap PE=1 SV=1 - [SMAP_MOUSE]	15.3182	25.41	1	3	3	6	1.13458	6	5.00649	181	20.0341	4.81787
P62309	Small nuclear ribonucleoprotein G OS=Mus musculus OX=10090 GN=Snrpg PE=1 SV=1 - [RUXG_MOUSE]	15.3121	25	1	2	2	9	1.08271	9	6.4276	76	8.49043	8.88037
Q9D1C1	Ubiquitin-conjugating enzyme E2 C OS=Mus musculus OX=10090 GN=Ube2c PE=1 SV=1 - [UBE2C_MOUSE]	15.2946	32.96	1	5	5	9	1.11061	9	29.1841	179	19.5939	7.32764
O35295	Transcriptional activator protein Pur-beta OS=Mus musculus OX=10090 GN=Purb PE=1 SV=3 - [PURB_MOUSE]	15.2666	16.98	3	3	4	7	0.953474	6	2.06758	324	33.8808	5.42725
Q9DCS3	Enoyl-[acyl-carrier-protein] reductase, mitochondrial OS=Mus musculus OX=10090 GN=Mecr PE=1 SV=2 - [MECR_MOUSE]	15.2656	9.12	1	3	4	7	0.955776	5	2.97834	373	40.3173	9.0708
Q8CD15	Ribosomal oxygenase 2 OS=Mus musculus OX=10090 GN=Riox2 PE=1 SV=2 - [RIOX2_MOUSE]	15.2402	13.76	1	5	5	8	1.07916	8	10.7035	465	53.4834	6.37939
P97379	Ras GTPase-activating protein-binding protein 2 OS=Mus musculus OX=10090 GN=G3bp2 PE=1 SV=2 - [G3BP2_MOUSE]	15.2307	8.92	1	3	4	9	1.26461	6	23.0665	482	54.0548	5.61768
Q03147	Cyclin-dependent kinase 7 OS=Mus musculus OX=10090 GN=Cdk7 PE=1 SV=2 - [CDK7_MOUSE]	15.2259	10.4	1	2	2	3	1.04137	3	12.1117	346	38.9435	8.47021
Q9JKX6	ADP-sugar pyrophosphatase OS=Mus musculus OX=10090 GN=Nudt5 PE=1 SV=1 - [NUDT5_MOUSE]	15.2162	10.09	1	2	2	4	0.949946	4	1.84154	218	23.969	5.47803
Q8VEE0	Ribulose-phosphate 3-epimerase OS=Mus musculus OX=10090 GN=Rpe PE=1 SV=1 - [RPE_MOUSE]	15.2084	15.35	1	2	3	6	0.976518	4	21.7128	228	24.9283	5.41455
P70290	55 kDa erythrocyte membrane protein OS=Mus musculus OX=10090 GN=Mpp1 PE=1 SV=1 - [EM55_MOUSE]	15.1974	21.03	1	5	5	6	0.978634	6	0.902281	466	52.1945	7.1958
Q9Z0Y1	Dynactin subunit 3 OS=Mus musculus OX=10090 GN=Dctn3 PE=1 SV=2 - [DCTN3_MOUSE]	15.188	20.97	1	3	3	6	0.992599	6	10.5597	186	20.9653	6.06201
P97770	THUMP domain-containing protein 3 OS=Mus musculus OX=10090 GN=Thumpd3 PE=1 SV=1 - [THUM3_MOUSE]	15.186	9.5	1	4	4	9	0.944963	9	12.4908	505	56.3954	7.43018
P40237	CD82 antigen OS=Mus musculus OX=10090 GN=Cd82 PE=1 SV=1 - [CD82_MOUSE]	15.1547	12.03	1	3	3	8	0.813895	8	6.17893	266	29.6089	5.021
Q9D7S7	60S ribosomal protein L22-like 1 OS=Mus musculus OX=10090 GN=Rpl22l1 PE=1 SV=1 - [RL22L_MOUSE]	15.1407	19.67	1	2	2	5	1.08011	5	19.8926	122	14.4586	9.45166
P27573	Myelin protein P0 OS=Mus musculus OX=10090 GN=Mpz PE=1 SV=1 - [MYP0_MOUSE]	15.0529	10.48	1	3	3	6	0.637753	6	14.4343	248	27.6044	9.46631
P35821	Tyrosine-protein phosphatase non-receptor type 1 OS=Mus musculus OX=10090 GN=Ptpn1 PE=1 SV=2 - [PTN1_MOUSE]	15.0407	15.51	1	6	6	8	1.01618	8	8.80507	432	49.5614	6.16357
Q9D1H7	Golgi to ER traffic protein 4 homolog OS=Mus musculus OX=10090 GN=Get4 PE=1 SV=2 - [GET4_MOUSE]	15.0378	12.23	1	3	4	8	0.953046	7	5.23225	327	36.5021	5.41455
Q8BTW3	Exosome complex component MTR3 OS=Mus musculus OX=10090 GN=Exosc6 PE=1 SV=1 - [EXOS6_MOUSE]	14.9902	9.89	1	2	2	5	0.871321	5	5.93317	273	28.3526	6.11279
Q8VCW4	Protein unc-93 homolog B1 OS=Mus musculus OX=10090 GN=Unc93b1 PE=1 SV=2 - [UN93B_MOUSE]	14.9894	4.35	1	2	2	6	1.05344	6	12.4476	598	66.9372	6.41748
Q9DAU1	Protein canopy homolog 3 OS=Mus musculus OX=10090 GN=Cnpy3 PE=1 SV=1 - [CNPY3_MOUSE]	14.9671	16.3	1	5	5	11	1.1168	11	18.9452	276	30.5186	5.61768
P48428	Tubulin-specific chaperone A OS=Mus musculus OX=10090 GN=Tbca PE=1 SV=3 - [TBCA_MOUSE]	14.9569	17.59	1	2	2	6	0.950537	6	12.1969	108	12.7496	5.2749
Q9Z0H8	CAP-Gly domain-containing linker protein 2 OS=Mus musculus OX=10090 GN=Clip2 PE=1 SV=2 - [CLIP2_MOUSE]	14.9363	4.01	2	1	3	8	1.75322	1		1047	115.84	6.48096
Q63810	Calcineurin subunit B type 1 OS=Mus musculus OX=10090 GN=Ppp3r1 PE=1 SV=3 - [CANB1_MOUSE]	14.9358	24.71	1	3	3	5	0.963791	5	5.22302	170	19.2876	4.80518
Q63932	Dual specificity mitogen-activated protein kinase kinase 2 OS=Mus musculus OX=10090 GN=Map2k2 PE=1 SV=2 - [MP2K2_MOUSE]	14.9274	14.21	1	1	4	5	0.819856	1		401	44.374	7.04932
P63213	Guanine nucleotide-binding protein G(I)/G(S)/G(O) subunit gamma-2 OS=Mus musculus OX=10090 GN=Gng2 PE=1 SV=2 - [GBG2_MOUSE]	14.8522	32.39	1	2	2	6	0.900541	6	14.5863	71	7.84503	7.98682
Q5XG71	Small subunit processome component 20 homolog OS=Mus musculus OX=10090 GN=Utp20 PE=1 SV=2 - [UTP20_MOUSE]	14.8411	3.05	3	6	7	9	0.912349	7	7.60006	2788	317.542	8.08936
Q9WVJ3	Carboxypeptidase Q OS=Mus musculus OX=10090 GN=Cpq PE=1 SV=1 - [CBPQ_MOUSE]	14.8203	8.94	1	3	3	5	0.932287	5	6.06276	470	51.7804	6.21436
A3KGB4	TBC1 domain family member 8B OS=Mus musculus OX=10090 GN=Tbc1d8b PE=1 SV=1 - [TBC8B_MOUSE]	14.768	1.62	1	1	2	6	1.47326	1		1114	127.812	5.49072
P28665	Murinoglobulin-1 OS=Mus musculus OX=10090 GN=Mug1 PE=1 SV=3 - [MUG1_MOUSE]	14.7406	2.3	2	2	4	8	1.06079	4	3.98334	1476	165.193	6.41748
Q3TAA7	Serine/threonine-protein kinase 11-interacting protein OS=Mus musculus OX=10090 GN=Stk11ip PE=1 SV=1 - [S11IP_MOUSE]	14.7348	1.87	3	1	2	9	0.898556	2	5.24851	1072	117.931	4.95752
Q80XI4	Phosphatidylinositol 5-phosphate 4-kinase type-2 beta OS=Mus musculus OX=10090 GN=Pip4k2b PE=1 SV=1 - [PI42B_MOUSE]	14.7344	7.21	1	1	3	11	1.22614	3	3.59742	416	47.2888	7.32764
Q8BQM4	HEAT repeat-containing protein 3 OS=Mus musculus OX=10090 GN=Heatr3 PE=1 SV=1 - [HEAT3_MOUSE]	14.6935	8.25	2	5	5	7	1.00428	7	5.78769	679	74.2577	5.0083
Q9DAW9	Calponin-3 OS=Mus musculus OX=10090 GN=Cnn3 PE=1 SV=1 - [CNN3_MOUSE]	14.6676	8.18	1	1	3	7	1.04312	3	3.65538	330	36.4058	5.71924
Q3THK3	General transcription factor IIF subunit 1 OS=Mus musculus OX=10090 GN=Gtf2f1 PE=1 SV=2 - [T2FA_MOUSE]	14.648	14.37	1	5	5	10	1.06866	10	18.9306	508	57.2065	7.00537
P48455	Serine/threonine-protein phosphatase 2B catalytic subunit gamma isoform OS=Mus musculus OX=10090 GN=Ppp3cc PE=1 SV=1 - [PP2BC_MOUSE]	14.6408	5.85	1	1	3	8	1.07164	1		513	58.6615	7.25439
P50518	V-type proton ATPase subunit E 1 OS=Mus musculus OX=10090 GN=Atp6v1e1 PE=1 SV=2 - [VATE1_MOUSE]	14.6285	15.93	2	4	4	9	0.844871	9	10.5636	226	26.1408	8.42627
Q9CQU3	Protein RER1 OS=Mus musculus OX=10090 GN=Rer1 PE=1 SV=1 - [RER1_MOUSE]	14.6216	18.37	1	4	4	10	0.934324	10	4.47955	196	22.9729	9.51025
Q7TSC1	Protein PRRC2A OS=Mus musculus OX=10090 GN=Prrc2a PE=1 SV=1 - [PRC2A_MOUSE]	14.5687	3.8	1	5	7	15	1.48489	11	28.4342	2158	229.063	9.39307
Q91Z38	Tetratricopeptide repeat protein 1 OS=Mus musculus OX=10090 GN=Ttc1 PE=1 SV=1 - [TTC1_MOUSE]	14.5679	7.19	1	2	2	6	0.983211	6	3.33251	292	33.242	5.0083
Q3U319	E3 ubiquitin-protein ligase BRE1B OS=Mus musculus OX=10090 GN=Rnf40 PE=1 SV=2 - [BRE1B_MOUSE]	14.4884	3.9	2	2	4	7	1.18681	5	6.69978	1001	113.897	6.48096
P70269	Cathepsin E OS=Mus musculus OX=10090 GN=Ctse PE=1 SV=2 - [CATE_MOUSE]	14.4883	6.55	1	3	3	10	0.967967	10	40.0957	397	42.9102	4.64014
Q9CZ42	ATP-dependent (S)-NAD(P)H-hydrate dehydratase OS=Mus musculus OX=10090 GN=Naxd PE=1 SV=1 - [NNRD_MOUSE]	14.4743	16.03	1	4	4	5	1.03509	4	6.42161	343	36.6941	7.76709
Q9ESD6	CKLF-like MARVEL transmembrane domain-containing protein 7 OS=Mus musculus OX=10090 GN=Cmtm7 PE=1 SV=1 - [CKLF7_MOUSE]	14.4456	19.16	1	2	2	4	0.94907	4	6.0223	167	18.0935	7.73779
Q9R020	Zinc finger Ran-binding domain-containing protein 2 OS=Mus musculus OX=10090 GN=Zranb2 PE=1 SV=2 - [ZRAB2_MOUSE]	14.4297	9.7	1	3	3	6	1.05895	6	2.68878	330	37.328	9.89111
Q8R574	Phosphoribosyl pyrophosphate synthase-associated protein 2 OS=Mus musculus OX=10090 GN=Prpsap2 PE=1 SV=1 - [KPRB_MOUSE]	14.4132	15.99	1	3	5	6	1.00064	3	2.8428	369	40.8544	7.1665
Q9JKY0	CCR4-NOT transcription complex subunit 9 OS=Mus musculus OX=10090 GN=Cnot9 PE=1 SV=1 - [CNOT9_MOUSE]	14.4067	10.37	1	3	3	6	1.09352	6	11.6973	299	33.5799	8.03076
A1L314	Macrophage-expressed gene 1 protein OS=Mus musculus OX=10090 GN=Mpeg1 PE=1 SV=1 - [MPEG1_MOUSE]	14.3736	8.42	1	5	5	7	0.814178	7	14.6884	713	78.3403	5.92236
Q61687	Transcriptional regulator ATRX OS=Mus musculus OX=10090 GN=Atrx PE=1 SV=3 - [ATRX_MOUSE]	14.3711	4.6	1	9	9	18	1.17527	18	21.8554	2476	278.414	6.68311
Q8BMS9	Ras association domain-containing protein 2 OS=Mus musculus OX=10090 GN=Rassf2 PE=1 SV=1 - [RASF2_MOUSE]	14.3561	13.19	1	4	4	6	0.841225	6	15.2886	326	37.9495	7.94287
P81269	Cyclic AMP-dependent transcription factor ATF-1 OS=Mus musculus OX=10090 GN=Atf1 PE=1 SV=1 - [ATF1_MOUSE]	14.3371	5.95	1	1	2	6	1.11636	2	1.45983	269	29.2198	8.36768
Q8BLF1	Neutral cholesterol ester hydrolase 1 OS=Mus musculus OX=10090 GN=Nceh1 PE=1 SV=1 - [NCEH1_MOUSE]	14.3364	8.09	1	3	3	6	0.933462	6	3.96036	408	45.7107	7.04932
Q91WG0	Acylcarnitine hydrolase OS=Mus musculus OX=10090 GN=Ces2c PE=1 SV=1 - [EST2C_MOUSE]	14.3325	6.42	2	3	3	7	0.950178	7	4.06913	561	62.429	5.69385
Q8R2U0	Nucleoporin SEH1 OS=Mus musculus OX=10090 GN=Seh1l PE=2 SV=1 - [SEH1_MOUSE]	14.3319	18.06	1	5	5	8	0.99858	8	11.4024	360	39.7494	8.04541
Q8CFE3	REST corepressor 1 OS=Mus musculus OX=10090 GN=Rcor1 PE=1 SV=3 - [RCOR1_MOUSE]	14.3299	16.46	2	5	5	7	1.01054	7	6.00706	480	52.6825	7.03467
Q8K3W0	BRISC and BRCA1-A complex member 2 OS=Mus musculus OX=10090 GN=Babam2 PE=1 SV=2 - [BABA2_MOUSE]	14.3106	12.53	1	4	4	6	0.986565	6	3.90089	383	43.5168	5.93506
Q9QXZ0	Microtubule-actin cross-linking factor 1 OS=Mus musculus OX=10090 GN=Macf1 PE=1 SV=2 - [MACF1_MOUSE]	14.2913	1.54	1	7	7	10	1.01368	10	13.2325	7354	831.362	5.42725
Q3UVK0	Endoplasmic reticulum metallopeptidase 1 OS=Mus musculus OX=10090 GN=Ermp1 PE=1 SV=2 - [ERMP1_MOUSE]	14.2867	5.35	1	3	3	6	0.934915	6	5.88574	898	100.084	7.48877
Q8K352	SAM and SH3 domain-containing protein 3 OS=Mus musculus OX=10090 GN=Sash3 PE=1 SV=2 - [SASH3_MOUSE]	14.2542	17.11	1	4	4	5	0.883179	5	33.9274	380	41.5828	5.22412
P27005	Protein S100-A8 OS=Mus musculus OX=10090 GN=S100a8 PE=1 SV=3 - [S10A8_MOUSE]	14.2452	62.92	1	3	3	6	0.807018	6	12.5525	89	10.2881	5.68115
Q9Z1R2	Large proline-rich protein BAG6 OS=Mus musculus OX=10090 GN=Bag6 PE=1 SV=1 - [BAG6_MOUSE]	14.2306	5.2	1	6	6	9	0.973449	9	21.8749	1154	120.962	5.70654
Q2TPA8	Hydroxysteroid dehydrogenase-like protein 2 OS=Mus musculus OX=10090 GN=Hsdl2 PE=1 SV=1 - [HSDL2_MOUSE]	14.2304	12.24	1	6	6	9	0.931761	9	5.79583	490	54.1739	6.7417
P56379	ATP synthase subunit ATP5MPL, mitochondrial OS=Mus musculus OX=10090 GN=Atp5mpl PE=1 SV=1 - [ATP68_MOUSE]	14.2263	13.79	1	1	1	5	0.859148	5	2.79793	58	6.69359	9.99365
Q8BXV2	BRI3-binding protein OS=Mus musculus OX=10090 GN=Bri3bp PE=1 SV=1 - [BRI3B_MOUSE]	14.2253	19.37	1	4	4	6	0.96572	6	4.4274	253	28.2451	9.5249
Q8C2K1	Differentially expressed in FDCP 6 OS=Mus musculus OX=10090 GN=Def6 PE=1 SV=1 - [DEFI6_MOUSE]	14.2103	13.33	1	7	7	8	0.9573	8	3.25344	630	73.4084	6.26514
Q91WS0	CDGSH iron-sulfur domain-containing protein 1 OS=Mus musculus OX=10090 GN=Cisd1 PE=1 SV=1 - [CISD1_MOUSE]	14.209	13.89	1	1	1	3	0.89983	3	7.19315	108	12.0892	9.05615
Q9D0M1	Phosphoribosyl pyrophosphate synthase-associated protein 1 OS=Mus musculus OX=10090 GN=Prpsap1 PE=1 SV=1 - [KPRA_MOUSE]	14.1758	9.55	1	1	3	5	0.880077	2	7.15602	356	39.4067	7.1958
Q8CH25	SAFB-like transcription modulator OS=Mus musculus OX=10090 GN=Sltm PE=1 SV=1 - [SLTM_MOUSE]	14.1713	4.75	1	5	5	10	1.37406	10	13.2031	1031	116.85	7.72314
Q9DBG5	Perilipin-3 OS=Mus musculus OX=10090 GN=Plin3 PE=1 SV=1 - [PLIN3_MOUSE]	14.1558	8.24	1	3	3	7	1.08937	7	8.2904	437	47.233	5.61768
Q9D2V8	Major facilitator superfamily domain-containing protein 10 OS=Mus musculus OX=10090 GN=Mfsd10 PE=1 SV=1 - [MFS10_MOUSE]	14.1363	8.55	1	4	4	6	1.02938	6	24.986	456	49.3374	9.94971
Q8BP40	Lysophosphatidic acid phosphatase type 6 OS=Mus musculus OX=10090 GN=Acp6 PE=1 SV=1 - [PPA6_MOUSE]	14.1291	9.09	1	3	3	5	0.967274	5	5.90767	418	47.5946	7.72314
Q01339	Beta-2-glycoprotein 1 OS=Mus musculus OX=10090 GN=Apoh PE=1 SV=1 - [APOH_MOUSE]	14.1107	2.61	1	1	1	4	0.899531	4	3.58507	345	38.5929	8.22119
Q9D706	RNA polymerase II-associated protein 3 OS=Mus musculus OX=10090 GN=Rpap3 PE=1 SV=1 - [RPAP3_MOUSE]	14.0909	11.36	1	5	5	7	1.06334	7	10.5238	660	74.05	7.98682
Q9R1K9	Centrin-2 OS=Mus musculus OX=10090 GN=Cetn2 PE=1 SV=1 - [CETN2_MOUSE]	14.0648	22.09	3	4	4	7	1.10029	7	22.8947	172	19.7839	4.99561
P11881	Inositol 1,4,5-trisphosphate receptor type 1 OS=Mus musculus OX=10090 GN=Itpr1 PE=1 SV=2 - [ITPR1_MOUSE]	14.0476	1.24	3	2	3	9	0.956281	3	9.02081	2749	312.968	6.03662
Q9WUD1	STIP1 homology and U box-containing protein 1 OS=Mus musculus OX=10090 GN=Stub1 PE=1 SV=1 - [CHIP_MOUSE]	14.0429	10.2	1	3	3	8	1.04857	8	10.5719	304	34.8873	6.01123
Q8VEJ9	Vacuolar protein sorting-associated protein 4A OS=Mus musculus OX=10090 GN=Vps4a PE=1 SV=1 - [VPS4A_MOUSE]	14.0347	11.67	2	1	5	8	0.800549	1		437	48.8761	7.79639
P24638	Lysosomal acid phosphatase OS=Mus musculus OX=10090 GN=Acp2 PE=1 SV=2 - [PPAL_MOUSE]	14.009	8.98	1	4	4	6	0.767265	6	13.6242	423	48.4777	7.02002
Q9DBT5	AMP deaminase 2 OS=Mus musculus OX=10090 GN=Ampd2 PE=1 SV=1 - [AMPD2_MOUSE]	13.9781	5.14	1	4	5	10	0.926502	7	21.8098	798	91.9654	6.22705
Q9CQE6	Histone chaperone ASF1A OS=Mus musculus OX=10090 GN=Asf1a PE=1 SV=1 - [ASF1A_MOUSE]	13.9663	23.04	1	2	3	5	0.95827	3	12.0468	204	22.9281	4.41162
O55234	Proteasome subunit beta type-5 OS=Mus musculus OX=10090 GN=Psmb5 PE=1 SV=3 - [PSB5_MOUSE]	13.9563	19.32	1	5	5	6	1.03811	6	1.33093	264	28.5142	7.02002
O08742	Platelet glycoprotein V OS=Mus musculus OX=10090 GN=Gp5 PE=1 SV=1 - [GPV_MOUSE]	13.9483	5.82	1	3	3	5	0.876726	5	6.22118	567	63.428	8.96826
Q9R257	Heme-binding protein 1 OS=Mus musculus OX=10090 GN=Hebp1 PE=1 SV=2 - [HEBP1_MOUSE]	13.9339	15.79	1	3	3	6	1.03894	5	6.12713	190	21.0534	5.26221
Q9D6K8	FUN14 domain-containing protein 2 OS=Mus musculus OX=10090 GN=Fundc2 PE=1 SV=1 - [FUND2_MOUSE]	13.9013	20.53	1	3	3	7	0.87167	7	5.39517	151	16.5538	9.70068
Q9CQH7	Transcription factor BTF3 homolog 4 OS=Mus musculus OX=10090 GN=Btf3l4 PE=1 SV=1 - [BT3L4_MOUSE]	13.874	17.72	1	2	3	8	0.988181	2	9.67083	158	17.26	6.354
Q65Z40	Wings apart-like protein homolog OS=Mus musculus OX=10090 GN=Wapl PE=1 SV=2 - [WAPL_MOUSE]	13.8681	7.17	1	6	6	11	0.958586	11	15.7442	1200	133.986	5.41455
P70302	Stromal interaction molecule 1 OS=Mus musculus OX=10090 GN=Stim1 PE=1 SV=2 - [STIM1_MOUSE]	13.8596	7.45	1	4	4	5	0.840823	5	15.7647	685	77.5183	6.53662
Q9CQ71	Replication protein A 14 kDa subunit OS=Mus musculus OX=10090 GN=Rpa3 PE=1 SV=1 - [RFA3_MOUSE]	13.8494	50.41	1	4	4	7	0.908294	7	20.3538	121	13.575	4.84326
O35309	N-myc-interactor OS=Mus musculus OX=10090 GN=Nmi PE=1 SV=1 - [NMI_MOUSE]	13.8378	20.7	1	4	4	8	0.860447	8	8.05056	314	35.2135	5.04639
Q9D5T0	ATPase family AAA domain-containing protein 1 OS=Mus musculus OX=10090 GN=Atad1 PE=1 SV=1 - [ATAD1_MOUSE]	13.8169	8.03	1	2	2	5	1.01664	5	3.83639	361	40.718	6.90283
P60904	DnaJ homolog subfamily C member 5 OS=Mus musculus OX=10090 GN=Dnajc5 PE=1 SV=1 - [DNJC5_MOUSE]	13.7924	15.15	1	2	2	4	0.927902	4	4.44196	198	22.0863	5.07178
Q99LI7	Cleavage stimulation factor subunit 3 OS=Mus musculus OX=10090 GN=Cstf3 PE=1 SV=1 - [CSTF3_MOUSE]	13.7636	5.3	1	4	4	8	0.951499	8	9.53913	717	82.8237	8.11865
Q9JLI6	Selenocysteine lyase OS=Mus musculus OX=10090 GN=Scly PE=1 SV=1 - [SCLY_MOUSE]	13.7526	10.42	1	4	4	8	0.991917	8	6.32337	432	47.1441	6.80029
Q8BIV3	Ran-binding protein 6 OS=Mus musculus OX=10090 GN=Ranbp6 PE=1 SV=3 - [RNBP6_MOUSE]	13.7411	2.17	2	1	3	6	0.997337	1		1105	124.507	5.03369
Q9DB15	39S ribosomal protein L12, mitochondrial OS=Mus musculus OX=10090 GN=Mrpl12 PE=1 SV=2 - [RM12_MOUSE]	13.74	22.89	1	4	4	5	0.867104	5	7.78134	201	21.6948	9.29053
Q62432	Mothers against decapentaplegic homolog 2 OS=Mus musculus OX=10090 GN=Smad2 PE=1 SV=2 - [SMAD2_MOUSE]	13.6952	9.21	5	3	3	5	1.57864	5	22.0978	467	52.2327	6.58057
Q9D287	Pre-mRNA-splicing factor SPF27 OS=Mus musculus OX=10090 GN=Bcas2 PE=1 SV=1 - [SPF27_MOUSE]	13.6882	22.67	1	4	4	5	0.957388	5	9.55998	225	26.115	5.65576
Q9D1M4	Eukaryotic translation elongation factor 1 epsilon-1 OS=Mus musculus OX=10090 GN=Eef1e1 PE=1 SV=1 - [MCA3_MOUSE]	13.6796	26.44	1	5	5	10	1.11929	10	14.2398	174	19.8464	8.5874
P48725	Pericentrin OS=Mus musculus OX=10090 GN=Pcnt PE=1 SV=2 - [PCNT_MOUSE]	13.6753	2.21	3	4	7	12	0.908681	6	17.5583	2898	329.262	5.36377
Q9QXX4	Calcium-binding mitochondrial carrier protein Aralar2 OS=Mus musculus OX=10090 GN=Slc25a13 PE=1 SV=1 - [CMC2_MOUSE]	13.6749	4.44	1	1	2	3	0.943157	2	6.10017	676	74.4198	8.60205
Q91VX2	Ubiquitin-associated protein 2 OS=Mus musculus OX=10090 GN=Ubap2 PE=1 SV=1 - [UBAP2_MOUSE]	13.6555	6.01	1	5	5	11	1.35207	11	5.69328	1132	117.894	7.72314
Q9ERR7	Selenoprotein F OS=Mus musculus OX=10090 GN=Selenof PE=1 SV=3 - [SEP15_MOUSE]	13.6235	21.6	1	3	3	6	0.961654	6	4.54002	162	17.7961	5.35107
Q3TTY5	Keratin, type II cytoskeletal 2 epidermal OS=Mus musculus OX=10090 GN=Krt2 PE=1 SV=1 - [K22E_MOUSE]	13.584	3.39	1	2	2	8	0.9666	7	4.21848	707	70.8798	8.06006
Q8R323	Replication factor C subunit 3 OS=Mus musculus OX=10090 GN=Rfc3 PE=1 SV=1 - [RFC3_MOUSE]	13.5822	13.76	1	4	4	8	1.1427	8	7.85746	356	40.4999	8.38232
Q9QYX7	Protein piccolo OS=Mus musculus OX=10090 GN=Pclo PE=1 SV=4 - [PCLO_MOUSE]	13.5617	0.18	1	1	1	5	1.7282	5	6.49672	5068	550.496	6.50732
P47856	Glutamine--fructose-6-phosphate aminotransferase [isomerizing] 1 OS=Mus musculus OX=10090 GN=Gfpt1 PE=1 SV=3 - [GFPT1_MOUSE]	13.546	5.88	2	3	3	6	0.903956	6	5.29852	697	78.4892	6.84424
Q5SYD0	Unconventional myosin-Id OS=Mus musculus OX=10090 GN=Myo1d PE=1 SV=1 - [MYO1D_MOUSE]	13.5148	3.38	1	2	3	5	1.30498	2	27.6168	1006	116.007	9.40771
Q9D7B1	tRNA-dihydrouridine(20) synthase [NAD(P)+]-like OS=Mus musculus OX=10090 GN=Dus2 PE=1 SV=1 - [DUS2L_MOUSE]	13.4909	3.65	1	1	2	6	1.12443	1		493	55.2893	6.34131
Q8VBV7	COP9 signalosome complex subunit 8 OS=Mus musculus OX=10090 GN=Cops8 PE=1 SV=1 - [CSN8_MOUSE]	13.4622	28.71	1	4	4	8	0.906638	8	25.6344	209	23.241	5.19873
Q9QXB9	Developmentally-regulated GTP-binding protein 2 OS=Mus musculus OX=10090 GN=Drg2 PE=1 SV=1 - [DRG2_MOUSE]	13.4619	15.38	1	4	5	5	0.93366	4	7.47158	364	40.6924	8.88037
Q9CR09	Ubiquitin-fold modifier-conjugating enzyme 1 OS=Mus musculus OX=10090 GN=Ufc1 PE=1 SV=1 - [UFC1_MOUSE]	13.4439	19.16	1	3	3	6	0.967866	6	6.5915	167	19.469	7.40088
Q9D6U8	Protein FAM162A OS=Mus musculus OX=10090 GN=Fam162a PE=1 SV=1 - [F162A_MOUSE]	13.3863	17.42	1	3	3	6	1.16532	6	6.56589	155	17.7134	9.87646
Q0VBL3	RNA-binding protein 15 OS=Mus musculus OX=10090 GN=Rbm15 PE=1 SV=1 - [RBM15_MOUSE]	13.3658	5.61	1	4	4	7	1.22031	7	14.975	962	105.658	10.0815
[truncated: 2,800 more rows]

## Sheet: YvOld_2
Accession	Description	Score	Coverage	# Proteins	# Unique Peptides	# Peptides	# PSMs	Y/O	Y/O Count	Y/O Variability [%]	# AAs	MW [kDa]	calc. pI
P26039	Talin-1 OS=Mus musculus OX=10090 GN=Tln1 PE=1 SV=2 - [TLN1_MOUSE]	1566.42	69.66	2	133	135	493	0.978159	489	8.45993	2541	269.653	6.17627
P60710	Actin, cytoplasmic 1 OS=Mus musculus OX=10090 GN=Actb PE=1 SV=1 - [ACTB_MOUSE]	1345.46	75.73	3	12	27	414	0.978788	205	12.5546	375	41.7097	5.47803
P11499	Heat shock protein HSP 90-beta OS=Mus musculus OX=10090 GN=Hsp90ab1 PE=1 SV=3 - [HS90B_MOUSE]	1217.16	67.68	2	33	54	385	1.02896	213	7.53043	724	83.2291	5.03369
P07901	Heat shock protein HSP 90-alpha OS=Mus musculus OX=10090 GN=Hsp90aa1 PE=1 SV=4 - [HS90A_MOUSE]	1081.26	64.94	2	32	52	353	1.06853	194	8.16127	733	84.7348	5.0083
Q8BTM8	Filamin-A OS=Mus musculus OX=10090 GN=Flna PE=1 SV=5 - [FLNA_MOUSE]	1076.07	58.18	1	104	113	333	0.965355	306	8.99076	2647	281.046	6.03662
P63017	Heat shock cognate 71 kDa protein OS=Mus musculus OX=10090 GN=Hspa8 PE=1 SV=1 - [HSP7C_MOUSE]	1001.4	75.23	1	31	43	281	1.0458	208	9.89178	646	70.8272	5.51611
P58252	Elongation factor 2 OS=Mus musculus OX=10090 GN=Eef2 PE=1 SV=2 - [EF2_MOUSE]	910.907	74.36	1	52	53	274	1.06804	266	10.1595	858	95.2529	6.82959
Q68FD5	Clathrin heavy chain 1 OS=Mus musculus OX=10090 GN=Cltc PE=1 SV=3 - [CLH1_MOUSE]	858.4	58.81	1	81	81	256	0.998993	255	6.10143	1675	191.435	5.69385
P99024	Tubulin beta-5 chain OS=Mus musculus OX=10090 GN=Tubb5 PE=1 SV=1 - [TBB5_MOUSE]	835.694	74.1	1	5	26	287	1.07153	33	7.00845	444	49.639	4.89404
P20029	Endoplasmic reticulum chaperone BiP OS=Mus musculus OX=10090 GN=Hspa5 PE=1 SV=3 - [BIP_MOUSE]	814.959	57.1	1	38	41	222	0.887266	202	11.5439	655	72.3775	5.16064
P68372	Tubulin beta-4B chain OS=Mus musculus OX=10090 GN=Tubb4b PE=1 SV=1 - [TBB4B_MOUSE]	807.637	73.93	1	5	26	284	1.13681	30	8.71905	445	49.799	4.89404
P10126	Elongation factor 1-alpha 1 OS=Mus musculus OX=10090 GN=Eef1a1 PE=1 SV=3 - [EF1A1_MOUSE]	790.414	72.94	2	16	28	254	1.06277	126	10.3138	462	50.0821	9.01221
P08113	Endoplasmin OS=Mus musculus OX=10090 GN=Hsp90b1 PE=1 SV=2 - [ENPL_MOUSE]	776.338	56.11	1	49	51	248	0.897674	235	10.94	802	92.4183	4.81787
P40142	Transketolase OS=Mus musculus OX=10090 GN=Tkt PE=1 SV=1 - [TKT_MOUSE]	775.424	68.22	2	39	39	215	0.990297	215	8.51168	623	67.5876	7.50342
Q61233	Plastin-2 OS=Mus musculus OX=10090 GN=Lcp1 PE=1 SV=4 - [PLSL_MOUSE]	753.129	89.79	3	49	49	245	0.912204	244	9.16831	627	70.1048	5.32568
Q01853	Transitional endoplasmic reticulum ATPase OS=Mus musculus OX=10090 GN=Vcp PE=1 SV=4 - [TERA_MOUSE]	735.856	76.43	4	53	54	230	0.965801	220	7.58167	806	89.2657	5.26221
P11247	Myeloperoxidase OS=Mus musculus OX=10090 GN=Mpo PE=1 SV=2 - [PERM_MOUSE]	728.507	68.11	1	42	47	238	0.879779	207	12.7017	718	81.1298	9.5542
P14733	Lamin-B1 OS=Mus musculus OX=10090 GN=Lmnb1 PE=1 SV=3 - [LMNB1_MOUSE]	709.291	71.43	1	38	45	238	0.963802	206	10.0324	588	66.7448	5.16064
P63038	60 kDa heat shock protein, mitochondrial OS=Mus musculus OX=10090 GN=Hspd1 PE=1 SV=1 - [CH60_MOUSE]	697.718	72.95	1	40	40	189	1.11652	188	12.0694	573	60.9174	6.17627
P68033	Actin, alpha cardiac muscle 1 OS=Mus musculus OX=10090 GN=Actc1 PE=1 SV=1 - [ACTC_MOUSE]	686.064	44.03	4	4	19	234	0.94324	29	7.13445	377	41.9919	5.38916
P09405	Nucleolin OS=Mus musculus OX=10090 GN=Ncl PE=1 SV=2 - [NUCL_MOUSE]	681.351	50.92	1	46	46	236	1.02071	236	11.5952	707	76.6768	4.75439
P20152	Vimentin OS=Mus musculus OX=10090 GN=Vim PE=1 SV=3 - [VIME_MOUSE]	670.663	84.12	9	37	44	231	0.926839	192	8.91115	466	53.6551	5.12256
P14211	Calreticulin OS=Mus musculus OX=10090 GN=Calr PE=1 SV=1 - [CALR_MOUSE]	665.941	66.35	1	26	26	193	0.881461	193	10.3791	416	47.9649	4.48779
O35744	Chitinase-like protein 3 OS=Mus musculus OX=10090 GN=Chil3 PE=1 SV=2 - [CHIL3_MOUSE]	615.101	62.56	1	17	25	187	2.1118	142	59.8254	398	44.4301	5.69385
P56480	ATP synthase subunit beta, mitochondrial OS=Mus musculus OX=10090 GN=Atp5f1b PE=1 SV=2 - [ATPB_MOUSE]	614.543	75.05	1	26	26	174	1.00248	171	9.25216	529	56.2655	5.33838
P52480	Pyruvate kinase PKM OS=Mus musculus OX=10090 GN=Pkm PE=1 SV=4 - [KPYM_MOUSE]	605.664	75.14	1	36	38	175	0.877504	161	13.502	531	57.808	7.47412
Q02053	Ubiquitin-like modifier-activating enzyme 1 OS=Mus musculus OX=10090 GN=Uba1 PE=1 SV=1 - [UBA1_MOUSE]	593.899	59.55	2	49	49	177	0.964622	177	7.44113	1058	117.734	5.65576
Q7TPV4	Myb-binding protein 1A OS=Mus musculus OX=10090 GN=Mybbp1a PE=1 SV=2 - [MBB1A_MOUSE]	590.863	51.71	2	59	59	194	1.03911	194	10.83	1344	151.942	8.95361
P49290	Eosinophil peroxidase OS=Mus musculus OX=10090 GN=Epx PE=1 SV=2 - [PERE_MOUSE]	589.951	63.69	2	38	44	211	1.22056	179	16.4629	716	81.3285	10.3452
P26041	Moesin OS=Mus musculus OX=10090 GN=Msn PE=1 SV=3 - [MOES_MOUSE]	582.947	60.49	1	30	43	204	0.95077	135	7.97553	577	67.7249	6.59521
P09103	Protein disulfide-isomerase OS=Mus musculus OX=10090 GN=P4hb PE=1 SV=2 - [PDIA1_MOUSE]	580.221	72.1	3	39	40	184	0.921775	178	7.71786	509	57.0228	4.88135
P27773	Protein disulfide-isomerase A3 OS=Mus musculus OX=10090 GN=Pdia3 PE=1 SV=2 - [PDIA3_MOUSE]	572.17	63.76	1	36	36	174	0.952136	174	10.5359	505	56.6427	6.21436
Q8VDD5	Myosin-9 OS=Mus musculus OX=10090 GN=Myh9 PE=1 SV=4 - [MYH9_MOUSE]	548.499	43.11	1	61	76	196	0.941924	152	8.69877	1960	226.232	5.65576
Q03265	ATP synthase subunit alpha, mitochondrial OS=Mus musculus OX=10090 GN=Atp5f1a PE=1 SV=1 - [ATPA_MOUSE]	532.276	65.82	1	35	35	172	1.02791	172	9.21203	553	59.7156	9.18799
Q9JKF1	Ras GTPase-activating-like protein IQGAP1 OS=Mus musculus OX=10090 GN=Iqgap1 PE=1 SV=2 - [IQGA1_MOUSE]	531.877	49.61	1	64	68	177	0.943533	164	6.35029	1657	188.624	6.48096
O88569	Heterogeneous nuclear ribonucleoproteins A2/B1 OS=Mus musculus OX=10090 GN=Hnrnpa2b1 PE=1 SV=2 - [ROA2_MOUSE]	523.961	58.07	1	19	24	183	1.0469	129	17.7622	353	37.3797	8.95361
P16858	Glyceraldehyde-3-phosphate dehydrogenase OS=Mus musculus OX=10090 GN=Gapdh PE=1 SV=2 - [G3P_MOUSE]	523.106	82.88	2	21	21	161	0.964272	160	9.63527	333	35.7872	8.25049
P17182	Alpha-enolase OS=Mus musculus OX=10090 GN=Eno1 PE=1 SV=3 - [ENOA_MOUSE]	513.682	77.42	2	22	28	152	0.898098	115	9.26877	434	47.1112	6.80029
Q8VEK3	Heterogeneous nuclear ribonucleoprotein U OS=Mus musculus OX=10090 GN=Hnrnpu PE=1 SV=1 - [HNRPU_MOUSE]	507.924	43.88	1	35	35	167	1.0334	167	9.03812	800	87.8627	6.23975
P38647	Stress-70 protein, mitochondrial OS=Mus musculus OX=10090 GN=Hspa9 PE=1 SV=3 - [GRP75_MOUSE]	507.326	62.15	1	41	42	183	1.02976	176	9.68677	679	73.4156	6.07471
P68369	Tubulin alpha-1A chain OS=Mus musculus OX=10090 GN=Tuba1a PE=1 SV=1 - [TBA1A_MOUSE]	495.703	73.61	3	7	24	152	1.10897	24	5.85215	451	50.1036	5.05908
P80314	T-complex protein 1 subunit beta OS=Mus musculus OX=10090 GN=Cct2 PE=1 SV=4 - [TCPB_MOUSE]	483.923	77.38	1	37	37	140	1.03149	139	8.18758	535	57.4411	6.40479
Q61316	Heat shock 70 kDa protein 4 OS=Mus musculus OX=10090 GN=Hspa4 PE=1 SV=1 - [HSP74_MOUSE]	481.904	68.13	1	45	49	159	1.0154	147	9.44989	841	94.0733	5.23682
P68368	Tubulin alpha-4A chain OS=Mus musculus OX=10090 GN=Tuba4a PE=1 SV=1 - [TBA4A_MOUSE]	474.757	54.91	2	3	21	150	1.0988	11	16.3787	448	49.8924	5.05908
P08003	Protein disulfide-isomerase A4 OS=Mus musculus OX=10090 GN=Pdia4 PE=1 SV=3 - [PDIA4_MOUSE]	469.691	56.58	1	40	41	175	0.850053	161	10.0421	638	71.9375	5.31299
P60843	Eukaryotic initiation factor 4A-I OS=Mus musculus OX=10090 GN=Eif4a1 PE=1 SV=1 - [IF4A1_MOUSE]	462.977	75.12	1	14	28	139	1.0002	73	6.82616	406	46.1246	5.47803
Q78PY7	Staphylococcal nuclease domain-containing protein 1 OS=Mus musculus OX=10090 GN=Snd1 PE=1 SV=1 - [SND1_MOUSE]	458.157	64.84	1	48	48	147	0.965813	147	7.95698	910	102.025	7.43018
Q8R081	Heterogeneous nuclear ribonucleoprotein L OS=Mus musculus OX=10090 GN=Hnrnpl PE=1 SV=2 - [HNRPL_MOUSE]	457.283	67.06	1	26	26	142	0.994994	142	10.322	586	63.9233	8.104
E9Q7G0	Nuclear mitotic apparatus protein 1 OS=Mus musculus OX=10090 GN=Numa1 PE=1 SV=1 - [NUMA1_MOUSE]	455.983	37.92	1	69	70	176	0.928592	175	8.16769	2094	235.487	5.87158
Q9JHU4	Cytoplasmic dynein 1 heavy chain 1 OS=Mus musculus OX=10090 GN=Dync1h1 PE=1 SV=2 - [DYHC1_MOUSE]	451.792	23.49	3	92	93	190	0.982468	187	8.75732	4644	531.71	6.41748
P23116	Eukaryotic translation initiation factor 3 subunit A OS=Mus musculus OX=10090 GN=Eif3a PE=1 SV=5 - [EIF3A_MOUSE]	447.393	48.88	1	67	67	196	1.04969	196	9.8365	1344	161.838	6.771
P61979	Heterogeneous nuclear ribonucleoprotein K OS=Mus musculus OX=10090 GN=Hnrnpk PE=1 SV=1 - [HNRPK_MOUSE]	443.102	63.71	2	25	25	155	0.988046	151	8.34723	463	50.9444	5.5415
O70133	ATP-dependent RNA helicase A OS=Mus musculus OX=10090 GN=Dhx9 PE=1 SV=2 - [DHX9_MOUSE]	439.224	37.75	1	46	46	149	1.0206	148	7.11535	1380	149.381	6.82959
P05064	Fructose-bisphosphate aldolase A OS=Mus musculus OX=10090 GN=Aldoa PE=1 SV=2 - [ALDOA_MOUSE]	438.641	70.05	3	24	24	131	0.902707	131	8.16275	364	39.3313	8.08936
P43277	Histone H1.3 OS=Mus musculus OX=10090 GN=H1-3 PE=1 SV=2 - [H13_MOUSE]	436.466	38.46	2	1	14	119	1.04221	4	4.76004	221	22.0861	11.0337
P15864	Histone H1.2 OS=Mus musculus OX=10090 GN=H1-2 PE=1 SV=2 - [H12_MOUSE]	432.215	44.81	2	3	14	117	0.981501	14	18.2503	212	21.2537	11.0044
Q61937	Nucleophosmin OS=Mus musculus OX=10090 GN=Npm1 PE=1 SV=1 - [NPM_MOUSE]	429.135	63.36	1	19	19	121	1.05976	120	8.10532	292	32.5398	4.76709
Q8BG05	Heterogeneous nuclear ribonucleoprotein A3 OS=Mus musculus OX=10090 GN=Hnrnpa3 PE=1 SV=1 - [ROA3_MOUSE]	428.793	36.68	1	17	21	128	0.989052	84	10.9299	379	39.6276	9.01221
P97311	DNA replication licensing factor MCM6 OS=Mus musculus OX=10090 GN=Mcm6 PE=1 SV=1 - [MCM6_MOUSE]	428.2	60.9	2	48	48	151	1.04338	151	8.95687	821	92.809	5.45264
P09411	Phosphoglycerate kinase 1 OS=Mus musculus OX=10090 GN=Pgk1 PE=1 SV=4 - [PGK1_MOUSE]	424.854	82.97	2	32	32	148	0.927761	145	11.2446	417	44.522	7.89893
P47738	Aldehyde dehydrogenase, mitochondrial OS=Mus musculus OX=10090 GN=Aldh2 PE=1 SV=1 - [ALDH2_MOUSE]	424.696	55.49	4	22	24	121	0.932911	104	7.46014	519	56.5018	7.62061
P68040	Receptor of activated protein C kinase 1 OS=Mus musculus OX=10090 GN=Rack1 PE=1 SV=3 - [RACK1_MOUSE]	421.352	80.13	1	21	21	115	1.0148	115	7.73208	317	35.0546	7.69385
P63101	14-3-3 protein zeta/delta OS=Mus musculus OX=10090 GN=Ywhaz PE=1 SV=1 - [1433Z_MOUSE]	415.265	76.73	1	12	20	140	0.922179	82	8.99123	245	27.7537	4.79248
P16546	Spectrin alpha chain, non-erythrocytic 1 OS=Mus musculus OX=10090 GN=Sptan1 PE=1 SV=4 - [SPTN1_MOUSE]	414.339	38.71	1	75	77	159	0.925488	156	8.52981	2472	284.422	5.32568
O89053	Coronin-1A OS=Mus musculus OX=10090 GN=Coro1a PE=1 SV=5 - [COR1A_MOUSE]	413.777	58.79	2	26	27	133	0.939766	127	8.46253	461	50.9569	6.48096
P35564	Calnexin OS=Mus musculus OX=10090 GN=Canx PE=1 SV=1 - [CALX_MOUSE]	411.893	48.39	2	35	35	149	0.997875	146	13.489	591	67.2357	4.64014
P29341	Polyadenylate-binding protein 1 OS=Mus musculus OX=10090 GN=Pabpc1 PE=1 SV=2 - [PABP1_MOUSE]	403.177	53.62	2	36	37	140	1.01574	139	7.69634	636	70.6259	9.49561
P80318	T-complex protein 1 subunit gamma OS=Mus musculus OX=10090 GN=Cct3 PE=1 SV=1 - [TCPG_MOUSE]	402.754	74.13	2	40	40	135	1.0205	134	6.39106	545	60.5914	6.69775
P08249	Malate dehydrogenase, mitochondrial OS=Mus musculus OX=10090 GN=Mdh2 PE=1 SV=3 - [MDHM_MOUSE]	401.575	69.53	1	20	20	116	1.00371	116	7.14437	338	35.5888	8.67529
P07724	Albumin OS=Mus musculus OX=10090 GN=Alb PE=1 SV=3 - [ALBU_MOUSE]	400.992	67.43	2	38	38	129	1.12741	129	10.7058	608	68.6477	6.07471
P42932	T-complex protein 1 subunit theta OS=Mus musculus OX=10090 GN=Cct8 PE=1 SV=3 - [TCPQ_MOUSE]	399.421	66.24	1	31	31	127	1.02595	127	8.63649	548	59.5175	5.61768
P50580	Proliferation-associated protein 2G4 OS=Mus musculus OX=10090 GN=Pa2g4 PE=1 SV=3 - [PA2G4_MOUSE]	399.418	74.62	1	23	23	129	0.990402	129	6.54369	394	43.6712	6.85889
Q9Z1Q9	Valine--tRNA ligase OS=Mus musculus OX=10090 GN=Vars1 PE=1 SV=1 - [SYVC_MOUSE]	397.919	43.94	1	45	45	140	0.982886	140	7.66115	1263	140.127	7.76709
Q9JIK5	Nucleolar RNA helicase 2 OS=Mus musculus OX=10090 GN=Ddx21 PE=1 SV=3 - [DDX21_MOUSE]	397.885	59.22	2	45	45	137	1.02512	136	10.2465	851	93.4932	9.11475
P25206	DNA replication licensing factor MCM3 OS=Mus musculus OX=10090 GN=Mcm3 PE=1 SV=2 - [MCM3_MOUSE]	395.495	60.71	1	44	44	144	1.0401	143	9.03041	812	91.4892	5.5542
P62259	14-3-3 protein epsilon OS=Mus musculus OX=10090 GN=Ywhae PE=1 SV=1 - [1433E_MOUSE]	394.189	71.76	1	18	21	126	0.941317	98	9.2237	255	29.1554	4.7417
P62983	Ubiquitin-40S ribosomal protein S27a OS=Mus musculus OX=10090 GN=Rps27a PE=1 SV=2 - [RS27A_MOUSE]	389.369	67.31	3	3	14	155	1.08058	15	8.12848	156	17.9395	9.64209
Q922D8	C-1-tetrahydrofolate synthase, cytoplasmic OS=Mus musculus OX=10090 GN=Mthfd1 PE=1 SV=4 - [C1TC_MOUSE]	389.322	52.19	1	44	45	134	1.15608	131	9.19724	935	101.136	7.13721
P11983	T-complex protein 1 subunit alpha OS=Mus musculus OX=10090 GN=Tcp1 PE=1 SV=3 - [TCPA_MOUSE]	385.123	70.86	1	30	30	113	1.02021	113	7.03495	556	60.4107	6.16357
P51881	ADP/ATP translocase 2 OS=Mus musculus OX=10090 GN=Slc25a5 PE=1 SV=3 - [ADT2_MOUSE]	384.091	64.77	2	9	20	118	0.988003	63	9.82254	298	32.9102	9.72998
P10107	Annexin A1 OS=Mus musculus OX=10090 GN=Anxa1 PE=1 SV=2 - [ANXA1_MOUSE]	383.985	74.28	2	25	26	119	0.987832	109	8.83446	346	38.71	7.37158
P14824	Annexin A6 OS=Mus musculus OX=10090 GN=Anxa6 PE=1 SV=3 - [ANXA6_MOUSE]	382.643	69.24	1	46	47	130	0.896013	126	7.85543	673	75.8374	5.50342
P49312	Heterogeneous nuclear ribonucleoprotein A1 OS=Mus musculus OX=10090 GN=Hnrnpa1 PE=1 SV=2 - [ROA1_MOUSE]	381.658	65.31	1	16	23	134	1.05201	70	10.9033	320	34.1753	9.23193
P40124	Adenylyl cyclase-associated protein 1 OS=Mus musculus OX=10090 GN=Cap1 PE=1 SV=4 - [CAP1_MOUSE]	381.264	68.35	2	25	25	105	0.969975	105	10.3602	474	51.5324	7.51807
P80313	T-complex protein 1 subunit eta OS=Mus musculus OX=10090 GN=Cct7 PE=1 SV=1 - [TCPH_MOUSE]	379.777	67.65	1	35	35	119	1.0107	119	8.25723	544	59.6141	7.84033
Q91YQ5	Dolichyl-diphosphooligosaccharide--protein glycosyltransferase subunit 1 OS=Mus musculus OX=10090 GN=Rpn1 PE=1 SV=1 - [RPN1_MOUSE]	379.263	62.01	1	37	37	124	0.985869	124	11.2423	608	68.4857	6.45557
Q9D0E1	Heterogeneous nuclear ribonucleoprotein M OS=Mus musculus OX=10090 GN=Hnrnpm PE=1 SV=3 - [HNRPM_MOUSE]	378.905	61.32	1	46	46	177	1.07694	176	8.02653	729	77.5974	8.63135
P24527	Leukotriene A-4 hydrolase OS=Mus musculus OX=10090 GN=Lta4h PE=1 SV=4 - [LKHA4_MOUSE]	378.609	61.7	1	33	33	130	0.948281	129	9.24038	611	69.0071	6.41748
P62908	40S ribosomal protein S3 OS=Mus musculus OX=10090 GN=Rps3 PE=1 SV=1 - [RS3_MOUSE]	378.131	80.25	1	19	19	122	1.02675	122	7.13579	243	26.6574	9.65674
P97351	40S ribosomal protein S3a OS=Mus musculus OX=10090 GN=Rps3a PE=1 SV=3 - [RS3A_MOUSE]	374.206	71.97	1	25	25	130	1.05018	130	9.22969	264	29.8657	9.72998
Q9CWJ9	Bifunctional purine biosynthesis protein ATIC OS=Mus musculus OX=10090 GN=Atic PE=1 SV=2 - [PUR9_MOUSE]	373.648	73.48	1	34	34	111	0.987816	111	6.44628	592	64.1771	6.75635
Q61656	Probable ATP-dependent RNA helicase DDX5 OS=Mus musculus OX=10090 GN=Ddx5 PE=1 SV=2 - [DDX5_MOUSE]	373.615	54.23	1	24	33	135	1.04812	85	8.03357	614	69.2468	8.92432
Q99PV0	Pre-mRNA-processing-splicing factor 8 OS=Mus musculus OX=10090 GN=Prpf8 PE=1 SV=2 - [PRP8_MOUSE]	372.16	30.75	4	64	65	145	0.996723	142	7.46232	2335	273.443	8.83643
P43274	Histone H1.4 OS=Mus musculus OX=10090 GN=H1-4 PE=1 SV=2 - [H14_MOUSE]	371.977	34.7	2	2	12	102	0.931955	25	6.79221	219	21.964	11.1069
P06151	L-lactate dehydrogenase A chain OS=Mus musculus OX=10090 GN=Ldha PE=1 SV=3 - [LDHA_MOUSE]	362.533	78.61	2	22	24	110	0.929032	99	9.43426	332	36.4752	7.73779
Q61881	DNA replication licensing factor MCM7 OS=Mus musculus OX=10090 GN=Mcm7 PE=1 SV=1 - [MCM7_MOUSE]	360.681	61.89	1	36	36	120	1.02442	120	9.11783	719	81.1595	6.3667
Q3U0V1	Far upstream element-binding protein 2 OS=Mus musculus OX=10090 GN=Khsrp PE=1 SV=2 - [FUBP2_MOUSE]	355.884	48.4	2	26	32	120	1.02049	104	8.19559	748	76.7277	7.32764
Q9D8N0	Elongation factor 1-gamma OS=Mus musculus OX=10090 GN=Eef1g PE=1 SV=3 - [EF1G_MOUSE]	355.739	67.96	1	28	28	117	1.04471	117	8.97495	437	50.0292	6.7417
P17742	Peptidyl-prolyl cis-trans isomerase A OS=Mus musculus OX=10090 GN=Ppia PE=1 SV=2 - [PPIA_MOUSE]	354.49	75	2	13	16	119	0.969513	110	11.7051	164	17.9599	7.89893
P60335	Poly(rC)-binding protein 1 OS=Mus musculus OX=10090 GN=Pcbp1 PE=1 SV=1 - [PCBP1_MOUSE]	353.156	83.99	2	13	18	99	1.01532	64	9.9044	356	37.4739	7.09326
Q8CGC7	Bifunctional glutamate/proline--tRNA ligase OS=Mus musculus OX=10090 GN=Eprs1 PE=1 SV=4 - [SYEP_MOUSE]	351.393	43.85	1	55	57	127	0.997474	123	6.02573	1512	169.972	7.66455
P68254	14-3-3 protein theta OS=Mus musculus OX=10090 GN=Ywhaq PE=1 SV=1 - [1433T_MOUSE]	351.391	62.45	2	14	20	114	0.943934	54	10.4226	245	27.7608	4.77979
Q9QXS1	Plectin OS=Mus musculus OX=10090 GN=Plec PE=1 SV=3 - [PLEC_MOUSE]	349.371	20.83	1	83	84	169	0.944018	166	10.185	4691	533.861	5.96045
P80315	T-complex protein 1 subunit delta OS=Mus musculus OX=10090 GN=Cct4 PE=1 SV=3 - [TCPD_MOUSE]	349.066	66.79	1	28	29	113	1.05252	104	7.20725	539	58.0297	8.01611
P62984	Ubiquitin-60S ribosomal protein L40 OS=Mus musculus OX=10090 GN=Uba52 PE=1 SV=2 - [RL40_MOUSE]	347.394	60.16	3	1	12	144	1.82991	4	10.0113	128	14.719	9.83252
P57780	Alpha-actinin-4 OS=Mus musculus OX=10090 GN=Actn4 PE=1 SV=1 - [ACTN4_MOUSE]	345.01	60.09	3	31	43	121	1.0191	86	8.90157	912	104.911	5.41455
P18760	Cofilin-1 OS=Mus musculus OX=10090 GN=Cfl1 PE=1 SV=3 - [COF1_MOUSE]	344.204	85.54	2	21	22	105	1.02023	94	16.3095	166	18.5477	8.08936
P63158	High mobility group protein B1 OS=Mus musculus OX=10090 GN=Hmgb1 PE=1 SV=2 - [HMGB1_MOUSE]	343.925	45.12	1	14	17	110	0.915225	94	9.69129	215	24.8782	5.74463
P80317	T-complex protein 1 subunit zeta OS=Mus musculus OX=10090 GN=Cct6a PE=1 SV=3 - [TCPZ_MOUSE]	342.255	62.71	1	30	30	104	1.03985	103	8.18873	531	57.9677	7.07861
Q62318	Transcription intermediary factor 1-beta OS=Mus musculus OX=10090 GN=Trim28 PE=1 SV=3 - [TIF1B_MOUSE]	340.036	50.6	1	31	31	111	0.975114	108	8.45832	834	88.7905	5.77002
P02088	Hemoglobin subunit beta-1 OS=Mus musculus OX=10090 GN=Hbb-b1 PE=1 SV=2 - [HBB1_MOUSE]	339.059	74.15	3	11	11	94	2.17185	94	83.7519	147	15.8301	7.6499
Q99KI0	Aconitate hydratase, mitochondrial OS=Mus musculus OX=10090 GN=Aco2 PE=1 SV=1 - [ACON_MOUSE]	336.363	54.36	1	37	37	111	0.972421	111	7.57994	780	85.41	7.92822
P35441	Thrombospondin-1 OS=Mus musculus OX=10090 GN=Thbs1 PE=1 SV=1 - [TSP1_MOUSE]	336.277	44.7	3	43	43	118	0.866444	118	10.342	1170	129.564	4.95752
P06745	Glucose-6-phosphate isomerase OS=Mus musculus OX=10090 GN=Gpi PE=1 SV=4 - [G6PI_MOUSE]	333.255	55.38	1	27	27	110	0.944956	110	8.43514	558	62.7272	8.1333
P62631	Elongation factor 1-alpha 2 OS=Mus musculus OX=10090 GN=Eef1a2 PE=1 SV=1 - [EF1A2_MOUSE]	333.031	32.61	1	1	12	123	1.12307	2	4.51625	463	50.4223	9.02686
P26040	Ezrin OS=Mus musculus OX=10090 GN=Ezr PE=1 SV=3 - [EZRI_MOUSE]	331.985	52.9	1	21	32	106	1.08055	53	6.94649	586	69.3636	6.1001
Q93092	Transaldolase OS=Mus musculus OX=10090 GN=Taldo1 PE=1 SV=2 - [TALDO_MOUSE]	330.614	56.08	1	25	25	111	1.02089	111	6.39707	337	37.3634	7.03467
P80316	T-complex protein 1 subunit epsilon OS=Mus musculus OX=10090 GN=Cct5 PE=1 SV=1 - [TCPE_MOUSE]	327.58	52.87	1	29	30	110	1.03409	102	5.68435	541	59.5859	6.02393
Q9D8E6	60S ribosomal protein L4 OS=Mus musculus OX=10090 GN=Rpl4 PE=1 SV=3 - [RL4_MOUSE]	326.41	47.26	1	25	25	108	1.04458	108	11.6403	419	47.124	11.0044
Q7TMK9	Heterogeneous nuclear ribonucleoprotein Q OS=Mus musculus OX=10090 GN=Syncrip PE=1 SV=2 - [HNRPQ_MOUSE]	324.908	49.28	1	29	29	103	1.0017	103	8.65451	623	69.5896	8.5874
P13634	Carbonic anhydrase 1 OS=Mus musculus OX=10090 GN=Ca1 PE=1 SV=4 - [CAH1_MOUSE]	323.189	72.41	1	12	12	75	1.48474	75	22.6715	261	28.3132	6.96143
Q61598	Rab GDP dissociation inhibitor beta OS=Mus musculus OX=10090 GN=Gdi2 PE=1 SV=1 - [GDIB_MOUSE]	321.41	68.99	2	21	27	98	0.977376	75	8.96889	445	50.5047	6.25244
B2RQC6	CAD protein OS=Mus musculus OX=10090 GN=Cad PE=1 SV=1 - [PYR1_MOUSE]	319.263	32.09	2	51	53	116	1.0202	111	6.67731	2225	243.084	6.43018
Q60932	Voltage-dependent anion-selective channel protein 1 OS=Mus musculus OX=10090 GN=Vdac1 PE=1 SV=3 - [VDAC1_MOUSE]	317.138	78.04	1	16	18	84	0.981151	75	8.73647	296	32.3314	8.42627
P18242	Cathepsin D OS=Mus musculus OX=10090 GN=Ctsd PE=1 SV=1 - [CATD_MOUSE]	315.584	44.63	1	15	15	88	1.00335	88	5.25075	410	44.925	7.15186
Q6P4T2	U5 small nuclear ribonucleoprotein 200 kDa helicase OS=Mus musculus OX=10090 GN=Snrnp200 PE=1 SV=1 - [U520_MOUSE]	315.05	34.55	1	60	60	123	0.990963	123	7.94708	2136	244.392	6.06201
P30681	High mobility group protein B2 OS=Mus musculus OX=10090 GN=Hmgb2 PE=1 SV=3 - [HMGB2_MOUSE]	309.63	46.67	1	14	17	103	1.14356	87	10.6018	210	24.1469	7.31299
P14148	60S ribosomal protein L7 OS=Mus musculus OX=10090 GN=Rpl7 PE=1 SV=2 - [RL7_MOUSE]	309.174	61.85	2	24	25	106	1.02029	102	7.11004	270	31.3998	10.8872
Q8BMS1	Trifunctional enzyme subunit alpha, mitochondrial OS=Mus musculus OX=10090 GN=Hadha PE=1 SV=1 - [ECHA_MOUSE]	305.808	59.24	2	32	32	94	0.984238	94	7.48985	763	82.6175	9.14404
P17225	Polypyrimidine tract-binding protein 1 OS=Mus musculus OX=10090 GN=Ptbp1 PE=1 SV=2 - [PTBP1_MOUSE]	305.757	59.96	2	15	20	84	0.993344	60	9.85786	527	56.443	8.33838
P70168	Importin subunit beta-1 OS=Mus musculus OX=10090 GN=Kpnb1 PE=1 SV=2 - [IMB1_MOUSE]	303.963	43.72	1	28	28	88	0.996946	88	7.67332	876	97.1221	4.77979
P19096	Fatty acid synthase OS=Mus musculus OX=10090 GN=Fasn PE=1 SV=2 - [FAS_MOUSE]	303.908	26.52	1	51	51	116	0.980047	116	6.7698	2504	272.257	6.58057
Q8VIJ6	Splicing factor, proline- and glutamine-rich OS=Mus musculus OX=10090 GN=Sfpq PE=1 SV=1 - [SFPQ_MOUSE]	300.674	36.77	1	27	28	123	0.990505	117	8.75503	699	75.3943	9.43701
P49718	DNA replication licensing factor MCM5 OS=Mus musculus OX=10090 GN=Mcm5 PE=1 SV=2 - [MCM5_MOUSE]	300.555	51.23	1	34	34	97	1.06078	97	8.04545	734	82.3541	8.29443
P35700	Peroxiredoxin-1 OS=Mus musculus OX=10090 GN=Prdx1 PE=1 SV=1 - [PRDX1_MOUSE]	300.46	76.38	1	12	14	93	0.921105	78	6.963	199	22.1624	8.11865
P00920	Carbonic anhydrase 2 OS=Mus musculus OX=10090 GN=Ca2 PE=1 SV=4 - [CAH2_MOUSE]	300.225	73.85	1	14	14	82	1.46769	82	27.4987	260	29.0145	7.00537
P17751	Triosephosphate isomerase OS=Mus musculus OX=10090 GN=Tpi1 PE=1 SV=5 - [TPIS_MOUSE]	299.864	87.15	1	17	17	85	0.909435	85	7.70112	249	26.6958	7.29834
P97310	DNA replication licensing factor MCM2 OS=Mus musculus OX=10090 GN=Mcm2 PE=1 SV=3 - [MCM2_MOUSE]	294.677	42.26	1	32	32	108	1.04869	103	8.23609	904	102.013	5.71924
P26043	Radixin OS=Mus musculus OX=10090 GN=Rdx PE=1 SV=3 - [RADI_MOUSE]	294.616	50.43	1	16	29	100	1.02735	31	5.12327	583	68.5003	6.20166
Q8BKC5	Importin-5 OS=Mus musculus OX=10090 GN=Ipo5 PE=1 SV=3 - [IPO5_MOUSE]	294.261	44.94	1	37	39	100	1.03838	96	8.16701	1097	123.511	4.93213
Q99JY9	Actin-related protein 3 OS=Mus musculus OX=10090 GN=Actr3 PE=1 SV=3 - [ARP3_MOUSE]	292.55	62.2	2	19	19	83	0.938918	83	9.91068	418	47.327	5.88428
Q61207	Prosaposin OS=Mus musculus OX=10090 GN=Psap PE=1 SV=2 - [SAP_MOUSE]	290.088	26.21	1	14	14	97	0.784375	97	15.6105	557	61.3814	5.18604
Q9Z1N5	Spliceosome RNA helicase Ddx39b OS=Mus musculus OX=10090 GN=Ddx39b PE=1 SV=1 - [DX39B_MOUSE]	289.461	63.32	1	14	26	102	0.968419	55	10.0523	428	49.004	5.66846
Q9CW03	Structural maintenance of chromosomes protein 3 OS=Mus musculus OX=10090 GN=Smc3 PE=1 SV=2 - [SMC3_MOUSE]	288.066	41.41	2	50	51	124	1.00423	120	7.39508	1217	141.468	7.18115
P25444	40S ribosomal protein S2 OS=Mus musculus OX=10090 GN=Rps2 PE=1 SV=3 - [RS2_MOUSE]	286.176	66.55	1	22	22	104	1.04412	104	6.05996	293	31.2117	10.2427
E9PVX6	Proliferation marker protein Ki-67 OS=Mus musculus OX=10090 GN=Mki67 PE=1 SV=1 - [KI67_MOUSE]	285.898	22.47	1	57	57	136	1.13794	136	11.0682	3177	350.65	9.71533
Q9CQV8	14-3-3 protein beta/alpha OS=Mus musculus OX=10090 GN=Ywhab PE=1 SV=3 - [1433B_MOUSE]	285.865	76.02	2	8	17	94	0.933304	23	7.01201	246	28.0689	4.83057
P26443	Glutamate dehydrogenase 1, mitochondrial OS=Mus musculus OX=10090 GN=Glud1 PE=1 SV=1 - [DHE3_MOUSE]	284.165	53.94	2	27	27	91	0.908446	91	7.75241	558	61.2982	8.00146
P12970	60S ribosomal protein L7a OS=Mus musculus OX=10090 GN=Rpl7a PE=1 SV=2 - [RL7A_MOUSE]	284.053	61.28	2	22	23	83	1.0921	77	9.91641	266	29.958	10.5649
P47962	60S ribosomal protein L5 OS=Mus musculus OX=10090 GN=Rpl5 PE=1 SV=3 - [RL5_MOUSE]	283.562	51.85	1	19	19	115	1.02675	108	6.49525	297	34.3787	9.77393
Q64737	Trifunctional purine biosynthetic protein adenosine-3 OS=Mus musculus OX=10090 GN=Gart PE=1 SV=3 - [PUR2_MOUSE]	280.47	49.5	1	36	36	88	1.02779	88	8.42435	1010	107.436	6.68311
P49717	DNA replication licensing factor MCM4 OS=Mus musculus OX=10090 GN=Mcm4 PE=1 SV=1 - [MCM4_MOUSE]	279.845	43.74	2	32	32	92	1.0566	92	9.45175	862	96.6756	7.1958
P61982	14-3-3 protein gamma OS=Mus musculus OX=10090 GN=Ywhag PE=1 SV=2 - [1433G_MOUSE]	279.68	83.81	2	11	18	95	0.968897	38	9.13222	247	28.2849	4.89404
Q9JJZ2	Tubulin alpha-8 chain OS=Mus musculus OX=10090 GN=Tuba8 PE=1 SV=1 - [TBA8_MOUSE]	279.471	36.08	1	3	14	91	1.00928	3	9.1124	449	50.0195	5.09717
Q99NB9	Splicing factor 3B subunit 1 OS=Mus musculus OX=10090 GN=Sf3b1 PE=1 SV=1 - [SF3B1_MOUSE]	278.98	37.27	1	40	40	96	1.00766	96	7.94432	1304	145.724	7.09326
P17918	Proliferating cell nuclear antigen OS=Mus musculus OX=10090 GN=Pcna PE=1 SV=2 - [PCNA_MOUSE]	277.808	66.67	1	16	17	85	1.07886	81	6.447	261	28.7664	4.76709
Q62261	Spectrin beta chain, non-erythrocytic 1 OS=Mus musculus OX=10090 GN=Sptbn1 PE=1 SV=2 - [SPTB2_MOUSE]	276.389	30.51	2	56	60	128	0.941307	115	7.96352	2363	274.052	5.57959
F6ZDS4	Nucleoprotein TPR OS=Mus musculus OX=10090 GN=Tpr PE=1 SV=1 - [TPR_MOUSE]	276.125	24.97	2	54	55	127	1.00437	126	8.08537	2431	273.824	5.03369
Q01320	DNA topoisomerase 2-alpha OS=Mus musculus OX=10090 GN=Top2a PE=1 SV=2 - [TOP2A_MOUSE]	276.091	29.65	1	32	43	110	1.18416	79	9.10464	1528	172.682	8.60205
Q61599	Rho GDP-dissociation inhibitor 2 OS=Mus musculus OX=10090 GN=Arhgdib PE=1 SV=3 - [GDIR2_MOUSE]	275.317	81	1	15	15	81	0.925912	81	10.85	200	22.8365	5.10986
P63242	Eukaryotic translation initiation factor 5A-1 OS=Mus musculus OX=10090 GN=Eif5a PE=1 SV=2 - [IF5A1_MOUSE]	274.157	71.43	2	13	13	75	0.974621	75	9.95191	154	16.8214	5.23682
P62962	Profilin-1 OS=Mus musculus OX=10090 GN=Pfn1 PE=1 SV=2 - [PROF1_MOUSE]	271.879	72.14	1	9	9	93	0.981367	93	9.86478	140	14.9475	8.27979
O55143	Sarcoplasmic/endoplasmic reticulum calcium ATPase 2 OS=Mus musculus OX=10090 GN=Atp2a2 PE=1 SV=2 - [AT2A2_MOUSE]	271.203	36.11	1	17	35	95	0.947487	40	5.8985	1044	114.784	5.33838
Q60864	Stress-induced-phosphoprotein 1 OS=Mus musculus OX=10090 GN=Stip1 PE=1 SV=1 - [STIP1_MOUSE]	270.093	54.7	1	34	34	98	1.03248	98	10.76	543	62.5424	6.80029
Q76MZ3	Serine/threonine-protein phosphatase 2A 65 kDa regulatory subunit A alpha isoform OS=Mus musculus OX=10090 GN=Ppp2r1a PE=1 SV=3 - [2AAA_MOUSE]	270.016	55.18	1	19	31	100	0.962891	61	7.13313	589	65.2809	5.10986
Q99PL5	Ribosome-binding protein 1 OS=Mus musculus OX=10090 GN=Rrbp1 PE=1 SV=2 - [RRBP1_MOUSE]	268.858	24.67	2	37	39	98	0.946342	93	8.27276	1605	172.776	9.33447
Q921M3	Splicing factor 3B subunit 3 OS=Mus musculus OX=10090 GN=Sf3b3 PE=1 SV=1 - [SF3B3_MOUSE]	268.618	37.96	1	43	43	113	0.986871	113	6.09353	1217	135.465	5.26221
Q9WVA4	Transgelin-2 OS=Mus musculus OX=10090 GN=Tagln2 PE=1 SV=4 - [TAGL2_MOUSE]	267.56	75.38	2	15	15	97	0.937097	97	8.3476	199	22.3812	8.23584
O88342	WD repeat-containing protein 1 OS=Mus musculus OX=10090 GN=Wdr1 PE=1 SV=3 - [WDR1_MOUSE]	267.301	60.73	1	28	28	84	0.963642	84	8.63302	606	66.365	6.59521
Q8BK67	Protein RCC2 OS=Mus musculus OX=10090 GN=Rcc2 PE=1 SV=1 - [RCC2_MOUSE]	267.036	56.54	1	24	24	82	0.957012	82	5.46226	520	55.9481	8.71924
Q8CAQ8	MICOS complex subunit Mic60 OS=Mus musculus OX=10090 GN=Immt PE=1 SV=1 - [MIC60_MOUSE]	267.014	52.84	1	36	36	102	0.98312	102	8.80767	757	83.8482	6.60986
P14206	40S ribosomal protein SA OS=Mus musculus OX=10090 GN=Rpsa PE=1 SV=4 - [RSSA_MOUSE]	265.523	58.31	2	12	13	68	1.06366	61	8.21451	295	32.8174	4.86865
Q9DBJ1	Phosphoglycerate mutase 1 OS=Mus musculus OX=10090 GN=Pgam1 PE=1 SV=3 - [PGAM1_MOUSE]	264.746	82.28	2	18	18	80	0.928305	80	9.64694	254	28.8139	7.18115
P30416	Peptidyl-prolyl cis-trans isomerase FKBP4 OS=Mus musculus OX=10090 GN=Fkbp4 PE=1 SV=5 - [FKBP4_MOUSE]	261.564	66.38	1	28	28	96	1.01756	96	7.08742	458	51.5399	5.71924
Q9Z2X1	Heterogeneous nuclear ribonucleoprotein F OS=Mus musculus OX=10090 GN=Hnrnpf PE=1 SV=3 - [HNRPF_MOUSE]	261.419	43.13	1	11	13	83	1.03571	74	7.64863	415	45.7009	5.49072
P01872	Immunoglobulin heavy constant mu OS=Mus musculus OX=10090 GN=Ighm PE=1 SV=2 - [IGHM_MOUSE]	260.375	45.59	1	20	20	87	0.575954	87	19.0307	454	49.9403	7.00537
Q8BHN3	Neutral alpha-glucosidase AB OS=Mus musculus OX=10090 GN=Ganab PE=1 SV=1 - [GANAB_MOUSE]	259.337	48.83	1	34	34	88	0.989776	88	7.61683	944	106.844	6.06201
P62702	40S ribosomal protein S4, X isoform OS=Mus musculus OX=10090 GN=Rps4x PE=1 SV=2 - [RS4X_MOUSE]	258.714	69.96	1	22	22	94	1.06503	94	9.5401	263	29.5791	10.1548
Q8VDN2	Sodium/potassium-transporting ATPase subunit alpha-1 OS=Mus musculus OX=10090 GN=Atp1a1 PE=1 SV=1 - [AT1A1_MOUSE]	258.379	41.74	5	29	37	106	0.997505	75	8.0481	1023	112.91	5.45264
P48678	Prelamin-A/C OS=Mus musculus OX=10090 GN=Lmna PE=1 SV=2 - [LMNA_MOUSE]	257.885	56.69	1	32	35	90	1.022	80	8.87666	665	74.1927	6.97607
P68510	14-3-3 protein eta OS=Mus musculus OX=10090 GN=Ywhah PE=1 SV=2 - [1433F_MOUSE]	256.532	62.6	2	10	16	86	0.940922	37	9.19296	246	28.194	4.89404
P05202	Aspartate aminotransferase, mitochondrial OS=Mus musculus OX=10090 GN=Got2 PE=1 SV=1 - [AATM_MOUSE]	255.434	55.35	1	23	23	77	0.934496	77	7.06456	430	47.3812	8.99756
Q8VDM4	26S proteasome non-ATPase regulatory subunit 2 OS=Mus musculus OX=10090 GN=Psmd2 PE=1 SV=1 - [PSMD2_MOUSE]	255.081	44.05	1	32	32	75	1.00445	75	7.24465	908	100.139	5.17334
Q91VI7	Ribonuclease inhibitor OS=Mus musculus OX=10090 GN=Rnh1 PE=1 SV=1 - [RINI_MOUSE]	255.075	69.3	1	22	22	73	0.948033	73	8.53162	456	49.7841	4.77979
Q8K2B3	Succinate dehydrogenase [ubiquinone] flavoprotein subunit, mitochondrial OS=Mus musculus OX=10090 GN=Sdha PE=1 SV=1 - [SDHA_MOUSE]	254.393	48.8	1	26	26	92	0.969742	92	5.9729	664	72.5392	7.37158
Q3U1J4	DNA damage-binding protein 1 OS=Mus musculus OX=10090 GN=Ddb1 PE=1 SV=2 - [DDB1_MOUSE]	254.315	33.95	1	34	34	94	1.04621	94	12.211	1140	126.772	5.26221
O08709	Peroxiredoxin-6 OS=Mus musculus OX=10090 GN=Prdx6 PE=1 SV=3 - [PRDX6_MOUSE]	252.448	68.75	1	13	13	73	0.988631	73	5.87934	224	24.855	6.01123
P45376	Aldo-keto reductase family 1 member B1 OS=Mus musculus OX=10090 GN=Akr1b1 PE=1 SV=3 - [ALDR_MOUSE]	252.357	68.67	3	19	20	91	0.886222	85	11.3409	316	35.7095	7.18115
P17156	Heat shock-related 70 kDa protein 2 OS=Mus musculus OX=10090 GN=Hspa2 PE=1 SV=2 - [HSP72_MOUSE]	251.994	18.64	2	1	13	73	1.00017	2	0.871552	633	69.5987	5.66846
Q9QY81	Nuclear pore membrane glycoprotein 210 OS=Mus musculus OX=10090 GN=Nup210 PE=1 SV=2 - [PO210_MOUSE]	251.277	24.28	1	36	36	92	0.969079	92	6.36739	1886	203.973	6.65381
P07742	Ribonucleoside-diphosphate reductase large subunit OS=Mus musculus OX=10090 GN=Rrm1 PE=1 SV=2 - [RIR1_MOUSE]	251.04	41.92	1	27	27	80	1.08273	80	12.047	792	90.1525	6.69775
Q80X90	Filamin-B OS=Mus musculus OX=10090 GN=Flnb PE=1 SV=3 - [FLNB_MOUSE]	247.745	23.02	1	38	46	90	0.957497	64	7.50667	2602	277.651	5.70654
Q9DCD0	6-phosphogluconate dehydrogenase, decarboxylating OS=Mus musculus OX=10090 GN=Pgd PE=1 SV=3 - [6PGD_MOUSE]	246.952	48.45	3	22	22	87	1.01047	87	6.34415	483	53.2131	7.2251
Q501J6	Probable ATP-dependent RNA helicase DDX17 OS=Mus musculus OX=10090 GN=Ddx17 PE=1 SV=1 - [DDX17_MOUSE]	246.022	42.77	1	19	28	109	1.00028	59	6.70385	650	72.354	8.5874
P27659	60S ribosomal protein L3 OS=Mus musculus OX=10090 GN=Rpl3 PE=1 SV=3 - [RL3_MOUSE]	245.534	44.91	1	20	20	88	1.07944	88	11.8853	403	46.0808	10.2134
Q8K1B8	Fermitin family homolog 3 OS=Mus musculus OX=10090 GN=Fermt3 PE=1 SV=1 - [URP2_MOUSE]	244.611	51.43	2	28	28	87	0.931764	87	8.09319	665	75.5868	7.04932
P57776	Elongation factor 1-delta OS=Mus musculus OX=10090 GN=Eef1d PE=1 SV=3 - [EF1D_MOUSE]	244.497	70.82	1	17	17	86	1.05865	84	11.6984	281	31.2739	5.021
P14869	60S acidic ribosomal protein P0 OS=Mus musculus OX=10090 GN=Rplp0 PE=1 SV=3 - [RLA0_MOUSE]	244.306	63.72	1	18	18	70	1.01825	70	6.09362	317	34.1948	6.25244
P21619	Lamin-B2 OS=Mus musculus OX=10090 GN=Lmnb2 PE=1 SV=2 - [LMNB2_MOUSE]	243.739	51.85	1	22	30	99	0.90429	65	8.20591	596	67.2773	5.50342
P29351	Tyrosine-protein phosphatase non-receptor type 6 OS=Mus musculus OX=10090 GN=Ptpn6 PE=1 SV=2 - [PTN6_MOUSE]	241.657	59.16	1	31	31	95	0.94822	95	8.10479	595	67.5172	7.81104
P54071	Isocitrate dehydrogenase [NADP], mitochondrial OS=Mus musculus OX=10090 GN=Idh2 PE=1 SV=3 - [IDHP_MOUSE]	241.332	50.88	2	22	24	77	0.881624	73	6.73813	452	50.8739	8.68994
Q9DCL9	Multifunctional protein ADE2 OS=Mus musculus OX=10090 GN=Paics PE=1 SV=4 - [PUR6_MOUSE]	240.183	52.94	1	24	25	84	0.979209	78	6.62477	425	46.9761	7.2251
P97371	Proteasome activator complex subunit 1 OS=Mus musculus OX=10090 GN=Psme1 PE=1 SV=2 - [PSME1_MOUSE]	240.021	63.05	1	18	18	77	0.915125	77	8.97698	249	28.655	5.97314
P43276	Histone H1.5 OS=Mus musculus OX=10090 GN=H1-5 PE=1 SV=2 - [H15_MOUSE]	238.84	30.49	1	6	10	66	1.12169	44	10.4269	223	22.5624	10.9165
P10605	Cathepsin B OS=Mus musculus OX=10090 GN=Ctsb PE=1 SV=2 - [CATB_MOUSE]	236.235	36.87	1	10	10	77	1.1298	69	10.4575	339	37.2557	5.90967
Q3V3R1	Monofunctional C1-tetrahydrofolate synthase, mitochondrial OS=Mus musculus OX=10090 GN=Mthfd1l PE=1 SV=2 - [C1TM_MOUSE]	235.861	39.41	1	32	33	84	1.01633	81	7.19442	977	105.662	7.02002
Q922B2	Aspartate--tRNA ligase, cytoplasmic OS=Mus musculus OX=10090 GN=Dars1 PE=1 SV=2 - [SYDC_MOUSE]	234.728	64.87	1	29	29	78	0.978048	78	6.96285	501	57.1112	6.49365
Q60930	Voltage-dependent anion-selective channel protein 2 OS=Mus musculus OX=10090 GN=Vdac2 PE=1 SV=2 - [VDAC2_MOUSE]	233.229	67.46	1	15	16	69	1.00573	66	8.01783	295	31.7126	7.48877
P50247	Adenosylhomocysteinase OS=Mus musculus OX=10090 GN=Ahcy PE=1 SV=3 - [SAHH_MOUSE]	232.253	53.94	1	20	21	82	0.951897	79	6.54024	432	47.6573	6.53662
Q62167	ATP-dependent RNA helicase DDX3X OS=Mus musculus OX=10090 GN=Ddx3x PE=1 SV=3 - [DDX3X_MOUSE]	232.148	54.38	3	29	30	81	1.04231	75	7.84409	662	73.056	7.18115
P19253	60S ribosomal protein L13a OS=Mus musculus OX=10090 GN=Rpl13a PE=1 SV=4 - [RL13A_MOUSE]	230.718	53.69	1	16	16	94	1.0732	94	9.5223	203	23.4493	11.019
Q3U7R1	Extended synaptotagmin-1 OS=Mus musculus OX=10090 GN=Esyt1 PE=1 SV=2 - [ESYT1_MOUSE]	230.666	36.36	3	32	34	84	0.982359	79	5.60669	1092	121.478	5.94775
Q64727	Vinculin OS=Mus musculus OX=10090 GN=Vcl PE=1 SV=4 - [VINC_MOUSE]	229.383	42.5	1	40	40	94	1.02792	94	6.85524	1066	116.644	5.99854
P0DP26	Calmodulin-1 OS=Mus musculus OX=10090 GN=Calm1 PE=1 SV=1 - [CALM1_MOUSE]	229.268	51.68	2	6	11	74	0.992572	44	10.0574	149	16.8268	4.22119
Q9CY58	Plasminogen activator inhibitor 1 RNA-binding protein OS=Mus musculus OX=10090 GN=Serbp1 PE=1 SV=2 - [PAIRB_MOUSE]	229.036	45.21	1	20	20	77	1.08254	77	13.0692	407	44.6873	8.54346
P01942	Hemoglobin subunit alpha OS=Mus musculus OX=10090 GN=Hba PE=1 SV=2 - [HBA_MOUSE]	228.217	62.68	2	7	7	68	2.99762	68	84.4703	142	15.0758	8.22119
P06800	Receptor-type tyrosine-protein phosphatase C OS=Mus musculus OX=10090 GN=Ptprc PE=1 SV=4 - [PTPRC_MOUSE]	227.247	27.22	1	30	30	89	0.926187	89	8.25531	1293	144.746	5.93506
P56399	Ubiquitin carboxyl-terminal hydrolase 5 OS=Mus musculus OX=10090 GN=Usp5 PE=1 SV=1 - [UBP5_MOUSE]	226.996	41.03	1	27	27	77	0.991768	77	6.77123	858	95.7724	5.0083
Q6ZQ38	Cullin-associated NEDD8-dissociated protein 1 OS=Mus musculus OX=10090 GN=Cand1 PE=1 SV=2 - [CAND1_MOUSE]	226.962	32.36	2	37	37	86	0.978809	86	8.40191	1230	136.245	5.78271
Q99K48	Non-POU domain-containing octamer-binding protein OS=Mus musculus OX=10090 GN=Nono PE=1 SV=3 - [NONO_MOUSE]	226.387	52.85	1	22	25	111	1.00431	96	8.07934	473	54.5064	8.95361
P14152	Malate dehydrogenase, cytoplasmic OS=Mus musculus OX=10090 GN=Mdh1 PE=1 SV=3 - [MDHC_MOUSE]	226.217	49.7	1	19	20	72	0.869982	67	8.62967	334	36.4881	6.58057
P24547	Inosine-5'-monophosphate dehydrogenase 2 OS=Mus musculus OX=10090 GN=Impdh2 PE=1 SV=2 - [IMDH2_MOUSE]	226.211	43.97	1	23	23	61	1.0769	61	7.14488	514	55.7798	7.28369
Q8R429	Sarcoplasmic/endoplasmic reticulum calcium ATPase 1 OS=Mus musculus OX=10090 GN=Atp2a1 PE=1 SV=1 - [AT2A1_MOUSE]	226.033	32.19	1	10	28	74	0.823553	27	13.7055	994	109.355	5.22412
P48962	ADP/ATP translocase 1 OS=Mus musculus OX=10090 GN=Slc25a4 PE=1 SV=4 - [ADT1_MOUSE]	225.665	62.42	2	7	18	73	0.88741	18	8.69514	298	32.8831	9.71533
Q922R8	Protein disulfide-isomerase A6 OS=Mus musculus OX=10090 GN=Pdia6 PE=1 SV=3 - [PDIA6_MOUSE]	225.571	52.05	1	20	20	68	0.918473	68	7.27066	440	48.0703	5.13525
P32067	Lupus La protein homolog OS=Mus musculus OX=10090 GN=Ssb PE=1 SV=1 - [LA_MOUSE]	223.685	56.39	2	27	27	76	0.998643	76	9.21065	415	47.727	9.77393
Q9CZX8	40S ribosomal protein S19 OS=Mus musculus OX=10090 GN=Rps19 PE=1 SV=3 - [RS19_MOUSE]	222.818	62.07	1	13	13	69	1.09222	69	12.5255	145	16.0756	10.4038
P53026	60S ribosomal protein L10a OS=Mus musculus OX=10090 GN=Rpl10a PE=1 SV=3 - [RL10A_MOUSE]	222.699	48.85	1	15	15	73	1.03577	73	8.66018	217	24.9006	9.979
Q9CX86	Heterogeneous nuclear ribonucleoprotein A0 OS=Mus musculus OX=10090 GN=Hnrnpa0 PE=1 SV=1 - [ROA0_MOUSE]	222.44	54.75	1	11	13	78	1.08803	44	11.8683	305	30.5117	9.30518
Q61990	Poly(rC)-binding protein 2 OS=Mus musculus OX=10090 GN=Pcbp2 PE=1 SV=1 - [PCBP2_MOUSE]	221.504	58.56	3	9	14	66	1.01698	31	7.16786	362	38.1974	6.78564
Q6ZWV3	60S ribosomal protein L10 OS=Mus musculus OX=10090 GN=Rpl10 PE=1 SV=3 - [RL10_MOUSE]	221.432	55.61	2	14	14	84	1.0495	84	6.95999	214	24.5879	10.0815
Q99PT1	Rho GDP-dissociation inhibitor 1 OS=Mus musculus OX=10090 GN=Arhgdia PE=1 SV=3 - [GDIR1_MOUSE]	221.245	68.63	1	15	15	72	0.962415	72	12.1319	204	23.3928	5.19873
Q9ERK4	Exportin-2 OS=Mus musculus OX=10090 GN=Cse1l PE=1 SV=1 - [XPO2_MOUSE]	220.581	41.19	1	33	33	82	1.00003	82	7.05572	971	110.384	5.77002
O08810	116 kDa U5 small nuclear ribonucleoprotein component OS=Mus musculus OX=10090 GN=Eftud2 PE=1 SV=1 - [U5S1_MOUSE]	219.875	36.87	1	28	29	74	1.00688	68	7.839	971	109.291	4.99561
P47911	60S ribosomal protein L6 OS=Mus musculus OX=10090 GN=Rpl6 PE=1 SV=3 - [RL6_MOUSE]	219.745	47.64	1	20	20	77	1.04044	77	6.10124	296	33.4889	10.6968
Q99LX0	Parkinson disease protein 7 homolog OS=Mus musculus OX=10090 GN=Park7 PE=1 SV=1 - [PARK7_MOUSE]	219.364	86.77	1	15	15	77	0.949881	77	12.8917	189	20.0084	6.771
Q3TXS7	26S proteasome non-ATPase regulatory subunit 1 OS=Mus musculus OX=10090 GN=Psmd1 PE=1 SV=1 - [PSMD1_MOUSE]	219.009	46.69	1	34	34	82	1.00137	82	6.86015	953	105.663	5.38916
Q91VC3	Eukaryotic initiation factor 4A-III OS=Mus musculus OX=10090 GN=Eif4a3 PE=1 SV=3 - [IF4A3_MOUSE]	218.972	55.96	1	20	23	66	0.964182	48	3.25406	411	46.8102	6.72705
Q9CZN7	Serine hydroxymethyltransferase, mitochondrial OS=Mus musculus OX=10090 GN=Shmt2 PE=1 SV=1 - [GLYM_MOUSE]	218.627	55.56	1	24	25	75	0.950242	69	4.26839	504	55.7236	8.47021
Q9DBG6	Dolichyl-diphosphooligosaccharide--protein glycosyltransferase subunit 2 OS=Mus musculus OX=10090 GN=Rpn2 PE=1 SV=1 - [RPN2_MOUSE]	218.281	42.79	1	18	18	54	0.974632	54	10.0276	631	69.02	5.80811
P43275	Histone H1.1 OS=Mus musculus OX=10090 GN=H1-1 PE=1 SV=2 - [H11_MOUSE]	216	26.76	1	4	7	58	1.07407	21	8.10077	213	21.7719	10.9312
Q60668	Heterogeneous nuclear ribonucleoprotein D0 OS=Mus musculus OX=10090 GN=Hnrnpd PE=1 SV=2 - [HNRPD_MOUSE]	215.207	40.85	1	15	17	94	1.06084	64	11.1506	355	38.3303	7.81104
Q9JKR6	Hypoxia up-regulated protein 1 OS=Mus musculus OX=10090 GN=Hyou1 PE=1 SV=1 - [HYOU1_MOUSE]	214.046	39.94	1	28	28	70	0.948633	70	8.62932	999	111.112	5.18604
P35979	60S ribosomal protein L12 OS=Mus musculus OX=10090 GN=Rpl12 PE=1 SV=2 - [RL12_MOUSE]	211.52	70.91	3	11	11	61	1.02815	58	11.0272	165	17.7935	9.42236
Q9Z204	Heterogeneous nuclear ribonucleoproteins C1/C2 OS=Mus musculus OX=10090 GN=Hnrnpc PE=1 SV=1 - [HNRPC_MOUSE]	209.43	39.62	2	16	16	63	1.06964	63	12.6023	313	34.3639	5.04639
Q8VDW0	ATP-dependent RNA helicase DDX39A OS=Mus musculus OX=10090 GN=Ddx39a PE=1 SV=1 - [DX39A_MOUSE]	208.401	53.16	1	8	21	72	1.08567	23	10.5041	427	49.0359	5.68115
Q91WJ8	Far upstream element-binding protein 1 OS=Mus musculus OX=10090 GN=Fubp1 PE=1 SV=1 - [FUBP1_MOUSE]	208.299	41.78	2	19	25	81	0.998859	65	7.27605	651	68.497	7.92822
Q8JZQ9	Eukaryotic translation initiation factor 3 subunit B OS=Mus musculus OX=10090 GN=Eif3b PE=1 SV=1 - [EIF3B_MOUSE]	208.152	37.11	1	24	24	69	1.00093	68	8.51347	803	91.3131	5.021
P62821	Ras-related protein Rab-1A OS=Mus musculus OX=10090 GN=Rab1A PE=1 SV=3 - [RAB1A_MOUSE]	207.962	83.9	11	8	17	69	0.983	28	7.88163	205	22.6634	6.21436
Q9R1P4	Proteasome subunit alpha type-1 OS=Mus musculus OX=10090 GN=Psma1 PE=1 SV=1 - [PSA1_MOUSE]	207.946	77.57	1	20	20	84	0.97189	84	9.61131	263	29.5278	6.45557
Q64518	Sarcoplasmic/endoplasmic reticulum calcium ATPase 3 OS=Mus musculus OX=10090 GN=Atp2a3 PE=1 SV=4 - [AT2A3_MOUSE]	207.825	33.43	2	20	30	86	0.990298	54	6.33807	999	109.459	5.65576
P60122	RuvB-like 1 OS=Mus musculus OX=10090 GN=Ruvbl1 PE=1 SV=1 - [RUVB1_MOUSE]	207.408	54.17	1	19	19	61	0.984879	61	3.46994	456	50.1823	6.41748
P10630	Eukaryotic initiation factor 4A-II OS=Mus musculus OX=10090 GN=Eif4a2 PE=1 SV=2 - [IF4A2_MOUSE]	205.349	39.07	1	1	15	69	0.973347	3	0.440719	407	46.3728	5.47803
Q6NZJ6	Eukaryotic translation initiation factor 4 gamma 1 OS=Mus musculus OX=10090 GN=Eif4g1 PE=1 SV=1 - [IF4G1_MOUSE]	205.15	24.88	2	36	36	78	1.07154	74	9.50146	1600	175.967	5.40186
P43430	Mast cell protease 8 OS=Mus musculus OX=10090 GN=Mcpt8 PE=2 SV=1 - [MCPT8_MOUSE]	204.622	49.8	1	11	11	56	0.968418	56	9.88801	247	27.104	9.02686
O35129	Prohibitin-2 OS=Mus musculus OX=10090 GN=Phb2 PE=1 SV=1 - [PHB2_MOUSE]	203.776	78.26	1	22	22	68	1.04476	68	14.3149	299	33.2759	9.83252
P13864	DNA (cytosine-5)-methyltransferase 1 OS=Mus musculus OX=10090 GN=Dnmt1 PE=1 SV=5 - [DNMT1_MOUSE]	202.854	27.65	1	35	35	82	1.02634	79	9.1969	1620	183.074	7.73779
Q9EQU5	Protein SET OS=Mus musculus OX=10090 GN=Set PE=1 SV=1 - [SET_MOUSE]	202.635	43.25	1	11	11	52	0.942507	52	8.96404	289	33.3577	4.32275
Q64511	DNA topoisomerase 2-beta OS=Mus musculus OX=10090 GN=Top2b PE=1 SV=2 - [TOP2B_MOUSE]	201.821	21.71	1	19	31	79	0.997787	43	6.16347	1612	181.795	8.29443
Q61753	D-3-phosphoglycerate dehydrogenase OS=Mus musculus OX=10090 GN=Phgdh PE=1 SV=3 - [SERA_MOUSE]	201.812	35.27	1	18	18	65	0.895963	65	7.97747	533	56.5491	6.53662
Q8BJS4	SUN domain-containing protein 2 OS=Mus musculus OX=10090 GN=Sun2 PE=1 SV=3 - [SUN2_MOUSE]	201.135	44.87	2	25	27	68	0.944782	63	7.85664	731	81.5554	7.02002
P28293	Cathepsin G OS=Mus musculus OX=10090 GN=Ctsg PE=1 SV=2 - [CATG_MOUSE]	200.609	39.46	1	10	10	73	0.945948	73	8.16989	261	29.0771	10.5649
O35737	Heterogeneous nuclear ribonucleoprotein H OS=Mus musculus OX=10090 GN=Hnrnph1 PE=1 SV=3 - [HNRH1_MOUSE]	199.361	38.53	1	5	13	57	0.955799	23	6.69433	449	49.1684	6.30322
Q9CZ13	Cytochrome b-c1 complex subunit 1, mitochondrial OS=Mus musculus OX=10090 GN=Uqcrc1 PE=1 SV=2 - [QCR1_MOUSE]	199.147	42.71	1	16	17	57	0.981528	53	5.92906	480	52.8185	6.21436
Q8BFR5	Elongation factor Tu, mitochondrial OS=Mus musculus OX=10090 GN=Tufm PE=1 SV=1 - [EFTU_MOUSE]	199.138	52.65	2	21	22	73	0.985835	65	7.84338	452	49.477	7.56201
P63325	40S ribosomal protein S10 OS=Mus musculus OX=10090 GN=Rps10 PE=1 SV=1 - [RS10_MOUSE]	198.855	78.18	1	14	15	81	1.0989	78	12.6298	165	18.9038	10.1548
Q3U9G9	Delta(14)-sterol reductase LBR OS=Mus musculus OX=10090 GN=Lbr PE=1 SV=2 - [LBR_MOUSE]	198.572	31.47	1	21	21	70	1.09264	69	15.098	626	71.3945	9.36377
P23492	Purine nucleoside phosphorylase OS=Mus musculus OX=10090 GN=Pnp PE=1 SV=2 - [PNPH_MOUSE]	198.419	68.17	1	15	15	62	1.04499	62	6.89457	289	32.2561	6.16357
Q7TPR4	Alpha-actinin-1 OS=Mus musculus OX=10090 GN=Actn1 PE=1 SV=1 - [ACTN1_MOUSE]	198.344	34.53	2	13	25	68	1.05463	33	7.54929	892	103.004	5.37646
Q99020	Heterogeneous nuclear ribonucleoprotein A/B OS=Mus musculus OX=10090 GN=Hnrnpab PE=1 SV=1 - [ROAA_MOUSE]	197.963	45.96	1	15	16	72	1.12617	60	17.8443	285	30.8123	7.91357
Q99KP6	Pre-mRNA-processing factor 19 OS=Mus musculus OX=10090 GN=Prpf19 PE=1 SV=1 - [PRP19_MOUSE]	197.951	49.4	1	18	18	67	0.978452	67	7.36847	504	55.2044	6.60986
Q01768	Nucleoside diphosphate kinase B OS=Mus musculus OX=10090 GN=Nme2 PE=1 SV=1 - [NDKB_MOUSE]	197.874	79.61	1	6	11	60	0.863872	31	6.83205	152	17.3519	7.50342
P47757	F-actin-capping protein subunit beta OS=Mus musculus OX=10090 GN=Capzb PE=1 SV=3 - [CAPZB_MOUSE]	197.787	59.57	1	14	14	77	0.963829	77	7.54	277	31.3258	5.74463
P51859	Hepatoma-derived growth factor OS=Mus musculus OX=10090 GN=Hdgf PE=1 SV=2 - [HDGF_MOUSE]	197.672	55.7	2	13	14	68	1.03118	62	11.0192	237	26.2526	4.83057
Q6ZWN5	40S ribosomal protein S9 OS=Mus musculus OX=10090 GN=Rps9 PE=1 SV=3 - [RS9_MOUSE]	196.317	54.12	1	17	17	78	1.02545	78	6.72669	194	22.5776	10.6528
P07356	Annexin A2 OS=Mus musculus OX=10090 GN=Anxa2 PE=1 SV=2 - [ANXA2_MOUSE]	195.708	56.93	1	20	20	63	0.981621	63	9.29671	339	38.6518	7.69385
Q60597	2-oxoglutarate dehydrogenase, mitochondrial OS=Mus musculus OX=10090 GN=Ogdh PE=1 SV=3 - [ODO1_MOUSE]	193.876	38.51	1	32	32	77	0.96753	77	9.06525	1023	116.375	6.82959
P67778	Prohibitin OS=Mus musculus OX=10090 GN=Phb PE=1 SV=1 - [PHB_MOUSE]	193.554	72.43	1	16	16	57	1.07075	57	5.54142	272	29.8019	5.75732
Q00612	Glucose-6-phosphate 1-dehydrogenase X OS=Mus musculus OX=10090 GN=G6pdx PE=1 SV=3 - [G6PD1_MOUSE]	193.387	54.76	2	25	25	83	1.04049	83	6.76807	515	59.2248	6.49365
Q9ERU9	E3 SUMO-protein ligase RanBP2 OS=Mus musculus OX=10090 GN=Ranbp2 PE=1 SV=2 - [RBP2_MOUSE]	193.008	19.91	1	52	54	97	1.03322	89	8.79785	3053	340.907	6.17627
Q61029	Lamina-associated polypeptide 2, isoforms beta/delta/epsilon/gamma OS=Mus musculus OX=10090 GN=Tmpo PE=1 SV=4 - [LAP2B_MOUSE]	192.954	45.35	1	8	15	58	1.11521	23	14.5657	452	50.3421	9.45166
D3Z6Q9	Bridging integrator 2 OS=Mus musculus OX=10090 GN=Bin2 PE=1 SV=1 - [BIN2_MOUSE]	192.568	39.06	2	15	16	66	0.86614	64	13.9176	489	52.5218	5.33838
P28352	DNA-(apurinic or apyrimidinic site) endonuclease OS=Mus musculus OX=10090 GN=Apex1 PE=1 SV=2 - [APEX1_MOUSE]	192.255	57.41	1	17	17	54	0.895866	54	9.71906	317	35.4681	7.91357
O35381	Acidic leucine-rich nuclear phosphoprotein 32 family member A OS=Mus musculus OX=10090 GN=Anp32a PE=1 SV=1 - [AN32A_MOUSE]	190.222	32.79	2	9	12	61	0.987071	40	7.79677	247	28.5202	4.06885
Q8BWT1	3-ketoacyl-CoA thiolase, mitochondrial OS=Mus musculus OX=10090 GN=Acaa2 PE=1 SV=3 - [THIM_MOUSE]	189.17	71.28	1	20	20	60	0.96671	60	5.85499	397	41.8034	8.08936
Q62351	Transferrin receptor protein 1 OS=Mus musculus OX=10090 GN=Tfrc PE=1 SV=1 - [TFR1_MOUSE]	188.906	38.93	1	28	28	72	1.21308	72	10.8154	763	85.6773	6.56592
P08228	Superoxide dismutase [Cu-Zn] OS=Mus musculus OX=10090 GN=Sod1 PE=1 SV=2 - [SODC_MOUSE]	188.347	62.99	1	12	12	64	1.04376	64	10.7297	154	15.9328	6.50732
Q61878	Bone marrow proteoglycan OS=Mus musculus OX=10090 GN=Prg2 PE=1 SV=1 - [PRG2_MOUSE]	187.394	52.91	1	11	11	59	1.23977	59	25.6609	223	24.2396	6.20166
Q9Z2U0	Proteasome subunit alpha type-7 OS=Mus musculus OX=10090 GN=Psma7 PE=1 SV=1 - [PSA7_MOUSE]	185.916	69.76	2	16	16	54	0.997148	54	5.16806	248	27.8376	8.45557
Q60710	Deoxynucleoside triphosphate triphosphohydrolase SAMHD1 OS=Mus musculus OX=10090 GN=Samhd1 PE=1 SV=3 - [SAMH1_MOUSE]	185.82	50	1	28	28	70	0.92482	70	8.05092	658	75.8448	7.92822
Q8K4Z5	Splicing factor 3A subunit 1 OS=Mus musculus OX=10090 GN=Sf3a1 PE=1 SV=1 - [SF3A1_MOUSE]	185.077	38.31	3	27	27	66	0.999739	65	7.05911	791	88.4894	5.22412
Q9CQN1	Heat shock protein 75 kDa, mitochondrial OS=Mus musculus OX=10090 GN=Trap1 PE=1 SV=1 - [TRAP1_MOUSE]	184.476	37.39	1	20	21	63	1.00399	53	7.09712	706	80.1585	6.68311
Q99MN1	Lysine--tRNA ligase OS=Mus musculus OX=10090 GN=Kars1 PE=1 SV=1 - [SYK_MOUSE]	184.384	43.87	1	22	22	64	1.01079	64	9.64519	595	67.7965	5.93506
P11103	Poly [ADP-ribose] polymerase 1 OS=Mus musculus OX=10090 GN=Parp1 PE=1 SV=3 - [PARP1_MOUSE]	182.212	26.36	1	25	25	60	0.988751	60	5.3235	1013	113.028	8.95361
Q99JY3	GTPase IMAP family member 4 OS=Mus musculus OX=10090 GN=Gimap4 PE=1 SV=2 - [GIMA4_MOUSE]	182.137	60.67	2	17	18	65	0.873918	58	11.3311	328	38.0204	6.22705
Q6PDQ2	Chromodomain-helicase-DNA-binding protein 4 OS=Mus musculus OX=10090 GN=Chd4 PE=1 SV=1 - [CHD4_MOUSE]	181.731	18.75	3	28	28	64	1.00352	61	8.29708	1915	217.614	5.80811
P62301	40S ribosomal protein S13 OS=Mus musculus OX=10090 GN=Rps13 PE=1 SV=2 - [RS13_MOUSE]	181.253	64.24	1	12	12	67	1.06129	67	12.0889	151	17.2117	10.5356
P21107	Tropomyosin alpha-3 chain OS=Mus musculus OX=10090 GN=Tpm3 PE=1 SV=3 - [TPM3_MOUSE]	180.616	43.86	1	6	18	73	0.908063	25	14.1226	285	32.9738	4.71631
O35286	Pre-mRNA-splicing factor ATP-dependent RNA helicase DHX15 OS=Mus musculus OX=10090 GN=Dhx15 PE=1 SV=2 - [DHX15_MOUSE]	179.368	37.48	1	25	26	74	0.981849	73	6.1272	795	90.9492	7.45947
P15532	Nucleoside diphosphate kinase A OS=Mus musculus OX=10090 GN=Nme1 PE=1 SV=1 - [NDKA_MOUSE]	179.191	76.97	1	6	11	50	1.05234	21	3.00605	152	17.1969	7.37158
Q8QZY1	Eukaryotic translation initiation factor 3 subunit L OS=Mus musculus OX=10090 GN=Eif3l PE=1 SV=1 - [EIF3L_MOUSE]	179.028	41.13	1	20	20	61	1.00251	61	4.137	564	66.5703	6.44287
O09159	Lysosomal alpha-mannosidase OS=Mus musculus OX=10090 GN=Man2b1 PE=1 SV=4 - [MA2B1_MOUSE]	178.235	29.12	1	25	25	67	1.02433	67	8.87933	1013	114.576	8.1333
P48036	Annexin A5 OS=Mus musculus OX=10090 GN=Anxa5 PE=1 SV=1 - [ANXA5_MOUSE]	178.125	72.1	1	21	21	55	0.933779	55	8.08906	319	35.7302	4.95752
Q9WV32	Actin-related protein 2/3 complex subunit 1B OS=Mus musculus OX=10090 GN=Arpc1b PE=1 SV=4 - [ARC1B_MOUSE]	177.685	53.49	2	15	16	53	0.937854	50	4.61061	372	41.0375	8.35303
P97807	Fumarate hydratase, mitochondrial OS=Mus musculus OX=10090 GN=Fh PE=1 SV=3 - [FUMH_MOUSE]	177.576	56.41	1	21	21	60	1.04846	60	10.6361	507	54.3221	9.0415
P56959	RNA-binding protein FUS OS=Mus musculus OX=10090 GN=Fus PE=1 SV=1 - [FUS_MOUSE]	177.464	18.53	1	11	11	54	1.00044	54	6.95736	518	52.6415	9.36377
P63276	40S ribosomal protein S17 OS=Mus musculus OX=10090 GN=Rps17 PE=1 SV=2 - [RS17_MOUSE]	177.449	62.96	2	10	10	53	1.11111	53	7.89016	135	15.5144	9.84717
Q8CIE6	Coatomer subunit alpha OS=Mus musculus OX=10090 GN=Copa PE=1 SV=2 - [COPA_MOUSE]	176.841	31.45	1	36	36	78	0.966239	78	6.71685	1224	138.344	7.6499
Q9CU62	Structural maintenance of chromosomes protein 1A OS=Mus musculus OX=10090 GN=Smc1a PE=1 SV=4 - [SMC1A_MOUSE]	175.829	29.76	2	36	36	92	0.973145	86	7.50562	1233	143.146	7.63525
Q99LC5	Electron transfer flavoprotein subunit alpha, mitochondrial OS=Mus musculus OX=10090 GN=Etfa PE=1 SV=2 - [ETFA_MOUSE]	175.353	62.46	1	16	17	54	0.980468	51	7.45615	333	34.9875	8.38232
Q61033	Lamina-associated polypeptide 2, isoforms alpha/zeta OS=Mus musculus OX=10090 GN=Tmpo PE=1 SV=4 - [LAP2A_MOUSE]	174.583	29.87	1	7	14	48	0.980145	13	8.53442	693	75.1223	8.04541
Q9D7G0	Ribose-phosphate pyrophosphokinase 1 OS=Mus musculus OX=10090 GN=Prps1 PE=1 SV=4 - [PRPS1_MOUSE]	174.515	52.52	1	7	15	56	0.958542	17	7.49982	318	34.8119	6.97607
Q9Z2U1	Proteasome subunit alpha type-5 OS=Mus musculus OX=10090 GN=Psma5 PE=1 SV=1 - [PSA5_MOUSE]	173.847	65.56	1	11	11	48	0.974998	48	6.84513	241	26.3942	4.79248
P47963	60S ribosomal protein L13 OS=Mus musculus OX=10090 GN=Rpl13 PE=1 SV=3 - [RL13_MOUSE]	173.839	44.55	1	13	13	65	1.04613	65	6.0615	211	24.2905	11.5464
Q99LF4	RNA-splicing ligase RtcB homolog OS=Mus musculus OX=10090 GN=Rtcb PE=1 SV=1 - [RTCB_MOUSE]	173.015	53.27	1	21	21	62	0.982015	62	9.74383	505	55.2139	7.2251
Q8VEM8	Phosphate carrier protein, mitochondrial OS=Mus musculus OX=10090 GN=Slc25a3 PE=1 SV=1 - [MPCP_MOUSE]	172.359	52.94	1	17	17	56	0.994961	56	8.58865	357	39.6065	9.26123
Q9CR16	Peptidyl-prolyl cis-trans isomerase D OS=Mus musculus OX=10090 GN=Ppid PE=1 SV=3 - [PPID_MOUSE]	172.251	60	1	21	23	64	1.09554	52	9.43367	370	40.7167	7.43018
Q6PB66	Leucine-rich PPR motif-containing protein, mitochondrial OS=Mus musculus OX=10090 GN=Lrpprc PE=1 SV=2 - [LPPRC_MOUSE]	171.871	25	2	32	32	64	0.981253	64	6.48557	1392	156.516	6.82959
Q9QUR6	Prolyl endopeptidase OS=Mus musculus OX=10090 GN=Prep PE=1 SV=1 - [PPCE_MOUSE]	171.786	44.51	1	25	25	59	1.01022	59	6.52307	710	80.6999	5.73193
P61161	Actin-related protein 2 OS=Mus musculus OX=10090 GN=Actr2 PE=1 SV=1 - [ARP2_MOUSE]	171.606	42.64	1	14	15	62	0.961352	54	6.21223	394	44.7322	6.7417
Q60931	Voltage-dependent anion-selective channel protein 3 OS=Mus musculus OX=10090 GN=Vdac3 PE=1 SV=1 - [VDAC3_MOUSE]	171.477	63.6	1	14	16	54	0.983019	45	9.23572	283	30.7334	8.79248
P51410	60S ribosomal protein L9 OS=Mus musculus OX=10090 GN=Rpl9 PE=2 SV=2 - [RL9_MOUSE]	170.416	75	1	14	14	52	1.09708	52	16.6826	192	21.8678	9.94971
Q9WTM5	RuvB-like 2 OS=Mus musculus OX=10090 GN=Ruvbl2 PE=1 SV=3 - [RUVB2_MOUSE]	170.2	46.87	1	19	19	59	1.02234	59	7.21861	463	51.0805	5.64307
P17710	Hexokinase-1 OS=Mus musculus OX=10090 GN=Hk1 PE=1 SV=3 - [HXK1_MOUSE]	170.183	30.49	1	23	26	61	0.933728	55	7.86956	974	108.234	6.80029
P11835	Integrin beta-2 OS=Mus musculus OX=10090 GN=Itgb2 PE=1 SV=2 - [ITB2_MOUSE]	169.602	39.43	3	25	25	66	1.02211	65	8.84328	771	84.97	7.12256
P08071	Lactotransferrin OS=Mus musculus OX=10090 GN=Ltf PE=1 SV=4 - [TRFL_MOUSE]	169.598	39.6	1	23	23	66	1.22789	66	14.8322	707	77.788	8.52881
O70251	Elongation factor 1-beta OS=Mus musculus OX=10090 GN=Eef1b PE=1 SV=5 - [EF1B_MOUSE]	169.322	64.44	1	11	11	48	1.05208	48	5.93684	225	24.6782	4.69092
P62918	60S ribosomal protein L8 OS=Mus musculus OX=10090 GN=Rpl8 PE=1 SV=2 - [RL8_MOUSE]	169.034	50.97	1	14	14	62	1.08602	62	8.37887	257	28.0073	11.0337
Q8QZT1	Acetyl-CoA acetyltransferase, mitochondrial OS=Mus musculus OX=10090 GN=Acat1 PE=1 SV=1 - [THIL_MOUSE]	168.778	43.16	1	15	15	56	0.978867	56	7.10661	424	44.7873	8.51416
P24369	Peptidyl-prolyl cis-trans isomerase B OS=Mus musculus OX=10090 GN=Ppib PE=1 SV=2 - [PPIB_MOUSE]	168.693	62.04	2	14	15	53	1.05816	51	10.8245	216	23.6986	9.5542
Q9JLJ2	4-trimethylaminobutyraldehyde dehydrogenase OS=Mus musculus OX=10090 GN=Aldh9a1 PE=1 SV=1 - [AL9A1_MOUSE]	168.68	49.19	1	20	20	57	0.941218	57	9.36629	494	53.4801	6.97607
P97496	SWI/SNF complex subunit SMARCC1 OS=Mus musculus OX=10090 GN=Smarcc1 PE=1 SV=2 - [SMRC1_MOUSE]	168.654	34.42	1	25	31	66	1.00953	50	11.7929	1104	122.813	5.73193
Q61171	Peroxiredoxin-2 OS=Mus musculus OX=10090 GN=Prdx2 PE=1 SV=3 - [PRDX2_MOUSE]	168.619	68.69	1	10	10	45	1.19995	45	11.4639	198	21.7651	5.41455
Q91Z98	Chitinase-like protein 4 OS=Mus musculus OX=10090 GN=Chil4 PE=1 SV=2 - [CHIL4_MOUSE]	168.327	29.85	1	1	9	50	1.10187	5	4.15196	402	44.9465	6.18896
Q64433	10 kDa heat shock protein, mitochondrial OS=Mus musculus OX=10090 GN=Hspe1 PE=1 SV=2 - [CH10_MOUSE]	168.026	75.49	1	9	9	57	1.1633	57	13.4519	102	10.9559	8.35303
P01901	H-2 class I histocompatibility antigen, K-B alpha chain OS=Mus musculus OX=10090 GN=H2-K1 PE=1 SV=1 - [HA1B_MOUSE]	167.961	52.85	4	7	15	55	0.886847	28	9.46337	369	41.2756	6.39209
Q91ZW3	SWI/SNF-related matrix-associated actin-dependent regulator of chromatin subfamily A member 5 OS=Mus musculus OX=10090 GN=Smarca5 PE=1 SV=1 - [SMCA5_MOUSE]	167.494	27.97	2	28	29	68	1.00487	66	7.06815	1051	121.55	8.14795
P62827	GTP-binding nuclear protein Ran OS=Mus musculus OX=10090 GN=Ran PE=1 SV=3 - [RAN_MOUSE]	167.442	43.06	2	9	9	54	1.00679	54	7.07744	216	24.4076	7.48877
P97855	Ras GTPase-activating protein-binding protein 1 OS=Mus musculus OX=10090 GN=G3bp1 PE=1 SV=1 - [G3BP1_MOUSE]	167.339	51.4	1	15	16	60	1.00567	52	10.5518	465	51.7969	5.59229
Q9QUM9	Proteasome subunit alpha type-6 OS=Mus musculus OX=10090 GN=Psma6 PE=1 SV=1 - [PSA6_MOUSE]	167.184	52.03	1	12	12	50	0.949821	50	6.91656	246	27.3548	6.75635
Q9CVB6	Actin-related protein 2/3 complex subunit 2 OS=Mus musculus OX=10090 GN=Arpc2 PE=1 SV=3 - [ARPC2_MOUSE]	165.617	75.67	1	19	19	62	0.954134	62	9.14234	300	34.3355	7.35693
P99027	60S acidic ribosomal protein P2 OS=Mus musculus OX=10090 GN=Rplp2 PE=1 SV=3 - [RLA2_MOUSE]	165.467	77.39	1	7	7	37	1.06743	37	8.27205	115	11.6438	4.53857
Q9Z0N1	Eukaryotic translation initiation factor 2 subunit 3, X-linked OS=Mus musculus OX=10090 GN=Eif2s3x PE=1 SV=2 - [IF2G_MOUSE]	164.839	50.85	1	4	21	61	1.04254	11	9.52289	472	51.0332	8.39697
Q9Z1Q5	Chloride intracellular channel protein 1 OS=Mus musculus OX=10090 GN=Clic1 PE=1 SV=3 - [CLIC1_MOUSE]	164.797	76.76	2	13	14	46	0.921656	43	7.01585	241	26.9957	5.17334
Q3THK7	GMP synthase [glutamine-hydrolyzing] OS=Mus musculus OX=10090 GN=Gmps PE=1 SV=2 - [GUAA_MOUSE]	164.524	45.02	1	27	27	62	1.02825	62	8.34792	693	76.6749	6.72705
Q8BGD9	Eukaryotic translation initiation factor 4B OS=Mus musculus OX=10090 GN=Eif4b PE=1 SV=1 - [IF4B_MOUSE]	164.054	33.88	1	21	21	74	1.05097	68	13.064	611	68.7992	5.66846
Q91VM5	RNA binding motif protein, X-linked-like-1 OS=Mus musculus OX=10090 GN=Rbmxl1 PE=2 SV=1 - [RMXL1_MOUSE]	163.488	36.6	1	4	16	78	1.09698	23	7.98384	388	42.1362	9.99365
O70435	Proteasome subunit alpha type-3 OS=Mus musculus OX=10090 GN=Psma3 PE=1 SV=3 - [PSA3_MOUSE]	163.209	52.16	1	16	16	52	0.964672	52	6.86611	255	28.3871	5.43994
Q6DFW4	Nucleolar protein 58 OS=Mus musculus OX=10090 GN=Nop58 PE=1 SV=1 - [NOP58_MOUSE]	162.693	44.4	1	19	19	57	0.978535	53	7.22431	536	60.3047	8.33838
P28474	Alcohol dehydrogenase class-3 OS=Mus musculus OX=10090 GN=Adh5 PE=1 SV=3 - [ADHX_MOUSE]	162.479	65.51	2	16	16	49	0.951886	49	7.36305	374	39.5221	7.25439
Q8CG48	Structural maintenance of chromosomes protein 2 OS=Mus musculus OX=10090 GN=Smc2 PE=1 SV=2 - [SMC2_MOUSE]	161.821	26.78	1	28	28	63	1.08443	63	10.9096	1191	134.156	8.41162
P62082	40S ribosomal protein S7 OS=Mus musculus OX=10090 GN=Rps7 PE=2 SV=1 - [RS7_MOUSE]	161.43	64.95	1	13	13	49	1.06209	49	8.93136	194	22.1133	10.0962
Q99MD9	Nuclear autoantigenic sperm protein OS=Mus musculus OX=10090 GN=Nasp PE=1 SV=2 - [NASP_MOUSE]	161.29	26.13	2	21	22	50	1.04936	49	10.4024	773	83.9027	4.37354
P37913	DNA ligase 1 OS=Mus musculus OX=10090 GN=Lig1 PE=1 SV=2 - [DNLI1_MOUSE]	161.286	32.64	1	24	24	60	1.10974	60	6.27062	916	102.226	6.81494
Q9D1G1	Ras-related protein Rab-1B OS=Mus musculus OX=10090 GN=Rab1b PE=1 SV=1 - [RAB1B_MOUSE]	161.107	68.16	11	2	12	52	1.02561	9	6.60564	201	22.1732	5.73193
P62897	Cytochrome c, somatic OS=Mus musculus OX=10090 GN=Cycs PE=1 SV=2 - [CYC_MOUSE]	160.531	69.52	2	11	11	46	1.01107	46	6.97382	105	11.598	9.5835
Q9EPU0	Regulator of nonsense transcripts 1 OS=Mus musculus OX=10090 GN=Upf1 PE=1 SV=2 - [RENT1_MOUSE]	159.92	30.07	1	26	26	57	1.00064	57	7.54617	1124	123.889	6.60986
P35550	rRNA 2'-O-methyltransferase fibrillarin OS=Mus musculus OX=10090 GN=Fbl PE=1 SV=2 - [FBRL_MOUSE]	159.056	54.74	2	14	15	52	1.02177	49	6.34696	327	34.2857	10.2427
Q8BH04	Phosphoenolpyruvate carboxykinase [GTP], mitochondrial OS=Mus musculus OX=10090 GN=Pck2 PE=1 SV=1 - [PCKGM_MOUSE]	159.019	44.84	2	20	20	52	0.994487	52	6.50693	640	70.4825	7.28369
Q9WU78	Programmed cell death 6-interacting protein OS=Mus musculus OX=10090 GN=Pdcd6ip PE=1 SV=3 - [PDC6I_MOUSE]	158.881	39.24	1	29	29	65	0.985733	65	8.4565	869	95.9642	6.52197
P01899	H-2 class I histocompatibility antigen, D-B alpha chain OS=Mus musculus OX=10090 GN=H2-D1 PE=1 SV=2 - [HA11_MOUSE]	158.7	44.75	5	10	14	63	0.92459	48	8.57795	362	40.8103	6.72705
P14131	40S ribosomal protein S16 OS=Mus musculus OX=10090 GN=Rps16 PE=1 SV=4 - [RS16_MOUSE]	157.894	76.03	1	16	16	58	1.12435	58	6.80879	146	16.435	10.2134
Q05144	Ras-related C3 botulinum toxin substrate 2 OS=Mus musculus OX=10090 GN=Rac2 PE=1 SV=1 - [RAC2_MOUSE]	157.728	44.27	3	5	10	47	0.971246	27	8.78527	192	21.4271	7.60596
P62960	Y-box-binding protein 1 OS=Mus musculus OX=10090 GN=Ybx1 PE=1 SV=3 - [YBOX1_MOUSE]	157.628	49.69	2	10	14	54	1.08784	40	16.9764	322	35.7086	9.87646
A2AQ07	Tubulin beta-1 chain OS=Mus musculus OX=10090 GN=Tubb1 PE=1 SV=1 - [TBB1_MOUSE]	156.669	9.09	1	1	7	55	1.14631	1		451	50.4085	5.07178
O88685	26S proteasome regulatory subunit 6A OS=Mus musculus OX=10090 GN=Psmc3 PE=1 SV=2 - [PRS6A_MOUSE]	155.779	61.54	1	21	21	57	0.996393	57	7.47952	442	49.5176	5.18604
P29391	Ferritin light chain 1 OS=Mus musculus OX=10090 GN=Ftl1 PE=1 SV=2 - [FRIL1_MOUSE]	155.763	57.92	2	10	10	45	0.85235	45	18.7679	183	20.7895	5.99854
Q9QUI0	Transforming protein RhoA OS=Mus musculus OX=10090 GN=Rhoa PE=1 SV=1 - [RHOA_MOUSE]	154.967	59.59	2	5	12	51	0.968873	24	11.3161	193	21.7681	6.1001
P08752	Guanine nucleotide-binding protein G(i) subunit alpha-2 OS=Mus musculus OX=10090 GN=Gnai2 PE=1 SV=5 - [GNAI2_MOUSE]	154.605	58.59	6	8	16	53	0.987941	24	12.3931	355	40.463	5.45264
Q9CPR4	60S ribosomal protein L17 OS=Mus musculus OX=10090 GN=Rpl17 PE=1 SV=3 - [RL17_MOUSE]	154.421	51.09	1	10	10	49	1.11089	49	7.79568	184	21.4094	10.1841
P29758	Ornithine aminotransferase, mitochondrial OS=Mus musculus OX=10090 GN=Oat PE=1 SV=1 - [OAT_MOUSE]	153.917	54.21	3	19	20	46	1.07885	44	6.68115	439	48.3239	6.62451
Q9CZU6	Citrate synthase, mitochondrial OS=Mus musculus OX=10090 GN=Cs PE=1 SV=1 - [CISY_MOUSE]	153.87	40.52	1	17	17	63	1.03509	63	9.93828	464	51.7034	8.57275
Q921F2	TAR DNA-binding protein 43 OS=Mus musculus OX=10090 GN=Tardbp PE=1 SV=1 - [TADBP_MOUSE]	153.793	38.89	1	14	15	55	0.976154	54	5.53267	414	44.5193	6.69775
Q8VDJ3	Vigilin OS=Mus musculus OX=10090 GN=Hdlbp PE=1 SV=1 - [VIGLN_MOUSE]	153.737	28.71	1	30	30	66	0.977402	66	7.11446	1268	141.655	6.87354
O54734	Dolichyl-diphosphooligosaccharide--protein glycosyltransferase 48 kDa subunit OS=Mus musculus OX=10090 GN=Ddost PE=1 SV=2 - [OST48_MOUSE]	153.499	45.12	1	17	17	56	0.939703	54	6.63689	441	48.997	5.8335
P10649	Glutathione S-transferase Mu 1 OS=Mus musculus OX=10090 GN=Gstm1 PE=1 SV=2 - [GSTM1_MOUSE]	153.449	69.27	6	15	16	63	0.824883	60	11.4067	218	25.9531	7.94287
Q60972	Histone-binding protein RBBP4 OS=Mus musculus OX=10090 GN=Rbbp4 PE=1 SV=5 - [RBBP4_MOUSE]	152.815	38.35	3	5	13	47	0.989354	17	4.21743	425	47.6261	4.89404
Q9D2V7	Coronin-7 OS=Mus musculus OX=10090 GN=Coro7 PE=1 SV=2 - [CORO7_MOUSE]	152.757	34.38	1	22	22	51	0.991063	50	4.36229	922	100.749	5.77002
Q8C3J5	Dedicator of cytokinesis protein 2 OS=Mus musculus OX=10090 GN=Dock2 PE=1 SV=3 - [DOCK2_MOUSE]	151.905	21.99	2	32	34	69	0.925541	66	7.31633	1828	211.568	6.99072
Q91V92	ATP-citrate synthase OS=Mus musculus OX=10090 GN=Acly PE=1 SV=1 - [ACLY_MOUSE]	151.32	30.34	1	32	32	72	1.00305	72	8.42185	1091	119.651	7.44482
Q6P5F9	Exportin-1 OS=Mus musculus OX=10090 GN=Xpo1 PE=1 SV=1 - [XPO1_MOUSE]	151.257	28.48	1	26	26	57	1.0331	57	6.96555	1071	123.013	6.07471
P70333	Heterogeneous nuclear ribonucleoprotein H2 OS=Mus musculus OX=10090 GN=Hnrnph2 PE=1 SV=1 - [HNRH2_MOUSE]	151.153	34.08	1	5	12	44	0.979215	12	16.3315	449	49.2483	6.30322
Q8BHD7	Polypyrimidine tract-binding protein 3 OS=Mus musculus OX=10090 GN=Ptbp3 PE=1 SV=1 - [PTBP3_MOUSE]	151.133	42.64	2	10	15	50	1.01483	27	4.20683	523	56.6653	9.12939
P62264	40S ribosomal protein S14 OS=Mus musculus OX=10090 GN=Rps14 PE=1 SV=3 - [RS14_MOUSE]	150.494	40.4	1	8	8	42	0.981006	42	7.78968	151	16.2625	10.0522
O08749	Dihydrolipoyl dehydrogenase, mitochondrial OS=Mus musculus OX=10090 GN=Dld PE=1 SV=2 - [DLDH_MOUSE]	150.414	44.99	1	16	16	48	1.00023	48	7.24461	509	54.2382	7.89893
Q8K310	Matrin-3 OS=Mus musculus OX=10090 GN=Matr3 PE=1 SV=1 - [MATR3_MOUSE]	150.384	26.12	3	23	23	61	0.973841	60	9.56973	846	94.5718	6.25244
Q9DBG3	AP-2 complex subunit beta OS=Mus musculus OX=10090 GN=Ap2b1 PE=1 SV=1 - [AP2B1_MOUSE]	150.141	29.88	1	11	26	58	0.94297	26	8.07847	937	104.516	5.37646
Q9CS42	Ribose-phosphate pyrophosphokinase 2 OS=Mus musculus OX=10090 GN=Prps2 PE=1 SV=4 - [PRPS2_MOUSE]	149.903	41.19	1	3	11	50	0.91798	11	10.242	318	34.764	6.60986
Q8CDN6	Thioredoxin-like protein 1 OS=Mus musculus OX=10090 GN=Txnl1 PE=1 SV=3 - [TXNL1_MOUSE]	149.744	53.29	1	12	12	49	1.05513	49	6.8607	289	32.2167	4.95752
Q62376	U1 small nuclear ribonucleoprotein 70 kDa OS=Mus musculus OX=10090 GN=Snrnp70 PE=1 SV=2 - [RU17_MOUSE]	149.528	23.66	1	14	14	61	1.01955	61	6.17826	448	51.9609	9.93506
Q6ZWX6	Eukaryotic translation initiation factor 2 subunit 1 OS=Mus musculus OX=10090 GN=Eif2s1 PE=1 SV=3 - [IF2A_MOUSE]	149.505	67.3	1	19	19	56	0.979665	56	9.45185	315	36.0854	5.08447
Q9ET01	Glycogen phosphorylase, liver form OS=Mus musculus OX=10090 GN=Pygl PE=1 SV=4 - [PYGL_MOUSE]	149.256	31.18	2	20	26	61	1.01257	47	8.63718	850	97.401	7.09326
P62137	Serine/threonine-protein phosphatase PP1-alpha catalytic subunit OS=Mus musculus OX=10090 GN=Ppp1ca PE=1 SV=1 - [PP1A_MOUSE]	149.198	61.52	1	5	14	45	0.954362	14	1.5341	330	37.5158	6.32861
Q3THS6	S-adenosylmethionine synthase isoform type-2 OS=Mus musculus OX=10090 GN=Mat2a PE=1 SV=2 - [METK2_MOUSE]	149.091	43.29	2	16	16	54	1.02648	54	8.42079	395	43.6614	6.48096
Q9D6Z1	Nucleolar protein 56 OS=Mus musculus OX=10090 GN=Nop56 PE=1 SV=2 - [NOP56_MOUSE]	149.076	40.69	1	20	20	50	0.990119	50	7.54739	580	64.4241	9.14404
P61222	ATP-binding cassette sub-family E member 1 OS=Mus musculus OX=10090 GN=Abce1 PE=1 SV=1 - [ABCE1_MOUSE]	148.476	44.41	1	21	22	53	1.00027	49	7.25734	599	67.271	8.33838
P47791	Glutathione reductase, mitochondrial OS=Mus musculus OX=10090 GN=Gsr PE=1 SV=3 - [GSHR_MOUSE]	148.463	50.8	1	17	17	51	0.983688	51	6.01383	500	53.6285	7.98682
P62270	40S ribosomal protein S18 OS=Mus musculus OX=10090 GN=Rps18 PE=1 SV=3 - [RS18_MOUSE]	148.246	49.34	1	13	13	51	1.0077	51	10.3943	152	17.7079	10.9897
P54227	Stathmin OS=Mus musculus OX=10090 GN=Stmn1 PE=1 SV=2 - [STMN1_MOUSE]	147.988	61.74	3	13	13	54	1.09499	51	15.2748	149	17.2639	5.97314
P70677	Caspase-3 OS=Mus musculus OX=10090 GN=Casp3 PE=1 SV=1 - [CASP3_MOUSE]	147.83	62.09	2	13	14	50	1.13752	44	9.01189	277	31.4544	6.91748
P62717	60S ribosomal protein L18a OS=Mus musculus OX=10090 GN=Rpl18a PE=1 SV=1 - [RL18A_MOUSE]	147.118	60.23	1	13	13	63	1.03207	63	8.80149	176	20.7189	10.7114
O35643	AP-1 complex subunit beta-1 OS=Mus musculus OX=10090 GN=Ap1b1 PE=1 SV=2 - [AP1B1_MOUSE]	146.985	31.39	1	10	25	54	1.04386	22	6.38641	943	103.869	5.17334
Q9EST5	Acidic leucine-rich nuclear phosphoprotein 32 family member B OS=Mus musculus OX=10090 GN=Anp32b PE=1 SV=1 - [AN32B_MOUSE]	146.739	33.09	1	8	11	51	0.967195	30	10.1824	272	31.0601	4.00537
O55131	Septin-7 OS=Mus musculus OX=10090 GN=Septin7 PE=1 SV=1 - [SEPT7_MOUSE]	146.317	45.41	3	15	17	51	0.954074	44	6.19237	436	50.5179	8.57275
Q61081	Hsp90 co-chaperone Cdc37 OS=Mus musculus OX=10090 GN=Cdc37 PE=1 SV=1 - [CDC37_MOUSE]	145.913	36.94	1	14	14	58	1.01971	58	7.76859	379	44.5649	5.33838
P60229	Eukaryotic translation initiation factor 3 subunit E OS=Mus musculus OX=10090 GN=Eif3e PE=1 SV=1 - [EIF3E_MOUSE]	145.836	41.35	2	17	17	53	0.999865	53	7.92991	445	52.1874	6.03662
Q64012	RNA-binding protein Raly OS=Mus musculus OX=10090 GN=Raly PE=1 SV=3 - [RALY_MOUSE]	145.796	50.32	1	13	13	44	0.972452	40	8.1157	312	33.1678	8.83643
P46638	Ras-related protein Rab-11B OS=Mus musculus OX=10090 GN=Rab11b PE=1 SV=3 - [RB11B_MOUSE]	145.17	63.3	2	12	13	47	0.966292	43	7.38277	218	24.4745	5.93506
Q922Q8	Leucine-rich repeat-containing protein 59 OS=Mus musculus OX=10090 GN=Lrrc59 PE=1 SV=1 - [LRC59_MOUSE]	144.677	52.77	1	13	13	47	0.991563	47	10.2942	307	34.8558	9.5249
Q9Z0N2	Eukaryotic translation initiation factor 2 subunit 3, Y-linked OS=Mus musculus OX=10090 GN=Eif2s3y PE=1 SV=2 - [IF2H_MOUSE]	144.646	41.95	1	1	18	52	1.0305	2	4.19301	472	51.0983	8.49951
P63323	40S ribosomal protein S12 OS=Mus musculus OX=10090 GN=Rps12 PE=1 SV=2 - [RS12_MOUSE]	144.078	43.18	1	7	7	41	0.997394	41	8.56522	132	14.5156	7.23975
Q9CQ60	6-phosphogluconolactonase OS=Mus musculus OX=10090 GN=Pgls PE=1 SV=1 - [6PGL_MOUSE]	143.94	82.1	1	14	14	40	0.985006	40	6.36588	257	27.2374	5.84619
P41105	60S ribosomal protein L28 OS=Mus musculus OX=10090 GN=Rpl28 PE=1 SV=2 - [RL28_MOUSE]	143.749	48.91	1	8	9	46	1.03915	43	12.6131	137	15.7237	12.0151
Q9WV54	Acid ceramidase OS=Mus musculus OX=10090 GN=Asah1 PE=1 SV=1 - [ASAH1_MOUSE]	143.74	45.94	1	18	18	57	1.04825	57	9.61693	394	44.6408	8.45557
P47753	F-actin-capping protein subunit alpha-1 OS=Mus musculus OX=10090 GN=Capza1 PE=1 SV=4 - [CAZA1_MOUSE]	143.109	54.2	1	9	12	43	1.00183	32	9.08015	286	32.9193	5.5542
P62281	40S ribosomal protein S11 OS=Mus musculus OX=10090 GN=Rps11 PE=1 SV=3 - [RS11_MOUSE]	142.96	55.7	1	10	10	48	1.05586	48	7.91977	158	18.419	10.3013
Q9DCW4	Electron transfer flavoprotein subunit beta OS=Mus musculus OX=10090 GN=Etfb PE=1 SV=3 - [ETFB_MOUSE]	142.892	58.82	1	14	14	45	0.980173	45	6.75421	255	27.606	8.104
P24549	Retinal dehydrogenase 1 OS=Mus musculus OX=10090 GN=Aldh1a1 PE=1 SV=5 - [AL1A1_MOUSE]	141.951	41.72	4	14	15	40	0.83216	34	11.7933	501	54.4328	7.79639
P62751	60S ribosomal protein L23a OS=Mus musculus OX=10090 GN=Rpl23a PE=1 SV=1 - [RL23A_MOUSE]	141.818	55.77	1	13	13	49	1.23144	49	7.65503	156	17.6841	10.4478
Q3UQ44	Ras GTPase-activating-like protein IQGAP2 OS=Mus musculus OX=10090 GN=Iqgap2 PE=1 SV=2 - [IQGA2_MOUSE]	141.478	23.11	1	28	33	64	0.953567	50	6.04929	1575	180.416	5.64307
O08692	Neutrophilic granule protein OS=Mus musculus OX=10090 GN=Ngp PE=1 SV=1 - [NGP_MOUSE]	141.403	70.06	1	13	13	55	1.38507	55	16.3623	167	19.3196	5.31299
Q9Z110	Delta-1-pyrroline-5-carboxylate synthase OS=Mus musculus OX=10090 GN=Aldh18a1 PE=1 SV=2 - [P5CS_MOUSE]	141.334	34.34	1	23	23	56	1.01664	56	6.8311	795	87.2119	7.54736
Q9CPW4	Actin-related protein 2/3 complex subunit 5 OS=Mus musculus OX=10090 GN=Arpc5 PE=1 SV=3 - [ARPC5_MOUSE]	141.152	75.5	1	10	10	41	0.972791	41	7.8706	151	16.2783	5.66846
P42230	Signal transducer and activator of transcription 5A OS=Mus musculus OX=10090 GN=Stat5a PE=1 SV=1 - [STA5A_MOUSE]	141.06	28.37	1	6	21	52	0.970455	13	5.17545	793	90.7743	6.39209
Q00PI9	Heterogeneous nuclear ribonucleoprotein U-like protein 2 OS=Mus musculus OX=10090 GN=Hnrnpul2 PE=1 SV=2 - [HNRL2_MOUSE]	140.902	34.36	1	27	27	60	0.961313	60	9.65699	745	84.8878	4.89404
Q923D2	Flavin reductase (NADPH) OS=Mus musculus OX=10090 GN=Blvrb PE=1 SV=3 - [BLVRB_MOUSE]	140.783	82.04	1	11	11	39	1.14532	39	10.6231	206	22.1834	7.00537
Q60973	Histone-binding protein RBBP7 OS=Mus musculus OX=10090 GN=Rbbp7 PE=1 SV=1 - [RBBP7_MOUSE]	140.276	33.65	1	5	12	47	0.962831	18	7.17697	425	47.7602	5.04639
Q91VD9	NADH-ubiquinone oxidoreductase 75 kDa subunit, mitochondrial OS=Mus musculus OX=10090 GN=Ndufs1 PE=1 SV=2 - [NDUS1_MOUSE]	139.995	44.7	1	25	25	53	0.999895	53	8.08487	727	79.7256	5.71924
[truncated: 4,371 more rows]

## Sheet: YvOld_3
Accession	Description	Score	Coverage	# Proteins	# Unique Peptides	# Peptides	# PSMs	Y/O	Y/O Count	Y/O Variability [%]	# AAs	MW [kDa]	calc. pI
[truncated: 4,763 more rows]
