# Supplementary material for: Cyclophilin A supports translation of intrinsically disordered proteins and affects haematopoietic stem cell ageing
Source: Nat Cell Biol. 2024 Mar 29;26(4):593–603. doi: 10.1038/s41556-024-01387-x (PMC11021199; doi:10.1038/s41556-024-01387-x)
Supplement: Supplementary file 10 — Numerical TMT PPIA-dependent. [file 41556_2024_1387_MOESM10_ESM.xlsx]

## Sheet: KOvHet_1
Accession	Description	Score	Coverage	# Proteins	# Unique Peptides	# Peptides	# PSMs	KO/Het	KO/Het Count	KO/Het Variability [%]	# AAs	MW [kDa]	calc. pI
P26039	Talin-1 OS=Mus musculus OX=10090 GN=Tln1 PE=1 SV=2 - [TLN1_MOUSE]	1412.39	73.71	5	140	141	487	1.01602	485	7.11625	2541	269.653	6.17627
P60710	Actin, cytoplasmic 1 OS=Mus musculus OX=10090 GN=Actb PE=1 SV=1 - [ACTB_MOUSE]	1231.95	74.13	3	12	26	377	1.01379	199	14.2593	375	41.7097	5.47803
P11499	Heat shock protein HSP 90-beta OS=Mus musculus OX=10090 GN=Hsp90ab1 PE=1 SV=3 - [HS90B_MOUSE]	1089.55	71.96	2	34	56	359	0.99543	197	8.51447	724	83.2291	5.03369
P07901	Heat shock protein HSP 90-alpha OS=Mus musculus OX=10090 GN=Hsp90aa1 PE=1 SV=4 - [HS90A_MOUSE]	969.385	69.3	2	34	54	339	0.985341	193	8.77732	733	84.7348	5.0083
Q8BTM8	Filamin-A OS=Mus musculus OX=10090 GN=Flna PE=1 SV=5 - [FLNA_MOUSE]	889.014	52.4	1	89	102	320	1.02304	280	7.13665	2647	281.046	6.03662
P63017	Heat shock cognate 71 kDa protein OS=Mus musculus OX=10090 GN=Hspa8 PE=1 SV=1 - [HSP7C_MOUSE]	883.526	74.3	1	31	43	268	1.01459	203	9.95831	646	70.8272	5.51611
P58252	Elongation factor 2 OS=Mus musculus OX=10090 GN=Eef2 PE=1 SV=2 - [EF2_MOUSE]	868.013	74.36	1	53	54	289	0.967612	283	8.59483	858	95.2529	6.82959
P10126	Elongation factor 1-alpha 1 OS=Mus musculus OX=10090 GN=Eef1a1 PE=1 SV=3 - [EF1A1_MOUSE]	865.401	72.94	3	20	31	277	0.972948	138	13.4775	462	50.0821	9.01221
P99024	Tubulin beta-5 chain OS=Mus musculus OX=10090 GN=Tubb5 PE=1 SV=1 - [TBB5_MOUSE]	755.903	74.1	1	4	26	251	0.935428	18	11.2259	444	49.639	4.89404
P68372	Tubulin beta-4B chain OS=Mus musculus OX=10090 GN=Tubb4b PE=1 SV=1 - [TBB4B_MOUSE]	732.445	73.93	1	4	26	247	0.976417	25	8.38649	445	49.799	4.89404
P20029	Endoplasmic reticulum chaperone BiP OS=Mus musculus OX=10090 GN=Hspa5 PE=1 SV=3 - [BIP_MOUSE]	700.157	57.4	1	40	43	214	1.12934	198	11.1521	655	72.3775	5.16064
P40142	Transketolase OS=Mus musculus OX=10090 GN=Tkt PE=1 SV=1 - [TKT_MOUSE]	688.322	74.32	3	39	39	205	1.02271	205	7.82632	623	67.5876	7.50342
P08113	Endoplasmin OS=Mus musculus OX=10090 GN=Hsp90b1 PE=1 SV=2 - [ENPL_MOUSE]	676.03	56.23	1	48	50	243	1.14483	225	11.5943	802	92.4183	4.81787
O35744	Chitinase-like protein 3 OS=Mus musculus OX=10090 GN=Chil3 PE=1 SV=2 - [CHIL3_MOUSE]	674.083	63.32	1	17	25	233	0.716659	176	41.4549	398	44.4301	5.69385
P63038	60 kDa heat shock protein, mitochondrial OS=Mus musculus OX=10090 GN=Hspd1 PE=1 SV=1 - [CH60_MOUSE]	670.636	77.31	1	40	40	193	0.997084	192	8.47465	573	60.9174	6.17627
Q68FD5	Clathrin heavy chain 1 OS=Mus musculus OX=10090 GN=Cltc PE=1 SV=3 - [CLH1_MOUSE]	668.74	54.09	1	74	74	235	1.00625	235	6.9457	1675	191.435	5.69385
P11247	Myeloperoxidase OS=Mus musculus OX=10090 GN=Mpo PE=1 SV=2 - [PERM_MOUSE]	639.323	67.55	1	41	46	230	1.10967	202	13.831	718	81.1298	9.5542
Q61233	Plastin-2 OS=Mus musculus OX=10090 GN=Lcp1 PE=1 SV=4 - [PLSL_MOUSE]	618.554	87.08	3	47	47	222	1.01684	221	8.32003	627	70.1048	5.32568
Q01853	Transitional endoplasmic reticulum ATPase OS=Mus musculus OX=10090 GN=Vcp PE=1 SV=4 - [TERA_MOUSE]	616.282	73.45	4	53	54	222	1.00465	215	6.76296	806	89.2657	5.26221
P09405	Nucleolin OS=Mus musculus OX=10090 GN=Ncl PE=1 SV=2 - [NUCL_MOUSE]	589.604	50.21	1	45	45	216	0.964229	216	9.1183	707	76.6768	4.75439
P68134	Actin, alpha skeletal muscle OS=Mus musculus OX=10090 GN=Acta1 PE=1 SV=1 - [ACTS_MOUSE]	584.55	46.15	4	3	17	208	1.0471	29	6.98009	377	42.0239	5.38916
Q7TMM9	Tubulin beta-2A chain OS=Mus musculus OX=10090 GN=Tubb2a PE=1 SV=1 - [TBB2A_MOUSE]	584.433	51.69	2	1	20	205	0.895621	3	1.54938	445	49.875	4.89404
P14733	Lamin-B1 OS=Mus musculus OX=10090 GN=Lmnb1 PE=1 SV=3 - [LMNB1_MOUSE]	579.26	71.77	1	39	46	215	1.0216	184	7.48168	588	66.7448	5.16064
P14211	Calreticulin OS=Mus musculus OX=10090 GN=Calr PE=1 SV=1 - [CALR_MOUSE]	579.223	67.79	1	27	27	177	1.14968	177	17.043	416	47.9649	4.48779
P49290	Eosinophil peroxidase OS=Mus musculus OX=10090 GN=Epx PE=1 SV=2 - [PERE_MOUSE]	567.687	67.18	3	44	49	218	1.13088	192	12.6552	716	81.3285	10.3452
P20152	Vimentin OS=Mus musculus OX=10090 GN=Vim PE=1 SV=3 - [VIME_MOUSE]	551.042	83.05	7	43	45	201	1.06001	190	8.01948	466	53.6551	5.12256
P09103	Protein disulfide-isomerase OS=Mus musculus OX=10090 GN=P4hb PE=1 SV=2 - [PDIA1_MOUSE]	546.538	72.1	3	40	41	191	1.11978	187	12.5942	509	57.0228	4.88135
P56480	ATP synthase subunit beta, mitochondrial OS=Mus musculus OX=10090 GN=Atp5f1b PE=1 SV=2 - [ATPB_MOUSE]	540.976	75.05	1	27	27	169	1.00831	164	7.02423	529	56.2655	5.33838
P16858	Glyceraldehyde-3-phosphate dehydrogenase OS=Mus musculus OX=10090 GN=Gapdh PE=1 SV=2 - [G3P_MOUSE]	531.549	76.28	2	21	21	184	1.0485	183	13.1214	333	35.7872	8.25049
P52480	Pyruvate kinase PKM OS=Mus musculus OX=10090 GN=Pkm PE=1 SV=4 - [KPYM_MOUSE]	530.989	72.32	1	34	36	173	1.0786	160	9.15929	531	57.808	7.47412
Q7TPV4	Myb-binding protein 1A OS=Mus musculus OX=10090 GN=Mybbp1a PE=1 SV=2 - [MBB1A_MOUSE]	516.205	54.54	2	64	64	195	0.989818	195	8.28961	1344	151.942	8.95361
P17182	Alpha-enolase OS=Mus musculus OX=10090 GN=Eno1 PE=1 SV=3 - [ENOA_MOUSE]	498.588	77.42	3	28	28	158	1.04146	154	10.4234	434	47.1112	6.80029
O88569	Heterogeneous nuclear ribonucleoproteins A2/B1 OS=Mus musculus OX=10090 GN=Hnrnpa2b1 PE=1 SV=2 - [ROA2_MOUSE]	488.706	66.01	1	21	26	181	0.947999	129	12.8733	353	37.3797	8.95361
Q02053	Ubiquitin-like modifier-activating enzyme 1 OS=Mus musculus OX=10090 GN=Uba1 PE=1 SV=1 - [UBA1_MOUSE]	484.408	54.82	1	39	46	162	0.999497	137	7.78281	1058	117.734	5.65576
Q03265	ATP synthase subunit alpha, mitochondrial OS=Mus musculus OX=10090 GN=Atp5f1a PE=1 SV=1 - [ATPA_MOUSE]	481.431	67.45	1	32	32	169	0.994118	168	9.12838	553	59.7156	9.18799
P27773	Protein disulfide-isomerase A3 OS=Mus musculus OX=10090 GN=Pdia3 PE=1 SV=2 - [PDIA3_MOUSE]	471.446	65.74	2	36	36	158	1.08342	158	9.07327	505	56.6427	6.21436
Q8VDD5	Myosin-9 OS=Mus musculus OX=10090 GN=Myh9 PE=1 SV=4 - [MYH9_MOUSE]	445.133	42.14	1	60	76	191	1.08395	146	6.77546	1960	226.232	5.65576
P68369	Tubulin alpha-1A chain OS=Mus musculus OX=10090 GN=Tuba1a PE=1 SV=1 - [TBA1A_MOUSE]	440.633	65.19	2	1	23	148	1.24947	1		451	50.1036	5.05908
P38647	Stress-70 protein, mitochondrial OS=Mus musculus OX=10090 GN=Hspa9 PE=1 SV=3 - [GRP75_MOUSE]	440.158	63.18	1	46	47	161	1.01103	156	7.0013	679	73.4156	6.07471
Q9JKF1	Ras GTPase-activating-like protein IQGAP1 OS=Mus musculus OX=10090 GN=Iqgap1 PE=1 SV=2 - [IQGA1_MOUSE]	437.199	50.27	1	56	61	164	1.0148	147	6.0646	1657	188.624	6.48096
P68368	Tubulin alpha-4A chain OS=Mus musculus OX=10090 GN=Tuba4a PE=1 SV=1 - [TBA4A_MOUSE]	424.118	59.38	1	4	22	149	0.960508	14	8.04755	448	49.8924	5.05908
P68373	Tubulin alpha-1C chain OS=Mus musculus OX=10090 GN=Tuba1c PE=1 SV=1 - [TBA1C_MOUSE]	412.403	65.48	1	1	23	142	0.826919	1		449	49.8775	5.09717
P80314	T-complex protein 1 subunit beta OS=Mus musculus OX=10090 GN=Cct2 PE=1 SV=4 - [TCPB_MOUSE]	408.061	76.45	1	37	37	129	0.975417	129	7.95139	535	57.4411	6.40479
P61979	Heterogeneous nuclear ribonucleoprotein K OS=Mus musculus OX=10090 GN=Hnrnpk PE=1 SV=1 - [HNRPK_MOUSE]	407.922	55.72	2	24	24	142	1.01673	137	9.47398	463	50.9444	5.5415
P26041	Moesin OS=Mus musculus OX=10090 GN=Msn PE=1 SV=3 - [MOES_MOUSE]	405.562	64.12	1	30	43	184	0.978352	122	7.8991	577	67.7249	6.59521
Q922D8	C-1-tetrahydrofolate synthase, cytoplasmic OS=Mus musculus OX=10090 GN=Mthfd1 PE=1 SV=4 - [C1TC_MOUSE]	401.13	55.4	1	43	44	151	0.960597	148	7.74515	935	101.136	7.13721
P60843	Eukaryotic initiation factor 4A-I OS=Mus musculus OX=10090 GN=Eif4a1 PE=1 SV=1 - [IF4A1_MOUSE]	399.234	73.4	1	14	27	130	1.00081	73	7.87507	406	46.1246	5.47803
Q9JHU4	Cytoplasmic dynein 1 heavy chain 1 OS=Mus musculus OX=10090 GN=Dync1h1 PE=1 SV=2 - [DYHC1_MOUSE]	397.537	21.6	2	82	82	172	1.00954	170	6.62555	4644	531.71	6.41748
Q8R081	Heterogeneous nuclear ribonucleoprotein L OS=Mus musculus OX=10090 GN=Hnrnpl PE=1 SV=2 - [HNRPL_MOUSE]	396.58	68.09	1	28	28	144	0.994494	144	11.0252	586	63.9233	8.104
P62631	Elongation factor 1-alpha 2 OS=Mus musculus OX=10090 GN=Eef1a2 PE=1 SV=1 - [EF1A2_MOUSE]	394.354	41.47	1	2	13	138	0.687191	3	65.8566	463	50.4223	9.02686
Q61937	Nucleophosmin OS=Mus musculus OX=10090 GN=Npm1 PE=1 SV=1 - [NPM_MOUSE]	389.686	63.7	1	20	20	119	0.944743	118	10.3895	292	32.5398	4.76709
P68040	Receptor of activated protein C kinase 1 OS=Mus musculus OX=10090 GN=Rack1 PE=1 SV=3 - [RACK1_MOUSE]	387.018	80.13	1	21	21	118	0.985221	118	8.03665	317	35.0546	7.69385
P05064	Fructose-bisphosphate aldolase A OS=Mus musculus OX=10090 GN=Aldoa PE=1 SV=2 - [ALDOA_MOUSE]	384.023	84.34	3	27	27	138	1.01244	138	6.07558	364	39.3313	8.08936
P08249	Malate dehydrogenase, mitochondrial OS=Mus musculus OX=10090 GN=Mdh2 PE=1 SV=3 - [MDHM_MOUSE]	380.678	69.53	1	20	20	118	1.01816	118	6.70172	338	35.5888	8.67529
Q8BG05	Heterogeneous nuclear ribonucleoprotein A3 OS=Mus musculus OX=10090 GN=Hnrnpa3 PE=1 SV=1 - [ROA3_MOUSE]	379.206	46.97	1	19	23	132	0.957298	93	15.0405	379	39.6276	9.01221
P49312	Heterogeneous nuclear ribonucleoprotein A1 OS=Mus musculus OX=10090 GN=Hnrnpa1 PE=1 SV=2 - [ROA1_MOUSE]	376.995	61.88	1	16	23	136	0.965972	73	12.7277	320	34.1753	9.23193
Q8VEK3	Heterogeneous nuclear ribonucleoprotein U OS=Mus musculus OX=10090 GN=Hnrnpu PE=1 SV=1 - [HNRPU_MOUSE]	374.824	47.88	1	36	36	144	0.991631	144	10.3112	800	87.8627	6.23975
P42932	T-complex protein 1 subunit theta OS=Mus musculus OX=10090 GN=Cct8 PE=1 SV=3 - [TCPQ_MOUSE]	374.086	61.86	1	32	32	135	0.99201	134	8.94969	548	59.5175	5.61768
E9Q7G0	Nuclear mitotic apparatus protein 1 OS=Mus musculus OX=10090 GN=Numa1 PE=1 SV=1 - [NUMA1_MOUSE]	372.395	33.67	1	59	61	154	1.01111	152	6.56519	2094	235.487	5.87158
Q78PY7	Staphylococcal nuclease domain-containing protein 1 OS=Mus musculus OX=10090 GN=Snd1 PE=1 SV=1 - [SND1_MOUSE]	370.1	59.12	1	45	45	130	1.0337	130	7.02901	910	102.025	7.43018
Q61316	Heat shock 70 kDa protein 4 OS=Mus musculus OX=10090 GN=Hspa4 PE=1 SV=1 - [HSP74_MOUSE]	367.116	62.31	1	41	45	147	1.00588	136	6.3866	841	94.0733	5.23682
P09411	Phosphoglycerate kinase 1 OS=Mus musculus OX=10090 GN=Pgk1 PE=1 SV=4 - [PGK1_MOUSE]	365.887	83.93	2	32	32	138	1.05436	134	6.16952	417	44.522	7.89893
P23116	Eukaryotic translation initiation factor 3 subunit A OS=Mus musculus OX=10090 GN=Eif3a PE=1 SV=5 - [EIF3A_MOUSE]	363.279	46.21	1	60	61	175	0.971793	174	7.13169	1344	161.838	6.771
P06151	L-lactate dehydrogenase A chain OS=Mus musculus OX=10090 GN=Ldha PE=1 SV=3 - [LDHA_MOUSE]	361.519	85.24	2	24	26	114	1.04053	107	9.1676	332	36.4752	7.73779
O70133	ATP-dependent RNA helicase A OS=Mus musculus OX=10090 GN=Dhx9 PE=1 SV=2 - [DHX9_MOUSE]	357.187	38.84	1	45	46	141	0.983514	140	6.8483	1380	149.381	6.82959
P63101	14-3-3 protein zeta/delta OS=Mus musculus OX=10090 GN=Ywhaz PE=1 SV=1 - [1433Z_MOUSE]	357.18	74.69	2	13	19	120	1.00763	73	6.70383	245	27.7537	4.79248
Q9D0E1	Heterogeneous nuclear ribonucleoprotein M OS=Mus musculus OX=10090 GN=Hnrnpm PE=1 SV=3 - [HNRPM_MOUSE]	354.045	68.31	1	50	50	166	0.965378	166	9.09235	729	77.5974	8.63135
P11983	T-complex protein 1 subunit alpha OS=Mus musculus OX=10090 GN=Tcp1 PE=1 SV=3 - [TCPA_MOUSE]	353.979	64.21	1	29	29	117	0.998036	117	6.71594	556	60.4107	6.16357
P08003	Protein disulfide-isomerase A4 OS=Mus musculus OX=10090 GN=Pdia4 PE=1 SV=3 - [PDIA4_MOUSE]	352.191	59.72	2	39	40	156	1.11566	141	10.6721	638	71.9375	5.31299
P15864	Histone H1.2 OS=Mus musculus OX=10090 GN=H1-2 PE=1 SV=2 - [H12_MOUSE]	348.37	45.75	2	3	14	99	1.00563	14	26.5869	212	21.2537	11.0044
P43277	Histone H1.3 OS=Mus musculus OX=10090 GN=H1-3 PE=1 SV=2 - [H13_MOUSE]	345.269	35.29	2	1	14	98	0.804934	3	1.4933	221	22.0861	11.0337
P07724	Albumin OS=Mus musculus OX=10090 GN=Alb PE=1 SV=3 - [ALBU_MOUSE]	344.827	63.98	1	38	38	131	0.95633	131	10.9892	608	68.6477	6.07471
P35564	Calnexin OS=Mus musculus OX=10090 GN=Canx PE=1 SV=1 - [CALX_MOUSE]	343.372	52.96	2	34	34	128	0.997463	127	7.74007	591	67.2357	4.64014
O89053	Coronin-1A OS=Mus musculus OX=10090 GN=Coro1a PE=1 SV=5 - [COR1A_MOUSE]	341.043	60.3	2	25	27	126	1.01927	121	9.12679	461	50.9569	6.48096
Q8CGC7	Bifunctional glutamate/proline--tRNA ligase OS=Mus musculus OX=10090 GN=Eprs1 PE=1 SV=4 - [SYEP_MOUSE]	340.815	41.4	1	49	51	137	1.0021	133	6.32407	1512	169.972	7.66455
P97311	DNA replication licensing factor MCM6 OS=Mus musculus OX=10090 GN=Mcm6 PE=1 SV=1 - [MCM6_MOUSE]	340.625	58.47	2	44	44	131	0.986018	130	7.20056	821	92.809	5.45264
P97351	40S ribosomal protein S3a OS=Mus musculus OX=10090 GN=Rps3a PE=1 SV=3 - [RS3A_MOUSE]	340.53	70.08	1	24	24	122	0.982576	122	9.53966	264	29.8657	9.72998
Q9JIK5	Nucleolar RNA helicase 2 OS=Mus musculus OX=10090 GN=Ddx21 PE=1 SV=3 - [DDX21_MOUSE]	338.743	58.05	3	48	48	132	0.998335	129	5.21131	851	93.4932	9.11475
P47738	Aldehyde dehydrogenase, mitochondrial OS=Mus musculus OX=10090 GN=Aldh2 PE=1 SV=1 - [ALDH2_MOUSE]	338.629	59.34	3	23	25	104	1.03587	95	6.00846	519	56.5018	7.62061
P80318	T-complex protein 1 subunit gamma OS=Mus musculus OX=10090 GN=Cct3 PE=1 SV=1 - [TCPG_MOUSE]	338.355	67.89	1	38	38	131	0.982577	131	8.94596	545	60.5914	6.69775
P40124	Adenylyl cyclase-associated protein 1 OS=Mus musculus OX=10090 GN=Cap1 PE=1 SV=4 - [CAP1_MOUSE]	335.825	67.09	2	27	27	106	1.0285	106	8.23866	474	51.5324	7.51807
P24527	Leukotriene A-4 hydrolase OS=Mus musculus OX=10090 GN=Lta4h PE=1 SV=4 - [LKHA4_MOUSE]	335.72	63.99	1	34	34	117	1.00294	117	7.0791	611	69.0071	6.41748
Q9D8N0	Elongation factor 1-gamma OS=Mus musculus OX=10090 GN=Eef1g PE=1 SV=3 - [EF1G_MOUSE]	335.425	63.62	1	26	26	120	0.976729	120	9.03796	437	50.0292	6.7417
Q9Z1Q9	Valine--tRNA ligase OS=Mus musculus OX=10090 GN=Vars1 PE=1 SV=1 - [SYVC_MOUSE]	335.167	39.59	1	42	42	131	1.01044	131	5.3202	1263	140.127	7.76709
P50580	Proliferation-associated protein 2G4 OS=Mus musculus OX=10090 GN=Pa2g4 PE=1 SV=3 - [PA2G4_MOUSE]	334.93	70.05	1	22	22	117	0.998295	117	7.05772	394	43.6712	6.85889
B2RQC6	CAD protein OS=Mus musculus OX=10090 GN=Cad PE=1 SV=1 - [PYR1_MOUSE]	334.77	35.78	2	57	57	133	0.999402	132	6.02467	2225	243.084	6.43018
Q91YQ5	Dolichyl-diphosphooligosaccharide--protein glycosyltransferase subunit 1 OS=Mus musculus OX=10090 GN=Rpn1 PE=1 SV=1 - [RPN1_MOUSE]	332.522	62.83	1	34	34	122	1.00781	122	8.66892	608	68.4857	6.45557
P10107	Annexin A1 OS=Mus musculus OX=10090 GN=Anxa1 PE=1 SV=2 - [ANXA1_MOUSE]	331.459	74.28	1	24	26	115	1.07773	104	9.7303	346	38.71	7.37158
P80315	T-complex protein 1 subunit delta OS=Mus musculus OX=10090 GN=Cct4 PE=1 SV=3 - [TCPD_MOUSE]	329.69	66.42	1	29	30	115	0.967494	106	6.5658	539	58.0297	8.01611
P80313	T-complex protein 1 subunit eta OS=Mus musculus OX=10090 GN=Cct7 PE=1 SV=1 - [TCPH_MOUSE]	328.924	68.38	1	35	35	114	0.998174	114	6.17543	544	59.6141	7.84033
Q9CWJ9	Bifunctional purine biosynthesis protein ATIC OS=Mus musculus OX=10090 GN=Atic PE=1 SV=2 - [PUR9_MOUSE]	328.514	71.45	1	31	31	108	0.98239	108	7.6027	592	64.1771	6.75635
P62259	14-3-3 protein epsilon OS=Mus musculus OX=10090 GN=Ywhae PE=1 SV=1 - [1433E_MOUSE]	325.069	73.33	1	19	22	121	1.00432	100	8.81551	255	29.1554	4.7417
Q61656	Probable ATP-dependent RNA helicase DDX5 OS=Mus musculus OX=10090 GN=Ddx5 PE=1 SV=2 - [DDX5_MOUSE]	323.209	52.44	1	25	33	128	1.00571	90	7.15642	614	69.2468	8.92432
P18760	Cofilin-1 OS=Mus musculus OX=10090 GN=Cfl1 PE=1 SV=3 - [COF1_MOUSE]	319.492	85.54	2	21	22	99	0.912377	89	9.39053	166	18.5477	8.08936
P51881	ADP/ATP translocase 2 OS=Mus musculus OX=10090 GN=Slc25a5 PE=1 SV=3 - [ADT2_MOUSE]	319.024	64.77	2	9	20	105	1.0385	52	6.23498	298	32.9102	9.72998
Q3U0V1	Far upstream element-binding protein 2 OS=Mus musculus OX=10090 GN=Khsrp PE=1 SV=2 - [FUBP2_MOUSE]	316.502	49.6	2	31	36	117	0.980537	98	7.76948	748	76.7277	7.32764
P25206	DNA replication licensing factor MCM3 OS=Mus musculus OX=10090 GN=Mcm3 PE=1 SV=2 - [MCM3_MOUSE]	314.901	53.57	1	40	40	127	0.975406	127	8.81864	812	91.4892	5.5542
P62983	Ubiquitin-40S ribosomal protein S27a OS=Mus musculus OX=10090 GN=Rps27a PE=1 SV=2 - [RS27A_MOUSE]	313.544	67.31	3	3	13	125	1.00245	15	4.84989	156	17.9395	9.64209
P43274	Histone H1.4 OS=Mus musculus OX=10090 GN=H1-4 PE=1 SV=2 - [H14_MOUSE]	312.161	31.51	2	2	12	87	1.16846	22	12.3875	219	21.964	11.1069
Q64737	Trifunctional purine biosynthetic protein adenosine-3 OS=Mus musculus OX=10090 GN=Gart PE=1 SV=3 - [PUR2_MOUSE]	310.642	50.69	1	37	37	109	1.00515	109	6.61296	1010	107.436	6.68311
Q99KI0	Aconitate hydratase, mitochondrial OS=Mus musculus OX=10090 GN=Aco2 PE=1 SV=1 - [ACON_MOUSE]	309.409	51.79	1	35	35	116	1.00828	116	6.70936	780	85.41	7.92822
P62908	40S ribosomal protein S3 OS=Mus musculus OX=10090 GN=Rps3 PE=1 SV=1 - [RS3_MOUSE]	309.032	80.25	1	19	19	112	0.98549	112	7.04298	243	26.6574	9.65674
P63158	High mobility group protein B1 OS=Mus musculus OX=10090 GN=Hmgb1 PE=1 SV=2 - [HMGB1_MOUSE]	305.045	45.12	1	13	16	99	0.96429	85	8.75076	215	24.8782	5.74463
P60335	Poly(rC)-binding protein 1 OS=Mus musculus OX=10090 GN=Pcbp1 PE=1 SV=1 - [PCBP1_MOUSE]	300.847	86.24	2	14	19	94	0.974872	59	8.53011	356	37.4739	7.09326
Q9D8E6	60S ribosomal protein L4 OS=Mus musculus OX=10090 GN=Rpl4 PE=1 SV=3 - [RL4_MOUSE]	300.408	47.26	1	25	25	106	0.993234	106	8.63135	419	47.124	11.0044
P00920	Carbonic anhydrase 2 OS=Mus musculus OX=10090 GN=Ca2 PE=1 SV=4 - [CAH2_MOUSE]	298.737	73.85	1	14	14	85	0.854601	85	18.7163	260	29.0145	7.00537
Q61881	DNA replication licensing factor MCM7 OS=Mus musculus OX=10090 GN=Mcm7 PE=1 SV=1 - [MCM7_MOUSE]	298.699	56.75	1	34	34	120	0.977874	120	6.51618	719	81.1595	6.3667
Q93092	Transaldolase OS=Mus musculus OX=10090 GN=Taldo1 PE=1 SV=2 - [TALDO_MOUSE]	298.138	54.3	1	24	24	109	0.989761	107	7.34687	337	37.3634	7.03467
Q99PV0	Pre-mRNA-processing-splicing factor 8 OS=Mus musculus OX=10090 GN=Prpf8 PE=1 SV=2 - [PRP8_MOUSE]	296.11	28.91	3	58	59	143	1.01021	140	6.54863	2335	273.443	8.83643
P02088	Hemoglobin subunit beta-1 OS=Mus musculus OX=10090 GN=Hbb-b1 PE=1 SV=2 - [HBB1_MOUSE]	294.876	65.31	3	10	10	97	0.647073	97	44.5091	147	15.8301	7.6499
P68254	14-3-3 protein theta OS=Mus musculus OX=10090 GN=Ywhaq PE=1 SV=1 - [1433T_MOUSE]	292.661	62.45	1	13	19	101	1.00153	49	9.66133	245	27.7608	4.77979
P13634	Carbonic anhydrase 1 OS=Mus musculus OX=10090 GN=Ca1 PE=1 SV=4 - [CAH1_MOUSE]	291.077	72.41	1	12	12	73	0.827782	73	26.5457	261	28.3132	6.96143
P29341	Polyadenylate-binding protein 1 OS=Mus musculus OX=10090 GN=Pabpc1 PE=1 SV=2 - [PABP1_MOUSE]	290.948	49.21	1	32	33	113	1.00783	112	6.65338	636	70.6259	9.49561
P14824	Annexin A6 OS=Mus musculus OX=10090 GN=Anxa6 PE=1 SV=3 - [ANXA6_MOUSE]	290.748	66.12	1	42	43	120	0.950313	115	7.37533	673	75.8374	5.50342
P80316	T-complex protein 1 subunit epsilon OS=Mus musculus OX=10090 GN=Cct5 PE=1 SV=1 - [TCPE_MOUSE]	288.344	61.37	1	26	27	111	0.969623	100	8.12128	541	59.5859	6.02393
P62702	40S ribosomal protein S4, X isoform OS=Mus musculus OX=10090 GN=Rps4x PE=1 SV=2 - [RS4X_MOUSE]	286.516	66.54	1	22	22	107	0.990319	107	7.04796	263	29.5791	10.1548
P06745	Glucose-6-phosphate isomerase OS=Mus musculus OX=10090 GN=Gpi PE=1 SV=4 - [G6PI_MOUSE]	283.058	58.06	1	27	27	104	1.0075	104	8.16341	558	62.7272	8.1333
P12970	60S ribosomal protein L7a OS=Mus musculus OX=10090 GN=Rpl7a PE=1 SV=2 - [RL7A_MOUSE]	281.344	60.15	2	19	20	86	0.984492	80	5.96747	266	29.958	10.5649
Q61598	Rab GDP dissociation inhibitor beta OS=Mus musculus OX=10090 GN=Gdi2 PE=1 SV=1 - [GDIB_MOUSE]	281.222	81.8	2	25	32	98	0.979915	78	8.61478	445	50.5047	6.25244
Q7TMK9	Heterogeneous nuclear ribonucleoprotein Q OS=Mus musculus OX=10090 GN=Syncrip PE=1 SV=2 - [HNRPQ_MOUSE]	281.147	45.91	1	28	28	99	1.02158	99	6.63093	623	69.5896	8.5874
P16546	Spectrin alpha chain, non-erythrocytic 1 OS=Mus musculus OX=10090 GN=Sptan1 PE=1 SV=4 - [SPTN1_MOUSE]	281.077	27.39	2	54	55	117	1.04193	114	6.37287	2472	284.422	5.32568
Q62318	Transcription intermediary factor 1-beta OS=Mus musculus OX=10090 GN=Trim28 PE=1 SV=3 - [TIF1B_MOUSE]	276.622	47.72	1	30	30	108	0.98746	103	5.97817	834	88.7905	5.77002
P80317	T-complex protein 1 subunit zeta OS=Mus musculus OX=10090 GN=Cct6a PE=1 SV=3 - [TCPZ_MOUSE]	276.31	63.84	1	31	31	107	0.980772	104	8.19199	531	57.9677	7.07861
P17751	Triosephosphate isomerase OS=Mus musculus OX=10090 GN=Tpi1 PE=1 SV=5 - [TPIS_MOUSE]	272.588	86.75	1	16	16	81	1.00333	81	8.61344	249	26.6958	7.29834
P17225	Polypyrimidine tract-binding protein 1 OS=Mus musculus OX=10090 GN=Ptbp1 PE=1 SV=2 - [PTBP1_MOUSE]	270.378	58.82	2	15	19	81	0.983979	52	10.9876	527	56.443	8.33838
P18242	Cathepsin D OS=Mus musculus OX=10090 GN=Ctsd PE=1 SV=1 - [CATD_MOUSE]	269.699	44.63	1	16	16	86	0.884845	86	15.1682	410	44.925	7.15186
P62984	Ubiquitin-60S ribosomal protein L40 OS=Mus musculus OX=10090 GN=Uba52 PE=1 SV=2 - [RL40_MOUSE]	268.394	60.16	3	1	11	112	0.960011	2	6.22979	128	14.719	9.83252
Q60932	Voltage-dependent anion-selective channel protein 1 OS=Mus musculus OX=10090 GN=Vdac1 PE=1 SV=3 - [VDAC1_MOUSE]	266.735	70.61	1	15	17	81	1.02313	69	7.20491	296	32.3314	8.42627
P25444	40S ribosomal protein S2 OS=Mus musculus OX=10090 GN=Rps2 PE=1 SV=3 - [RS2_MOUSE]	265.582	66.55	1	21	21	100	0.952718	100	6.0524	293	31.2117	10.2427
P70168	Importin subunit beta-1 OS=Mus musculus OX=10090 GN=Kpnb1 PE=1 SV=2 - [IMB1_MOUSE]	265.107	47.95	1	30	30	95	0.997118	95	5.6054	876	97.1221	4.77979
P30681	High mobility group protein B2 OS=Mus musculus OX=10090 GN=Hmgb2 PE=1 SV=3 - [HMGB2_MOUSE]	264.417	53.81	1	12	15	92	0.939278	78	10.1786	210	24.1469	7.31299
P24547	Inosine-5'-monophosphate dehydrogenase 2 OS=Mus musculus OX=10090 GN=Impdh2 PE=1 SV=2 - [IMDH2_MOUSE]	263	57.59	1	24	26	79	1.00871	75	5.44866	514	55.7798	7.28369
P14148	60S ribosomal protein L7 OS=Mus musculus OX=10090 GN=Rpl7 PE=1 SV=2 - [RL7_MOUSE]	262.998	62.59	1	27	29	95	0.970842	87	8.2657	270	31.3998	10.8872
E9PVX6	Proliferation marker protein Ki-67 OS=Mus musculus OX=10090 GN=Mki67 PE=1 SV=1 - [KI67_MOUSE]	259.213	23.17	1	58	58	143	0.970397	142	6.25928	3177	350.65	9.71533
Q8BK67	Protein RCC2 OS=Mus musculus OX=10090 GN=Rcc2 PE=1 SV=1 - [RCC2_MOUSE]	258.214	58.46	1	24	24	83	1.01361	83	7.58081	520	55.9481	8.71924
Q99NB9	Splicing factor 3B subunit 1 OS=Mus musculus OX=10090 GN=Sf3b1 PE=1 SV=1 - [SF3B1_MOUSE]	257.382	34.05	1	39	39	103	0.997441	103	7.45626	1304	145.724	7.09326
P63242	Eukaryotic translation initiation factor 5A-1 OS=Mus musculus OX=10090 GN=Eif5a PE=1 SV=2 - [IF5A1_MOUSE]	256.448	72.08	2	14	14	75	1.00653	75	9.00343	154	16.8214	5.23682
Q99JY9	Actin-related protein 3 OS=Mus musculus OX=10090 GN=Actr3 PE=1 SV=3 - [ARP3_MOUSE]	256.025	66.27	1	17	20	84	1.01588	75	5.79085	418	47.327	5.88428
P62962	Profilin-1 OS=Mus musculus OX=10090 GN=Pfn1 PE=1 SV=2 - [PROF1_MOUSE]	255.525	73.57	1	11	11	96	1.02216	96	11.0386	140	14.9475	8.27979
P49717	DNA replication licensing factor MCM4 OS=Mus musculus OX=10090 GN=Mcm4 PE=1 SV=1 - [MCM4_MOUSE]	254.027	42.23	2	31	31	96	0.984544	96	7.87085	862	96.6756	7.1958
Q8VIJ6	Splicing factor, proline- and glutamine-rich OS=Mus musculus OX=10090 GN=Sfpq PE=1 SV=1 - [SFPQ_MOUSE]	253.955	37.63	1	26	28	98	0.994836	89	7.23309	699	75.3943	9.43701
Q6P4T2	U5 small nuclear ribonucleoprotein 200 kDa helicase OS=Mus musculus OX=10090 GN=Snrnp200 PE=1 SV=1 - [U520_MOUSE]	253.522	25.47	1	44	44	114	1.02086	114	5.73773	2136	244.392	6.06201
Q9Z1N5	Spliceosome RNA helicase Ddx39b OS=Mus musculus OX=10090 GN=Ddx39b PE=1 SV=1 - [DX39B_MOUSE]	252.91	70.79	1	14	26	97	0.995741	53	5.57365	428	49.004	5.66846
Q01320	DNA topoisomerase 2-alpha OS=Mus musculus OX=10090 GN=Top2a PE=1 SV=2 - [TOP2A_MOUSE]	252.375	33.05	1	36	48	118	0.993969	79	4.93758	1528	172.682	8.60205
P97310	DNA replication licensing factor MCM2 OS=Mus musculus OX=10090 GN=Mcm2 PE=1 SV=3 - [MCM2_MOUSE]	251.264	43.81	1	31	31	105	0.986265	102	8.85376	904	102.013	5.71924
Q8BMS1	Trifunctional enzyme subunit alpha, mitochondrial OS=Mus musculus OX=10090 GN=Hadha PE=1 SV=1 - [ECHA_MOUSE]	251.228	55.96	2	30	30	85	1.00599	84	6.16892	763	82.6175	9.14404
P43430	Mast cell protease 8 OS=Mus musculus OX=10090 GN=Mcpt8 PE=2 SV=1 - [MCPT8_MOUSE]	250.47	51.42	1	12	12	73	1.14616	73	15.5266	247	27.104	9.02686
Q62351	Transferrin receptor protein 1 OS=Mus musculus OX=10090 GN=Tfrc PE=1 SV=1 - [TFR1_MOUSE]	250.319	43.12	1	31	31	105	0.962391	105	9.11148	763	85.6773	6.56592
P35700	Peroxiredoxin-1 OS=Mus musculus OX=10090 GN=Prdx1 PE=1 SV=1 - [PRDX1_MOUSE]	250.053	76.88	1	13	15	84	0.941198	72	11.802	199	22.1624	8.11865
Q8BHN3	Neutral alpha-glucosidase AB OS=Mus musculus OX=10090 GN=Ganab PE=1 SV=1 - [GANAB_MOUSE]	248.944	46.5	1	32	32	89	1.02557	89	6.64568	944	106.844	6.06201
P57780	Alpha-actinin-4 OS=Mus musculus OX=10090 GN=Actn4 PE=1 SV=1 - [ACTN4_MOUSE]	248.893	53.07	2	25	39	105	1.03189	69	5.75013	912	104.911	5.41455
P01872	Immunoglobulin heavy constant mu OS=Mus musculus OX=10090 GN=Ighm PE=1 SV=2 - [IGHM_MOUSE]	247.678	48.24	1	21	21	88	1.07014	88	8.42121	454	49.9403	7.00537
Q8BKC5	Importin-5 OS=Mus musculus OX=10090 GN=Ipo5 PE=1 SV=3 - [IPO5_MOUSE]	245.277	40.29	1	33	33	95	0.994642	95	7.77479	1097	123.511	4.93213
Q61207	Prosaposin OS=Mus musculus OX=10090 GN=Psap PE=1 SV=2 - [SAP_MOUSE]	243.154	26.93	1	14	14	85	0.846677	85	17.6614	557	61.3814	5.18604
P35441	Thrombospondin-1 OS=Mus musculus OX=10090 GN=Thbs1 PE=1 SV=1 - [TSP1_MOUSE]	240.865	40.94	3	38	38	105	1.04679	105	7.93047	1170	129.564	4.95752
Q9CQV8	14-3-3 protein beta/alpha OS=Mus musculus OX=10090 GN=Ywhab PE=1 SV=3 - [1433B_MOUSE]	239.49	71.14	1	8	15	84	0.999313	27	5.54136	246	28.0689	4.83057
O55143	Sarcoplasmic/endoplasmic reticulum calcium ATPase 2 OS=Mus musculus OX=10090 GN=Atp2a2 PE=1 SV=2 - [AT2A2_MOUSE]	238.47	37.36	1	19	36	102	1.02427	48	5.52077	1044	114.784	5.33838
P49718	DNA replication licensing factor MCM5 OS=Mus musculus OX=10090 GN=Mcm5 PE=1 SV=2 - [MCM5_MOUSE]	238.458	48.37	1	33	33	98	0.991727	98	6.7891	734	82.3541	8.29443
Q9WVA4	Transgelin-2 OS=Mus musculus OX=10090 GN=Tagln2 PE=1 SV=4 - [TAGL2_MOUSE]	238.457	77.89	2	16	16	95	1.0326	95	8.19825	199	22.3812	8.23584
Q60864	Stress-induced-phosphoprotein 1 OS=Mus musculus OX=10090 GN=Stip1 PE=1 SV=1 - [STIP1_MOUSE]	235.163	56.35	1	33	33	96	0.993614	96	8.5374	543	62.5424	6.80029
P47962	60S ribosomal protein L5 OS=Mus musculus OX=10090 GN=Rpl5 PE=1 SV=3 - [RL5_MOUSE]	234.673	53.87	1	19	19	92	1.00576	91	6.72164	297	34.3787	9.77393
Q9Z2X1	Heterogeneous nuclear ribonucleoprotein F OS=Mus musculus OX=10090 GN=Hnrnpf PE=1 SV=3 - [HNRPF_MOUSE]	233.993	47.95	1	11	13	78	0.945671	69	10.8027	415	45.7009	5.49072
Q9QXS1	Plectin OS=Mus musculus OX=10090 GN=Plec PE=1 SV=3 - [PLEC_MOUSE]	233.614	19.72	2	76	77	137	1.03651	132	6.31133	4691	533.861	5.96045
Q99K48	Non-POU domain-containing octamer-binding protein OS=Mus musculus OX=10090 GN=Nono PE=1 SV=3 - [NONO_MOUSE]	231.136	53.07	1	22	26	103	0.98348	86	10.5581	473	54.5064	8.95361
P27659	60S ribosomal protein L3 OS=Mus musculus OX=10090 GN=Rpl3 PE=1 SV=3 - [RL3_MOUSE]	229.7	54.09	1	24	24	95	0.99588	95	7.46509	403	46.0808	10.2134
Q76MZ3	Serine/threonine-protein phosphatase 2A 65 kDa regulatory subunit A alpha isoform OS=Mus musculus OX=10090 GN=Ppp2r1a PE=1 SV=3 - [2AAA_MOUSE]	229.695	54.84	1	19	30	94	1.01254	60	6.92235	589	65.2809	5.10986
Q9JJZ2	Tubulin alpha-8 chain OS=Mus musculus OX=10090 GN=Tuba8 PE=1 SV=1 - [TBA8_MOUSE]	228.932	32.29	1	1	12	88	0.986675	1		449	50.0195	5.09717
P19096	Fatty acid synthase OS=Mus musculus OX=10090 GN=Fasn PE=1 SV=2 - [FAS_MOUSE]	227.405	24.36	1	45	45	95	1.0174	95	5.84738	2504	272.257	6.58057
Q80X90	Filamin-B OS=Mus musculus OX=10090 GN=Flnb PE=1 SV=3 - [FLNB_MOUSE]	226.883	25.71	1	40	50	105	1.05721	77	5.74016	2602	277.651	5.70654
Q921M3	Splicing factor 3B subunit 3 OS=Mus musculus OX=10090 GN=Sf3b3 PE=1 SV=1 - [SF3B3_MOUSE]	226.723	34.51	1	37	37	92	1.00204	92	6.41489	1217	135.465	5.26221
Q8VDM4	26S proteasome non-ATPase regulatory subunit 2 OS=Mus musculus OX=10090 GN=Psmd2 PE=1 SV=1 - [PSMD2_MOUSE]	225.841	41.08	1	30	30	77	1.00343	77	7.04833	908	100.139	5.17334
P07742	Ribonucleoside-diphosphate reductase large subunit OS=Mus musculus OX=10090 GN=Rrm1 PE=1 SV=2 - [RIR1_MOUSE]	225.692	43.56	1	28	28	83	0.939935	83	8.06544	792	90.1525	6.69775
Q61599	Rho GDP-dissociation inhibitor 2 OS=Mus musculus OX=10090 GN=Arhgdib PE=1 SV=3 - [GDIR2_MOUSE]	224.968	82.5	1	16	16	71	1.00536	71	7.47948	200	22.8365	5.10986
P17156	Heat shock-related 70 kDa protein 2 OS=Mus musculus OX=10090 GN=Hspa2 PE=1 SV=2 - [HSP72_MOUSE]	223.708	18.64	2	1	13	68	1.02165	2	9.68063	633	69.5987	5.66846
Q9DBJ1	Phosphoglycerate mutase 1 OS=Mus musculus OX=10090 GN=Pgam1 PE=1 SV=3 - [PGAM1_MOUSE]	223.477	79.92	2	16	16	71	1.02882	71	8.80998	254	28.8139	7.18115
Q64727	Vinculin OS=Mus musculus OX=10090 GN=Vcl PE=1 SV=4 - [VINC_MOUSE]	223.308	44.18	1	41	41	101	0.987511	101	7.08474	1066	116.644	5.99854
P14206	40S ribosomal protein SA OS=Mus musculus OX=10090 GN=Rpsa PE=1 SV=4 - [RSSA_MOUSE]	223.254	61.02	2	13	14	61	0.997508	57	7.614	295	32.8174	4.86865
P30416	Peptidyl-prolyl cis-trans isomerase FKBP4 OS=Mus musculus OX=10090 GN=Fkbp4 PE=1 SV=5 - [FKBP4_MOUSE]	223.062	71.62	1	25	25	89	0.9948	89	5.18172	458	51.5399	5.71924
P63325	40S ribosomal protein S10 OS=Mus musculus OX=10090 GN=Rps10 PE=1 SV=1 - [RS10_MOUSE]	222.736	81.82	1	15	16	93	0.954187	88	12.9504	165	18.9038	10.1548
P01942	Hemoglobin subunit alpha OS=Mus musculus OX=10090 GN=Hba PE=1 SV=2 - [HBA_MOUSE]	220.987	62.68	1	6	7	64	0.522923	50	43.1048	142	15.0758	8.22119
Q3V3R1	Monofunctional C1-tetrahydrofolate synthase, mitochondrial OS=Mus musculus OX=10090 GN=Mthfd1l PE=1 SV=2 - [C1TM_MOUSE]	220.631	42.78	1	33	34	90	1.02421	87	7.11934	977	105.662	7.02002
Q9CW03	Structural maintenance of chromosomes protein 3 OS=Mus musculus OX=10090 GN=Smc3 PE=1 SV=2 - [SMC3_MOUSE]	220.274	38.7	3	45	46	110	0.991864	106	6.67087	1217	141.468	7.18115
Q8CAQ8	MICOS complex subunit Mic60 OS=Mus musculus OX=10090 GN=Immt PE=1 SV=1 - [MIC60_MOUSE]	218.868	49.54	1	35	35	90	0.995326	90	7.11376	757	83.8482	6.60986
Q922B2	Aspartate--tRNA ligase, cytoplasmic OS=Mus musculus OX=10090 GN=Dars1 PE=1 SV=2 - [SYDC_MOUSE]	216.558	63.87	1	29	29	80	1.00448	80	5.96867	501	57.1112	6.49365
P61982	14-3-3 protein gamma OS=Mus musculus OX=10090 GN=Ywhag PE=1 SV=2 - [1433G_MOUSE]	216.274	79.35	2	9	16	79	0.983959	36	9.67798	247	28.2849	4.89404
Q6NZJ6	Eukaryotic translation initiation factor 4 gamma 1 OS=Mus musculus OX=10090 GN=Eif4g1 PE=1 SV=1 - [IF4G1_MOUSE]	216.029	25.62	1	36	36	95	0.981514	94	8.29435	1600	175.967	5.40186
P17918	Proliferating cell nuclear antigen OS=Mus musculus OX=10090 GN=Pcna PE=1 SV=2 - [PCNA_MOUSE]	215.174	66.67	2	17	17	80	0.967757	80	8.12157	261	28.7664	4.76709
P14869	60S acidic ribosomal protein P0 OS=Mus musculus OX=10090 GN=Rplp0 PE=1 SV=3 - [RLA0_MOUSE]	215.115	63.72	1	18	18	71	0.987707	71	8.41427	317	34.1948	6.25244
O08709	Peroxiredoxin-6 OS=Mus musculus OX=10090 GN=Prdx6 PE=1 SV=3 - [PRDX6_MOUSE]	213.856	68.75	1	13	13	65	0.951053	65	8.20122	224	24.855	6.01123
O88342	WD repeat-containing protein 1 OS=Mus musculus OX=10090 GN=Wdr1 PE=1 SV=3 - [WDR1_MOUSE]	213.801	58.09	1	25	25	71	0.99619	71	5.04018	606	66.365	6.59521
Q9ERU9	E3 SUMO-protein ligase RanBP2 OS=Mus musculus OX=10090 GN=Ranbp2 PE=1 SV=2 - [RBP2_MOUSE]	212.745	21.42	1	54	55	109	1.00979	103	6.60984	3053	340.907	6.17627
Q9DBG6	Dolichyl-diphosphooligosaccharide--protein glycosyltransferase subunit 2 OS=Mus musculus OX=10090 GN=Rpn2 PE=1 SV=1 - [RPN2_MOUSE]	212.629	42.79	1	18	18	55	1.05154	55	7.34775	631	69.02	5.80811
P68510	14-3-3 protein eta OS=Mus musculus OX=10090 GN=Ywhah PE=1 SV=2 - [1433F_MOUSE]	212.097	59.35	2	9	15	72	0.97047	34	8.83081	246	28.194	4.89404
Q91Z98	Chitinase-like protein 4 OS=Mus musculus OX=10090 GN=Chil4 PE=1 SV=2 - [CHIL4_MOUSE]	210.425	34.08	1	2	10	69	0.937496	11	13.7626	402	44.9465	6.18896
P17742	Peptidyl-prolyl cis-trans isomerase A OS=Mus musculus OX=10090 GN=Ppia PE=1 SV=2 - [PPIA_MOUSE]	209.82	67.68	1	13	14	75	0.570647	71	63.5913	164	17.9599	7.89893
Q99PL5	Ribosome-binding protein 1 OS=Mus musculus OX=10090 GN=Rrbp1 PE=1 SV=2 - [RRBP1_MOUSE]	209.471	22.18	3	30	31	90	1.0352	88	5.72286	1605	172.776	9.33447
Q9CY58	Plasminogen activator inhibitor 1 RNA-binding protein OS=Mus musculus OX=10090 GN=Serbp1 PE=1 SV=2 - [PAIRB_MOUSE]	209.149	45.7	1	21	21	75	0.970404	75	8.72905	407	44.6873	8.54346
Q9CZX8	40S ribosomal protein S19 OS=Mus musculus OX=10090 GN=Rps19 PE=1 SV=3 - [RS19_MOUSE]	209.14	62.76	1	14	14	75	0.971543	75	7.41323	145	16.0756	10.4038
F6ZDS4	Nucleoprotein TPR OS=Mus musculus OX=10090 GN=Tpr PE=1 SV=1 - [TPR_MOUSE]	209.139	21.8	1	48	48	108	0.992914	108	7.75292	2431	273.824	5.03369
Q922R8	Protein disulfide-isomerase A6 OS=Mus musculus OX=10090 GN=Pdia6 PE=1 SV=3 - [PDIA6_MOUSE]	208.965	52.05	1	21	21	73	1.12993	73	14.3125	440	48.0703	5.13525
Q9DCD0	6-phosphogluconate dehydrogenase, decarboxylating OS=Mus musculus OX=10090 GN=Pgd PE=1 SV=3 - [6PGD_MOUSE]	208.537	54.87	3	23	23	87	1.02187	87	5.74054	483	53.2131	7.2251
Q60930	Voltage-dependent anion-selective channel protein 2 OS=Mus musculus OX=10090 GN=Vdac2 PE=1 SV=2 - [VDAC2_MOUSE]	207.694	67.46	1	15	16	71	1.00404	65	6.55699	295	31.7126	7.48877
Q3U1J4	DNA damage-binding protein 1 OS=Mus musculus OX=10090 GN=Ddb1 PE=1 SV=2 - [DDB1_MOUSE]	207.566	32.72	1	33	33	92	0.981882	92	9.40276	1140	126.772	5.26221
P05202	Aspartate aminotransferase, mitochondrial OS=Mus musculus OX=10090 GN=Got2 PE=1 SV=1 - [AATM_MOUSE]	207.462	57.21	1	21	21	77	1.02556	77	7.74676	430	47.3812	8.99756
Q9DCL9	Multifunctional protein ADE2 OS=Mus musculus OX=10090 GN=Paics PE=1 SV=4 - [PUR6_MOUSE]	207.211	53.41	1	23	24	78	0.974088	70	6.04323	425	46.9761	7.2251
Q8K2B3	Succinate dehydrogenase [ubiquinone] flavoprotein subunit, mitochondrial OS=Mus musculus OX=10090 GN=Sdha PE=1 SV=1 - [SDHA_MOUSE]	207.125	44.58	1	25	25	92	1.00843	92	5.3866	664	72.5392	7.37158
Q8K1B8	Fermitin family homolog 3 OS=Mus musculus OX=10090 GN=Fermt3 PE=1 SV=1 - [URP2_MOUSE]	206.817	49.47	1	25	25	88	1.00123	88	6.5489	665	75.5868	7.04932
P26040	Ezrin OS=Mus musculus OX=10090 GN=Ezr PE=1 SV=3 - [EZRI_MOUSE]	206.813	48.63	1	19	30	92	0.950733	46	7.94382	586	69.3636	6.1001
Q9ERK4	Exportin-2 OS=Mus musculus OX=10090 GN=Cse1l PE=1 SV=1 - [XPO2_MOUSE]	206.208	38.93	1	32	32	83	0.997544	83	5.55846	971	110.384	5.77002
P23492	Purine nucleoside phosphorylase OS=Mus musculus OX=10090 GN=Pnp PE=1 SV=2 - [PNPH_MOUSE]	205.112	70.93	2	17	17	71	0.987272	71	6.16911	289	32.2561	6.16357
P54071	Isocitrate dehydrogenase [NADP], mitochondrial OS=Mus musculus OX=10090 GN=Idh2 PE=1 SV=3 - [IDHP_MOUSE]	205.041	53.54	2	21	23	72	1.03032	64	6.70987	452	50.8739	8.68994
P14152	Malate dehydrogenase, cytoplasmic OS=Mus musculus OX=10090 GN=Mdh1 PE=1 SV=3 - [MDHC_MOUSE]	205.006	57.19	1	20	21	73	0.972138	69	7.42923	334	36.4881	6.58057
Q61990	Poly(rC)-binding protein 2 OS=Mus musculus OX=10090 GN=Pcbp2 PE=1 SV=1 - [PCBP2_MOUSE]	203.626	55.25	3	8	13	67	0.981205	32	7.6364	362	38.1974	6.78564
P26043	Radixin OS=Mus musculus OX=10090 GN=Rdx PE=1 SV=3 - [RADI_MOUSE]	202.624	47.86	1	14	27	91	0.971252	29	8.6908	583	68.5003	6.20166
P50247	Adenosylhomocysteinase OS=Mus musculus OX=10090 GN=Ahcy PE=1 SV=3 - [SAHH_MOUSE]	202.102	53.94	1	20	21	76	1.00389	73	7.70696	432	47.6573	6.53662
P47911	60S ribosomal protein L6 OS=Mus musculus OX=10090 GN=Rpl6 PE=1 SV=3 - [RL6_MOUSE]	201.225	45.61	1	19	19	77	0.978749	77	7.12825	296	33.4889	10.6968
P48678	Prelamin-A/C OS=Mus musculus OX=10090 GN=Lmna PE=1 SV=2 - [LMNA_MOUSE]	201.018	50.38	1	28	31	79	0.977184	68	9.05717	665	74.1927	6.97607
Q9QY81	Nuclear pore membrane glycoprotein 210 OS=Mus musculus OX=10090 GN=Nup210 PE=1 SV=2 - [PO210_MOUSE]	199.945	21.95	1	32	32	81	1.01484	81	6.58251	1886	203.973	6.65381
Q6ZWN5	40S ribosomal protein S9 OS=Mus musculus OX=10090 GN=Rps9 PE=1 SV=3 - [RS9_MOUSE]	198.143	54.12	1	17	17	82	0.980573	82	6.11735	194	22.5776	10.6528
Q91VI7	Ribonuclease inhibitor OS=Mus musculus OX=10090 GN=Rnh1 PE=1 SV=1 - [RINI_MOUSE]	197.987	64.69	1	21	21	72	1.01473	72	7.50285	456	49.7841	4.77979
P45376	Aldo-keto reductase family 1 member B1 OS=Mus musculus OX=10090 GN=Akr1b1 PE=1 SV=3 - [ALDR_MOUSE]	197.54	65.51	3	18	19	75	1.01175	69	7.09825	316	35.7095	7.18115
Q8VDN2	Sodium/potassium-transporting ATPase subunit alpha-1 OS=Mus musculus OX=10090 GN=Atp1a1 PE=1 SV=1 - [AT1A1_MOUSE]	197.442	42.33	4	28	34	97	0.995856	76	5.67886	1023	112.91	5.45264
O08810	116 kDa U5 small nuclear ribonucleoprotein component OS=Mus musculus OX=10090 GN=Eftud2 PE=1 SV=1 - [U5S1_MOUSE]	197.216	37.18	1	26	27	75	1.00729	69	6.42413	971	109.291	4.99561
Q3U7R1	Extended synaptotagmin-1 OS=Mus musculus OX=10090 GN=Esyt1 PE=1 SV=2 - [ESYT1_MOUSE]	196.231	36.54	3	30	32	81	1.03071	77	4.64935	1092	121.478	5.94775
P57776	Elongation factor 1-delta OS=Mus musculus OX=10090 GN=Eef1d PE=1 SV=3 - [EF1D_MOUSE]	194.445	72.6	1	17	17	73	0.98069	71	9.26101	281	31.2739	5.021
P48962	ADP/ATP translocase 1 OS=Mus musculus OX=10090 GN=Slc25a4 PE=1 SV=4 - [ADT1_MOUSE]	193.915	55.7	2	5	16	66	0.983335	13	5.50683	298	32.8831	9.71533
Q9JKR6	Hypoxia up-regulated protein 1 OS=Mus musculus OX=10090 GN=Hyou1 PE=1 SV=1 - [HYOU1_MOUSE]	193.718	34.33	1	27	27	68	1.05699	68	6.90463	999	111.112	5.18604
P53026	60S ribosomal protein L10a OS=Mus musculus OX=10090 GN=Rpl10a PE=1 SV=3 - [RL10A_MOUSE]	192.699	45.62	1	13	13	64	0.97226	64	8.90793	217	24.9006	9.979
Q60668	Heterogeneous nuclear ribonucleoprotein D0 OS=Mus musculus OX=10090 GN=Hnrnpd PE=1 SV=2 - [HNRPD_MOUSE]	192.535	41.13	1	16	18	86	0.974412	59	11.4583	355	38.3303	7.81104
Q01768	Nucleoside diphosphate kinase B OS=Mus musculus OX=10090 GN=Nme2 PE=1 SV=1 - [NDKB_MOUSE]	191.45	79.61	1	6	11	59	1.02799	28	8.37901	152	17.3519	7.50342
P10605	Cathepsin B OS=Mus musculus OX=10090 GN=Ctsb PE=1 SV=2 - [CATB_MOUSE]	191.247	47.49	1	11	11	64	0.824085	61	16.8758	339	37.2557	5.90967
P0DP26	Calmodulin-1 OS=Mus musculus OX=10090 GN=Calm1 PE=1 SV=1 - [CALM1_MOUSE]	191.064	51.68	2	9	10	67	0.980503	60	10.1908	149	16.8268	4.22119
Q99LX0	Parkinson disease protein 7 homolog OS=Mus musculus OX=10090 GN=Park7 PE=1 SV=1 - [PARK7_MOUSE]	190.669	70.37	1	13	13	70	0.999367	70	9.45559	189	20.0084	6.771
P56399	Ubiquitin carboxyl-terminal hydrolase 5 OS=Mus musculus OX=10090 GN=Usp5 PE=1 SV=1 - [UBP5_MOUSE]	190.094	39.28	1	26	26	72	0.982945	72	7.02971	858	95.7724	5.0083
P62301	40S ribosomal protein S13 OS=Mus musculus OX=10090 GN=Rps13 PE=1 SV=2 - [RS13_MOUSE]	189.836	66.23	1	14	14	76	0.972431	76	10.5949	151	17.2117	10.5356
P21619	Lamin-B2 OS=Mus musculus OX=10090 GN=Lmnb2 PE=1 SV=2 - [LMNB2_MOUSE]	189.021	45.81	1	19	27	85	1.03166	52	5.35241	596	67.2773	5.50342
P26443	Glutamate dehydrogenase 1, mitochondrial OS=Mus musculus OX=10090 GN=Glud1 PE=1 SV=1 - [DHE3_MOUSE]	188.459	40.86	2	21	21	71	1.05807	71	6.35927	558	61.2982	8.00146
P60122	RuvB-like 1 OS=Mus musculus OX=10090 GN=Ruvbl1 PE=1 SV=1 - [RUVB1_MOUSE]	186.959	57.89	1	19	19	60	0.999267	60	6.72794	456	50.1823	6.41748
P67778	Prohibitin OS=Mus musculus OX=10090 GN=Phb PE=1 SV=1 - [PHB_MOUSE]	185.371	74.63	1	16	16	59	0.996054	59	9.80689	272	29.8019	5.75732
Q99020	Heterogeneous nuclear ribonucleoprotein A/B OS=Mus musculus OX=10090 GN=Hnrnpab PE=1 SV=1 - [ROAA_MOUSE]	185.136	50.18	1	16	17	68	0.961681	57	8.55599	285	30.8123	7.91357
P35979	60S ribosomal protein L12 OS=Mus musculus OX=10090 GN=Rpl12 PE=1 SV=2 - [RL12_MOUSE]	184.969	70.91	3	11	11	59	0.978845	57	5.53312	165	17.7935	9.42236
Q61029	Lamina-associated polypeptide 2, isoforms beta/delta/epsilon/gamma OS=Mus musculus OX=10090 GN=Tmpo PE=1 SV=4 - [LAP2B_MOUSE]	184.279	44.91	1	8	14	63	0.979808	30	5.66022	452	50.3421	9.45166
P08228	Superoxide dismutase [Cu-Zn] OS=Mus musculus OX=10090 GN=Sod1 PE=1 SV=2 - [SODC_MOUSE]	184.201	62.99	1	12	12	66	0.875954	66	12.4466	154	15.9328	6.50732
Q9CX86	Heterogeneous nuclear ribonucleoprotein A0 OS=Mus musculus OX=10090 GN=Hnrnpa0 PE=1 SV=1 - [ROA0_MOUSE]	184.025	44.26	1	10	12	68	0.947035	40	14.3508	305	30.5117	9.30518
Q501J6	Probable ATP-dependent RNA helicase DDX17 OS=Mus musculus OX=10090 GN=Ddx17 PE=1 SV=1 - [DDX17_MOUSE]	183.981	43.69	1	18	26	89	1.04096	51	6.53304	650	72.354	8.5874
Q99MN1	Lysine--tRNA ligase OS=Mus musculus OX=10090 GN=Kars1 PE=1 SV=1 - [SYK_MOUSE]	182.885	44.03	1	23	23	71	0.998812	71	6.6917	595	67.7965	5.93506
Q6ZQ38	Cullin-associated NEDD8-dissociated protein 1 OS=Mus musculus OX=10090 GN=Cand1 PE=1 SV=2 - [CAND1_MOUSE]	182.625	33.25	1	37	37	84	0.965944	84	8.0771	1230	136.245	5.78271
P62821	Ras-related protein Rab-1A OS=Mus musculus OX=10090 GN=Rab1A PE=1 SV=3 - [RAB1A_MOUSE]	182.62	80.98	11	8	16	67	0.998158	31	6.78875	205	22.6634	6.21436
Q60597	2-oxoglutarate dehydrogenase, mitochondrial OS=Mus musculus OX=10090 GN=Ogdh PE=1 SV=3 - [ODO1_MOUSE]	182.211	39.98	1	29	29	74	1.0011	74	5.07614	1023	116.375	6.82959
P97371	Proteasome activator complex subunit 1 OS=Mus musculus OX=10090 GN=Psme1 PE=1 SV=2 - [PSME1_MOUSE]	181.082	78.31	1	20	20	72	0.979251	72	8.97002	249	28.655	5.97314
P43276	Histone H1.5 OS=Mus musculus OX=10090 GN=H1-5 PE=1 SV=2 - [H15_MOUSE]	180.164	28.25	1	5	10	58	1.16701	39	14.215	223	22.5624	10.9165
P28293	Cathepsin G OS=Mus musculus OX=10090 GN=Ctsg PE=1 SV=2 - [CATG_MOUSE]	177.898	39.46	1	10	10	61	1.24983	61	24.1729	261	29.0771	10.5649
Q61753	D-3-phosphoglycerate dehydrogenase OS=Mus musculus OX=10090 GN=Phgdh PE=1 SV=3 - [SERA_MOUSE]	177.717	40.15	1	19	19	67	1.04641	67	8.55827	533	56.5491	6.53662
Q91VM5	RNA binding motif protein, X-linked-like-1 OS=Mus musculus OX=10090 GN=Rbmxl1 PE=2 SV=1 - [RMXL1_MOUSE]	176.852	38.4	2	5	17	81	0.95032	25	5.18693	388	42.1362	9.99365
Q9Z204	Heterogeneous nuclear ribonucleoproteins C1/C2 OS=Mus musculus OX=10090 GN=Hnrnpc PE=1 SV=1 - [HNRPC_MOUSE]	176.844	41.53	2	17	17	67	0.985348	66	9.31903	313	34.3639	5.04639
Q3TXS7	26S proteasome non-ATPase regulatory subunit 1 OS=Mus musculus OX=10090 GN=Psmd1 PE=1 SV=1 - [PSMD1_MOUSE]	176.418	38.61	1	29	29	66	1.00763	66	7.07662	953	105.663	5.38916
P19253	60S ribosomal protein L13a OS=Mus musculus OX=10090 GN=Rpl13a PE=1 SV=4 - [RL13A_MOUSE]	176.353	48.28	1	14	14	79	1.00281	79	11.3687	203	23.4493	11.019
Q6PB66	Leucine-rich PPR motif-containing protein, mitochondrial OS=Mus musculus OX=10090 GN=Lrpprc PE=1 SV=2 - [LPPRC_MOUSE]	175.777	27.01	1	32	32	73	1.01844	73	5.44778	1392	156.516	6.82959
O35129	Prohibitin-2 OS=Mus musculus OX=10090 GN=Phb2 PE=1 SV=1 - [PHB2_MOUSE]	175.729	75.25	1	21	21	59	1.00703	59	6.71574	299	33.2759	9.83252
Q8BFR5	Elongation factor Tu, mitochondrial OS=Mus musculus OX=10090 GN=Tufm PE=1 SV=1 - [EFTU_MOUSE]	174.905	57.3	2	22	23	69	1.00781	63	8.13026	452	49.477	7.56201
P63276	40S ribosomal protein S17 OS=Mus musculus OX=10090 GN=Rps17 PE=1 SV=2 - [RS17_MOUSE]	174.54	62.96	2	10	10	51	0.974348	51	13.0126	135	15.5144	9.84717
Q64511	DNA topoisomerase 2-beta OS=Mus musculus OX=10090 GN=Top2b PE=1 SV=2 - [TOP2B_MOUSE]	174.431	20.16	1	17	30	86	1.02013	41	5.02178	1612	181.795	8.29443
Q99LC5	Electron transfer flavoprotein subunit alpha, mitochondrial OS=Mus musculus OX=10090 GN=Etfa PE=1 SV=2 - [ETFA_MOUSE]	172.999	74.17	1	18	18	62	1.00821	58	6.06384	333	34.9875	8.38232
P62264	40S ribosomal protein S14 OS=Mus musculus OX=10090 GN=Rps14 PE=1 SV=3 - [RS14_MOUSE]	172.393	41.06	1	9	9	47	1.01242	47	5.92603	151	16.2625	10.0522
Q99PT1	Rho GDP-dissociation inhibitor 1 OS=Mus musculus OX=10090 GN=Arhgdia PE=1 SV=3 - [GDIR1_MOUSE]	172.393	65.69	1	14	14	63	0.990275	63	8.82658	204	23.3928	5.19873
Q6ZWV3	60S ribosomal protein L10 OS=Mus musculus OX=10090 GN=Rpl10 PE=1 SV=3 - [RL10_MOUSE]	171.241	55.61	2	14	14	72	1.01322	72	9.1964	214	24.5879	10.0815
Q60931	Voltage-dependent anion-selective channel protein 3 OS=Mus musculus OX=10090 GN=Vdac3 PE=1 SV=1 - [VDAC3_MOUSE]	171.165	59.72	1	13	15	58	1.01634	46	8.17207	283	30.7334	8.79248
Q9EQU5	Protein SET OS=Mus musculus OX=10090 GN=Set PE=1 SV=1 - [SET_MOUSE]	171.13	44.64	1	12	12	49	0.978721	49	6.85961	289	33.3577	4.32275
O35737	Heterogeneous nuclear ribonucleoprotein H OS=Mus musculus OX=10090 GN=Hnrnph1 PE=1 SV=3 - [HNRH1_MOUSE]	171.039	37.86	1	3	13	54	1.00553	16	5.35981	449	49.1684	6.30322
Q61878	Bone marrow proteoglycan OS=Mus musculus OX=10090 GN=Prg2 PE=1 SV=1 - [PRG2_MOUSE]	170.795	46.64	1	9	9	57	1.03916	57	14.8486	223	24.2396	6.20166
Q9CR16	Peptidyl-prolyl cis-trans isomerase D OS=Mus musculus OX=10090 GN=Ppid PE=1 SV=3 - [PPID_MOUSE]	170.125	52.16	1	20	22	70	1.0002	60	8.55548	370	40.7167	7.43018
Q9R1P4	Proteasome subunit alpha type-1 OS=Mus musculus OX=10090 GN=Psma1 PE=1 SV=1 - [PSA1_MOUSE]	169.609	72.62	1	18	18	65	1.01991	65	7.75427	263	29.5278	6.45557
Q91WJ8	Far upstream element-binding protein 1 OS=Mus musculus OX=10090 GN=Fubp1 PE=1 SV=1 - [FUBP1_MOUSE]	169.392	43.47	2	21	26	81	0.999244	62	7.4323	651	68.497	7.92822
Q6PDQ2	Chromodomain-helicase-DNA-binding protein 4 OS=Mus musculus OX=10090 GN=Chd4 PE=1 SV=1 - [CHD4_MOUSE]	168.859	19.43	2	29	30	66	1.03018	63	8.285	1915	217.614	5.80811
P15532	Nucleoside diphosphate kinase A OS=Mus musculus OX=10090 GN=Nme1 PE=1 SV=1 - [NDKA_MOUSE]	168.299	76.97	1	6	11	54	0.963372	23	5.62292	152	17.1969	7.37158
Q91VC3	Eukaryotic initiation factor 4A-III OS=Mus musculus OX=10090 GN=Eif4a3 PE=1 SV=3 - [IF4A3_MOUSE]	168.281	56.2	1	18	21	59	0.987891	41	5.80218	411	46.8102	6.72705
Q8QZY1	Eukaryotic translation initiation factor 3 subunit L OS=Mus musculus OX=10090 GN=Eif3l PE=1 SV=1 - [EIF3L_MOUSE]	167.153	41.84	1	21	21	69	0.993967	69	7.00063	564	66.5703	6.44287
D3Z6Q9	Bridging integrator 2 OS=Mus musculus OX=10090 GN=Bin2 PE=1 SV=1 - [BIN2_MOUSE]	167.08	37.63	2	14	15	66	1.0037	65	8.77018	489	52.5218	5.33838
Q61171	Peroxiredoxin-2 OS=Mus musculus OX=10090 GN=Prdx2 PE=1 SV=3 - [PRDX2_MOUSE]	167.01	68.69	1	10	10	47	0.866476	47	17.7559	198	21.7651	5.41455
Q9Z2U0	Proteasome subunit alpha type-7 OS=Mus musculus OX=10090 GN=Psma7 PE=1 SV=1 - [PSA7_MOUSE]	166.138	69.76	2	15	15	53	1.01276	53	6.32803	248	27.8376	8.45557
P47963	60S ribosomal protein L13 OS=Mus musculus OX=10090 GN=Rpl13 PE=1 SV=3 - [RL13_MOUSE]	164.951	44.55	1	13	13	63	0.977682	63	6.11843	211	24.2905	11.5464
Q8VDW0	ATP-dependent RNA helicase DDX39A OS=Mus musculus OX=10090 GN=Ddx39a PE=1 SV=1 - [DX39A_MOUSE]	164.623	53.16	1	8	21	68	0.984711	20	5.95989	427	49.0359	5.68115
Q9CZ13	Cytochrome b-c1 complex subunit 1, mitochondrial OS=Mus musculus OX=10090 GN=Uqcrc1 PE=1 SV=2 - [QCR1_MOUSE]	163.811	42.5	1	16	17	54	1.03011	50	5.58789	480	52.8185	6.21436
Q62167	ATP-dependent RNA helicase DDX3X OS=Mus musculus OX=10090 GN=Ddx3x PE=1 SV=3 - [DDX3X_MOUSE]	163.685	51.21	4	27	28	72	1.0103	62	7.91267	662	73.056	7.18115
P62918	60S ribosomal protein L8 OS=Mus musculus OX=10090 GN=Rpl8 PE=1 SV=2 - [RL8_MOUSE]	163.492	61.09	1	16	16	59	0.996226	59	9.05093	257	28.0073	11.0337
Q8JZQ9	Eukaryotic translation initiation factor 3 subunit B OS=Mus musculus OX=10090 GN=Eif3b PE=1 SV=1 - [EIF3B_MOUSE]	162	37.61	1	23	23	64	1.00975	64	8.53166	803	91.3131	5.021
Q9WV32	Actin-related protein 2/3 complex subunit 1B OS=Mus musculus OX=10090 GN=Arpc1b PE=1 SV=4 - [ARC1B_MOUSE]	161.996	58.33	2	16	17	53	1.02379	48	6.91028	372	41.0375	8.35303
P32067	Lupus La protein homolog OS=Mus musculus OX=10090 GN=Ssb PE=1 SV=1 - [LA_MOUSE]	161.915	45.54	2	23	23	73	0.998209	73	6.70008	415	47.727	9.77393
P29351	Tyrosine-protein phosphatase non-receptor type 6 OS=Mus musculus OX=10090 GN=Ptpn6 PE=1 SV=2 - [PTN6_MOUSE]	161.454	59.16	1	31	31	80	1.01741	80	7.14469	595	67.5172	7.81104
P13864	DNA (cytosine-5)-methyltransferase 1 OS=Mus musculus OX=10090 GN=Dnmt1 PE=1 SV=5 - [DNMT1_MOUSE]	161.334	27.16	1	36	36	80	1.00775	78	7.43729	1620	183.074	7.73779
Q3U9G9	Delta(14)-sterol reductase LBR OS=Mus musculus OX=10090 GN=Lbr PE=1 SV=2 - [LBR_MOUSE]	161.254	26.84	1	19	19	63	1.03654	60	8.01173	626	71.3945	9.36377
Q99KP6	Pre-mRNA-processing factor 19 OS=Mus musculus OX=10090 GN=Prpf19 PE=1 SV=1 - [PRP19_MOUSE]	161.029	43.65	1	16	16	57	0.997425	57	7.83621	504	55.2044	6.60986
P43275	Histone H1.1 OS=Mus musculus OX=10090 GN=H1-1 PE=1 SV=2 - [H11_MOUSE]	160.942	26.76	1	3	6	47	1.03964	15	10.8134	213	21.7719	10.9312
P56959	RNA-binding protein FUS OS=Mus musculus OX=10090 GN=Fus PE=1 SV=1 - [FUS_MOUSE]	160.852	24.52	1	11	11	50	1.01064	50	9.15604	518	52.6415	9.36377
Q9CZN7	Serine hydroxymethyltransferase, mitochondrial OS=Mus musculus OX=10090 GN=Shmt2 PE=1 SV=1 - [GLYM_MOUSE]	160.731	55.75	1	23	24	66	1.02828	62	5.76238	504	55.7236	8.47021
Q8K4Z5	Splicing factor 3A subunit 1 OS=Mus musculus OX=10090 GN=Sf3a1 PE=1 SV=1 - [SF3A1_MOUSE]	160.336	31.86	1	24	24	63	0.986813	63	5.55685	791	88.4894	5.22412
Q9QUR6	Prolyl endopeptidase OS=Mus musculus OX=10090 GN=Prep PE=1 SV=1 - [PPCE_MOUSE]	160.172	51.41	1	27	27	64	1.00062	64	5.70762	710	80.6999	5.73193
Q64518	Sarcoplasmic/endoplasmic reticulum calcium ATPase 3 OS=Mus musculus OX=10090 GN=Atp2a3 PE=1 SV=4 - [AT2A3_MOUSE]	160.049	32.53	1	18	26	68	0.981396	42	12.5491	999	109.459	5.65576
Q8BWT1	3-ketoacyl-CoA thiolase, mitochondrial OS=Mus musculus OX=10090 GN=Acaa2 PE=1 SV=3 - [THIM_MOUSE]	159.46	69.27	1	19	19	59	0.997258	59	6.55943	397	41.8034	8.08936
P70677	Caspase-3 OS=Mus musculus OX=10090 GN=Casp3 PE=1 SV=1 - [CASP3_MOUSE]	159.01	63.54	2	15	16	58	0.971666	52	7.40728	277	31.4544	6.91748
O70251	Elongation factor 1-beta OS=Mus musculus OX=10090 GN=Eef1b PE=1 SV=5 - [EF1B_MOUSE]	158.673	64.44	1	11	11	49	0.980382	49	9.39828	225	24.6782	4.69092
Q00612	Glucose-6-phosphate 1-dehydrogenase X OS=Mus musculus OX=10090 GN=G6pdx PE=1 SV=3 - [G6PD1_MOUSE]	158.399	49.71	2	23	23	77	0.991269	77	7.40696	515	59.2248	6.49365
P10630	Eukaryotic initiation factor 4A-II OS=Mus musculus OX=10090 GN=Eif4a2 PE=1 SV=2 - [IF4A2_MOUSE]	157.987	40.79	1	2	15	61	1.03253	4	5.237	407	46.3728	5.47803
P62960	Y-box-binding protein 1 OS=Mus musculus OX=10090 GN=Ybx1 PE=1 SV=3 - [YBOX1_MOUSE]	157.887	38.82	2	8	12	52	0.962663	39	11.8778	322	35.7086	9.87646
P51859	Hepatoma-derived growth factor OS=Mus musculus OX=10090 GN=Hdgf PE=1 SV=2 - [HDGF_MOUSE]	157.102	55.7	2	13	14	59	0.959738	54	9.43747	237	26.2526	4.83057
Q61699	Heat shock protein 105 kDa OS=Mus musculus OX=10090 GN=Hsph1 PE=1 SV=2 - [HS105_MOUSE]	156.838	35.43	1	20	24	61	1.00741	50	6.57904	858	96.3464	5.52881
Q8CG48	Structural maintenance of chromosomes protein 2 OS=Mus musculus OX=10090 GN=Smc2 PE=1 SV=2 - [SMC2_MOUSE]	156.272	30.48	1	32	32	69	1.00497	69	5.83759	1191	134.156	8.41162
Q9CU62	Structural maintenance of chromosomes protein 1A OS=Mus musculus OX=10090 GN=Smc1a PE=1 SV=4 - [SMC1A_MOUSE]	154.589	31.71	3	37	37	87	1.00478	82	5.7695	1233	143.146	7.63525
P07356	Annexin A2 OS=Mus musculus OX=10090 GN=Anxa2 PE=1 SV=2 - [ANXA2_MOUSE]	154.575	62.54	1	22	22	58	0.982861	58	5.95865	339	38.6518	7.69385
P97855	Ras GTPase-activating protein-binding protein 1 OS=Mus musculus OX=10090 GN=G3bp1 PE=1 SV=1 - [G3BP1_MOUSE]	154.224	61.51	1	17	18	63	0.999072	55	7.33115	465	51.7969	5.59229
Q8CIE6	Coatomer subunit alpha OS=Mus musculus OX=10090 GN=Copa PE=1 SV=2 - [COPA_MOUSE]	154.12	28.76	1	31	31	72	1.03202	72	5.94726	1224	138.344	7.6499
P51410	60S ribosomal protein L9 OS=Mus musculus OX=10090 GN=Rpl9 PE=2 SV=2 - [RL9_MOUSE]	154.074	75	1	14	14	50	0.935499	50	8.62518	192	21.8678	9.94971
Q8BHD7	Polypyrimidine tract-binding protein 3 OS=Mus musculus OX=10090 GN=Ptbp3 PE=1 SV=1 - [PTBP3_MOUSE]	153.231	41.49	2	11	15	57	1.00373	29	6.32529	523	56.6653	9.12939
Q9Z0N1	Eukaryotic translation initiation factor 2 subunit 3, X-linked OS=Mus musculus OX=10090 GN=Eif2s3x PE=1 SV=2 - [IF2G_MOUSE]	153.013	54.03	2	20	20	54	0.999092	54	6.2837	472	51.0332	8.39697
P62754	40S ribosomal protein S6 OS=Mus musculus OX=10090 GN=Rps6 PE=1 SV=1 - [RS6_MOUSE]	152.905	39.36	1	12	12	58	1.01669	58	10.5538	249	28.663	10.8433
O70435	Proteasome subunit alpha type-3 OS=Mus musculus OX=10090 GN=Psma3 PE=1 SV=3 - [PSA3_MOUSE]	152.36	49.41	1	14	14	56	0.986781	56	6.64437	255	28.3871	5.43994
Q6P5F9	Exportin-1 OS=Mus musculus OX=10090 GN=Xpo1 PE=1 SV=1 - [XPO1_MOUSE]	152.216	25.77	1	24	24	64	0.984484	64	6.03629	1071	123.013	6.07471
Q8R429	Sarcoplasmic/endoplasmic reticulum calcium ATPase 1 OS=Mus musculus OX=10090 GN=Atp2a1 PE=1 SV=1 - [AT2A1_MOUSE]	151.355	29.18	1	7	23	59	0.923037	13	6.34828	994	109.355	5.22412
P47757	F-actin-capping protein subunit beta OS=Mus musculus OX=10090 GN=Capzb PE=1 SV=3 - [CAPZB_MOUSE]	151.277	61.73	1	14	14	60	1.00841	60	7.26128	277	31.3258	5.74463
P62827	GTP-binding nuclear protein Ran OS=Mus musculus OX=10090 GN=Ran PE=1 SV=3 - [RAN_MOUSE]	150.708	51.85	2	10	10	46	0.957167	46	8.972	216	24.4076	7.48877
Q9D1G1	Ras-related protein Rab-1B OS=Mus musculus OX=10090 GN=Rab1b PE=1 SV=1 - [RAB1B_MOUSE]	150.678	73.13	11	4	12	51	0.976958	13	3.9882	201	22.1732	5.73193
Q3THK7	GMP synthase [glutamine-hydrolyzing] OS=Mus musculus OX=10090 GN=Gmps PE=1 SV=2 - [GUAA_MOUSE]	150.438	49.49	1	28	28	69	0.98678	69	7.14362	693	76.6749	6.72705
Q8BGD9	Eukaryotic translation initiation factor 4B OS=Mus musculus OX=10090 GN=Eif4b PE=1 SV=1 - [IF4B_MOUSE]	150.344	26.51	1	17	17	71	0.959576	64	6.68188	611	68.7992	5.66846
P21107	Tropomyosin alpha-3 chain OS=Mus musculus OX=10090 GN=Tpm3 PE=1 SV=3 - [TPM3_MOUSE]	149.574	39.3	1	5	16	61	1.0453	21	6.82473	285	32.9738	4.71631
Q99MD9	Nuclear autoantigenic sperm protein OS=Mus musculus OX=10090 GN=Nasp PE=1 SV=2 - [NASP_MOUSE]	149.449	31.57	1	19	19	47	0.954576	47	6.78565	773	83.9027	4.37354
P11835	Integrin beta-2 OS=Mus musculus OX=10090 GN=Itgb2 PE=1 SV=2 - [ITB2_MOUSE]	149.348	40.99	3	26	26	67	1.01272	64	7.18398	771	84.97	7.12256
P11103	Poly [ADP-ribose] polymerase 1 OS=Mus musculus OX=10090 GN=Parp1 PE=1 SV=3 - [PARP1_MOUSE]	149.306	26.16	1	26	26	64	0.983837	64	6.93264	1013	113.028	8.95361
Q9Z110	Delta-1-pyrroline-5-carboxylate synthase OS=Mus musculus OX=10090 GN=Aldh18a1 PE=1 SV=2 - [P5CS_MOUSE]	149.023	40.88	1	26	26	63	1.00038	63	7.12112	795	87.2119	7.54736
Q9Z1Q5	Chloride intracellular channel protein 1 OS=Mus musculus OX=10090 GN=Clic1 PE=1 SV=3 - [CLIC1_MOUSE]	148.798	80.08	1	14	15	49	0.992137	46	7.48737	241	26.9957	5.17334
Q62261	Spectrin beta chain, non-erythrocytic 1 OS=Mus musculus OX=10090 GN=Sptbn1 PE=1 SV=2 - [SPTB2_MOUSE]	148.513	20.52	2	39	43	83	1.03727	76	7.53524	2363	274.052	5.57959
P97807	Fumarate hydratase, mitochondrial OS=Mus musculus OX=10090 GN=Fh PE=1 SV=3 - [FUMH_MOUSE]	148.19	61.34	1	22	22	60	0.9858	60	7.16946	507	54.3221	9.0415
Q8VEM8	Phosphate carrier protein, mitochondrial OS=Mus musculus OX=10090 GN=Slc25a3 PE=1 SV=1 - [MPCP_MOUSE]	148.052	43.98	1	14	14	54	0.991889	54	8.57296	357	39.6065	9.26123
Q8VDJ3	Vigilin OS=Mus musculus OX=10090 GN=Hdlbp PE=1 SV=1 - [VIGLN_MOUSE]	147.861	31.07	1	32	32	66	1.02831	66	6.68673	1268	141.655	6.87354
P17710	Hexokinase-1 OS=Mus musculus OX=10090 GN=Hk1 PE=1 SV=3 - [HXK1_MOUSE]	147.779	31.11	1	24	26	59	1.02599	54	6.66811	974	108.234	6.80029
P29758	Ornithine aminotransferase, mitochondrial OS=Mus musculus OX=10090 GN=Oat PE=1 SV=1 - [OAT_MOUSE]	147.603	54.67	2	18	18	46	1.00878	45	8.03281	439	48.3239	6.62451
Q9CPR4	60S ribosomal protein L17 OS=Mus musculus OX=10090 GN=Rpl17 PE=1 SV=3 - [RL17_MOUSE]	146.842	54.89	1	11	11	50	1.02306	50	7.0375	184	21.4094	10.1841
P28352	DNA-(apurinic or apyrimidinic site) endonuclease OS=Mus musculus OX=10090 GN=Apex1 PE=1 SV=2 - [APEX1_MOUSE]	146.528	51.42	1	13	13	44	0.989197	44	6.84911	317	35.4681	7.91357
Q9Z2U1	Proteasome subunit alpha type-5 OS=Mus musculus OX=10090 GN=Psma5 PE=1 SV=1 - [PSA5_MOUSE]	146.175	65.56	1	13	13	49	1.00968	49	7.66224	241	26.3942	4.79248
P70333	Heterogeneous nuclear ribonucleoprotein H2 OS=Mus musculus OX=10090 GN=Hnrnph2 PE=1 SV=1 - [HNRH2_MOUSE]	145.637	35.41	1	5	13	48	1.02028	16	3.89969	449	49.2483	6.30322
Q9WTM5	RuvB-like 2 OS=Mus musculus OX=10090 GN=Ruvbl2 PE=1 SV=3 - [RUVB2_MOUSE]	145.554	42.33	1	18	18	55	1.01037	55	7.99154	463	51.0805	5.64307
A2AQ07	Tubulin beta-1 chain OS=Mus musculus OX=10090 GN=Tubb1 PE=1 SV=1 - [TBB1_MOUSE]	145.297	9.76	1	1	7	54	0.975537	1		451	50.4085	5.07178
Q9WU78	Programmed cell death 6-interacting protein OS=Mus musculus OX=10090 GN=Pdcd6ip PE=1 SV=3 - [PDC6I_MOUSE]	145.213	38.09	1	28	28	61	0.997776	61	8.15335	869	95.9642	6.52197
P99027	60S acidic ribosomal protein P2 OS=Mus musculus OX=10090 GN=Rplp2 PE=1 SV=3 - [RLA2_MOUSE]	144.715	77.39	1	7	7	34	1.00452	34	4.84554	115	11.6438	4.53857
Q9WV02	RNA-binding motif protein, X chromosome OS=Mus musculus OX=10090 GN=Rbmx PE=1 SV=1 - [RBMX_MOUSE]	143.466	36.32	2	4	16	68	0.97002	11	3.30575	391	42.2754	10.0522
Q61033	Lamina-associated polypeptide 2, isoforms alpha/zeta OS=Mus musculus OX=10090 GN=Tmpo PE=1 SV=4 - [LAP2A_MOUSE]	143.466	33.19	1	9	15	48	0.982637	16	9.45903	693	75.1223	8.04541
P62137	Serine/threonine-protein phosphatase PP1-alpha catalytic subunit OS=Mus musculus OX=10090 GN=Ppp1ca PE=1 SV=1 - [PP1A_MOUSE]	142.971	51.52	1	4	13	47	0.990385	12	6.58885	330	37.5158	6.32861
Q9CVB6	Actin-related protein 2/3 complex subunit 2 OS=Mus musculus OX=10090 GN=Arpc2 PE=1 SV=3 - [ARPC2_MOUSE]	142.814	63.67	1	17	17	55	0.988575	55	8.87629	300	34.3355	7.35693
P70296	Phosphatidylethanolamine-binding protein 1 OS=Mus musculus OX=10090 GN=Pebp1 PE=1 SV=3 - [PEBP1_MOUSE]	142.707	79.14	2	11	11	52	1.0011	52	6.96383	187	20.8173	5.40186
Q9DBG3	AP-2 complex subunit beta OS=Mus musculus OX=10090 GN=Ap2b1 PE=1 SV=1 - [AP2B1_MOUSE]	142.707	27.43	1	12	22	59	1.03512	27	4.32752	937	104.516	5.37646
P53657	Pyruvate kinase PKLR OS=Mus musculus OX=10090 GN=Pklr PE=1 SV=1 - [KPYR_MOUSE]	142.24	50	1	21	23	56	0.967561	44	10.534	574	62.2696	7.09326
O35381	Acidic leucine-rich nuclear phosphoprotein 32 family member A OS=Mus musculus OX=10090 GN=Anp32a PE=1 SV=1 - [AN32A_MOUSE]	141.709	30.36	2	7	10	51	0.954525	30	6.89379	247	28.5202	4.06885
O35286	Pre-mRNA-splicing factor ATP-dependent RNA helicase DHX15 OS=Mus musculus OX=10090 GN=Dhx15 PE=1 SV=2 - [DHX15_MOUSE]	141.534	31.45	1	22	22	62	1.00064	62	6.4414	795	90.9492	7.45947
Q9WV54	Acid ceramidase OS=Mus musculus OX=10090 GN=Asah1 PE=1 SV=1 - [ASAH1_MOUSE]	140.973	43.4	1	16	16	61	0.898777	61	10.7575	394	44.6408	8.45557
P35550	rRNA 2'-O-methyltransferase fibrillarin OS=Mus musculus OX=10090 GN=Fbl PE=1 SV=2 - [FBRL_MOUSE]	140.903	49.24	2	13	13	46	1.02695	45	8.66026	327	34.2857	10.2427
Q9QZD9	Eukaryotic translation initiation factor 3 subunit I OS=Mus musculus OX=10090 GN=Eif3i PE=1 SV=1 - [EIF3I_MOUSE]	140.763	71.38	1	17	17	51	0.990562	51	6.8737	325	36.4376	5.64307
Q91V92	ATP-citrate synthase OS=Mus musculus OX=10090 GN=Acly PE=1 SV=1 - [ACLY_MOUSE]	140.596	32.17	1	29	29	64	1.01308	64	7.45498	1091	119.651	7.44482
P61161	Actin-related protein 2 OS=Mus musculus OX=10090 GN=Actr2 PE=1 SV=1 - [ARP2_MOUSE]	140.511	43.15	1	15	16	54	1.00386	48	5.32901	394	44.7322	6.7417
Q99K85	Phosphoserine aminotransferase OS=Mus musculus OX=10090 GN=Psat1 PE=1 SV=1 - [SERC_MOUSE]	140.368	59.46	1	19	20	57	1.02853	54	6.80459	370	40.4467	8.03076
P54227	Stathmin OS=Mus musculus OX=10090 GN=Stmn1 PE=1 SV=2 - [STMN1_MOUSE]	140.346	67.79	4	15	15	52	0.945887	48	10.0241	149	17.2639	5.97314
P48036	Annexin A5 OS=Mus musculus OX=10090 GN=Anxa5 PE=1 SV=1 - [ANXA5_MOUSE]	140.073	63.32	1	18	18	48	0.961796	48	5.66832	319	35.7302	4.95752
Q9CQ60	6-phosphogluconolactonase OS=Mus musculus OX=10090 GN=Pgls PE=1 SV=1 - [6PGL_MOUSE]	139.752	79.77	1	13	13	41	1.01664	41	9.59509	257	27.2374	5.84619
Q9QUM9	Proteasome subunit alpha type-6 OS=Mus musculus OX=10090 GN=Psma6 PE=1 SV=1 - [PSA6_MOUSE]	139.384	56.1	1	13	13	48	0.993405	48	7.97892	246	27.3548	6.75635
Q9D7G0	Ribose-phosphate pyrophosphokinase 1 OS=Mus musculus OX=10090 GN=Prps1 PE=1 SV=4 - [PRPS1_MOUSE]	138.595	50.63	2	7	14	48	0.97976	18	4.91458	318	34.8119	6.97607
Q8BJS4	SUN domain-containing protein 2 OS=Mus musculus OX=10090 GN=Sun2 PE=1 SV=3 - [SUN2_MOUSE]	138.587	38.71	1	23	24	54	1.03857	51	7.0992	731	81.5554	7.02002
Q99LF4	RNA-splicing ligase RtcB homolog OS=Mus musculus OX=10090 GN=Rtcb PE=1 SV=1 - [RTCB_MOUSE]	138.199	56.24	1	21	21	57	0.99123	57	4.77673	505	55.2139	7.2251
P62082	40S ribosomal protein S7 OS=Mus musculus OX=10090 GN=Rps7 PE=2 SV=1 - [RS7_MOUSE]	137.987	68.56	1	14	14	49	1.01235	49	11.2206	194	22.1133	10.0962
Q64433	10 kDa heat shock protein, mitochondrial OS=Mus musculus OX=10090 GN=Hspe1 PE=1 SV=2 - [CH10_MOUSE]	137.78	75.49	1	9	9	53	0.960489	53	6.77609	102	10.9559	8.35303
O88685	26S proteasome regulatory subunit 6A OS=Mus musculus OX=10090 GN=Psmc3 PE=1 SV=2 - [PRS6A_MOUSE]	137.061	59.95	1	23	23	57	1.0084	57	5.235	442	49.5176	5.18604
Q923D2	Flavin reductase (NADPH) OS=Mus musculus OX=10090 GN=Blvrb PE=1 SV=3 - [BLVRB_MOUSE]	136.934	83.98	1	11	12	50	0.955177	49	8.39684	206	22.1834	7.00537
P14131	40S ribosomal protein S16 OS=Mus musculus OX=10090 GN=Rps16 PE=1 SV=4 - [RS16_MOUSE]	136.8	76.03	1	14	14	53	0.964331	53	10.279	146	16.435	10.2134
P28474	Alcohol dehydrogenase class-3 OS=Mus musculus OX=10090 GN=Adh5 PE=1 SV=3 - [ADHX_MOUSE]	136.707	55.35	2	16	16	51	0.987393	51	7.42766	374	39.5221	7.25439
P46471	26S proteasome regulatory subunit 7 OS=Mus musculus OX=10090 GN=Psmc2 PE=1 SV=5 - [PRS7_MOUSE]	136.681	49.19	2	19	19	58	0.994174	58	5.7197	433	48.6171	5.94775
P24369	Peptidyl-prolyl cis-trans isomerase B OS=Mus musculus OX=10090 GN=Ppib PE=1 SV=2 - [PPIB_MOUSE]	136.662	56.48	1	14	14	50	1.13966	50	10.7624	216	23.6986	9.5542
Q9JIF7	Coatomer subunit beta OS=Mus musculus OX=10090 GN=Copb1 PE=1 SV=1 - [COPB_MOUSE]	136.581	30.12	1	23	23	58	1.02057	58	5.53404	953	106.998	5.99854
Q8R1B4	Eukaryotic translation initiation factor 3 subunit C OS=Mus musculus OX=10090 GN=Eif3c PE=1 SV=1 - [EIF3C_MOUSE]	135.816	22.17	1	18	18	51	0.985929	51	6.96467	911	105.465	5.78271
P62897	Cytochrome c, somatic OS=Mus musculus OX=10090 GN=Cycs PE=1 SV=2 - [CYC_MOUSE]	135.764	63.81	2	9	9	40	1.03401	40	12.6072	105	11.598	9.5835
P97496	SWI/SNF complex subunit SMARCC1 OS=Mus musculus OX=10090 GN=Smarcc1 PE=1 SV=2 - [SMRC1_MOUSE]	135.651	31.88	1	19	26	63	0.968704	42	6.79767	1104	122.813	5.73193
P62751	60S ribosomal protein L23a OS=Mus musculus OX=10090 GN=Rpl23a PE=1 SV=1 - [RL23A_MOUSE]	134.928	55.77	1	13	13	49	1.08934	49	6.60844	156	17.6841	10.4478
Q9R0P5	Destrin OS=Mus musculus OX=10090 GN=Dstn PE=1 SV=3 - [DEST_MOUSE]	134.889	74.55	1	13	14	49	1.0096	39	6.46323	165	18.5095	7.97217
P61222	ATP-binding cassette sub-family E member 1 OS=Mus musculus OX=10090 GN=Abce1 PE=1 SV=1 - [ABCE1_MOUSE]	134.873	40.07	1	18	19	50	1.00086	48	6.68554	599	67.271	8.33838
P47753	F-actin-capping protein subunit alpha-1 OS=Mus musculus OX=10090 GN=Capza1 PE=1 SV=4 - [CAZA1_MOUSE]	134.669	52.1	1	9	11	42	0.975026	31	5.40632	286	32.9193	5.5542
P06800	Receptor-type tyrosine-protein phosphatase C OS=Mus musculus OX=10090 GN=Ptprc PE=1 SV=4 - [PTPRC_MOUSE]	134.366	22.2	1	25	25	66	1.00204	66	5.47042	1293	144.746	5.93506
Q9JLJ2	4-trimethylaminobutyraldehyde dehydrogenase OS=Mus musculus OX=10090 GN=Aldh9a1 PE=1 SV=1 - [AL9A1_MOUSE]	134.292	40.08	1	17	18	52	1.00013	50	8.79094	494	53.4801	6.97607
Q9QUI0	Transforming protein RhoA OS=Mus musculus OX=10090 GN=Rhoa PE=1 SV=1 - [RHOA_MOUSE]	133.015	54.92	2	4	11	49	1.00311	22	14.44	193	21.7681	6.1001
Q6PDM2	Serine/arginine-rich splicing factor 1 OS=Mus musculus OX=10090 GN=Srsf1 PE=1 SV=3 - [SRSF1_MOUSE]	132.972	54.44	1	14	15	61	0.92457	59	12.8141	248	27.7278	10.3599
Q8BP47	Asparagine--tRNA ligase, cytoplasmic OS=Mus musculus OX=10090 GN=NARS1 PE=1 SV=2 - [SYNC_MOUSE]	132.046	35.78	1	18	19	54	1.02954	49	5.83447	559	64.238	5.85889
P46061	Ran GTPase-activating protein 1 OS=Mus musculus OX=10090 GN=Rangap1 PE=1 SV=2 - [RAGP1_MOUSE]	131.656	40.41	1	22	22	58	0.972871	58	6.69428	589	63.4914	4.67822
Q8C3J5	Dedicator of cytokinesis protein 2 OS=Mus musculus OX=10090 GN=Dock2 PE=1 SV=3 - [DOCK2_MOUSE]	131.473	20.79	2	30	30	63	1.03515	61	5.08963	1828	211.568	6.99072
Q99JY3	GTPase IMAP family member 4 OS=Mus musculus OX=10090 GN=Gimap4 PE=1 SV=2 - [GIMA4_MOUSE]	131.453	50	2	17	18	57	1.00744	52	4.52222	328	38.0204	6.22705
P62806	Histone H4 OS=Mus musculus OX=10090 GN=H4c1 PE=1 SV=2 - [H4_MOUSE]	130.777	52.43	1	7	7	47	0.897015	47	17.7737	103	11.3604	11.356
P01901	H-2 class I histocompatibility antigen, K-B alpha chain OS=Mus musculus OX=10090 GN=H2-K1 PE=1 SV=1 - [HA1B_MOUSE]	130.527	52.85	4	8	15	52	1.05232	26	4.49376	369	41.2756	6.39209
P10518	Delta-aminolevulinic acid dehydratase OS=Mus musculus OX=10090 GN=Alad PE=1 SV=1 - [HEM2_MOUSE]	129.174	65.76	1	14	14	43	0.950772	43	9.14312	330	36.0003	6.78564
Q9CZM2	60S ribosomal protein L15 OS=Mus musculus OX=10090 GN=Rpl15 PE=1 SV=4 - [RL15_MOUSE]	128.793	48.53	1	12	12	48	0.958736	48	13.5559	204	24.1311	11.6196
Q8QZT1	Acetyl-CoA acetyltransferase, mitochondrial OS=Mus musculus OX=10090 GN=Acat1 PE=1 SV=1 - [THIL_MOUSE]	128.601	43.4	1	14	14	50	1.01054	50	7.35143	424	44.7873	8.51416
Q9CZU6	Citrate synthase, mitochondrial OS=Mus musculus OX=10090 GN=Cs PE=1 SV=1 - [CISY_MOUSE]	128.48	35.56	1	16	16	58	0.991297	58	8.77434	464	51.7034	8.57275
P08752	Guanine nucleotide-binding protein G(i) subunit alpha-2 OS=Mus musculus OX=10090 GN=Gnai2 PE=1 SV=5 - [GNAI2_MOUSE]	128.286	57.18	7	9	15	58	1.00849	25	4.82814	355	40.463	5.45264
P62242	40S ribosomal protein S8 OS=Mus musculus OX=10090 GN=Rps8 PE=1 SV=2 - [RS8_MOUSE]	128.077	52.4	1	11	11	47	1.03992	47	8.64579	208	24.1902	10.3159
P47791	Glutathione reductase, mitochondrial OS=Mus musculus OX=10090 GN=Gsr PE=1 SV=3 - [GSHR_MOUSE]	127.967	52	1	17	17	44	1.04756	44	7.69108	500	53.6285	7.98682
P63323	40S ribosomal protein S12 OS=Mus musculus OX=10090 GN=Rps12 PE=1 SV=2 - [RS12_MOUSE]	127.932	43.18	1	7	7	42	1.01512	42	7.96552	132	14.5156	7.23975
P62717	60S ribosomal protein L18a OS=Mus musculus OX=10090 GN=Rpl18a PE=1 SV=1 - [RL18A_MOUSE]	127.855	60.23	1	13	13	60	1.00024	60	9.99686	176	20.7189	10.7114
Q99JI6	Ras-related protein Rap-1b OS=Mus musculus OX=10090 GN=Rap1b PE=1 SV=2 - [RAP1B_MOUSE]	127.371	66.85	1	3	11	46	1.00693	10	3.94136	184	20.8116	5.78271
Q9EPU0	Regulator of nonsense transcripts 1 OS=Mus musculus OX=10090 GN=Upf1 PE=1 SV=2 - [RENT1_MOUSE]	127.115	30.78	1	25	25	51	1.01683	51	6.59438	1124	123.889	6.60986
P24549	Retinal dehydrogenase 1 OS=Mus musculus OX=10090 GN=Aldh1a1 PE=1 SV=5 - [AL1A1_MOUSE]	126.833	47.5	2	11	16	41	0.964028	26	8.61271	501	54.4328	7.79639
P62281	40S ribosomal protein S11 OS=Mus musculus OX=10090 GN=Rps11 PE=1 SV=3 - [RS11_MOUSE]	126.555	57.59	1	11	11	50	0.994522	50	7.43764	158	18.419	10.3013
Q8CIN4	Serine/threonine-protein kinase PAK 2 OS=Mus musculus OX=10090 GN=Pak2 PE=1 SV=1 - [PAK2_MOUSE]	126.473	40.46	3	15	15	42	1.01967	41	3.87556	524	57.8938	5.77002
Q6ZWX6	Eukaryotic translation initiation factor 2 subunit 1 OS=Mus musculus OX=10090 GN=Eif2s1 PE=1 SV=3 - [IF2A_MOUSE]	126.134	66.67	1	18	18	48	0.992508	48	7.55089	315	36.0854	5.08447
Q64012	RNA-binding protein Raly OS=Mus musculus OX=10090 GN=Raly PE=1 SV=3 - [RALY_MOUSE]	126.131	52.56	1	14	14	42	0.999287	42	5.98417	312	33.1678	8.83643
Q9EST5	Acidic leucine-rich nuclear phosphoprotein 32 family member B OS=Mus musculus OX=10090 GN=Anp32b PE=1 SV=1 - [AN32B_MOUSE]	125.956	29.04	1	6	9	48	0.944421	27	9.36497	272	31.0601	4.00537
P29391	Ferritin light chain 1 OS=Mus musculus OX=10090 GN=Ftl1 PE=1 SV=2 - [FRIL1_MOUSE]	125.643	57.38	2	9	9	39	0.734129	39	26.6077	183	20.7895	5.99854
P84078	ADP-ribosylation factor 1 OS=Mus musculus OX=10090 GN=Arf1 PE=1 SV=2 - [ARF1_MOUSE]	125.502	76.8	4	6	12	43	1.02436	21	5.31569	181	20.6837	6.80029
P41105	60S ribosomal protein L28 OS=Mus musculus OX=10090 GN=Rpl28 PE=1 SV=2 - [RL28_MOUSE]	125.384	48.91	2	9	9	42	0.987298	40	10.9709	137	15.7237	12.0151
P22907	Porphobilinogen deaminase OS=Mus musculus OX=10090 GN=Hmbs PE=1 SV=2 - [HEM3_MOUSE]	125.248	45.71	1	14	14	42	0.914793	42	13.0222	361	39.3197	6.87354
Q9CQN1	Heat shock protein 75 kDa, mitochondrial OS=Mus musculus OX=10090 GN=Trap1 PE=1 SV=1 - [TRAP1_MOUSE]	125.174	38.81	1	20	21	50	1.01275	41	3.32739	706	80.1585	6.68311
P62270	40S ribosomal protein S18 OS=Mus musculus OX=10090 GN=Rps18 PE=1 SV=3 - [RS18_MOUSE]	125.13	49.34	1	12	12	46	1.0048	46	9.65489	152	17.7079	10.9897
Q8R050	Eukaryotic peptide chain release factor GTP-binding subunit ERF3A OS=Mus musculus OX=10090 GN=Gspt1 PE=1 SV=2 - [ERF3A_MOUSE]	125.129	38.21	2	23	23	54	1.00635	53	7.73327	636	68.5819	5.21143
Q9DCW4	Electron transfer flavoprotein subunit beta OS=Mus musculus OX=10090 GN=Etfb PE=1 SV=3 - [ETFB_MOUSE]	124.956	56.47	1	13	13	44	1.00438	44	6.65397	255	27.606	8.104
P35278	Ras-related protein Rab-5C OS=Mus musculus OX=10090 GN=Rab5c PE=1 SV=2 - [RAB5C_MOUSE]	124.534	68.06	3	7	11	47	0.951159	36	8.72188	216	23.3978	8.41162
P39654	Polyunsaturated fatty acid lipoxygenase ALOX15 OS=Mus musculus OX=10090 GN=Alox15 PE=1 SV=4 - [LOX15_MOUSE]	124.499	36.5	1	17	17	42	0.976125	42	7.6399	663	75.3961	6.11279
P62889	60S ribosomal protein L30 OS=Mus musculus OX=10090 GN=Rpl30 PE=1 SV=2 - [RL30_MOUSE]	124.106	77.39	1	10	10	46	0.98368	46	8.40296	115	12.7757	9.62744
P42230	Signal transducer and activator of transcription 5A OS=Mus musculus OX=10090 GN=Stat5a PE=1 SV=1 - [STA5A_MOUSE]	124.075	34.05	1	6	24	51	1.06935	13	7.46064	793	90.7743	6.39209
Q9DB20	ATP synthase subunit O, mitochondrial OS=Mus musculus OX=10090 GN=Atp5po PE=1 SV=1 - [ATPO_MOUSE]	123.817	58.69	2	11	11	39	0.995193	37	4.84018	213	23.3487	9.99365
Q99JY0	Trifunctional enzyme subunit beta, mitochondrial OS=Mus musculus OX=10090 GN=Hadhb PE=1 SV=1 - [ECHB_MOUSE]	123.666	35.79	2	13	14	52	1.01613	44	5.5893	475	51.3534	9.37842
Q60710	Deoxynucleoside triphosphate triphosphohydrolase SAMHD1 OS=Mus musculus OX=10090 GN=Samhd1 PE=1 SV=3 - [SAMH1_MOUSE]	123.582	44.68	1	25	25	59	1.02077	59	3.97636	658	75.8448	7.92822
Q9D6Z1	Nucleolar protein 56 OS=Mus musculus OX=10090 GN=Nop56 PE=1 SV=2 - [NOP56_MOUSE]	123.566	35.86	1	18	18	48	1.01779	48	7.71663	580	64.4241	9.14404
P37913	DNA ligase 1 OS=Mus musculus OX=10090 GN=Lig1 PE=1 SV=2 - [DNLI1_MOUSE]	123.232	32.1	1	25	25	52	0.97728	52	4.49566	916	102.226	6.81494
Q9CS42	Ribose-phosphate pyrophosphokinase 2 OS=Mus musculus OX=10090 GN=Prps2 PE=1 SV=4 - [PRPS2_MOUSE]	122.718	39.31	2	3	10	41	1.04263	11	6.07832	318	34.764	6.60986
P62835	Ras-related protein Rap-1A OS=Mus musculus OX=10090 GN=Rap1a PE=1 SV=1 - [RAP1A_MOUSE]	122.661	63.04	1	2	10	43	0.950786	7	4.01346	184	20.9737	6.66846
P28798	Progranulin OS=Mus musculus OX=10090 GN=Grn PE=1 SV=2 - [GRN_MOUSE]	122.63	22.24	1	9	9	40	0.97389	40	8.32058	589	63.4131	6.80029
P97822	Acidic leucine-rich nuclear phosphoprotein 32 family member E OS=Mus musculus OX=10090 GN=Anp32e PE=1 SV=2 - [AN32E_MOUSE]	122.483	40.38	3	11	11	45	0.964505	42	8.72487	260	29.6044	3.87842
Q9CZD3	Glycine--tRNA ligase OS=Mus musculus OX=10090 GN=Gars1 PE=1 SV=1 - [GARS_MOUSE]	121.857	29.77	1	19	20	51	0.978015	48	6.74506	729	81.8257	6.65381
Q921I1	Serotransferrin OS=Mus musculus OX=10090 GN=Tf PE=1 SV=1 - [TRFE_MOUSE]	121.581	30.99	1	19	19	46	1.00759	46	4.28946	697	76.6737	7.18115
P55258	Ras-related protein Rab-8A OS=Mus musculus OX=10090 GN=Rab8a PE=1 SV=2 - [RAB8A_MOUSE]	121.476	55.56	13	6	13	46	0.97039	14	5.93186	207	23.6532	9.0708
Q9Z1F9	SUMO-activating enzyme subunit 2 OS=Mus musculus OX=10090 GN=Uba2 PE=1 SV=1 - [SAE2_MOUSE]	121.293	41.69	1	20	20	51	0.988719	51	4.42907	638	70.5247	5.23682
P47754	F-actin-capping protein subunit alpha-2 OS=Mus musculus OX=10090 GN=Capza2 PE=1 SV=3 - [CAZA2_MOUSE]	120.94	58.39	1	8	10	37	0.992588	26	7.13858	286	32.9466	5.84619
P62141	Serine/threonine-protein phosphatase PP1-beta catalytic subunit OS=Mus musculus OX=10090 GN=Ppp1cb PE=1 SV=3 - [PP1B_MOUSE]	120.868	44.34	1	2	11	38	1.04323	7	2.01232	327	37.1626	6.18896
P99029	Peroxiredoxin-5, mitochondrial OS=Mus musculus OX=10090 GN=Prdx5 PE=1 SV=2 - [PRDX5_MOUSE]	120.8	56.67	1	11	11	38	1.00081	38	4.66962	210	21.8835	8.85107
Q05144	Ras-related C3 botulinum toxin substrate 2 OS=Mus musculus OX=10090 GN=Rac2 PE=1 SV=1 - [RAC2_MOUSE]	120.514	58.85	3	6	11	40	1.0144	26	10.5116	192	21.4271	7.60596
Q91W90	Thioredoxin domain-containing protein 5 OS=Mus musculus OX=10090 GN=Txndc5 PE=1 SV=2 - [TXND5_MOUSE]	120.414	46.04	1	14	15	45	1.09771	41	10.9917	417	46.3859	5.78271
Q8BH04	Phosphoenolpyruvate carboxykinase [GTP], mitochondrial OS=Mus musculus OX=10090 GN=Pck2 PE=1 SV=1 - [PCKGM_MOUSE]	120.32	39.22	2	20	20	53	1.00868	53	4.50535	640	70.4825	7.28369
P63087	Serine/threonine-protein phosphatase PP1-gamma catalytic subunit OS=Mus musculus OX=10090 GN=Ppp1cc PE=1 SV=1 - [PP1G_MOUSE]	120.29	44.27	1	1	11	38	0.906281	1		323	36.9597	6.53662
P46638	Ras-related protein Rab-11B OS=Mus musculus OX=10090 GN=Rab11b PE=1 SV=3 - [RB11B_MOUSE]	120.018	59.17	2	11	12	42	0.99939	39	4.15206	218	24.4745	5.93506
Q922Q8	Leucine-rich repeat-containing protein 59 OS=Mus musculus OX=10090 GN=Lrrc59 PE=1 SV=1 - [LRC59_MOUSE]	119.406	55.05	1	15	15	45	1.03637	45	5.77743	307	34.8558	9.5249
P46664	Adenylosuccinate synthetase isozyme 2 OS=Mus musculus OX=10090 GN=Adss2 PE=1 SV=2 - [PURA2_MOUSE]	119.368	44.52	1	15	17	45	0.981459	40	7.09019	456	49.9896	6.37939
E9Q5C9	Nucleolar and coiled-body phosphoprotein 1 OS=Mus musculus OX=10090 GN=Nolc1 PE=1 SV=1 - [NOLC1_MOUSE]	118.973	23.65	1	19	19	51	0.967295	51	7.19989	702	73.6543	9.36377
Q9R190	Metastasis-associated protein MTA2 OS=Mus musculus OX=10090 GN=Mta2 PE=1 SV=1 - [MTA2_MOUSE]	118.584	33.83	1	20	23	60	1.00128	53	7.55719	668	74.9827	9.67139
Q3TRM8	Hexokinase-3 OS=Mus musculus OX=10090 GN=Hk3 PE=1 SV=2 - [HXK3_MOUSE]	118.566	25.81	1	18	19	46	1.02228	45	4.70828	922	100.037	5.93506
Q9CXW4	60S ribosomal protein L11 OS=Mus musculus OX=10090 GN=Rpl11 PE=1 SV=4 - [RL11_MOUSE]	118.328	50.56	1	10	10	47	1.00005	47	6.05326	178	20.2396	9.59814
P10854	Histone H2B type 1-M OS=Mus musculus OX=10090 GN=H2bc14 PE=1 SV=2 - [H2B1M_MOUSE]	118.11	50.79	6	1	8	43	0.778634	5	2.63447	126	13.9276	10.3159
Q8VEE4	Replication protein A 70 kDa DNA-binding subunit OS=Mus musculus OX=10090 GN=Rpa1 PE=1 SV=1 - [RFA1_MOUSE]	118.103	41.41	1	22	22	51	1.01021	51	8.51485	623	68.9936	7.91357
P70670	Nascent polypeptide-associated complex subunit alpha, muscle-specific form OS=Mus musculus OX=10090 GN=Naca PE=1 SV=2 - [NACAM_MOUSE]	117.925	6.31	2	8	8	53	1.0068	45	6.25677	2187	220.364	9.34912
Q8K411	Presequence protease, mitochondrial OS=Mus musculus OX=10090 GN=Pitrm1 PE=1 SV=1 - [PREP_MOUSE]	117.712	26.64	1	23	23	46	1.00141	46	4.30872	1036	117.297	7.1958
P54822	Adenylosuccinate lyase OS=Mus musculus OX=10090 GN=Adsl PE=1 SV=2 - [PUR8_MOUSE]	117.661	47.93	1	19	19	45	0.993894	45	6.45266	484	54.8309	7.26904
Q8BMK4	Cytoskeleton-associated protein 4 OS=Mus musculus OX=10090 GN=Ckap4 PE=1 SV=2 - [CKAP4_MOUSE]	117.33	37.91	1	20	20	55	1.11529	55	7.01855	575	63.6536	5.64307
Q8BWY3	Eukaryotic peptide chain release factor subunit 1 OS=Mus musculus OX=10090 GN=Etf1 PE=1 SV=4 - [ERF1_MOUSE]	117.074	44.39	1	17	17	44	0.988802	44	5.9925	437	49.0002	5.70654
O35643	AP-1 complex subunit beta-1 OS=Mus musculus OX=10090 GN=Ap1b1 PE=1 SV=2 - [AP1B1_MOUSE]	116.841	22.38	1	8	18	47	1.02318	15	4.69042	943	103.869	5.17334
Q9JIF0	Protein arginine N-methyltransferase 1 OS=Mus musculus OX=10090 GN=Prmt1 PE=1 SV=1 - [ANM1_MOUSE]	116.597	47.44	2	15	15	44	1.0215	44	4.88711	371	42.4079	5.42725
O09159	Lysosomal alpha-mannosidase OS=Mus musculus OX=10090 GN=Man2b1 PE=1 SV=4 - [MA2B1_MOUSE]	116.437	24.19	1	22	22	54	1.05323	54	9.85132	1013	114.576	8.1333
Q61081	Hsp90 co-chaperone Cdc37 OS=Mus musculus OX=10090 GN=Cdc37 PE=1 SV=1 - [CDC37_MOUSE]	116.436	36.15	1	13	13	52	0.96946	52	10.1806	379	44.5649	5.33838
Q60865	Caprin-1 OS=Mus musculus OX=10090 GN=Caprin1 PE=1 SV=2 - [CAPR1_MOUSE]	116.336	26.45	1	17	17	45	0.978564	45	7.30383	707	78.1208	5.24951
Q60973	Histone-binding protein RBBP7 OS=Mus musculus OX=10090 GN=Rbbp7 PE=1 SV=1 - [RBBP7_MOUSE]	116.295	34.82	1	6	12	40	0.966852	18	4.98265	425	47.7602	5.04639
P20060	Beta-hexosaminidase subunit beta OS=Mus musculus OX=10090 GN=Hexb PE=1 SV=2 - [HEXB_MOUSE]	115.996	32.84	1	18	18	49	0.952007	49	8.59394	536	61.0771	8.11865
Q8BK64	Activator of 90 kDa heat shock protein ATPase homolog 1 OS=Mus musculus OX=10090 GN=Ahsa1 PE=1 SV=2 - [AHSA1_MOUSE]	115.992	58.28	1	15	15	47	1.00723	47	5.7105	338	38.0932	5.52881
Q6P5E4	UDP-glucose:glycoprotein glucosyltransferase 1 OS=Mus musculus OX=10090 GN=Uggt1 PE=1 SV=4 - [UGGG1_MOUSE]	115.791	23.47	1	26	26	57	1.04349	57	6.14114	1551	176.323	5.61768
Q9CPV4	Glyoxalase domain-containing protein 4 OS=Mus musculus OX=10090 GN=Glod4 PE=1 SV=1 - [GLOD4_MOUSE]	115.597	67.45	1	18	18	51	0.975654	51	6.83447	298	33.2955	5.46533
Q7TPR4	Alpha-actinin-1 OS=Mus musculus OX=10090 GN=Actn1 PE=1 SV=1 - [ACTN1_MOUSE]	115.565	29.15	2	9	23	58	0.905747	22	13.7007	892	103.004	5.37646
Q8CDN6	Thioredoxin-like protein 1 OS=Mus musculus OX=10090 GN=Txnl1 PE=1 SV=3 - [TXNL1_MOUSE]	115.466	53.29	1	12	12	46	0.982196	46	7.55261	289	32.2167	4.95752
Q61035	Histidine--tRNA ligase, cytoplasmic OS=Mus musculus OX=10090 GN=Hars1 PE=1 SV=2 - [HARS1_MOUSE]	115.2	43.22	1	18	20	49	0.978132	44	5.72411	509	57.3961	5.99854
P84228	Histone H3.2 OS=Mus musculus OX=10090 GN=H3c2 PE=1 SV=2 - [H32_MOUSE]	115.118	52.94	2	3	8	41	0.848362	15	13.4464	136	15.3785	11.2681
P60766	Cell division control protein 42 homolog OS=Mus musculus OX=10090 GN=Cdc42 PE=1 SV=2 - [CDC42_MOUSE]	115.07	62.83	3	8	9	39	0.995358	36	5.21966	191	21.245	6.55127
Q9DCX2	ATP synthase subunit d, mitochondrial OS=Mus musculus OX=10090 GN=Atp5pd PE=1 SV=3 - [ATP5H_MOUSE]	114.972	85.09	1	13	13	43	1.01525	43	6.36604	161	18.7376	5.69385
Q9CPY7	Cytosol aminopeptidase OS=Mus musculus OX=10090 GN=Lap3 PE=1 SV=3 - [AMPL_MOUSE]	114.914	38.34	1	16	16	41	0.969832	41	7.30238	519	56.1058	7.72314
Q60972	Histone-binding protein RBBP4 OS=Mus musculus OX=10090 GN=Rbbp4 PE=1 SV=5 - [RBBP4_MOUSE]	114.91	35.29	3	5	12	40	0.993391	16	4.11067	425	47.6261	4.89404
O55131	Septin-7 OS=Mus musculus OX=10090 GN=Septin7 PE=1 SV=1 - [SEPT7_MOUSE]	114.821	42.2	3	16	17	45	1.00672	39	5.04556	436	50.5179	8.57275
Q6DFW4	Nucleolar protein 58 OS=Mus musculus OX=10090 GN=Nop58 PE=1 SV=1 - [NOP58_MOUSE]	114.284	37.69	1	17	17	43	1.03018	41	4.30081	536	60.3047	8.33838
Q9D1A2	Cytosolic non-specific dipeptidase OS=Mus musculus OX=10090 GN=Cndp2 PE=1 SV=1 - [CNDP2_MOUSE]	113.858	52	1	16	16	46	0.979342	46	5.17281	475	52.7336	5.65576
Q9D8W5	26S proteasome non-ATPase regulatory subunit 12 OS=Mus musculus OX=10090 GN=Psmd12 PE=1 SV=4 - [PSD12_MOUSE]	113.587	44.52	2	18	19	42	1.00055	41	5.79687	456	52.8615	7.06396
Q9CPW4	Actin-related protein 2/3 complex subunit 5 OS=Mus musculus OX=10090 GN=Arpc5 PE=1 SV=3 - [ARPC5_MOUSE]	113.217	70.2	1	9	9	34	1.00804	34	5.80735	151	16.2783	5.66846
Q9R1T2	SUMO-activating enzyme subunit 1 OS=Mus musculus OX=10090 GN=Sae1 PE=1 SV=1 - [SAE1_MOUSE]	113.168	60	1	16	16	48	1.00634	48	6.61988	350	38.5956	5.36377
P10853	Histone H2B type 1-F/J/L OS=Mus musculus OX=10090 GN=H2bc7 PE=1 SV=2 - [H2B1F_MOUSE]	113.15	50.79	9	1	8	41	0.648924	3	1.1852	126	13.9276	10.3159
Q91ZW3	SWI/SNF-related matrix-associated actin-dependent regulator of chromatin subfamily A member 5 OS=Mus musculus OX=10090 GN=Smarca5 PE=1 SV=1 - [SMCA5_MOUSE]	113.107	25.21	2	27	27	62	1.03288	62	5.64909	1051	121.55	8.14795
Q921F2	TAR DNA-binding protein 43 OS=Mus musculus OX=10090 GN=Tardbp PE=1 SV=1 - [TADBP_MOUSE]	112.8	35.99	1	15	15	48	0.993321	48	6.332	414	44.5193	6.69775
P61028	Ras-related protein Rab-8B OS=Mus musculus OX=10090 GN=Rab8b PE=1 SV=1 - [RAB8B_MOUSE]	112.537	67.15	13	7	14	49	0.959303	17	5.38939	207	23.5881	9.0708
O08749	Dihydrolipoyl dehydrogenase, mitochondrial OS=Mus musculus OX=10090 GN=Dld PE=1 SV=2 - [DLDH_MOUSE]	112.413	32.61	1	12	12	45	1.01105	45	6.84679	509	54.2382	7.89893
P36552	Oxygen-dependent coproporphyrinogen-III oxidase, mitochondrial OS=Mus musculus OX=10090 GN=Cpox PE=1 SV=2 - [HEM6_MOUSE]	112.229	46.5	1	18	18	47	0.986702	47	8.20318	443	49.6828	8.52881
Q3THS6	S-adenosylmethionine synthase isoform type-2 OS=Mus musculus OX=10090 GN=Mat2a PE=1 SV=2 - [METK2_MOUSE]	111.789	40.51	2	17	17	50	0.998275	50	5.74719	395	43.6614	6.48096
Q8BU30	Isoleucine--tRNA ligase, cytoplasmic OS=Mus musculus OX=10090 GN=Iars1 PE=1 SV=2 - [SYIC_MOUSE]	111.31	23.45	1	26	26	59	1.01505	59	6.69697	1262	144.179	6.55127
Q9Z1D1	Eukaryotic translation initiation factor 3 subunit G OS=Mus musculus OX=10090 GN=Eif3g PE=1 SV=2 - [EIF3G_MOUSE]	110.655	45.94	1	14	14	42	1.01383	42	7.64083	320	35.6159	5.89697
P51174	Long-chain specific acyl-CoA dehydrogenase, mitochondrial OS=Mus musculus OX=10090 GN=Acadl PE=1 SV=2 - [ACADL_MOUSE]	110.337	36.98	1	14	14	44	0.991335	44	6.87738	430	47.8775	8.30908
P97461	40S ribosomal protein S5 OS=Mus musculus OX=10090 GN=Rps5 PE=1 SV=3 - [RS5_MOUSE]	110.2	52.45	1	11	11	47	0.935471	44	7.9301	204	22.875	9.71533
P01899	H-2 class I histocompatibility antigen, D-B alpha chain OS=Mus musculus OX=10090 GN=H2-D1 PE=1 SV=2 - [HA11_MOUSE]	110.14	44.75	6	10	14	51	1.01265	35	6.33366	362	40.8103	6.72705
Q9DAR7	m7GpppX diphosphatase OS=Mus musculus OX=10090 GN=Dcps PE=1 SV=1 - [DCPS_MOUSE]	109.752	55.62	1	16	16	46	1.00861	46	7.41143	338	38.9643	6.48096
Q91WK2	Eukaryotic translation initiation factor 3 subunit H OS=Mus musculus OX=10090 GN=Eif3h PE=1 SV=1 - [EIF3H_MOUSE]	109.747	42.9	1	14	14	45	0.994137	45	7.61544	352	39.807	6.66846
Q7TNP2	Serine/threonine-protein phosphatase 2A 65 kDa regulatory subunit A beta isoform OS=Mus musculus OX=10090 GN=Ppp2r1b PE=1 SV=2 - [2AAB_MOUSE]	109.65	33.28	1	7	18	47	0.968566	13	5.81824	601	65.8924	5.09717
Q99KK7	Dipeptidyl peptidase 3 OS=Mus musculus OX=10090 GN=Dpp3 PE=1 SV=2 - [DPP3_MOUSE]	109.633	30.22	1	19	19	50	0.975435	50	8.97823	738	82.8461	5.37646
Q8BGQ7	Alanine--tRNA ligase, cytoplasmic OS=Mus musculus OX=10090 GN=Aars1 PE=1 SV=1 - [SYAC_MOUSE]	109.528	30.37	1	23	23	48	1.0058	48	5.67341	968	106.841	5.66846
P10639	Thioredoxin OS=Mus musculus OX=10090 GN=Txn PE=1 SV=3 - [THIO_MOUSE]	109.181	88.57	1	8	8	40	0.952732	40	7.5163	105	11.6676	4.91943
P61255	60S ribosomal protein L26 OS=Mus musculus OX=10090 GN=Rpl26 PE=1 SV=1 - [RL26_MOUSE]	108.848	44.14	1	8	9	40	0.981887	34	4.84374	145	17.2475	10.5503
P70372	ELAV-like protein 1 OS=Mus musculus OX=10090 GN=Elavl1 PE=1 SV=2 - [ELAV1_MOUSE]	108.801	41.1	1	11	12	38	0.994829	36	6.55596	326	36.1461	9.0415
P62911	60S ribosomal protein L32 OS=Mus musculus OX=10090 GN=Rpl32 PE=1 SV=2 - [RL32_MOUSE]	108.445	51.85	1	10	11	52	1.01767	46	8.97554	135	15.8498	11.3267
P23198	Chromobox protein homolog 3 OS=Mus musculus OX=10090 GN=Cbx3 PE=1 SV=2 - [CBX3_MOUSE]	107.506	45.9	1	7	9	38	1.02849	33	6.15599	183	20.8423	5.22412
P14685	26S proteasome non-ATPase regulatory subunit 3 OS=Mus musculus OX=10090 GN=Psmd3 PE=1 SV=3 - [PSMD3_MOUSE]	107.181	47.36	1	21	21	49	1.00969	49	6.33713	530	60.6803	8.44092
Q64152	Transcription factor BTF3 OS=Mus musculus OX=10090 GN=Btf3 PE=1 SV=3 - [BTF3_MOUSE]	106.992	60.29	1	9	10	35	0.982054	32	8.22915	204	22.0174	9.5249
Q9CYN2	Signal peptidase complex subunit 2 OS=Mus musculus OX=10090 GN=Spcs2 PE=1 SV=1 - [SPCS2_MOUSE]	106.916	54.87	1	12	12	41	1.02056	41	13.6688	226	24.9617	8.57275
Q9EPL8	Importin-7 OS=Mus musculus OX=10090 GN=Ipo7 PE=1 SV=2 - [IPO7_MOUSE]	106.722	25.05	2	19	19	45	1.00605	45	4.4699	1038	119.41	4.81787
Q3TEA8	Heterochromatin protein 1-binding protein 3 OS=Mus musculus OX=10090 GN=Hp1bp3 PE=1 SV=1 - [HP1B3_MOUSE]	106.345	39.71	1	20	20	47	1.03925	47	5.71373	554	60.8291	9.70068
Q61823	Programmed cell death protein 4 OS=Mus musculus OX=10090 GN=Pdcd4 PE=1 SV=1 - [PDCD4_MOUSE]	105.164	44.78	2	16	17	45	0.987604	42	11.1671	469	51.67	5.16064
O35685	Nuclear migration protein nudC OS=Mus musculus OX=10090 GN=Nudc PE=1 SV=1 - [NUDC_MOUSE]	104.966	52.41	1	16	16	46	1.00156	46	3.80637	332	38.3343	5.26221
Q5SUR0	Phosphoribosylformylglycinamidine synthase OS=Mus musculus OX=10090 GN=Pfas PE=1 SV=1 - [PUR4_MOUSE]	104.901	28.65	1	21	21	41	1.02999	41	6.97156	1337	144.538	5.66846
P00493	Hypoxanthine-guanine phosphoribosyltransferase OS=Mus musculus OX=10090 GN=Hprt1 PE=1 SV=3 - [HPRT_MOUSE]	104.772	55.96	1	10	10	38	0.982423	38	7.19227	218	24.5546	6.68311
Q9D1D4	Transmembrane emp24 domain-containing protein 10 OS=Mus musculus OX=10090 GN=Tmed10 PE=1 SV=1 - [TMEDA_MOUSE]	104.584	43.84	1	9	9	34	1.04762	34	6.07214	219	24.8949	6.69775
P62814	V-type proton ATPase subunit B, brain isoform OS=Mus musculus OX=10090 GN=Atp6v1b2 PE=1 SV=1 - [VATB2_MOUSE]	104.582	44.23	2	16	16	38	0.98132	38	7.66082	511	56.5149	5.80811
P54775	26S proteasome regulatory subunit 6B OS=Mus musculus OX=10090 GN=Psmc4 PE=1 SV=2 - [PRS6B_MOUSE]	104.367	51.44	1	15	16	38	1.0133	36	4.37159	418	47.3786	5.21143
P52293	Importin subunit alpha-1 OS=Mus musculus OX=10090 GN=Kpna2 PE=1 SV=2 - [IMA1_MOUSE]	104.239	51.42	1	18	18	44	0.990344	44	5.55254	529	57.8922	5.68115
O09131	Glutathione S-transferase omega-1 OS=Mus musculus OX=10090 GN=Gsto1 PE=1 SV=2 - [GSTO1_MOUSE]	103.914	47.92	2	13	13	41	0.990016	41	4.75998	240	27.4799	7.35693
P62852	40S ribosomal protein S25 OS=Mus musculus OX=10090 GN=Rps25 PE=1 SV=1 - [RS25_MOUSE]	103.909	38.4	1	6	6	38	0.975182	38	6.90181	125	13.7337	10.1108
P68037	Ubiquitin-conjugating enzyme E2 L3 OS=Mus musculus OX=10090 GN=Ube2l3 PE=1 SV=1 - [UB2L3_MOUSE]	103.88	74.03	2	9	9	32	0.978821	31	6.62263	154	17.8502	8.51416
Q99L45	Eukaryotic translation initiation factor 2 subunit 2 OS=Mus musculus OX=10090 GN=Eif2s2 PE=1 SV=1 - [IF2B_MOUSE]	103.86	39.58	1	12	12	40	0.990694	40	7.82682	331	38.0682	5.79541
Q9CZ44	NSFL1 cofactor p47 OS=Mus musculus OX=10090 GN=Nsfl1c PE=1 SV=1 - [NSF1C_MOUSE]	103.57	49.73	1	14	14	41	0.964489	41	6.0125	370	40.6854	5.14795
P08071	Lactotransferrin OS=Mus musculus OX=10090 GN=Ltf PE=1 SV=4 - [TRFL_MOUSE]	103.423	26.31	1	16	16	43	1.01905	43	3.85302	707	77.788	8.52881
Q91W50	Cold shock domain-containing protein E1 OS=Mus musculus OX=10090 GN=Csde1 PE=1 SV=1 - [CSDE1_MOUSE]	103.093	30.2	1	24	24	49	1.01314	49	5.34675	798	88.7348	6.3667
Q6ZQI3	Malectin OS=Mus musculus OX=10090 GN=Mlec PE=1 SV=2 - [MLEC_MOUSE]	103.039	41.58	1	12	12	38	1.06559	38	9.72608	291	32.3218	6.04932
P62245	40S ribosomal protein S15a OS=Mus musculus OX=10090 GN=Rps15a PE=1 SV=2 - [RS15A_MOUSE]	102.981	68.46	1	9	9	38	1.00226	38	7.24606	130	14.83	10.1255
P62880	Guanine nucleotide-binding protein G(I)/G(S)/G(T) subunit beta-2 OS=Mus musculus OX=10090 GN=Gnb2 PE=1 SV=3 - [GBB2_MOUSE]	102.794	36.47	2	5	10	30	1.02545	13	12.2432	340	37.3071	5.99854
Q00PI9	Heterogeneous nuclear ribonucleoprotein U-like protein 2 OS=Mus musculus OX=10090 GN=Hnrnpul2 PE=1 SV=2 - [HNRL2_MOUSE]	102.768	30.6	1	19	19	42	0.988822	42	8.75767	745	84.8878	4.89404
Q91VR5	ATP-dependent RNA helicase DDX1 OS=Mus musculus OX=10090 GN=Ddx1 PE=1 SV=1 - [DDX1_MOUSE]	102.487	35.14	1	21	21	45	1.02993	45	8.84385	740	82.4478	7.21045
P97426	Eosinophil cationic protein 1 OS=Mus musculus OX=10090 GN=Ear1 PE=2 SV=1 - [ECP1_MOUSE]	102.487	65.16	1	6	7	33	1.05588	25	5.63644	155	17.2845	8.95361
Q9DCH4	Eukaryotic translation initiation factor 3 subunit F OS=Mus musculus OX=10090 GN=Eif3f PE=1 SV=2 - [EIF3F_MOUSE]	102.275	42.11	1	12	12	45	1.00065	45	7.69068	361	37.9603	5.57959
Q9CQI6	Coactosin-like protein OS=Mus musculus OX=10090 GN=Cotl1 PE=1 SV=3 - [COTL1_MOUSE]	102.262	79.58	1	12	12	44	0.966438	44	7.94607	142	15.934	5.40186
Q8K310	Matrin-3 OS=Mus musculus OX=10090 GN=Matr3 PE=1 SV=1 - [MATR3_MOUSE]	102.148	22.7	1	16	16	41	1.03301	41	5.48283	846	94.5718	6.25244
Q9EQH3	Vacuolar protein sorting-associated protein 35 OS=Mus musculus OX=10090 GN=Vps35 PE=1 SV=1 - [VPS35_MOUSE]	101.305	27.26	1	19	19	45	0.998767	45	7.62483	796	91.6548	5.43994
Q9ET01	Glycogen phosphorylase, liver form OS=Mus musculus OX=10090 GN=Pygl PE=1 SV=4 - [PYGL_MOUSE]	101.009	25.18	2	16	22	52	1.05132	38	4.8002	850	97.401	7.09326
E9PVA8	eIF-2-alpha kinase activator GCN1 OS=Mus musculus OX=10090 GN=Gcn1 PE=1 SV=1 - [GCN1_MOUSE]	100.777	11.94	2	26	26	51	1.01976	49	4.98069	2671	292.834	7.35693
Q91VR2	ATP synthase subunit gamma, mitochondrial OS=Mus musculus OX=10090 GN=Atp5f1c PE=1 SV=1 - [ATPG_MOUSE]	100.602	42.95	1	13	13	46	0.979599	46	7.54924	298	32.8651	9.01221
P97425	Eosinophil cationic protein 2 OS=Mus musculus OX=10090 GN=Ear2 PE=2 SV=1 - [ECP2_MOUSE]	100.553	50	1	5	6	33	1.13595	25	21.3882	156	17.6088	9.34912
O70194	Eukaryotic translation initiation factor 3 subunit D OS=Mus musculus OX=10090 GN=Eif3d PE=1 SV=2 - [EIF3D_MOUSE]	100.518	45.44	1	15	15	39	1.01199	39	6.56683	548	63.9484	6.04932
P26638	Serine--tRNA ligase, cytoplasmic OS=Mus musculus OX=10090 GN=Sars1 PE=1 SV=3 - [SYSC_MOUSE]	100.392	42.19	1	17	17	42	0.982994	42	8.4328	512	58.3517	6.30322
P12787	Cytochrome c oxidase subunit 5A, mitochondrial OS=Mus musculus OX=10090 GN=Cox5a PE=1 SV=2 - [COX5A_MOUSE]	100.24	59.59	1	8	9	32	1.07545	26	6.34958	146	16.0913	6.53662
Q02819	Nucleobindin-1 OS=Mus musculus OX=10090 GN=Nucb1 PE=1 SV=2 - [NUCB1_MOUSE]	99.8515	41.61	1	15	15	41	1.03799	41	8.15232	459	53.3759	5.07178
Q9D2V7	Coronin-7 OS=Mus musculus OX=10090 GN=Coro7 PE=1 SV=2 - [CORO7_MOUSE]	99.8076	23.43	1	16	16	41	1.00021	41	7.64419	922	100.749	5.77002
P42232	Signal transducer and activator of transcription 5B OS=Mus musculus OX=10090 GN=Stat5b PE=1 SV=1 - [STA5B_MOUSE]	99.7908	25.06	1	1	19	41	1.01476	3	1.77661	786	89.9455	6.04932
P58389	Serine/threonine-protein phosphatase 2A activator OS=Mus musculus OX=10090 GN=Ptpa PE=1 SV=1 - [PTPA_MOUSE]	99.4569	47.06	1	11	11	40	0.959386	40	9.29883	323	36.6867	6.39209
Q9CQC6	Basic leucine zipper and W2 domain-containing protein 1 OS=Mus musculus OX=10090 GN=Bzw1 PE=1 SV=1 - [BZW1_MOUSE]	99.2544	37.95	1	14	17	40	0.994266	32	6.46176	419	48.0127	5.92236
O55029	Coatomer subunit beta' OS=Mus musculus OX=10090 GN=Copb2 PE=1 SV=2 - [COPB2_MOUSE]	99.1027	22.98	1	16	16	36	1.05297	36	9.30638	905	102.384	5.30029
Q9DB77	Cytochrome b-c1 complex subunit 2, mitochondrial OS=Mus musculus OX=10090 GN=Uqcrc2 PE=1 SV=1 - [QCR2_MOUSE]	99.0333	36.42	1	13	13	37	1.03559	37	6.90878	453	48.205	9.24658
O09167	60S ribosomal protein L21 OS=Mus musculus OX=10090 GN=Rpl21 PE=1 SV=3 - [RL21_MOUSE]	98.625	46.25	1	9	9	37	0.989005	37	8.2273	160	18.5501	10.4917
Q9D6R2	Isocitrate dehydrogenase [NAD] subunit alpha, mitochondrial OS=Mus musculus OX=10090 GN=Idh3a PE=1 SV=1 - [IDH3A_MOUSE]	98.4686	41.8	1	13	13	42	1.02331	42	6.96379	366	39.6131	6.72705
P19157	Glutathione S-transferase P 1 OS=Mus musculus OX=10090 GN=Gstp1 PE=1 SV=2 - [GSTP1_MOUSE]	98.3016	53.81	2	8	8	37	0.983773	37	9.93874	210	23.5941	7.86963
P61027	Ras-related protein Rab-10 OS=Mus musculus OX=10090 GN=Rab10 PE=1 SV=1 - [RAB10_MOUSE]	98.2288	52	10	9	12	41	1.00304	23	4.80273	200	22.5266	8.38232
P11352	Glutathione peroxidase 1 OS=Mus musculus OX=10090 GN=Gpx1 PE=1 SV=2 - [GPX1_MOUSE]	98.1766	65.17	1	12	12	38	0.974116	38	4.72681	201	22.3162	7.21045
O09061	Proteasome subunit beta type-1 OS=Mus musculus OX=10090 GN=Psmb1 PE=1 SV=1 - [PSB1_MOUSE]	98.0697	53.33	1	10	10	33	0.990643	33	7.1534	240	26.3553	7.81104
P10649	Glutathione S-transferase Mu 1 OS=Mus musculus OX=10090 GN=Gstm1 PE=1 SV=2 - [GSTM1_MOUSE]	97.8443	59.63	6	12	13	49	0.972694	47	9.91038	218	25.9531	7.94287
Q9CZU3	Exosome RNA helicase MTR4 OS=Mus musculus OX=10090 GN=Mtrex PE=1 SV=1 - [MTREX_MOUSE]	97.591	20.19	3	17	18	40	0.991929	39	6.44093	1040	117.561	6.40479
Q62376	U1 small nuclear ribonucleoprotein 70 kDa OS=Mus musculus OX=10090 GN=Snrnp70 PE=1 SV=2 - [RU17_MOUSE]	97.3448	21.65	1	13	13	44	0.994633	44	8.14222	448	51.9609	9.93506
P60229	Eukaryotic translation initiation factor 3 subunit E OS=Mus musculus OX=10090 GN=Eif3e PE=1 SV=1 - [EIF3E_MOUSE]	97.2588	39.78	2	16	16	43	1.00637	43	4.60489	445	52.1874	6.03662
Q8CG47	Structural maintenance of chromosomes protein 4 OS=Mus musculus OX=10090 GN=Smc4 PE=1 SV=1 - [SMC4_MOUSE]	97.0305	18.35	1	22	22	48	1.00946	48	6.1368	1286	146.803	7.29834
P51660	Peroxisomal multifunctional enzyme type 2 OS=Mus musculus OX=10090 GN=Hsd17b4 PE=1 SV=3 - [DHB4_MOUSE]	96.9102	29.25	1	16	16	44	1.00979	40	6.98021	735	79.432	8.57275
Q8BG32	26S proteasome non-ATPase regulatory subunit 11 OS=Mus musculus OX=10090 GN=Psmd11 PE=1 SV=3 - [PSD11_MOUSE]	96.8174	35.07	1	15	15	38	1.00987	38	6.75567	422	47.407	6.48096
O09106	Histone deacetylase 1 OS=Mus musculus OX=10090 GN=Hdac1 PE=1 SV=1 - [HDAC1_MOUSE]	96.3899	35.68	2	9	14	38	0.981422	23	4.99573	482	55.0397	5.47803
Q9D0I9	Arginine--tRNA ligase, cytoplasmic OS=Mus musculus OX=10090 GN=Rars1 PE=1 SV=2 - [SYRC_MOUSE]	95.6859	41.21	1	25	25	54	1.00043	53	6.39073	660	75.6251	7.54736
P13439	Uridine 5'-monophosphate synthase OS=Mus musculus OX=10090 GN=Umps PE=1 SV=3 - [UMPS_MOUSE]	95.4472	45.74	1	16	16	40	1.01662	40	6.33012	481	52.2593	6.60986
Q8BMA6	Signal recognition particle subunit SRP68 OS=Mus musculus OX=10090 GN=Srp68 PE=1 SV=2 - [SRP68_MOUSE]	95.04	32.32	1	16	16	38	0.998374	38	7.02552	625	70.5303	8.57275
Q91V41	Ras-related protein Rab-14 OS=Mus musculus OX=10090 GN=Rab14 PE=1 SV=3 - [RAB14_MOUSE]	95.009	60.47	9	11	12	38	1.00547	32	4.80372	215	23.8819	6.21436
Q1HFZ0	RNA cytosine C(5)-methyltransferase NSUN2 OS=Mus musculus OX=10090 GN=Nsun2 PE=1 SV=2 - [NSUN2_MOUSE]	94.8902	40.29	1	24	24	55	1.02298	55	5.84907	757	85.3972	6.58057
P08030	Adenine phosphoribosyltransferase OS=Mus musculus OX=10090 GN=Aprt PE=1 SV=2 - [APT_MOUSE]	94.3239	75	1	10	10	31	1.01668	31	4.67031	180	19.7115	6.78564
P62317	Small nuclear ribonucleoprotein Sm D2 OS=Mus musculus OX=10090 GN=Snrpd2 PE=1 SV=1 - [SMD2_MOUSE]	94.3071	54.24	1	7	7	36	0.996846	36	6.91591	118	13.5182	9.90576
Q9Z0X1	Apoptosis-inducing factor 1, mitochondrial OS=Mus musculus OX=10090 GN=Aifm1 PE=1 SV=1 - [AIFM1_MOUSE]	94.1354	24.51	1	13	13	39	0.983397	39	10.2587	612	66.7238	9.17334
P18653	Ribosomal protein S6 kinase alpha-1 OS=Mus musculus OX=10090 GN=Rps6ka1 PE=1 SV=1 - [KS6A1_MOUSE]	94.11	28.87	6	8	18	38	1.01593	17	6.51022	724	81.5433	8.104
Q9JIX8	Apoptotic chromatin condensation inducer in the nucleus OS=Mus musculus OX=10090 GN=Acin1 PE=1 SV=3 - [ACINU_MOUSE]	93.8894	16.97	1	21	21	47	0.984606	47	9.32146	1338	150.629	5.90967
O08692	Neutrophilic granule protein OS=Mus musculus OX=10090 GN=Ngp PE=1 SV=1 - [NGP_MOUSE]	93.2088	64.67	1	12	12	43	1.02553	43	9.6537	167	19.3196	5.31299
P50516	V-type proton ATPase catalytic subunit A OS=Mus musculus OX=10090 GN=Atp6v1a PE=1 SV=2 - [VATA_MOUSE]	93.0433	36.63	1	15	15	38	0.948488	38	9.0257	617	68.2826	5.57959
P58771	Tropomyosin alpha-1 chain OS=Mus musculus OX=10090 GN=Tpm1 PE=1 SV=1 - [TPM1_MOUSE]	92.9276	28.52	1	1	12	42	0.840465	2	10.0201	284	32.6607	4.7417
Q62465	Synaptic vesicle membrane protein VAT-1 homolog OS=Mus musculus OX=10090 GN=Vat1 PE=1 SV=3 - [VAT1_MOUSE]	92.6845	35.71	1	12	12	37	1.0092	37	5.49504	406	43.069	6.3667
Q9R0Q7	Prostaglandin E synthase 3 OS=Mus musculus OX=10090 GN=Ptges3 PE=1 SV=1 - [TEBP_MOUSE]	92.2694	46.25	1	7	7	29	1.00973	29	6.80284	160	18.7094	4.55127
P20065	Thymosin beta-4 OS=Mus musculus OX=10090 GN=Tmsb4x PE=1 SV=1 - [TYB4_MOUSE]	91.9412	40	1	5	7	33	1.10092	23	10.1418	50	5.67586	5.05908
P24270	Catalase OS=Mus musculus OX=10090 GN=Cat PE=1 SV=4 - [CATA_MOUSE]	91.7585	35.86	1	17	17	44	0.979888	44	5.89177	527	59.7577	7.88428
P29416	Beta-hexosaminidase subunit alpha OS=Mus musculus OX=10090 GN=Hexa PE=1 SV=2 - [HEXA_MOUSE]	91.7434	26.14	1	11	11	32	0.942706	32	6.00338	528	60.5743	6.53662
P53996	Cellular nucleic acid-binding protein OS=Mus musculus OX=10090 GN=Cnbp PE=1 SV=2 - [CNBP_MOUSE]	91.3878	58.43	1	9	9	34	0.947344	34	13.271	178	19.5786	7.57666
P51150	Ras-related protein Rab-7a OS=Mus musculus OX=10090 GN=Rab7a PE=1 SV=2 - [RAB7A_MOUSE]	91.1289	60.39	1	12	12	41	1.00828	41	5.32391	207	23.4748	6.69775
P63028	Translationally-controlled tumor protein OS=Mus musculus OX=10090 GN=Tpt1 PE=1 SV=1 - [TCTP_MOUSE]	91.0953	33.72	1	6	6	28	0.990955	28	9.21542	172	19.4496	4.85596
P84084	ADP-ribosylation factor 5 OS=Mus musculus OX=10090 GN=Arf5 PE=1 SV=2 - [ARF5_MOUSE]	91.0669	71.11	2	4	11	31	1.0248	6	3.13222	180	20.5166	6.78564
Q9D819	Inorganic pyrophosphatase OS=Mus musculus OX=10090 GN=Ppa1 PE=1 SV=1 - [IPYR_MOUSE]	91.0078	56.75	1	11	11	31	1.02702	31	6.45108	289	32.6462	5.60498
P99026	Proteasome subunit beta type-4 OS=Mus musculus OX=10090 GN=Psmb4 PE=1 SV=1 - [PSB4_MOUSE]	90.8495	48.48	1	8	8	36	1.0188	36	5.74783	264	29.0973	5.64307
O55142	60S ribosomal protein L35a OS=Mus musculus OX=10090 GN=Rpl35a PE=1 SV=2 - [RL35A_MOUSE]	90.7471	58.18	1	8	8	42	0.983466	42	7.70304	110	12.5457	10.8872
P10852	4F2 cell-surface antigen heavy chain OS=Mus musculus OX=10090 GN=Slc3a2 PE=1 SV=1 - [4F2_MOUSE]	90.7437	28.33	2	15	15	42	0.99945	42	7.59012	526	58.3003	5.90967
P63085	Mitogen-activated protein kinase 1 OS=Mus musculus OX=10090 GN=Mapk1 PE=1 SV=3 - [MK01_MOUSE]	90.5511	43.02	9	10	13	33	1.01812	23	5.08193	358	41.2492	6.97607
P62267	40S ribosomal protein S23 OS=Mus musculus OX=10090 GN=Rps23 PE=1 SV=3 - [RS23_MOUSE]	90.3207	57.34	2	9	9	31	1.00828	31	7.50481	143	15.7977	10.4917
Q61074	Protein phosphatase 1G OS=Mus musculus OX=10090 GN=Ppm1g PE=1 SV=3 - [PPM1G_MOUSE]	90.2127	21.96	1	12	12	38	0.940016	38	5.82605	542	58.6915	4.38623
P31230	Aminoacyl tRNA synthase complex-interacting multifunctional protein 1 OS=Mus musculus OX=10090 GN=Aimp1 PE=1 SV=2 - [AIMP1_MOUSE]	90.197	53.55	1	10	10	30	1.00424	30	7.36539	310	33.9759	8.35303
O35841	Apoptosis inhibitor 5 OS=Mus musculus OX=10090 GN=Api5 PE=1 SV=2 - [API5_MOUSE]	90.0798	43.45	1	19	19	48	0.994243	46	7.24808	504	56.7498	5.92236
Q61166	Microtubule-associated protein RP/EB family member 1 OS=Mus musculus OX=10090 GN=Mapre1 PE=1 SV=3 - [MARE1_MOUSE]	90.0489	60.82	2	13	14	36	1.01351	32	7.2879	268	29.9972	5.22412
Q99P88	Nuclear pore complex protein Nup155 OS=Mus musculus OX=10090 GN=Nup155 PE=1 SV=1 - [NU155_MOUSE]	89.6124	20.42	2	20	21	42	1.01174	36	6.00768	1391	155.019	6.15088
Q9WVJ2	26S proteasome non-ATPase regulatory subunit 13 OS=Mus musculus OX=10090 GN=Psmd13 PE=1 SV=1 - [PSD13_MOUSE]	89.5748	46.01	1	13	13	33	1.01156	33	6.97335	376	42.7821	5.70654
Q62159	Rho-related GTP-binding protein RhoC OS=Mus musculus OX=10090 GN=Rhoc PE=1 SV=2 - [RHOC_MOUSE]	89.491	33.16	3	1	8	28	0.948436	1		193	21.9923	6.58057
Q6IRU2	Tropomyosin alpha-4 chain OS=Mus musculus OX=10090 GN=Tpm4 PE=1 SV=3 - [TPM4_MOUSE]	89.466	43.15	1	9	14	41	0.985476	25	4.7954	248	28.4504	4.67822
Q9CR57	60S ribosomal protein L14 OS=Mus musculus OX=10090 GN=Rpl14 PE=1 SV=3 - [RL14_MOUSE]	89.2444	34.1	1	8	8	30	0.969847	30	6.4696	217	23.5492	11.019
P17563	Methanethiol oxidase OS=Mus musculus OX=10090 GN=Selenbp1 PE=1 SV=2 - [SBP1_MOUSE]	89.2403	47.25	1	4	14	34	0.989548	11	8.53462	472	52.4804	6.29053
O35658	Complement component 1 Q subcomponent-binding protein, mitochondrial OS=Mus musculus OX=10090 GN=C1qbp PE=1 SV=1 - [C1QBP_MOUSE]	89.2179	34.53	1	7	7	28	1.01375	28	8.25526	278	30.9935	4.91943
Q8VHX6	Filamin-C OS=Mus musculus OX=10090 GN=Flnc PE=1 SV=3 - [FLNC_MOUSE]	89.0217	6.53	1	1	16	42	0.734644	1		2726	290.937	5.94775
P16045	Galectin-1 OS=Mus musculus OX=10090 GN=Lgals1 PE=1 SV=3 - [LEG1_MOUSE]	88.8812	77.78	1	9	9	32	0.947638	32	15.0015	135	14.8562	5.49072
P28650	Adenylosuccinate synthetase isozyme 1 OS=Mus musculus OX=10090 GN=Adss1 PE=1 SV=2 - [PURA1_MOUSE]	88.8798	39.61	1	11	13	33	1.00489	28	6.58644	457	50.223	8.42627
Q9DC51	Guanine nucleotide-binding protein G(i) subunit alpha OS=Mus musculus OX=10090 GN=Gnai3 PE=1 SV=3 - [GNAI3_MOUSE]	88.6736	38.98	7	5	11	43	0.999181	10	4.71345	354	40.5122	5.69385
Q3UQ44	Ras GTPase-activating-like protein IQGAP2 OS=Mus musculus OX=10090 GN=Iqgap2 PE=1 SV=2 - [IQGA2_MOUSE]	88.6716	14.03	1	14	19	47	1.00764	30	6.48856	1575	180.416	5.64307
P55264	Adenosine kinase OS=Mus musculus OX=10090 GN=Adk PE=1 SV=2 - [ADK_MOUSE]	88.4636	35.46	1	12	12	31	0.93985	31	8.51518	361	40.1235	6.21436
P62874	Guanine nucleotide-binding protein G(I)/G(S)/G(T) subunit beta-1 OS=Mus musculus OX=10090 GN=Gnb1 PE=1 SV=3 - [GBB1_MOUSE]	87.8081	34.71	2	4	9	28	0.983841	11	8.08609	340	37.353	5.99854
Q9WV55	Vesicle-associated membrane protein-associated protein A OS=Mus musculus OX=10090 GN=Vapa PE=1 SV=2 - [VAPA_MOUSE]	87.7785	40.56	1	8	9	30	0.993799	27	4.54452	249	27.8373	8.39697
Q3UPL0	Protein transport protein Sec31A OS=Mus musculus OX=10090 GN=Sec31a PE=1 SV=2 - [SC31A_MOUSE]	87.4756	21.06	1	21	21	51	1.02506	51	8.75202	1230	133.486	6.75635
Q9R1T4	Septin-6 OS=Mus musculus OX=10090 GN=Septin6 PE=1 SV=4 - [SEPT6_MOUSE]	87.4639	41.47	1	7	12	33	1.02515	18	5.68037	434	49.5882	6.43018
P49722	Proteasome subunit alpha type-2 OS=Mus musculus OX=10090 GN=Psma2 PE=1 SV=3 - [PSA2_MOUSE]	86.9923	58.55	1	10	10	31	1.02375	31	8.20502	234	25.9103	7.43018
P62196	26S proteasome regulatory subunit 8 OS=Mus musculus OX=10090 GN=Psmc5 PE=1 SV=1 - [PRS8_MOUSE]	86.9862	48.28	1	15	17	34	0.99478	31	5.19015	406	45.5971	7.54736
P97372	Proteasome activator complex subunit 2 OS=Mus musculus OX=10090 GN=Psme2 PE=1 SV=4 - [PSME2_MOUSE]	86.94	75.73	1	14	14	39	1.01912	39	6.40851	239	27.0401	5.75732
Q8BTI8	Serine/arginine repetitive matrix protein 2 OS=Mus musculus OX=10090 GN=Srrm2 PE=1 SV=3 - [SRRM2_MOUSE]	86.5767	11.58	1	24	24	55	0.908261	53	16.3039	2703	294.666	12.0298
P11440	Cyclin-dependent kinase 1 OS=Mus musculus OX=10090 GN=Cdk1 PE=1 SV=3 - [CDK1_MOUSE]	86.5761	59.6	19	12	14	37	0.959777	29	5.11561	297	34.085	8.42627
Q8VDM6	Heterogeneous nuclear ribonucleoprotein U-like protein 1 OS=Mus musculus OX=10090 GN=Hnrnpul1 PE=1 SV=1 - [HNRL1_MOUSE]	86.5591	21.3	1	17	17	42	1.00583	42	10.9565	859	95.9425	6.58057
Q569Z6	Thyroid hormone receptor-associated protein 3 OS=Mus musculus OX=10090 GN=Thrap3 PE=1 SV=1 - [TR150_MOUSE]	86.4677	19.66	1	18	18	48	0.952899	48	6.76472	951	108.114	10.1694
P62830	60S ribosomal protein L23 OS=Mus musculus OX=10090 GN=Rpl23 PE=1 SV=1 - [RL23_MOUSE]	86.2548	55.71	1	7	7	33	1.00027	33	6.89783	140	14.8561	10.5063
Q5XJY5	Coatomer subunit delta OS=Mus musculus OX=10090 GN=Arcn1 PE=1 SV=2 - [COPD_MOUSE]	86.2041	29.55	1	14	14	35	1.00744	35	5.45675	511	57.1932	6.21436
O54734	Dolichyl-diphosphooligosaccharide--protein glycosyltransferase 48 kDa subunit OS=Mus musculus OX=10090 GN=Ddost PE=1 SV=2 - [OST48_MOUSE]	86.1528	34.69	1	13	13	40	1.04297	39	5.83818	441	48.997	5.8335
Q9Z0P5	Twinfilin-2 OS=Mus musculus OX=10090 GN=Twf2 PE=1 SV=1 - [TWF2_MOUSE]	86.0863	41.26	3	9	11	34	1.04034	27	5.50329	349	39.4464	6.80029
P27048	Small nuclear ribonucleoprotein-associated protein B OS=Mus musculus OX=10090 GN=Snrpb PE=1 SV=1 - [RSMB_MOUSE]	86.0777	28.57	2	10	10	40	0.989779	40	10.4456	231	23.6402	10.9019
Q8VH51	RNA-binding protein 39 OS=Mus musculus OX=10090 GN=Rbm39 PE=1 SV=2 - [RBM39_MOUSE]	85.9972	35.47	1	14	14	36	1.02477	36	5.41563	530	59.3697	10.0962
P35980	60S ribosomal protein L18 OS=Mus musculus OX=10090 GN=Rpl18 PE=1 SV=3 - [RL18_MOUSE]	85.915	44.15	1	8	8	31	0.998111	31	6.2539	188	21.6312	11.7808
Q9WTP6	Adenylate kinase 2, mitochondrial OS=Mus musculus OX=10090 GN=Ak2 PE=1 SV=5 - [KAD2_MOUSE]	85.7334	46.86	1	8	8	26	1.01551	26	6.22782	239	26.4517	7.38623
P46460	Vesicle-fusing ATPase OS=Mus musculus OX=10090 GN=Nsf PE=1 SV=2 - [NSF_MOUSE]	85.4859	29.97	1	19	20	37	1.03323	36	7.92415	744	82.561	6.94678
P26350	Prothymosin alpha OS=Mus musculus OX=10090 GN=Ptma PE=1 SV=2 - [PTMA_MOUSE]	85.3345	22.52	1	5	5	30	0.969659	30	11.5351	111	12.2471	3.78955
Q99L47	Hsc70-interacting protein OS=Mus musculus OX=10090 GN=St13 PE=1 SV=1 - [F10A1_MOUSE]	85.1159	33.42	1	13	13	34	1.01353	34	9.02536	371	41.6295	5.26221
P13020	Gelsolin OS=Mus musculus OX=10090 GN=Gsn PE=1 SV=3 - [GELS_MOUSE]	84.8676	17.05	1	12	12	38	1.00343	38	7.83454	780	85.8881	6.17627
Q3TBD2	Rho GTPase-activating protein 45 OS=Mus musculus OX=10090 GN=Arhgap45 PE=1 SV=2 - [HMHA1_MOUSE]	84.8334	15.59	2	14	14	33	1.01243	33	8.5686	1116	122.825	5.93506
Q9EQH2	Endoplasmic reticulum aminopeptidase 1 OS=Mus musculus OX=10090 GN=Erap1 PE=1 SV=2 - [ERAP1_MOUSE]	84.6974	24.19	1	21	21	42	1.02112	42	6.17679	930	106.531	6.20166
Q61191	Host cell factor 1 OS=Mus musculus OX=10090 GN=Hcfc1 PE=1 SV=2 - [HCFC1_MOUSE]	84.5421	11.1	2	17	17	41	0.996092	41	5.20107	2045	210.306	7.18115
Q9ERZ0	Hemogen OS=Mus musculus OX=10090 GN=Hemgn PE=1 SV=1 - [HEMGN_MOUSE]	84.4384	22.86	1	9	9	38	0.907168	36	10.9248	503	55.008	4.89404
Q9D0K2	Succinyl-CoA:3-ketoacid coenzyme A transferase 1, mitochondrial OS=Mus musculus OX=10090 GN=Oxct1 PE=1 SV=1 - [SCOT1_MOUSE]	84.3925	36.54	1	12	12	28	1.02155	28	8.19382	520	55.953	8.52881
Q9D1Q6	Endoplasmic reticulum resident protein 44 OS=Mus musculus OX=10090 GN=Erp44 PE=1 SV=1 - [ERP44_MOUSE]	84.3801	34.73	1	11	12	29	1.06685	27	6.07235	406	46.8233	5.2749
Q9WUA2	Phenylalanine--tRNA ligase beta subunit OS=Mus musculus OX=10090 GN=Farsb PE=1 SV=2 - [SYFB_MOUSE]	84.1743	34.3	1	17	18	40	0.995659	39	8.2787	589	65.6553	7.12256
Q64261	Cyclin-dependent kinase 6 OS=Mus musculus OX=10090 GN=Cdk6 PE=1 SV=2 - [CDK6_MOUSE]	83.9947	58.9	19	12	13	39	1.00541	33	7.07583	326	37.0051	6.62451
O08663	Methionine aminopeptidase 2 OS=Mus musculus OX=10090 GN=Metap2 PE=1 SV=1 - [MAP2_MOUSE]	83.9513	37.03	1	14	14	40	0.975154	40	7.54219	478	52.8883	5.8208
Q8VDF2	E3 ubiquitin-protein ligase UHRF1 OS=Mus musculus OX=10090 GN=Uhrf1 PE=1 SV=2 - [UHRF1_MOUSE]	83.9151	26.98	1	17	18	38	1.01498	37	5.86632	782	88.2479	8.30908
P63037	DnaJ homolog subfamily A member 1 OS=Mus musculus OX=10090 GN=Dnaja1 PE=1 SV=1 - [DNJA1_MOUSE]	83.7405	34.51	3	12	13	38	1.00363	33	8.95137	397	44.8395	7.07861
Q6NZB0	DnaJ homolog subfamily C member 8 OS=Mus musculus OX=10090 GN=Dnajc8 PE=1 SV=2 - [DNJC8_MOUSE]	83.6622	46.25	1	12	12	35	0.986756	35	4.83267	253	29.7944	9.05615
Q8BML9	Glutamine--tRNA ligase OS=Mus musculus OX=10090 GN=Qars1 PE=1 SV=1 - [SYQ_MOUSE]	83.5345	28.13	1	18	19	42	1.0034	40	6.08292	775	87.6209	7.31299
O08756	3-hydroxyacyl-CoA dehydrogenase type-2 OS=Mus musculus OX=10090 GN=Hsd17b10 PE=1 SV=4 - [HCD2_MOUSE]	83.3627	62.84	1	11	11	25	1.03604	25	5.11679	261	27.4016	8.41162
P46978	Dolichyl-diphosphooligosaccharide--protein glycosyltransferase subunit STT3A OS=Mus musculus OX=10090 GN=Stt3a PE=1 SV=1 - [STT3A_MOUSE]	83.3239	23.4	1	13	17	43	1.04373	38	7.55436	705	80.5449	8.104
Q91VD9	NADH-ubiquinone oxidoreductase 75 kDa subunit, mitochondrial OS=Mus musculus OX=10090 GN=Ndufs1 PE=1 SV=2 - [NDUS1_MOUSE]	83.3189	40.03	1	24	24	44	1.00407	44	6.09647	727	79.7256	5.71924
Q9Z1Z2	Serine-threonine kinase receptor-associated protein OS=Mus musculus OX=10090 GN=Strap PE=1 SV=2 - [STRAP_MOUSE]	83.2792	57.14	1	17	17	35	1.0185	35	5.18298	350	38.418	5.12256
Q9WVA3	Mitotic checkpoint protein BUB3 OS=Mus musculus OX=10090 GN=Bub3 PE=1 SV=2 - [BUB3_MOUSE]	83.1902	49.69	1	12	12	33	0.990304	33	7.68547	326	36.9311	6.84424
O35350	Calpain-1 catalytic subunit OS=Mus musculus OX=10090 GN=Capn1 PE=1 SV=1 - [CAN1_MOUSE]	83.1451	32.12	1	21	21	43	1.00974	43	5.35071	713	82.0543	5.87158
Q3UKJ7	WD40 repeat-containing protein SMU1 OS=Mus musculus OX=10090 GN=Smu1 PE=2 SV=2 - [SMU1_MOUSE]	82.846	33.14	1	13	13	35	1.0156	35	6.02887	513	57.5072	7.18115
P26369	Splicing factor U2AF 65 kDa subunit OS=Mus musculus OX=10090 GN=U2af2 PE=1 SV=3 - [U2AF2_MOUSE]	82.7235	25.26	1	11	11	32	1.03516	32	8.06457	475	53.4832	9.08545
P28656	Nucleosome assembly protein 1-like 1 OS=Mus musculus OX=10090 GN=Nap1l1 PE=1 SV=2 - [NP1L1_MOUSE]	82.3614	17.65	1	7	8	27	0.979009	22	7.22513	391	45.3169	4.4624
Q9CXW3	Calcyclin-binding protein OS=Mus musculus OX=10090 GN=Cacybp PE=1 SV=1 - [CYBP_MOUSE]	82.1996	65.94	1	12	12	31	1.03278	31	5.80701	229	26.4938	7.86963
Q60749	KH domain-containing, RNA-binding, signal transduction-associated protein 1 OS=Mus musculus OX=10090 GN=Khdrbs1 PE=1 SV=2 - [KHDR1_MOUSE]	82.158	16.93	4	9	9	30	0.984978	28	8.021	443	48.3404	8.71924
Q9D554	Splicing factor 3A subunit 3 OS=Mus musculus OX=10090 GN=Sf3a3 PE=1 SV=2 - [SF3A3_MOUSE]	82.1344	27.94	1	11	11	30	1.00886	30	5.08407	501	58.8052	5.33838
Q61210	Rho guanine nucleotide exchange factor 1 OS=Mus musculus OX=10090 GN=Arhgef1 PE=1 SV=2 - [ARHG1_MOUSE]	81.7036	32.5	1	22	22	46	0.994583	46	9.01992	920	102.741	5.60498
P20108	Thioredoxin-dependent peroxide reductase, mitochondrial OS=Mus musculus OX=10090 GN=Prdx3 PE=1 SV=1 - [PRDX3_MOUSE]	81.67	31.91	1	6	6	22	0.95779	22	6.07367	257	28.1094	7.57666
Q9D0F3	Protein ERGIC-53 OS=Mus musculus OX=10090 GN=Lman1 PE=1 SV=1 - [LMAN1_MOUSE]	81.635	32.88	1	11	12	38	1.03601	32	5.15141	517	57.7529	6.34131
P19536	Cytochrome c oxidase subunit 5B, mitochondrial OS=Mus musculus OX=10090 GN=Cox5b PE=1 SV=1 - [COX5B_MOUSE]	81.6018	42.97	1	7	7	41	1.02568	41	6.20907	128	13.8039	8.38232
P59999	Actin-related protein 2/3 complex subunit 4 OS=Mus musculus OX=10090 GN=Arpc4 PE=1 SV=3 - [ARPC4_MOUSE]	81.432	56.55	1	8	8	29	0.980908	29	3.30268	168	19.6543	8.42627
P39749	Flap endonuclease 1 OS=Mus musculus OX=10090 GN=Fen1 PE=1 SV=1 - [FEN1_MOUSE]	81.4246	33.33	1	13	13	43	0.978401	43	6.20419	378	42.2879	8.33838
O08553	Dihydropyrimidinase-related protein 2 OS=Mus musculus OX=10090 GN=Dpysl2 PE=1 SV=2 - [DPYL2_MOUSE]	81.3772	33.92	1	13	14	33	1.01073	32	4.64823	572	62.2386	6.37939
P23780	Beta-galactosidase OS=Mus musculus OX=10090 GN=Glb1 PE=1 SV=1 - [BGAL_MOUSE]	81.2739	17.77	1	9	9	30	0.988418	30	5.38695	647	73.0742	7.47412
P63001	Ras-related C3 botulinum toxin substrate 1 OS=Mus musculus OX=10090 GN=Rac1 PE=1 SV=1 - [RAC1_MOUSE]	81.2588	47.4	4	6	11	30	0.984077	16	7.56876	192	21.4362	8.49951
Q62418	Drebrin-like protein OS=Mus musculus OX=10090 GN=Dbnl PE=1 SV=2 - [DBNL_MOUSE]	81.1865	32.11	1	12	12	32	0.971328	32	7.80221	436	48.6696	4.91943
Q64674	Spermidine synthase OS=Mus musculus OX=10090 GN=Srm PE=1 SV=1 - [SPEE_MOUSE]	81.1102	47.68	1	12	12	27	1.00429	27	7.8825	302	33.9728	5.50342
Q8BMJ2	Leucine--tRNA ligase, cytoplasmic OS=Mus musculus OX=10090 GN=Lars1 PE=1 SV=2 - [SYLC_MOUSE]	81.0979	17.57	1	19	19	48	0.996021	48	9.45799	1178	134.106	7.04932
P10711	Transcription elongation factor A protein 1 OS=Mus musculus OX=10090 GN=Tcea1 PE=1 SV=2 - [TCEA1_MOUSE]	81.0259	42.86	2	12	12	36	0.997882	36	6.89377	301	33.859	8.38232
Q8VDP4	Cell cycle and apoptosis regulator protein 2 OS=Mus musculus OX=10090 GN=Ccar2 PE=1 SV=2 - [CCAR2_MOUSE]	80.5451	29.83	1	19	19	40	1.02089	40	6.96303	922	102.938	5.24951
P18654	Ribosomal protein S6 kinase alpha-3 OS=Mus musculus OX=10090 GN=Rps6ka3 PE=1 SV=2 - [KS6A3_MOUSE]	80.0348	20.14	6	4	14	31	1.03815	10	3.725	740	83.6409	6.88818
Q61879	Myosin-10 OS=Mus musculus OX=10090 GN=Myh10 PE=1 SV=2 - [MYH10_MOUSE]	79.9552	8.96	3	2	15	34	0.910209	2	1.01213	1976	228.855	5.5415
Q9WUU7	Cathepsin Z OS=Mus musculus OX=10090 GN=Ctsz PE=1 SV=1 - [CATZ_MOUSE]	79.8729	30.07	1	8	8	30	0.986883	30	5.5816	306	33.9742	6.59521
Q07076	Annexin A7 OS=Mus musculus OX=10090 GN=Anxa7 PE=1 SV=2 - [ANXA7_MOUSE]	79.8549	29.59	1	13	13	39	0.986561	39	5.54374	463	49.8933	6.17627
Q05D44	Eukaryotic translation initiation factor 5B OS=Mus musculus OX=10090 GN=Eif5b PE=1 SV=2 - [IF2P_MOUSE]	79.8536	19.41	1	18	18	37	1.00775	36	4.95257	1216	137.532	5.59229
Q9CXY6	Interleukin enhancer-binding factor 2 OS=Mus musculus OX=10090 GN=Ilf2 PE=1 SV=1 - [ILF2_MOUSE]	79.7985	46.41	1	12	12	34	1.01431	34	4.96254	390	43.0352	5.26221
Q6A068	Cell division cycle 5-like protein OS=Mus musculus OX=10090 GN=Cdc5l PE=1 SV=2 - [CDC5L_MOUSE]	79.6065	25.56	1	16	16	35	0.995384	34	7.03067	802	92.1325	8.01611
Q9QUM0	Integrin alpha-IIb OS=Mus musculus OX=10090 GN=Itga2b PE=1 SV=2 - [ITA2B_MOUSE]	79.0516	23.52	1	16	16	35	1.03296	35	9.59099	1033	112.607	5.75732
P01837	Immunoglobulin kappa constant OS=Mus musculus OX=10090 GN=Igkc PE=1 SV=2 - [IGKC_MOUSE]	78.8494	86.92	1	7	7	28	0.948312	28	7.71371	107	11.9267	5.89697
Q9JM76	Actin-related protein 2/3 complex subunit 3 OS=Mus musculus OX=10090 GN=Arpc3 PE=1 SV=3 - [ARPC3_MOUSE]	78.7771	38.2	1	8	8	32	1.02303	32	7.17184	178	20.5113	8.5874
P61358	60S ribosomal protein L27 OS=Mus musculus OX=10090 GN=Rpl27 PE=1 SV=2 - [RL27_MOUSE]	78.5431	45.59	1	6	7	27	1.0485	24	7.14173	136	15.7877	10.5649
P62334	26S proteasome regulatory subunit 10B OS=Mus musculus OX=10090 GN=Psmc6 PE=1 SV=1 - [PRS10_MOUSE]	78.1555	37.79	1	12	12	29	0.986273	29	5.78116	389	44.1451	7.48877
P61164	Alpha-centractin OS=Mus musculus OX=10090 GN=Actr1a PE=1 SV=1 - [ACTZ_MOUSE]	78.1041	44.41	1	6	12	31	1.01387	15	10.5206	376	42.5869	6.63916
Q8BP67	60S ribosomal protein L24 OS=Mus musculus OX=10090 GN=Rpl24 PE=1 SV=2 - [RL24_MOUSE]	77.9516	45.22	1	9	9	30	1.09514	30	14.2463	157	17.7679	11.2534
P61089	Ubiquitin-conjugating enzyme E2 N OS=Mus musculus OX=10090 GN=Ube2n PE=1 SV=1 - [UBE2N_MOUSE]	77.9266	77.63	2	10	10	34	0.94728	34	11.7295	152	17.127	6.56592
P09055	Integrin beta-1 OS=Mus musculus OX=10090 GN=Itgb1 PE=1 SV=1 - [ITB1_MOUSE]	77.6344	22.93	1	15	15	38	1.01488	38	4.30111	798	88.1733	5.93506
P56391	Cytochrome c oxidase subunit 6B1 OS=Mus musculus OX=10090 GN=Cox6b1 PE=1 SV=2 - [CX6B1_MOUSE]	77.3556	70.93	1	7	7	28	0.993368	28	8.86288	86	10.0649	8.71924
P04223	H-2 class I histocompatibility antigen, K-K alpha chain OS=Mus musculus OX=10090 GN=H2-K1 PE=1 SV=1 - [HA1K_MOUSE]	77.215	31.17	1	1	8	28	1.12419	2	5.24124	369	41.6198	7.03467
Q99KF1	Transmembrane emp24 domain-containing protein 9 OS=Mus musculus OX=10090 GN=Tmed9 PE=1 SV=2 - [TMED9_MOUSE]	76.8839	45.11	2	10	10	34	1.02942	34	8.40293	235	27.1101	8.41162
P31254	Ubiquitin-like modifier-activating enzyme 1 Y OS=Mus musculus OX=10090 GN=Uba1y PE=1 SV=2 - [UBA1Y_MOUSE]	76.7704	6.9	1	1	8	26	0.979067	1		1058	117.962	5.5542
Q569Z5	Probable ATP-dependent RNA helicase DDX46 OS=Mus musculus OX=10090 GN=Ddx46 PE=1 SV=2 - [DDX46_MOUSE]	76.7504	19.67	1	17	17	41	1.00721	39	5.48706	1032	117.376	9.26123
Q60875	Rho guanine nucleotide exchange factor 2 OS=Mus musculus OX=10090 GN=Arhgef2 PE=1 SV=4 - [ARHG2_MOUSE]	76.7393	23.65	1	19	19	38	1.00645	38	6.30071	985	111.905	7.25439
Q99MR6	Serrate RNA effector molecule homolog OS=Mus musculus OX=10090 GN=Srrt PE=1 SV=1 - [SRRT_MOUSE]	76.5272	16	1	15	15	41	0.997186	41	5.07538	875	100.39	5.97314
Q60605	Myosin light polypeptide 6 OS=Mus musculus OX=10090 GN=Myl6 PE=1 SV=3 - [MYL6_MOUSE]	76.4681	66.89	4	10	10	32	1.02946	32	8.37133	151	16.9191	4.65283
Q8BIJ6	Isoleucine--tRNA ligase, mitochondrial OS=Mus musculus OX=10090 GN=Iars2 PE=1 SV=1 - [SYIM_MOUSE]	76.2849	20.95	1	13	13	29	1.05573	29	9.0401	1012	112.732	6.81494
Q9R233	Tapasin OS=Mus musculus OX=10090 GN=Tapbp PE=1 SV=2 - [TPSN_MOUSE]	76.0294	31.18	1	11	11	31	1.01558	31	4.55791	465	49.7051	8.49951
Q8K2Z4	Condensin complex subunit 1 OS=Mus musculus OX=10090 GN=Ncapd2 PE=1 SV=2 - [CND1_MOUSE]	75.76	15.95	1	17	17	34	1.02232	34	6.33742	1392	155.567	6.37939
Q6PDG5	SWI/SNF complex subunit SMARCC2 OS=Mus musculus OX=10090 GN=Smarcc2 PE=1 SV=2 - [SMRC2_MOUSE]	75.584	12.7	1	7	14	37	0.982542	16	7.48207	1213	132.522	5.59229
P97384	Annexin A11 OS=Mus musculus OX=10090 GN=Anxa11 PE=1 SV=2 - [ANX11_MOUSE]	75.5725	26.44	1	12	13	34	1.00356	28	5.81844	503	54.0448	7.66455
Q61792	LIM and SH3 domain protein 1 OS=Mus musculus OX=10090 GN=Lasp1 PE=1 SV=1 - [LASP1_MOUSE]	75.4021	41.06	2	13	13	40	0.993109	40	8.35661	263	29.9753	7.04932
O08795	Glucosidase 2 subunit beta OS=Mus musculus OX=10090 GN=Prkcsh PE=1 SV=1 - [GLU2B_MOUSE]	75.3536	24.38	1	15	15	39	1.00303	39	6.62571	521	58.7558	4.4624
Q8K019	Bcl-2-associated transcription factor 1 OS=Mus musculus OX=10090 GN=Bclaf1 PE=1 SV=2 - [BCLF1_MOUSE]	75.2672	22.09	1	19	19	41	0.955734	41	6.29864	919	105.939	9.99365
Q9CZ30	Obg-like ATPase 1 OS=Mus musculus OX=10090 GN=Ola1 PE=1 SV=1 - [OLA1_MOUSE]	75.1564	32.58	1	11	11	30	1.01603	30	6.06763	396	44.7013	7.81104
P28063	Proteasome subunit beta type-8 OS=Mus musculus OX=10090 GN=Psmb8 PE=1 SV=2 - [PSB8_MOUSE]	75.127	39.13	1	9	9	26	1.03807	26	2.924	276	30.2406	6.68311
P47915	60S ribosomal protein L29 OS=Mus musculus OX=10090 GN=Rpl29 PE=1 SV=2 - [RL29_MOUSE]	74.9104	27.5	1	5	5	34	1.00696	34	6.2904	160	17.5759	11.8394
P57784	U2 small nuclear ribonucleoprotein A' OS=Mus musculus OX=10090 GN=Snrpa1 PE=1 SV=2 - [RU2A_MOUSE]	74.8753	41.57	1	10	10	28	1.0158	28	2.42676	255	28.3401	8.6167
P61750	ADP-ribosylation factor 4 OS=Mus musculus OX=10090 GN=Arf4 PE=1 SV=2 - [ARF4_MOUSE]	74.8568	53.89	2	2	8	25	1.05314	4	7.54091	180	20.3836	7.13721
P32020	Non-specific lipid-transfer protein OS=Mus musculus OX=10090 GN=Scp2 PE=1 SV=3 - [NLTP_MOUSE]	74.7813	20.29	1	13	13	30	1.00994	30	3.96285	547	59.0878	7.44482
P70697	Uroporphyrinogen decarboxylase OS=Mus musculus OX=10090 GN=Urod PE=1 SV=2 - [DCUP_MOUSE]	74.7688	33.51	1	9	9	26	0.946239	26	7.33354	367	40.6659	6.65381
Q6ZQ58	La-related protein 1 OS=Mus musculus OX=10090 GN=Larp1 PE=1 SV=3 - [LARP1_MOUSE]	74.2812	13.53	1	10	10	31	1.01027	31	12.1393	1072	121.05	8.79248
Q6NVF9	Cleavage and polyadenylation specificity factor subunit 6 OS=Mus musculus OX=10090 GN=Cpsf6 PE=1 SV=1 - [CPSF6_MOUSE]	74.2613	29.4	1	12	12	27	1.00577	27	6.32851	551	59.1164	7.15186
O54890	Integrin beta-3 OS=Mus musculus OX=10090 GN=Itgb3 PE=1 SV=2 - [ITB3_MOUSE]	74.1548	25.29	1	17	17	42	1.00239	42	6.61652	787	86.6813	5.23682
Q9R1P0	Proteasome subunit alpha type-4 OS=Mus musculus OX=10090 GN=Psma4 PE=1 SV=1 - [PSA4_MOUSE]	74.1495	56.32	1	11	11	26	1.01372	26	6.26242	261	29.4522	7.72314
Q6A026	Sister chromatid cohesion protein PDS5 homolog A OS=Mus musculus OX=10090 GN=Pds5a PE=1 SV=3 - [PDS5A_MOUSE]	73.9313	18.54	1	15	20	41	1.01046	29	7.40806	1332	150.232	7.85498
P63330	Serine/threonine-protein phosphatase 2A catalytic subunit alpha isoform OS=Mus musculus OX=10090 GN=Ppp2ca PE=1 SV=1 - [PP2AA_MOUSE]	73.9311	49.51	3	11	11	28	1.0016	28	5.7273	309	35.5854	5.5415
P46935	E3 ubiquitin-protein ligase NEDD4 OS=Mus musculus OX=10090 GN=Nedd4 PE=1 SV=3 - [NEDD4_MOUSE]	73.5894	23.45	2	15	15	33	1.01153	31	8.72822	887	102.642	5.26221
P61327	Protein mago nashi homolog OS=Mus musculus OX=10090 GN=Magoh PE=2 SV=1 - [MGN_MOUSE]	73.2375	67.12	2	9	9	29	0.974609	29	7.63835	146	17.1528	6.11279
Q9JHR7	Insulin-degrading enzyme OS=Mus musculus OX=10090 GN=Ide PE=1 SV=1 - [IDE_MOUSE]	73.0369	20.61	1	19	19	36	0.981747	36	4.79654	1019	117.697	6.53662
Q9CQQ7	ATP synthase F(0) complex subunit B1, mitochondrial OS=Mus musculus OX=10090 GN=Atp5pb PE=1 SV=1 - [AT5F1_MOUSE]	73.0014	44.53	1	11	11	32	0.994019	32	5.93605	256	28.9304	9.05615
Q9QYJ0	DnaJ homolog subfamily A member 2 OS=Mus musculus OX=10090 GN=Dnaja2 PE=1 SV=1 - [DNJA2_MOUSE]	72.9532	38.11	1	11	11	30	0.98907	30	4.20796	412	45.7166	6.48096
Q3UW53	Protein Niban 1 OS=Mus musculus OX=10090 GN=Niban1 PE=1 SV=2 - [NIBA1_MOUSE]	72.618	15.98	1	11	11	33	1.02248	33	7.51627	926	102.585	4.77979
Q05816	Fatty acid-binding protein 5 OS=Mus musculus OX=10090 GN=Fabp5 PE=1 SV=3 - [FABP5_MOUSE]	72.6062	57.04	1	8	8	30	0.953679	30	9.83393	135	15.1274	6.53662
P67984	60S ribosomal protein L22 OS=Mus musculus OX=10090 GN=Rpl22 PE=1 SV=2 - [RL22_MOUSE]	72.4772	50.78	1	4	4	24	1.00922	24	7.27802	128	14.7498	9.18799
Q8C1B7	Septin-11 OS=Mus musculus OX=10090 GN=Septin11 PE=1 SV=4 - [SEP11_MOUSE]	72.3218	30.39	2	3	10	29	0.993371	7	9.75998	431	49.6633	6.68311
Q9ESZ8	General transcription factor II-I OS=Mus musculus OX=10090 GN=Gtf2i PE=1 SV=3 - [GTF2I_MOUSE]	72.3	16.13	2	13	13	32	1.03335	32	5.66708	998	112.195	6.55127
O89086	RNA-binding protein 3 OS=Mus musculus OX=10090 GN=Rbm3 PE=1 SV=1 - [RBM3_MOUSE]	72.2009	71.9	1	8	8	35	0.995831	35	9.15838	153	16.5947	7.50342
Q80X50	Ubiquitin-associated protein 2-like OS=Mus musculus OX=10090 GN=Ubap2l PE=1 SV=1 - [UBP2L_MOUSE]	71.9308	16.98	1	14	14	41	0.992989	34	10.1028	1107	116.728	7.10791
P61514	60S ribosomal protein L37a OS=Mus musculus OX=10090 GN=Rpl37a PE=1 SV=2 - [RL37A_MOUSE]	71.889	58.7	1	7	7	32	0.986252	32	7.76814	92	10.2685	10.4331
P60867	40S ribosomal protein S20 OS=Mus musculus OX=10090 GN=Rps20 PE=1 SV=1 - [RS20_MOUSE]	71.8008	28.57	1	4	4	24	0.986075	24	4.96982	119	13.3643	9.93506
Q62193	Replication protein A 32 kDa subunit OS=Mus musculus OX=10090 GN=Rpa2 PE=1 SV=1 - [RFA2_MOUSE]	71.7143	50	1	9	9	22	1.0315	22	4.64002	270	29.6996	6.15088
Q99JF8	PC4 and SFRS1-interacting protein OS=Mus musculus OX=10090 GN=Psip1 PE=1 SV=1 - [PSIP1_MOUSE]	71.6764	25.57	3	11	12	37	1.01583	28	9.41501	528	59.6605	9.12939
Q9D2G2	Dihydrolipoyllysine-residue succinyltransferase component of 2-oxoglutarate dehydrogenase complex, mitochondrial OS=Mus musculus OX=10090 GN=Dlst PE=1 SV=1 - [ODO2_MOUSE]	71.259	24.89	1	9	9	27	0.953638	27	7.58916	454	48.9635	8.95361
Q9D0R2	Threonine--tRNA ligase 1, cytoplasmic OS=Mus musculus OX=10090 GN=Tars1 PE=1 SV=2 - [SYTC_MOUSE]	71.158	26.73	2	18	18	35	1.01032	35	7.3841	722	83.3029	7.35693
P09528	Ferritin heavy chain OS=Mus musculus OX=10090 GN=Fth1 PE=1 SV=2 - [FRIH_MOUSE]	71.0476	67.03	1	11	11	30	0.69779	30	30.3011	182	21.0533	5.88428
P70460	Vasodilator-stimulated phosphoprotein OS=Mus musculus OX=10090 GN=Vasp PE=1 SV=4 - [VASP_MOUSE]	70.8019	45.07	1	13	13	34	0.987769	34	7.68193	375	39.6419	8.52881
Q9CQE8	RNA transcription, translation and transport factor protein OS=Mus musculus OX=10090 GN=RTRAF PE=1 SV=1 - [RTRAF_MOUSE]	70.7738	47.54	1	10	10	30	1.02896	30	5.15637	244	28.1348	6.88818
Q3UEB3	Poly(U)-binding-splicing factor PUF60 OS=Mus musculus OX=10090 GN=Puf60 PE=1 SV=2 - [PUF60_MOUSE]	70.7637	23.58	1	12	12	31	1.02935	31	5.79206	564	60.2108	5.2876
P50544	Very long-chain specific acyl-CoA dehydrogenase, mitochondrial OS=Mus musculus OX=10090 GN=Acadvl PE=1 SV=3 - [ACADV_MOUSE]	70.75	22.71	1	11	11	25	1.01483	25	4.25567	656	70.8307	8.74854
Q9JMA1	Ubiquitin carboxyl-terminal hydrolase 14 OS=Mus musculus OX=10090 GN=Usp14 PE=1 SV=3 - [UBP14_MOUSE]	70.5026	33.47	4	13	13	30	0.997957	28	7.6883	493	55.966	5.23682
P97429	Annexin A4 OS=Mus musculus OX=10090 GN=Anxa4 PE=1 SV=4 - [ANXA4_MOUSE]	70.4151	55.17	1	15	16	39	0.941096	35	6.10647	319	35.8931	5.56689
P37040	NADPH--cytochrome P450 reductase OS=Mus musculus OX=10090 GN=Por PE=1 SV=2 - [NCPR_MOUSE]	70.3894	24.34	1	13	13	32	1.00965	32	3.27606	678	76.9953	5.52881
P84096	Rho-related GTP-binding protein RhoG OS=Mus musculus OX=10090 GN=Rhog PE=1 SV=1 - [RHOG_MOUSE]	70.3383	62.3	3	11	12	29	1.00364	26	6.05343	191	21.2949	8.11865
Q8BJ71	Nuclear pore complex protein Nup93 OS=Mus musculus OX=10090 GN=Nup93 PE=1 SV=1 - [NUP93_MOUSE]	70.3361	25.27	1	17	17	32	1.01035	32	3.84124	819	93.2225	5.71924
Q9Z2I9	Succinate--CoA ligase [ADP-forming] subunit beta, mitochondrial OS=Mus musculus OX=10090 GN=Sucla2 PE=1 SV=2 - [SUCB1_MOUSE]	70.3176	27	1	11	11	28	1.03719	28	4.79504	463	50.0821	7.00537
Q9JKB3	Y-box-binding protein 3 OS=Mus musculus OX=10090 GN=Ybx3 PE=1 SV=2 - [YBOX3_MOUSE]	70.3029	28.53	2	4	8	28	0.966076	15	6.75776	361	38.7903	9.68604
Q6A4J8	Ubiquitin carboxyl-terminal hydrolase 7 OS=Mus musculus OX=10090 GN=Usp7 PE=1 SV=1 - [UBP7_MOUSE]	70.219	17.23	1	14	14	29	1.02814	29	6.77608	1103	128.393	5.50342
Q8R016	Bleomycin hydrolase OS=Mus musculus OX=10090 GN=Blmh PE=1 SV=1 - [BLMH_MOUSE]	70.2093	36.26	1	14	14	29	0.991337	29	6.91473	455	52.4769	6.48096
P12382	ATP-dependent 6-phosphofructokinase, liver type OS=Mus musculus OX=10090 GN=Pfkl PE=1 SV=4 - [PFKAL_MOUSE]	70.1856	22.18	1	10	14	30	1.05349	23	5.97948	780	85.3054	7.1665
Q9ESX5	H/ACA ribonucleoprotein complex subunit DKC1 OS=Mus musculus OX=10090 GN=Dkc1 PE=1 SV=4 - [DKC1_MOUSE]	70.0439	36.15	1	12	12	25	1.0047	25	3.70971	509	57.3653	9.27588
B2RY56	RNA-binding protein 25 OS=Mus musculus OX=10090 GN=Rbm25 PE=1 SV=2 - [RBM25_MOUSE]	70.0048	24.34	1	15	15	30	1.04275	30	4.62532	838	99.4912	6.31592
Q9DBP5	UMP-CMP kinase OS=Mus musculus OX=10090 GN=Cmpk1 PE=1 SV=1 - [KCY_MOUSE]	69.7427	55.61	1	9	9	28	1.0072	28	7.51426	196	22.1513	5.8335
Q68FL6	Methionine--tRNA ligase, cytoplasmic OS=Mus musculus OX=10090 GN=Mars1 PE=1 SV=1 - [SYMC_MOUSE]	69.7042	18.85	1	13	14	35	1.02087	33	4.53131	902	101.366	7.13721
P02301	Histone H3.3C OS=Mus musculus OX=10090 GN=H3-5 PE=3 SV=3 - [H3C_MOUSE]	69.4937	45.59	2	1	6	28	0.950873	2	1.26543	136	15.3055	11.1362
Q64442	Sorbitol dehydrogenase OS=Mus musculus OX=10090 GN=Sord PE=1 SV=3 - [DHSO_MOUSE]	69.4116	34.73	1	11	11	27	0.99271	27	6.91601	357	38.2247	7.02002
Q8BFY9	Transportin-1 OS=Mus musculus OX=10090 GN=Tnpo1 PE=1 SV=2 - [TNPO1_MOUSE]	69.1146	19.6	1	9	14	34	1.04071	21	5.4534	898	102.291	4.98291
Q9DBZ5	Eukaryotic translation initiation factor 3 subunit K OS=Mus musculus OX=10090 GN=Eif3k PE=1 SV=1 - [EIF3K_MOUSE]	69.082	61.47	1	9	9	25	1.01883	25	7.86564	218	25.0705	4.93213
P63280	SUMO-conjugating enzyme UBC9 OS=Mus musculus OX=10090 GN=Ube2i PE=1 SV=1 - [UBC9_MOUSE]	68.8804	63.92	1	7	7	23	0.983873	23	6.66873	158	17.9952	8.66064
Q9JHK5	Pleckstrin OS=Mus musculus OX=10090 GN=Plek PE=1 SV=1 - [PLEK_MOUSE]	68.8103	35.14	1	8	8	20	1.00238	20	4.4272	350	39.8755	8.33838
P61290	Proteasome activator complex subunit 3 OS=Mus musculus OX=10090 GN=Psme3 PE=1 SV=1 - [PSME3_MOUSE]	68.7771	32.68	1	8	8	24	1.02186	24	4.63493	254	29.4876	5.94775
Q9R0P3	S-formylglutathione hydrolase OS=Mus musculus OX=10090 GN=Esd PE=1 SV=1 - [ESTD_MOUSE]	68.7688	39.01	1	8	8	24	0.969691	24	6.1865	282	31.2993	7.12256
Q07417	Short-chain specific acyl-CoA dehydrogenase, mitochondrial OS=Mus musculus OX=10090 GN=Acads PE=1 SV=2 - [ACADS_MOUSE]	68.6703	36.17	1	11	11	26	1.04384	26	6.06193	412	44.8611	8.47021
Q9D1R9	60S ribosomal protein L34 OS=Mus musculus OX=10090 GN=Rpl34 PE=1 SV=2 - [RL34_MOUSE]	68.6496	35.9	1	5	5	34	0.982091	34	5.58137	117	13.2844	11.4731
Q61543	Golgi apparatus protein 1 OS=Mus musculus OX=10090 GN=Glg1 PE=1 SV=1 - [GSLG1_MOUSE]	68.5766	13.53	1	15	15	32	1.03939	32	11.1769	1175	133.646	6.84424
Q3UGC7	Eukaryotic translation initiation factor 3 subunit J-A OS=Mus musculus OX=10090 GN=Eif3j1 PE=2 SV=1 - [EI3JA_MOUSE]	68.3473	42.91	2	11	11	27	1.04017	27	5.98877	261	29.3256	4.80518
P62843	40S ribosomal protein S15 OS=Mus musculus OX=10090 GN=Rps15 PE=1 SV=2 - [RS15_MOUSE]	68.272	54.48	1	7	7	35	0.961131	33	17.9836	145	17.0292	10.3892
Q91YT0	NADH dehydrogenase [ubiquinone] flavoprotein 1, mitochondrial OS=Mus musculus OX=10090 GN=Ndufv1 PE=1 SV=1 - [NDUV1_MOUSE]	68.2508	33.62	1	12	12	27	0.997921	27	6.74104	464	50.8017	8.20654
P42208	Septin-2 OS=Mus musculus OX=10090 GN=Septin2 PE=1 SV=2 - [SEPT2_MOUSE]	68.1814	42.11	1	12	12	29	1.02171	29	6.70617	361	41.4993	6.55127
Q9D8Y0	EF-hand domain-containing protein D2 OS=Mus musculus OX=10090 GN=Efhd2 PE=1 SV=1 - [EFHD2_MOUSE]	68.0784	45.42	2	12	12	30	1.0109	30	9.35684	240	26.7746	5.05908
P19783	Cytochrome c oxidase subunit 4 isoform 1, mitochondrial OS=Mus musculus OX=10090 GN=Cox4i1 PE=1 SV=2 - [COX41_MOUSE]	68.0101	39.64	1	7	7	32	1.009	32	4.94466	169	19.5179	9.23193
Q63836	Selenium-binding protein 2 OS=Mus musculus OX=10090 GN=Selenbp2 PE=1 SV=2 - [SBP2_MOUSE]	67.8184	38.56	1	1	11	24	0.935012	1		472	52.5764	6.17627
P53994	Ras-related protein Rab-2A OS=Mus musculus OX=10090 GN=Rab2a PE=1 SV=1 - [RAB2A_MOUSE]	67.8056	59.43	2	10	10	24	1.04116	24	5.07745	212	23.5328	6.53662
O08638	Myosin-11 OS=Mus musculus OX=10090 GN=Myh11 PE=1 SV=1 - [MYH11_MOUSE]	67.7873	6.24	1	1	10	28	1.02353	1		1972	226.888	5.45264
P01878	Ig alpha chain C region OS=Mus musculus OX=10090 PE=1 SV=1 - [IGHA_MOUSE]	67.6856	29.65	1	6	6	21	1.23126	21	10.9484	344	36.8523	5.05908
Q4VA53	Sister chromatid cohesion protein PDS5 homolog B OS=Mus musculus OX=10090 GN=Pds5b PE=1 SV=1 - [PDS5B_MOUSE]	67.3231	15.28	1	14	20	38	1.04629	23	5.10617	1446	164.315	8.49951
O08784	Treacle protein OS=Mus musculus OX=10090 GN=Tcof1 PE=1 SV=1 - [TCOF_MOUSE]	67.2488	15.61	1	16	16	34	0.977386	34	6.23295	1320	134.921	9.34912
P27612	Phospholipase A-2-activating protein OS=Mus musculus OX=10090 GN=Plaa PE=1 SV=4 - [PLAP_MOUSE]	67.1804	16.88	1	11	11	29	1.00914	25	7.88827	794	87.1656	6.13818
Q99KE1	NAD-dependent malic enzyme, mitochondrial OS=Mus musculus OX=10090 GN=Me2 PE=1 SV=1 - [MAOM_MOUSE]	66.9097	31.24	1	11	11	23	1.02115	23	6.24794	589	65.7569	7.60596
Q62446	Peptidyl-prolyl cis-trans isomerase FKBP3 OS=Mus musculus OX=10090 GN=Fkbp3 PE=1 SV=2 - [FKBP3_MOUSE]	66.8764	51.79	1	9	9	26	0.998195	26	8.48242	224	25.1323	9.27588
Q62425	Cytochrome c oxidase subunit NDUFA4 OS=Mus musculus OX=10090 GN=Ndufa4 PE=1 SV=2 - [NDUA4_MOUSE]	66.7669	56.1	1	6	6	24	0.926673	24	6.14625	82	9.32087	9.5249
P50429	Arylsulfatase B OS=Mus musculus OX=10090 GN=Arsb PE=1 SV=3 - [ARSB_MOUSE]	66.7238	22.28	2	10	10	27	1.02364	27	7.17241	534	59.609	7.23975
Q9JII6	Aldo-keto reductase family 1 member A1 OS=Mus musculus OX=10090 GN=Akr1a1 PE=1 SV=3 - [AK1A1_MOUSE]	66.3317	38.15	1	10	11	28	0.986718	27	6.56041	325	36.5639	7.38623
Q61335	B-cell receptor-associated protein 31 OS=Mus musculus OX=10090 GN=Bcap31 PE=1 SV=4 - [BAP31_MOUSE]	66.0849	37.14	1	9	9	32	1.02104	32	8.37641	245	27.939	8.70459
Q64324	Syntaxin-binding protein 2 OS=Mus musculus OX=10090 GN=Stxbp2 PE=1 SV=1 - [STXB2_MOUSE]	66.0766	25.97	1	12	12	26	1.02014	26	4.77479	593	66.3155	6.7417
P26516	26S proteasome non-ATPase regulatory subunit 7 OS=Mus musculus OX=10090 GN=Psmd7 PE=1 SV=2 - [PSMD7_MOUSE]	66.0694	34.89	1	9	9	26	0.987678	26	4.8459	321	36.5172	6.771
Q8R326	Paraspeckle component 1 OS=Mus musculus OX=10090 GN=Pspc1 PE=1 SV=1 - [PSPC1_MOUSE]	65.8758	22.56	1	7	10	25	0.98113	16	4.16368	523	58.7213	6.66846
P25976	Nucleolar transcription factor 1 OS=Mus musculus OX=10090 GN=Ubtf PE=1 SV=1 - [UBF1_MOUSE]	65.7525	18.69	1	15	15	30	0.996439	30	5.90918	765	89.4532	5.75732
Q8BH95	Enoyl-CoA hydratase, mitochondrial OS=Mus musculus OX=10090 GN=Echs1 PE=1 SV=1 - [ECHM_MOUSE]	65.7417	46.9	1	13	13	31	1.04704	31	7.66609	290	31.4542	8.48486
A2BH40	AT-rich interactive domain-containing protein 1A OS=Mus musculus OX=10090 GN=Arid1a PE=1 SV=1 - [ARI1A_MOUSE]	65.5354	6.09	1	9	10	28	1.03918	21	9.20655	2283	241.939	6.68311
Q9R1P3	Proteasome subunit beta type-2 OS=Mus musculus OX=10090 GN=Psmb2 PE=1 SV=1 - [PSB2_MOUSE]	65.4672	36.82	1	7	7	25	1.03359	25	6.10013	201	22.8917	7.02002
Q9Z130	Heterogeneous nuclear ribonucleoprotein D-like OS=Mus musculus OX=10090 GN=Hnrnpdl PE=1 SV=1 - [HNRDL_MOUSE]	65.1258	28.24	1	7	9	26	0.977414	12	5.85171	301	33.5381	7.31299
Q7TNV0	Protein DEK OS=Mus musculus OX=10090 GN=Dek PE=1 SV=1 - [DEK_MOUSE]	65.116	25	1	10	10	29	0.989966	29	8.42765	380	43.132	6.85889
P62192	26S proteasome regulatory subunit 4 OS=Mus musculus OX=10090 GN=Psmc1 PE=1 SV=1 - [PRS4_MOUSE]	65.1047	37.05	1	14	16	43	1.00392	40	6.64666	440	49.1537	6.21436
P14115	60S ribosomal protein L27a OS=Mus musculus OX=10090 GN=Rpl27a PE=1 SV=5 - [RL27A_MOUSE]	65.0703	38.51	1	6	6	27	1.07407	27	5.37182	148	16.595	11.1216
P62320	Small nuclear ribonucleoprotein Sm D3 OS=Mus musculus OX=10090 GN=Snrpd3 PE=1 SV=1 - [SMD3_MOUSE]	65.0536	52.38	1	5	5	18	1.00437	18	4.31396	126	13.9073	10.3159
Q8R1M2	Histone H2A.J OS=Mus musculus OX=10090 GN=H2aj PE=1 SV=1 - [H2AJ_MOUSE]	65.0418	59.69	3	1	6	23	0.738091	3	5.21815	129	14.037	11.0483
Q3TKT4	Transcription activator BRG1 OS=Mus musculus OX=10090 GN=Smarca4 PE=1 SV=1 - [SMCA4_MOUSE]	65.0366	14.57	2	19	19	37	1.01407	37	5.11404	1613	181.313	8.00146
Q9D662	Protein transport protein Sec23B OS=Mus musculus OX=10090 GN=Sec23b PE=1 SV=1 - [SC23B_MOUSE]	64.9347	21.64	1	10	11	23	1.04061	21	5.4664	767	86.3815	6.96143
Q9CQR2	40S ribosomal protein S21 OS=Mus musculus OX=10090 GN=Rps21 PE=1 SV=1 - [RS21_MOUSE]	64.8963	56.63	1	6	6	25	0.97787	25	8.92203	83	9.13555	8.51416
Q9DB05	Alpha-soluble NSF attachment protein OS=Mus musculus OX=10090 GN=Napa PE=1 SV=1 - [SNAA_MOUSE]	64.7098	54.24	2	11	11	26	1.0156	26	6.31436	295	33.1682	5.45264
Q7TQH0	Ataxin-2-like protein OS=Mus musculus OX=10090 GN=Atxn2l PE=1 SV=1 - [ATX2L_MOUSE]	64.6252	13.44	1	12	13	35	0.978255	30	8.2793	1049	110.58	8.85107
P97315	Cysteine and glycine-rich protein 1 OS=Mus musculus OX=10090 GN=Csrp1 PE=1 SV=3 - [CSRP1_MOUSE]	64.5644	47.67	1	7	7	26	0.97245	26	7.19396	193	20.5698	8.57275
P49935	Pro-cathepsin H OS=Mus musculus OX=10090 GN=Ctsh PE=1 SV=2 - [CATH_MOUSE]	64.4995	37.84	1	9	9	25	1.06942	25	7.12756	333	37.1461	8.39697
Q8C0C7	Phenylalanine--tRNA ligase alpha subunit OS=Mus musculus OX=10090 GN=Farsa PE=1 SV=1 - [SYFA_MOUSE]	64.3818	29.13	1	11	11	24	0.997249	24	6.50047	508	57.5628	8.27979
Q62523	Zyxin OS=Mus musculus OX=10090 GN=Zyx PE=1 SV=2 - [ZYX_MOUSE]	64.2853	24.47	1	10	10	32	0.954337	32	6.8375	564	60.5068	6.40479
Q9WUM5	Succinate--CoA ligase [ADP/GDP-forming] subunit alpha, mitochondrial OS=Mus musculus OX=10090 GN=Suclg1 PE=1 SV=4 - [SUCA_MOUSE]	64.2499	30.64	1	8	8	22	0.983146	22	8.37686	346	36.132	9.39307
Q9CQI7	U2 small nuclear ribonucleoprotein B'' OS=Mus musculus OX=10090 GN=Snrpb2 PE=1 SV=1 - [RU2B_MOUSE]	64.2183	34.67	1	6	8	28	0.985184	19	5.79218	225	25.307	9.71533
P54728	UV excision repair protein RAD23 homolog B OS=Mus musculus OX=10090 GN=Rad23b PE=1 SV=2 - [RD23B_MOUSE]	63.9087	29.81	1	9	12	31	0.99084	26	8.39232	416	43.4858	4.83057
Q91YH5	Atlastin-3 OS=Mus musculus OX=10090 GN=Atl3 PE=1 SV=1 - [ATLA3_MOUSE]	63.5889	20.7	2	9	9	25	1.00111	25	11.1134	541	60.5366	6.1001
Q61655	ATP-dependent RNA helicase DDX19A OS=Mus musculus OX=10090 GN=Ddx19a PE=1 SV=2 - [DD19A_MOUSE]	63.4258	39.33	2	15	15	34	0.977684	34	5.8073	478	53.8988	6.66846
Q9CQT1	Methylthioribose-1-phosphate isomerase OS=Mus musculus OX=10090 GN=Mri1 PE=1 SV=1 - [MTNA_MOUSE]	63.2703	42.82	1	11	11	29	0.967833	29	11.6515	369	39.3864	5.90967
P39054	Dynamin-2 OS=Mus musculus OX=10090 GN=Dnm2 PE=1 SV=2 - [DYN2_MOUSE]	63.1747	16.21	3	12	13	28	1.01303	23	3.80305	870	98.0841	7.43018
P48999	Polyunsaturated fatty acid 5-lipoxygenase OS=Mus musculus OX=10090 GN=Alox5 PE=1 SV=3 - [LOX5_MOUSE]	63.1279	23.74	1	13	13	28	1.05876	28	8.31369	674	77.9174	6.17627
Q920B9	FACT complex subunit SPT16 OS=Mus musculus OX=10090 GN=Supt16h PE=1 SV=2 - [SP16H_MOUSE]	62.7072	18.82	1	16	16	34	1.00938	34	3.14972	1047	119.749	5.65576
P41241	Tyrosine-protein kinase CSK OS=Mus musculus OX=10090 GN=Csk PE=1 SV=2 - [CSK_MOUSE]	62.6939	28.44	1	10	10	28	1.02298	28	6.8386	450	50.6838	7.06396
Q9R1P1	Proteasome subunit beta type-3 OS=Mus musculus OX=10090 GN=Psmb3 PE=1 SV=1 - [PSB3_MOUSE]	62.6466	40	1	7	8	27	1.00604	26	9.11573	205	22.9494	6.55127
P43247	DNA mismatch repair protein Msh2 OS=Mus musculus OX=10090 GN=Msh2 PE=1 SV=1 - [MSH2_MOUSE]	62.6169	17.22	1	13	13	29	0.989416	29	5.74603	935	104.085	5.96045
Q80UG5	Septin-9 OS=Mus musculus OX=10090 GN=Septin9 PE=1 SV=1 - [SEPT9_MOUSE]	62.6001	19.73	1	10	10	30	1.01074	30	8.90459	583	65.5339	8.89502
O08583	THO complex subunit 4 OS=Mus musculus OX=10090 GN=Alyref PE=1 SV=3 - [THOC4_MOUSE]	62.5646	39.61	2	7	7	20	0.982464	20	4.60036	255	26.9236	11.1509
P32921	Tryptophan--tRNA ligase, cytoplasmic OS=Mus musculus OX=10090 GN=Wars1 PE=1 SV=2 - [SYWC_MOUSE]	62.5215	21.83	1	8	8	30	0.995071	30	8.32373	481	54.3231	6.88818
Q8CGP6	Histone H2A type 1-H OS=Mus musculus OX=10090 GN=H2ac12 PE=1 SV=3 - [H2A1H_MOUSE]	62.3726	60.94	5	2	7	25	0.559455	5	6.37197	128	13.9418	11.0337
P62855	40S ribosomal protein S26 OS=Mus musculus OX=10090 GN=Rps26 PE=1 SV=3 - [RS26_MOUSE]	62.0018	50.43	1	5	5	23	1.06907	23	12.6129	115	13.0071	11.0044
P47968	Ribose-5-phosphate isomerase OS=Mus musculus OX=10090 GN=Rpia PE=1 SV=2 - [RPIA_MOUSE]	61.9982	42.24	1	11	11	27	1.01152	27	9.52497	303	32.4307	8.01611
P15702	Leukosialin OS=Mus musculus OX=10090 GN=Spn PE=1 SV=1 - [LEUK_MOUSE]	61.8017	21.01	1	6	6	20	0.998859	20	4.20556	395	40.0142	4.95752
Q9WTX5	S-phase kinase-associated protein 1 OS=Mus musculus OX=10090 GN=Skp1 PE=1 SV=3 - [SKP1_MOUSE]	61.7802	57.67	1	8	8	26	1.00025	26	6.10831	163	18.6603	4.53857
Q9DBS1	Transmembrane protein 43 OS=Mus musculus OX=10090 GN=Tmem43 PE=1 SV=1 - [TMM43_MOUSE]	61.753	26	1	8	8	26	1.00523	26	5.47108	400	44.7551	7.35693
Q9Z0W3	Nuclear pore complex protein Nup160 OS=Mus musculus OX=10090 GN=Nup160 PE=1 SV=2 - [NU160_MOUSE]	61.6874	13.55	1	14	14	28	0.99034	27	10.4654	1402	158.13	5.51611
Q921M7	CYFIP-related Rac1 interactor B OS=Mus musculus OX=10090 GN=Cyrib PE=1 SV=1 - [CYRIB_MOUSE]	61.677	41.05	2	10	10	25	0.996714	25	5.53346	324	36.7527	6.06201
O54879	High mobility group protein B3 OS=Mus musculus OX=10090 GN=Hmgb3 PE=1 SV=3 - [HMGB3_MOUSE]	61.6579	34.5	1	7	7	26	0.930358	26	6.97934	200	22.9955	8.36768
Q9CXI5	Mesencephalic astrocyte-derived neurotrophic factor OS=Mus musculus OX=10090 GN=Manf PE=1 SV=1 - [MANF_MOUSE]	61.5682	37.43	1	7	7	23	1.09486	23	3.44144	179	20.3606	8.07471
P97821	Dipeptidyl peptidase 1 OS=Mus musculus OX=10090 GN=Ctsc PE=1 SV=1 - [CATC_MOUSE]	61.5609	24.46	1	9	9	25	0.981679	25	6.26894	462	52.3426	6.88818
Q99JX4	Eukaryotic translation initiation factor 3 subunit M OS=Mus musculus OX=10090 GN=Eif3m PE=1 SV=1 - [EIF3M_MOUSE]	61.5249	32.62	1	11	11	25	0.961971	25	8.14296	374	42.4899	5.74463
Q80UM7	Mannosyl-oligosaccharide glucosidase OS=Mus musculus OX=10090 GN=Mogs PE=1 SV=1 - [MOGS_MOUSE]	61.4848	19.3	1	12	12	25	1.00604	25	6.74571	834	91.7744	8.99756
Q8K224	RNA cytidine acetyltransferase OS=Mus musculus OX=10090 GN=Nat10 PE=1 SV=1 - [NAT10_MOUSE]	61.339	14.94	2	10	11	20	1.04333	19	7.57281	1024	115.346	8.32373
Q7TNC4	Putative RNA-binding protein Luc7-like 2 OS=Mus musculus OX=10090 GN=Luc7l2 PE=1 SV=1 - [LC7L2_MOUSE]	61.3019	23.47	1	5	9	29	1.02429	17	8.24724	392	46.5547	10.0962
Q61545	RNA-binding protein EWS OS=Mus musculus OX=10090 GN=Ewsr1 PE=1 SV=2 - [EWS_MOUSE]	61.2362	12.37	1	8	8	31	0.974231	31	10.7005	655	68.4198	9.33447
Q6PFD9	Nuclear pore complex protein Nup98-Nup96 OS=Mus musculus OX=10090 GN=Nup98 PE=1 SV=2 - [NUP98_MOUSE]	61.1136	7.82	4	10	11	24	1.05409	23	5.55903	1816	197.118	6.17627
Q7TMY8	E3 ubiquitin-protein ligase HUWE1 OS=Mus musculus OX=10090 GN=Huwe1 PE=1 SV=5 - [HUWE1_MOUSE]	61.0725	4.64	2	16	16	33	0.937078	32	5.04335	4377	482.332	5.22412
Q60648	Ganglioside GM2 activator OS=Mus musculus OX=10090 GN=Gm2a PE=1 SV=2 - [SAP3_MOUSE]	60.9651	32.64	1	6	6	22	1.09063	22	4.25194	193	20.8108	5.89697
Q9JKP5	Muscleblind-like protein 1 OS=Mus musculus OX=10090 GN=Mbnl1 PE=1 SV=1 - [MBNL1_MOUSE]	60.9403	30.5	2	6	10	35	0.945486	19	8.3549	341	36.9513	8.60205
Q9JJI8	60S ribosomal protein L38 OS=Mus musculus OX=10090 GN=Rpl38 PE=1 SV=3 - [RL38_MOUSE]	60.8666	50	4	6	7	25	0.978926	21	5.03318	70	8.19872	10.0962
Q61096	Myeloblastin OS=Mus musculus OX=10090 GN=Prtn3 PE=1 SV=2 - [PRTN3_MOUSE]	60.6732	45.28	1	7	7	25	1.00656	25	6.96022	254	27.6081	7.1958
Q9CQM9	Glutaredoxin-3 OS=Mus musculus OX=10090 GN=Glrx3 PE=1 SV=1 - [GLRX3_MOUSE]	60.3445	32.34	1	9	9	23	0.996782	23	8.24243	337	37.7544	5.59229
Q9CT10	Ran-binding protein 3 OS=Mus musculus OX=10090 GN=Ranbp3 PE=1 SV=2 - [RANB3_MOUSE]	60.2864	21.38	1	9	9	28	0.965617	28	7.12101	491	52.5407	5.12256
P19973	Lymphocyte-specific protein 1 OS=Mus musculus OX=10090 GN=Lsp1 PE=1 SV=2 - [LSP1_MOUSE]	60.1191	48.48	1	11	11	30	0.998362	30	4.07291	330	36.6918	4.81787
P27661	Histone H2AX OS=Mus musculus OX=10090 GN=H2ax PE=1 SV=2 - [H2AX_MOUSE]	59.8805	58.04	1	2	6	22	0.982306	5	2.05542	143	15.1334	10.7407
P47811	Mitogen-activated protein kinase 14 OS=Mus musculus OX=10090 GN=Mapk14 PE=1 SV=3 - [MK14_MOUSE]	59.8235	44.44	7	10	11	27	0.988143	22	8.22101	360	41.261	5.88428
Q91VW3	SH3 domain-binding glutamic acid-rich-like protein 3 OS=Mus musculus OX=10090 GN=Sh3bgrl3 PE=1 SV=1 - [SH3L3_MOUSE]	59.6683	36.56	1	4	4	24	0.965914	24	14.2002	93	10.4703	5.13525
Q99JI4	26S proteasome non-ATPase regulatory subunit 6 OS=Mus musculus OX=10090 GN=Psmd6 PE=1 SV=1 - [PSMD6_MOUSE]	59.6183	25.96	1	10	10	23	0.981986	23	11.7752	389	45.5072	5.51611
Q62093	Serine/arginine-rich splicing factor 2 OS=Mus musculus OX=10090 GN=Srsf2 PE=1 SV=4 - [SRSF2_MOUSE]	59.3488	26.7	1	7	7	30	0.915215	30	14.2716	221	25.4612	11.854
Q9CX56	26S proteasome non-ATPase regulatory subunit 8 OS=Mus musculus OX=10090 GN=Psmd8 PE=1 SV=2 - [PSMD8_MOUSE]	59.1431	37.39	1	11	11	24	1.00787	24	5.64169	353	39.905	9.5835
P54103	DnaJ homolog subfamily C member 2 OS=Mus musculus OX=10090 GN=Dnajc2 PE=1 SV=2 - [DNJC2_MOUSE]	58.9856	23.03	1	11	11	26	1.00357	26	7.41746	621	71.6774	8.70459
Q8VE37	Regulator of chromosome condensation OS=Mus musculus OX=10090 GN=Rcc1 PE=1 SV=1 - [RCC1_MOUSE]	58.929	30.64	1	9	9	23	1.04152	23	5.57594	421	44.9027	8.104
P61620	Protein transport protein Sec61 subunit alpha isoform 1 OS=Mus musculus OX=10090 GN=Sec61a1 PE=1 SV=2 - [S61A1_MOUSE]	58.793	18.07	2	8	8	23	1.03817	23	5.35412	476	52.2305	8.06006
P34022	Ran-specific GTPase-activating protein OS=Mus musculus OX=10090 GN=Ranbp1 PE=1 SV=2 - [RANG_MOUSE]	58.7736	30.05	1	5	5	18	1.01694	18	2.94007	203	23.5817	5.22412
P84099	60S ribosomal protein L19 OS=Mus musculus OX=10090 GN=Rpl19 PE=1 SV=1 - [RL19_MOUSE]	58.5348	32.14	5	8	9	30	1.03628	25	4.57747	196	23.4512	11.4731
Q9CQA3	Succinate dehydrogenase [ubiquinone] iron-sulfur subunit, mitochondrial OS=Mus musculus OX=10090 GN=Sdhb PE=1 SV=1 - [SDHB_MOUSE]	58.4653	37.23	2	10	10	26	1.00445	25	2.6	282	31.7929	8.67529
Q9CWZ3	RNA-binding protein 8A OS=Mus musculus OX=10090 GN=Rbm8a PE=1 SV=4 - [RBM8A_MOUSE]	58.3324	45.4	1	6	6	27	0.983191	27	5.47681	174	19.8767	5.71924
Q9D3D9	ATP synthase subunit delta, mitochondrial OS=Mus musculus OX=10090 GN=Atp5f1d PE=1 SV=1 - [ATPD_MOUSE]	58.2967	41.07	2	4	4	17	1.00598	15	7.51101	168	17.5891	5.08447
O08573	Galectin-9 OS=Mus musculus OX=10090 GN=Lgals9 PE=1 SV=1 - [LEG9_MOUSE]	58.0525	40.79	1	11	11	25	0.987083	25	5.18867	353	40.01	9.30518
Q9QZE5	Coatomer subunit gamma-1 OS=Mus musculus OX=10090 GN=Copg1 PE=1 SV=1 - [COPG1_MOUSE]	57.8976	25.86	1	13	15	28	1.02136	24	7.82511	874	97.4504	5.35107
P70288	Histone deacetylase 2 OS=Mus musculus OX=10090 GN=Hdac2 PE=1 SV=1 - [HDAC2_MOUSE]	57.6242	22.34	2	5	10	27	1.02171	12	6.39752	488	55.2668	5.90967
Q9EPB4	Apoptosis-associated speck-like protein containing a CARD OS=Mus musculus OX=10090 GN=Pycard PE=1 SV=1 - [ASC_MOUSE]	57.5913	59.59	1	9	9	20	1.06354	20	5.86934	193	21.4451	5.42725
P08905	Lysozyme C-2 OS=Mus musculus OX=10090 GN=Lyz2 PE=1 SV=2 - [LYZ2_MOUSE]	57.5071	44.59	2	6	6	20	0.954274	20	3.1708	148	16.6782	8.80713
Q61024	Asparagine synthetase [glutamine-hydrolyzing] OS=Mus musculus OX=10090 GN=Asns PE=1 SV=3 - [ASNS_MOUSE]	57.3951	22.64	2	12	12	27	0.969502	27	9.42736	561	64.2415	6.58057
Q3TWW8	Serine/arginine-rich splicing factor 6 OS=Mus musculus OX=10090 GN=Srsf6 PE=1 SV=1 - [SRSF6_MOUSE]	57.2695	33.33	1	10	13	31	0.944584	24	10.4287	339	39.0021	11.4585
P57759	Endoplasmic reticulum resident protein 29 OS=Mus musculus OX=10090 GN=Erp29 PE=1 SV=2 - [ERP29_MOUSE]	57.2127	41.22	1	9	9	25	1.05002	25	5.96876	262	28.8051	6.15088
Q9Z1X4	Interleukin enhancer-binding factor 3 OS=Mus musculus OX=10090 GN=Ilf3 PE=1 SV=2 - [ILF3_MOUSE]	57.212	11.69	1	9	10	24	1.02377	23	4.2009	898	95.9614	8.76318
Q6P1B1	Xaa-Pro aminopeptidase 1 OS=Mus musculus OX=10090 GN=Xpnpep1 PE=1 SV=1 - [XPP1_MOUSE]	56.7789	19.74	1	10	10	25	0.957102	25	5.32879	623	69.547	5.5415
P24668	Cation-dependent mannose-6-phosphate receptor OS=Mus musculus OX=10090 GN=M6pr PE=1 SV=1 - [MPRD_MOUSE]	56.7453	37.05	1	9	9	30	0.995994	30	3.86768	278	31.1524	5.38916
Q7M6Y3	Phosphatidylinositol-binding clathrin assembly protein OS=Mus musculus OX=10090 GN=Picalm PE=1 SV=1 - [PICAL_MOUSE]	56.7389	19.55	1	10	10	21	0.955738	21	8.3426	660	71.4983	7.91357
Q62189	U1 small nuclear ribonucleoprotein A OS=Mus musculus OX=10090 GN=Snrpa PE=1 SV=3 - [SNRPA_MOUSE]	56.7378	23.69	1	6	8	23	0.998498	14	7.20479	287	31.8145	9.80322
P50396	Rab GDP dissociation inhibitor alpha OS=Mus musculus OX=10090 GN=Gdi1 PE=1 SV=3 - [GDIA_MOUSE]	56.6708	21.7	1	2	9	22	0.95724	4	7.66697	447	50.4891	5.08447
P16110	Galectin-3 OS=Mus musculus OX=10090 GN=Lgals3 PE=1 SV=3 - [LEG3_MOUSE]	56.4951	33.33	1	8	8	21	0.901697	21	10.3225	264	27.4975	8.38232
Q80UM3	N-alpha-acetyltransferase 15, NatA auxiliary subunit OS=Mus musculus OX=10090 GN=Naa15 PE=1 SV=1 - [NAA15_MOUSE]	56.4946	24.62	2	23	23	42	1.00269	42	6.25183	865	100.897	7.62061
P11438	Lysosome-associated membrane glycoprotein 1 OS=Mus musculus OX=10090 GN=Lamp1 PE=1 SV=2 - [LAMP1_MOUSE]	56.4655	13.55	1	5	5	22	0.922505	22	6.77952	406	43.8373	8.39697
Q78ZA7	Nucleosome assembly protein 1-like 4 OS=Mus musculus OX=10090 GN=Nap1l4 PE=1 SV=1 - [NP1L4_MOUSE]	56.418	33.87	1	8	9	22	1.01432	17	5.62089	375	42.6529	4.66553
P54823	Probable ATP-dependent RNA helicase DDX6 OS=Mus musculus OX=10090 GN=Ddx6 PE=1 SV=1 - [DDX6_MOUSE]	56.3266	24.43	4	9	10	27	0.992319	23	5.51954	483	54.1573	8.66064
Q9CRB9	MICOS complex subunit Mic19 OS=Mus musculus OX=10090 GN=Chchd3 PE=1 SV=1 - [MIC19_MOUSE]	56.2499	41.41	1	9	9	22	0.973642	22	3.89031	227	26.3182	8.36768
P35486	Pyruvate dehydrogenase E1 component subunit alpha, somatic form, mitochondrial OS=Mus musculus OX=10090 GN=Pdha1 PE=1 SV=1 - [ODPA_MOUSE]	56.2486	37.18	1	11	12	30	1.00192	26	7.53394	390	43.2036	8.19189
Q9JII5	DAZ-associated protein 1 OS=Mus musculus OX=10090 GN=Dazap1 PE=1 SV=2 - [DAZP1_MOUSE]	56.118	29.8	1	8	8	22	0.98057	22	9.18567	406	43.187	8.55811
Q9R0Q3	Transmembrane emp24 domain-containing protein 2 OS=Mus musculus OX=10090 GN=Tmed2 PE=1 SV=1 - [TMED2_MOUSE]	56.0661	28.86	1	6	6	22	0.954612	22	5.39465	201	22.6903	5.17334
P29595	NEDD8 OS=Mus musculus OX=10090 GN=Nedd8 PE=1 SV=2 - [NEDD8_MOUSE]	55.9974	53.09	2	5	5	26	0.937096	26	4.67056	81	8.96687	7.25439
Q921F4	Heterogeneous nuclear ribonucleoprotein L-like OS=Mus musculus OX=10090 GN=Hnrnpll PE=1 SV=3 - [HNRLL_MOUSE]	55.9199	21.83	1	10	10	23	1.00614	23	6.07383	591	64.0843	5.84619
Q91WN1	DnaJ homolog subfamily C member 9 OS=Mus musculus OX=10090 GN=Dnajc9 PE=1 SV=2 - [DNJC9_MOUSE]	55.739	35.14	1	9	9	25	0.998084	25	10.3018	259	30.0403	5.93506
P54276	DNA mismatch repair protein Msh6 OS=Mus musculus OX=10090 GN=Msh6 PE=1 SV=3 - [MSH6_MOUSE]	55.6072	13.84	1	15	15	33	0.997786	30	5.12401	1358	150.989	6.72705
Q8VEH3	ADP-ribosylation factor-like protein 8A OS=Mus musculus OX=10090 GN=Arl8a PE=1 SV=1 - [ARL8A_MOUSE]	55.5206	44.62	1	1	7	17	1.0482	3	5.50108	186	21.376	7.76709
P62331	ADP-ribosylation factor 6 OS=Mus musculus OX=10090 GN=Arf6 PE=1 SV=2 - [ARF6_MOUSE]	55.3667	69.14	3	7	8	22	1.00632	17	6.572	175	20.0694	8.95361
Q8BL97	Serine/arginine-rich splicing factor 7 OS=Mus musculus OX=10090 GN=Srsf7 PE=1 SV=1 - [SRSF7_MOUSE]	55.2012	29.21	1	9	9	24	0.908749	24	12.6549	267	30.7988	11.8979
Q9DBC7	cAMP-dependent protein kinase type I-alpha regulatory subunit OS=Mus musculus OX=10090 GN=Prkar1a PE=1 SV=3 - [KAP0_MOUSE]	55.049	29.13	2	10	10	26	1.02009	26	3.60514	381	43.158	5.35107
Q60631	Growth factor receptor-bound protein 2 OS=Mus musculus OX=10090 GN=Grb2 PE=1 SV=1 - [GRB2_MOUSE]	54.9688	42.4	1	9	9	31	1.02063	31	6.53709	217	25.2224	6.31592
Q9CY02	Alpha-hemoglobin-stabilizing protein OS=Mus musculus OX=10090 GN=Ahsp PE=1 SV=1 - [AHSP_MOUSE]	54.9019	50	1	5	5	18	0.807134	18	23.8788	102	11.8249	4.7417
Q6P542	ATP-binding cassette sub-family F member 1 OS=Mus musculus OX=10090 GN=Abcf1 PE=1 SV=1 - [ABCF1_MOUSE]	54.8731	15.05	1	10	10	26	0.985143	26	10.1512	837	94.8869	6.50732
Q01730	Ras suppressor protein 1 OS=Mus musculus OX=10090 GN=Rsu1 PE=1 SV=3 - [RSU1_MOUSE]	54.792	43.32	1	9	9	23	1.00051	23	4.39211	277	31.5307	8.88037
Q9JJU8	SH3 domain-binding glutamic acid-rich-like protein OS=Mus musculus OX=10090 GN=Sh3bgrl PE=1 SV=1 - [SH3L1_MOUSE]	54.7807	93.86	1	10	10	31	0.963338	31	9.76836	114	12.8032	4.91943
Q99JT2	Serine/threonine-protein kinase 26 OS=Mus musculus OX=10090 GN=Stk26 PE=1 SV=1 - [STK26_MOUSE]	54.685	28.13	2	5	11	23	1.02201	10	5.79704	416	46.5847	5.23682
P84104	Serine/arginine-rich splicing factor 3 OS=Mus musculus OX=10090 GN=Srsf3 PE=1 SV=1 - [SRSF3_MOUSE]	54.6811	43.9	1	8	8	23	0.975504	23	7.61833	164	19.3179	11.6489
P35293	Ras-related protein Rab-18 OS=Mus musculus OX=10090 GN=Rab18 PE=1 SV=2 - [RAB18_MOUSE]	54.6539	58.74	1	9	10	24	1.0157	22	7.06813	206	23.0207	5.36377
Q3UP87	Neutrophil elastase OS=Mus musculus OX=10090 GN=Elane PE=1 SV=1 - [ELNE_MOUSE]	54.6293	26.04	1	7	7	22	1.06835	22	14.4172	265	28.6297	10.0083
P62849	40S ribosomal protein S24 OS=Mus musculus OX=10090 GN=Rps24 PE=1 SV=1 - [RS24_MOUSE]	54.5454	39.1	1	6	6	27	1.06021	27	8.58883	133	15.4134	10.7847
Q3UZ39	Leucine-rich repeat flightless-interacting protein 1 OS=Mus musculus OX=10090 GN=Lrrfip1 PE=1 SV=2 - [LRRF1_MOUSE]	54.4913	24.83	1	11	12	27	1.02131	26	8.49303	729	79.2012	4.81787
P62869	Elongin-B OS=Mus musculus OX=10090 GN=Elob PE=1 SV=1 - [ELOB_MOUSE]	54.3414	89.83	1	8	8	24	1.01275	24	8.60246	118	13.1616	5.0083
P45952	Medium-chain specific acyl-CoA dehydrogenase, mitochondrial OS=Mus musculus OX=10090 GN=Acadm PE=1 SV=1 - [ACADM_MOUSE]	54.3135	26.37	1	11	11	26	0.996803	26	6.01823	421	46.4516	8.36768
O08807	Peroxiredoxin-4 OS=Mus musculus OX=10090 GN=Prdx4 PE=1 SV=1 - [PRDX4_MOUSE]	54.2382	22.26	1	2	4	16	1.09889	4	7.34158	274	31.0331	7.15186
Q9CQF3	Cleavage and polyadenylation specificity factor subunit 5 OS=Mus musculus OX=10090 GN=Nudt21 PE=1 SV=1 - [CPSF5_MOUSE]	54.1981	40.09	1	8	8	22	1.02164	22	6.53367	227	26.2237	8.82178
Q64521	Glycerol-3-phosphate dehydrogenase, mitochondrial OS=Mus musculus OX=10090 GN=Gpd2 PE=1 SV=2 - [GPDM_MOUSE]	54.1326	27.24	1	15	15	29	1.00927	29	8.75093	727	80.9025	6.60986
Q9DCN2	NADH-cytochrome b5 reductase 3 OS=Mus musculus OX=10090 GN=Cyb5r3 PE=1 SV=3 - [NB5R3_MOUSE]	54.028	46.18	1	10	10	19	1.00614	19	4.67598	301	34.1057	8.38232
Q9CR68	Cytochrome b-c1 complex subunit Rieske, mitochondrial OS=Mus musculus OX=10090 GN=Uqcrfs1 PE=1 SV=1 - [UCRI_MOUSE]	54.0017	40.15	1	8	8	19	0.986091	19	12.514	274	29.3492	8.70459
P21958	Antigen peptide transporter 1 OS=Mus musculus OX=10090 GN=Tap1 PE=1 SV=3 - [TAP1_MOUSE]	54.0006	16.16	1	9	9	18	1.01855	18	4.20414	724	78.814	8.79248
Q9WUP7	Ubiquitin carboxyl-terminal hydrolase isozyme L5 OS=Mus musculus OX=10090 GN=Uchl5 PE=1 SV=2 - [UCHL5_MOUSE]	53.9588	58.05	1	12	12	21	1.02074	21	3.95354	329	37.5931	5.32568
Q6PHN9	Ras-related protein Rab-35 OS=Mus musculus OX=10090 GN=Rab35 PE=1 SV=1 - [RAB35_MOUSE]	53.9119	29.85	11	3	7	25	0.968463	6	7.29294	201	23.0108	8.29443
Q3UYV9	Nuclear cap-binding protein subunit 1 OS=Mus musculus OX=10090 GN=Ncbp1 PE=1 SV=2 - [NCBP1_MOUSE]	53.8994	24.3	1	14	14	27	1.04309	27	5.11456	790	91.8677	6.63916
P61087	Ubiquitin-conjugating enzyme E2 K OS=Mus musculus OX=10090 GN=Ube2k PE=1 SV=3 - [UBE2K_MOUSE]	53.8094	63	1	9	9	22	1.02875	21	6.72392	200	22.3926	5.43994
P47955	60S acidic ribosomal protein P1 OS=Mus musculus OX=10090 GN=Rplp1 PE=1 SV=1 - [RLA1_MOUSE]	53.7849	57.02	1	3	3	14	0.967111	14	5.58338	114	11.4677	4.32275
Q08943	FACT complex subunit SSRP1 OS=Mus musculus OX=10090 GN=Ssrp1 PE=1 SV=2 - [SSRP1_MOUSE]	53.6372	22.18	1	14	14	38	1.0003	38	4.78763	708	80.8103	6.75635
Q9WUM3	Coronin-1B OS=Mus musculus OX=10090 GN=Coro1b PE=1 SV=1 - [COR1B_MOUSE]	53.6128	19.83	2	8	9	21	0.995168	18	6.91955	484	53.878	5.78271
Q9D6J6	NADH dehydrogenase [ubiquinone] flavoprotein 2, mitochondrial OS=Mus musculus OX=10090 GN=Ndufv2 PE=1 SV=2 - [NDUV2_MOUSE]	53.4982	30.24	2	7	7	20	1.00025	19	8.6123	248	27.2679	7.40088
O35945	Aldehyde dehydrogenase, cytosolic 1 OS=Mus musculus OX=10090 GN=Aldh1a7 PE=1 SV=1 - [AL1A7_MOUSE]	53.4462	18.56	2	2	7	18	0.95328	3	7.55067	501	54.553	7.7085
Q9D880	Mitochondrial import inner membrane translocase subunit TIM50 OS=Mus musculus OX=10090 GN=Timm50 PE=1 SV=1 - [TIM50_MOUSE]	53.3115	24.08	1	7	7	20	1.00514	20	4.5418	353	39.7516	8.1333
Q64213	Splicing factor 1 OS=Mus musculus OX=10090 GN=Sf1 PE=1 SV=6 - [SF01_MOUSE]	53.2251	21.75	2	10	10	24	0.991954	23	3.81392	653	70.3581	8.98291
Q8R146	Acylamino-acid-releasing enzyme OS=Mus musculus OX=10090 GN=Apeh PE=1 SV=3 - [APEH_MOUSE]	53.1659	21.45	1	12	12	23	1.03602	23	5.11405	732	81.5286	5.59229
Q99LE6	ATP-binding cassette sub-family F member 2 OS=Mus musculus OX=10090 GN=Abcf2 PE=1 SV=1 - [ABCF2_MOUSE]	53.0993	18.31	1	10	10	23	0.99127	23	7.54111	628	71.7358	7.04932
Q9WUK2	Eukaryotic translation initiation factor 4H OS=Mus musculus OX=10090 GN=Eif4h PE=1 SV=3 - [IF4H_MOUSE]	53.0541	43.55	1	10	10	27	0.957082	27	9.4606	248	27.3244	7.2251
P62858	40S ribosomal protein S28 OS=Mus musculus OX=10090 GN=Rps28 PE=1 SV=1 - [RS28_MOUSE]	53.0082	46.38	1	3	3	26	1.01268	26	6.98329	69	7.8362	10.6968
Q9CQW2	ADP-ribosylation factor-like protein 8B OS=Mus musculus OX=10090 GN=Arl8b PE=1 SV=1 - [ARL8B_MOUSE]	52.9709	44.62	1	1	7	16	1.08963	2	21.3161	186	21.5251	8.42627
P97377	Cyclin-dependent kinase 2 OS=Mus musculus OX=10090 GN=Cdk2 PE=1 SV=2 - [CDK2_MOUSE]	52.84	35.26	20	8	10	21	0.989439	13	3.37352	346	38.9534	8.54346
Q8CH18	Cell division cycle and apoptosis regulator protein 1 OS=Mus musculus OX=10090 GN=Ccar1 PE=1 SV=1 - [CCAR1_MOUSE]	52.8311	8.9	1	9	10	25	1.00023	24	9.12819	1146	131.979	5.75732
Q99KJ8	Dynactin subunit 2 OS=Mus musculus OX=10090 GN=Dctn2 PE=1 SV=3 - [DCTN2_MOUSE]	52.8088	33.58	1	11	11	22	0.989439	22	2.74293	402	44.0897	5.26221
P61021	Ras-related protein Rab-5B OS=Mus musculus OX=10090 GN=Rab5b PE=1 SV=1 - [RAB5B_MOUSE]	52.3499	41.86	3	4	8	22	0.94437	11	2.55488	215	23.6919	8.1333
Q9Z2N8	Actin-like protein 6A OS=Mus musculus OX=10090 GN=Actl6a PE=1 SV=2 - [ACL6A_MOUSE]	52.3381	24.71	2	9	9	23	1.00889	23	4.79521	429	47.4173	5.60498
Q99J77	Sialic acid synthase OS=Mus musculus OX=10090 GN=Nans PE=1 SV=1 - [SIAS_MOUSE]	52.24	39.28	1	10	10	21	0.994732	21	7.9127	359	39.9984	7.06396
Q9JJX6	P2X purinoceptor 4 OS=Mus musculus OX=10090 GN=P2rx4 PE=1 SV=1 - [P2RX4_MOUSE]	52.0356	23.45	1	8	8	22	0.922818	22	11.5682	388	43.4098	7.98682
Q3UHX2	28 kDa heat- and acid-stable phosphoprotein OS=Mus musculus OX=10090 GN=Pdap1 PE=1 SV=1 - [HAP28_MOUSE]	51.9325	39.78	1	9	9	27	0.960889	27	7.24137	181	20.5925	7.38623
Q571I9	Aldehyde dehydrogenase family 16 member A1 OS=Mus musculus OX=10090 GN=Aldh16a1 PE=1 SV=2 - [A16A1_MOUSE]	51.899	23.57	1	12	12	25	1.02309	25	5.97669	802	84.7026	6.31592
P54116	Stomatin OS=Mus musculus OX=10090 GN=Stom PE=1 SV=3 - [STOM_MOUSE]	51.8892	31.69	2	7	7	20	0.97968	20	8.42183	284	31.3555	6.93213
Q8R0G9	Nuclear pore complex protein Nup133 OS=Mus musculus OX=10090 GN=Nup133 PE=1 SV=2 - [NU133_MOUSE]	51.8155	11.08	1	9	9	20	1.05292	20	6.89792	1155	128.539	5.19873
Q922Q1	Mitochondrial amidoxime reducing component 2 OS=Mus musculus OX=10090 GN=Mtarc2 PE=1 SV=1 - [MARC2_MOUSE]	51.679	31.07	2	12	12	27	1.03129	27	5.39033	338	38.1696	8.67529
P84089	Enhancer of rudimentary homolog OS=Mus musculus OX=10090 GN=Erh PE=1 SV=1 - [ERH_MOUSE]	51.6375	43.27	1	5	5	20	1.00358	20	5.93374	104	12.251	5.92236
Q7TSV4	Phosphoglucomutase-2 OS=Mus musculus OX=10090 GN=Pgm2 PE=1 SV=1 - [PGM2_MOUSE]	51.4908	23.87	1	14	14	26	0.999032	26	5.09548	620	68.7043	6.13818
O35639	Annexin A3 OS=Mus musculus OX=10090 GN=Anxa3 PE=1 SV=4 - [ANXA3_MOUSE]	51.4829	47.99	1	12	13	28	1.03458	22	3.39401	323	36.3616	5.75732
Q8K2T1	NmrA-like family domain-containing protein 1 OS=Mus musculus OX=10090 GN=Nmral1 PE=1 SV=1 - [NMRL1_MOUSE]	51.2978	24.27	1	7	7	19	0.967327	19	10.5445	309	34.3546	6.85889
Q08288	Cell growth-regulating nucleolar protein OS=Mus musculus OX=10090 GN=Lyar PE=1 SV=2 - [LYAR_MOUSE]	51.1942	18.56	3	6	7	21	1.02446	17	7.70588	388	43.7085	9.49561
Q7TMR0	Lysosomal Pro-X carboxypeptidase OS=Mus musculus OX=10090 GN=Prcp PE=1 SV=2 - [PCP_MOUSE]	51.1039	26.27	1	9	9	21	1.00677	21	8.49579	491	54.9913	6.78564
P46467	Vacuolar protein sorting-associated protein 4B OS=Mus musculus OX=10090 GN=Vps4b PE=1 SV=2 - [VPS4B_MOUSE]	51.0677	33.11	2	8	12	22	1.00825	15	7.44302	444	49.3885	7.10791
O35226	26S proteasome non-ATPase regulatory subunit 4 OS=Mus musculus OX=10090 GN=Psmd4 PE=1 SV=1 - [PSMD4_MOUSE]	50.9246	33.51	1	9	9	19	0.983698	19	6.5083	376	40.6782	4.79248
P62774	Myotrophin OS=Mus musculus OX=10090 GN=Mtpn PE=1 SV=2 - [MTPN_MOUSE]	50.884	55.93	1	5	5	15	1.01513	15	7.59852	118	12.8526	5.51611
Q62448	Eukaryotic translation initiation factor 4 gamma 2 OS=Mus musculus OX=10090 GN=Eif4g2 PE=1 SV=2 - [IF4G2_MOUSE]	50.7208	18.76	1	15	15	28	1.01583	28	5.44094	906	102.041	7.13721
P50543	Protein S100-A11 OS=Mus musculus OX=10090 GN=S100a11 PE=1 SV=1 - [S10AB_MOUSE]	50.6227	46.94	1	5	5	18	1.01048	18	11.9558	98	11.0755	5.45264
O08808	Protein diaphanous homolog 1 OS=Mus musculus OX=10090 GN=Diaph1 PE=1 SV=1 - [DIAP1_MOUSE]	50.5779	11.24	1	12	12	24	0.986225	24	8.89319	1255	139.255	5.56689
P14576	Signal recognition particle 54 kDa protein OS=Mus musculus OX=10090 GN=Srp54 PE=1 SV=2 - [SRP54_MOUSE]	50.5161	24.4	1	12	12	26	1.00203	26	7.82649	504	55.6843	8.74854
Q8BJY1	26S proteasome non-ATPase regulatory subunit 5 OS=Mus musculus OX=10090 GN=Psmd5 PE=1 SV=4 - [PSMD5_MOUSE]	50.4508	19.64	1	7	7	19	1.03917	19	5.38644	504	55.9369	5.21143
Q80UP5	Ankyrin repeat domain-containing protein 13A OS=Mus musculus OX=10090 GN=Ankrd13a PE=1 SV=2 - [AN13A_MOUSE]	50.2967	23.13	2	11	11	21	1.01194	21	5.07859	588	67.1355	5.08447
P00375	Dihydrofolate reductase OS=Mus musculus OX=10090 GN=Dhfr PE=1 SV=3 - [DYR_MOUSE]	50.2889	36.9	1	6	6	21	1.00616	21	4.17778	187	21.5922	8.52881
P53810	Phosphatidylinositol transfer protein alpha isoform OS=Mus musculus OX=10090 GN=Pitpna PE=1 SV=2 - [PIPNA_MOUSE]	50.208	49.08	1	11	11	23	1.00536	23	6.21516	271	31.873	6.3667
Q62186	Translocon-associated protein subunit delta OS=Mus musculus OX=10090 GN=Ssr4 PE=1 SV=1 - [SSRD_MOUSE]	50.0274	36.63	1	5	5	16	1.0287	16	7.96778	172	18.9245	5.78271
P45878	Peptidyl-prolyl cis-trans isomerase FKBP2 OS=Mus musculus OX=10090 GN=Fkbp2 PE=1 SV=1 - [FKBP2_MOUSE]	49.9899	68.57	1	8	8	20	1.04594	20	7.23145	140	15.3342	8.88037
O88712	C-terminal-binding protein 1 OS=Mus musculus OX=10090 GN=Ctbp1 PE=1 SV=2 - [CTBP1_MOUSE]	49.9745	21.09	1	5	8	20	0.998673	14	6.42934	441	47.7145	6.771
P59325	Eukaryotic translation initiation factor 5 OS=Mus musculus OX=10090 GN=Eif5 PE=1 SV=1 - [IF5_MOUSE]	49.9689	26.34	1	11	12	27	0.972695	23	7.23969	429	48.9377	5.51611
Q9D8I1	Marginal zone B- and B1-cell-specific protein OS=Mus musculus OX=10090 GN=Mzb1 PE=1 SV=2 - [MZB1_MOUSE]	49.7388	49.47	1	7	7	24	1.06061	24	5.02588	188	20.567	6.02393
Q9WVE8	Protein kinase C and casein kinase substrate in neurons protein 2 OS=Mus musculus OX=10090 GN=Pacsin2 PE=1 SV=1 - [PACN2_MOUSE]	49.3803	19.75	2	9	9	25	0.973485	25	3.60236	486	55.7982	5.19873
O08585	Clathrin light chain A OS=Mus musculus OX=10090 GN=Clta PE=1 SV=2 - [CLCA_MOUSE]	49.0907	22.98	2	8	8	21	0.981516	21	8.95336	235	25.5885	4.57666
Q8C1A5	Thimet oligopeptidase OS=Mus musculus OX=10090 GN=Thop1 PE=1 SV=1 - [THOP1_MOUSE]	49.0897	20.96	1	11	11	29	1.01947	29	4.78883	687	77.9762	6.06201
Q99JR1	Sideroflexin-1 OS=Mus musculus OX=10090 GN=Sfxn1 PE=1 SV=3 - [SFXN1_MOUSE]	48.9536	42.86	1	6	9	23	1.00811	13	5.69231	322	35.6263	9.23193
Q9D0T1	NHP2-like protein 1 OS=Mus musculus OX=10090 GN=Snu13 PE=1 SV=4 - [NH2L1_MOUSE]	48.9155	34.38	1	5	5	19	1.03571	19	7.93332	128	14.1646	8.45557
Q8BPU7	Engulfment and cell motility protein 1 OS=Mus musculus OX=10090 GN=Elmo1 PE=1 SV=2 - [ELMO1_MOUSE]	48.8745	20.5	1	12	15	30	1.02478	20	5.55802	727	83.8817	6.27783
Q9WVK4	EH domain-containing protein 1 OS=Mus musculus OX=10090 GN=Ehd1 PE=1 SV=1 - [EHD1_MOUSE]	48.7638	29.21	2	10	13	24	0.969521	19	7.9573	534	60.5646	6.82959
O35857	Mitochondrial import inner membrane translocase subunit TIM44 OS=Mus musculus OX=10090 GN=Timm44 PE=1 SV=2 - [TIM44_MOUSE]	48.7463	21.68	1	9	9	21	0.995109	21	6.28528	452	51.0593	8.1333
P49586	Choline-phosphate cytidylyltransferase A OS=Mus musculus OX=10090 GN=Pcyt1a PE=1 SV=1 - [PCY1A_MOUSE]	48.74	31.61	2	10	10	23	0.96903	23	3.99588	367	41.6407	7.03467
Q9JIH2	Nuclear pore complex protein Nup50 OS=Mus musculus OX=10090 GN=Nup50 PE=1 SV=3 - [NUP50_MOUSE]	48.5817	21.03	1	7	7	20	0.9728	20	10.6474	466	49.4546	6.23975
O08547	Vesicle-trafficking protein SEC22b OS=Mus musculus OX=10090 GN=Sec22b PE=1 SV=3 - [SC22B_MOUSE]	48.5486	47.91	1	9	9	21	1.01327	21	5.65007	215	24.7248	8.51416
Q9D051	Pyruvate dehydrogenase E1 component subunit beta, mitochondrial OS=Mus musculus OX=10090 GN=Pdhb PE=1 SV=1 - [ODPB_MOUSE]	48.4715	25.63	1	7	7	21	1.00281	21	2.85792	359	38.912	6.87354
Q8C147	Dedicator of cytokinesis protein 8 OS=Mus musculus OX=10090 GN=Dock8 PE=1 SV=4 - [DOCK8_MOUSE]	48.4537	7.52	2	13	14	32	1.03233	29	5.45658	2100	238.826	6.96143
Q6PDI5	Proteasome adapter and scaffold protein ECM29 OS=Mus musculus OX=10090 GN=Ecpas PE=1 SV=3 - [ECM29_MOUSE]	48.2859	10.38	1	15	15	27	0.991647	27	5.53196	1840	203.573	7.06396
P36371	Antigen peptide transporter 2 OS=Mus musculus OX=10090 GN=Tap2 PE=1 SV=1 - [TAP2_MOUSE]	48.263	15.53	1	8	8	19	1.08164	18	10.403	702	77.3959	7.23975
Q9QZ88	Vacuolar protein sorting-associated protein 29 OS=Mus musculus OX=10090 GN=Vps29 PE=1 SV=1 - [VPS29_MOUSE]	48.1566	44.51	1	8	8	21	1.05597	21	8.49439	182	20.4827	6.78564
Q8C2Q3	RNA-binding protein 14 OS=Mus musculus OX=10090 GN=Rbm14 PE=1 SV=1 - [RBM14_MOUSE]	48.1057	19.28	1	12	12	26	1.01428	26	10.6237	669	69.406	9.67139
O35638	Cohesin subunit SA-2 OS=Mus musculus OX=10090 GN=Stag2 PE=1 SV=3 - [STAG2_MOUSE]	48.0236	9.34	1	8	10	20	0.980215	16	5.10884	1231	141.19	5.42725
Q8BMJ3	Eukaryotic translation initiation factor 1A, X-chromosomal OS=Mus musculus OX=10090 GN=Eif1ax PE=2 SV=3 - [IF1AX_MOUSE]	47.8299	36.81	3	1	6	20	1.025	3	6.32663	144	16.4502	5.23682
O35887	Calumenin OS=Mus musculus OX=10090 GN=Calu PE=1 SV=1 - [CALU_MOUSE]	47.7855	27.62	1	7	7	20	1.00582	20	4.59117	315	37.0405	4.66553
P01843	Ig lambda-1 chain C region OS=Mus musculus OX=10090 PE=1 SV=1 - [LAC1_MOUSE]	47.7829	53.33	1	3	3	15	1.20574	15	9.61088	105	11.5675	6.26514
P16675	Lysosomal protective protein OS=Mus musculus OX=10090 GN=Ctsa PE=1 SV=1 - [PPGB_MOUSE]	47.6747	22.78	1	8	8	23	0.966052	23	8.79024	474	53.8095	5.85889
P27870	Proto-oncogene vav OS=Mus musculus OX=10090 GN=Vav1 PE=1 SV=1 - [VAV_MOUSE]	47.6332	16.92	2	14	14	30	1.01521	30	3.83125	845	98.0739	6.50732
Q7TQI3	Ubiquitin thioesterase OTUB1 OS=Mus musculus OX=10090 GN=Otub1 PE=1 SV=2 - [OTUB1_MOUSE]	47.6021	35.06	1	7	7	21	1.02702	21	6.38667	271	31.2504	4.94482
Q9D0M3	Cytochrome c1, heme protein, mitochondrial OS=Mus musculus OX=10090 GN=Cyc1 PE=1 SV=1 - [CY1_MOUSE]	47.5559	31.08	1	7	7	17	0.975845	17	7.14006	325	35.3049	9.15869
Q9CQD1	Ras-related protein Rab-5A OS=Mus musculus OX=10090 GN=Rab5a PE=1 SV=1 - [RAB5A_MOUSE]	47.5388	46.05	3	4	8	25	0.965145	14	12.0546	215	23.5838	8.14795
Q60737	Casein kinase II subunit alpha OS=Mus musculus OX=10090 GN=Csnk2a1 PE=1 SV=2 - [CSK21_MOUSE]	47.4156	30.18	4	8	8	22	1.02597	22	6.97015	391	45.1048	7.73779
Q9QYC0	Alpha-adducin OS=Mus musculus OX=10090 GN=Add1 PE=1 SV=2 - [ADDA_MOUSE]	47.3986	14.15	1	9	9	28	0.975798	25	5.08173	735	80.5963	5.89697
Q62422	Osteoclast-stimulating factor 1 OS=Mus musculus OX=10090 GN=Ostf1 PE=1 SV=2 - [OSTF1_MOUSE]	47.1928	41.4	1	6	6	16	0.99612	16	2.74978	215	23.7679	5.68115
Q9CYA0	Protein disulfide isomerase Creld2 OS=Mus musculus OX=10090 GN=Creld2 PE=1 SV=1 - [CREL2_MOUSE]	46.9468	28.86	1	10	10	24	1.081	24	5.35497	350	38.1938	4.57666
Q09014	Neutrophil cytosol factor 1 OS=Mus musculus OX=10090 GN=Ncf1 PE=1 SV=3 - [NCF1_MOUSE]	46.8671	21.79	1	8	8	20	1.03894	20	5.28313	390	44.6389	9.01221
P10922	Histone H1.0 OS=Mus musculus OX=10090 GN=H1-0 PE=2 SV=4 - [H10_MOUSE]	46.6946	20.62	1	4	4	16	1.14657	16	19.4755	194	20.8482	10.9019
O88668	Protein CREG1 OS=Mus musculus OX=10090 GN=Creg1 PE=1 SV=1 - [CREG1_MOUSE]	46.6202	31.82	1	5	5	17	0.856765	17	11.2716	220	24.4364	6.41748
Q6GQT9	Nodal modulator 1 OS=Mus musculus OX=10090 GN=Nomo1 PE=1 SV=1 - [NOMO1_MOUSE]	46.5936	10.21	1	10	10	20	1.05602	20	4.09994	1214	133.336	6.0874
Q9QYA2	Mitochondrial import receptor subunit TOM40 homolog OS=Mus musculus OX=10090 GN=Tomm40 PE=1 SV=3 - [TOM40_MOUSE]	46.5933	31.86	1	9	9	20	1.05578	20	6.14274	361	37.8711	7.73779
O35326	Serine/arginine-rich splicing factor 5 OS=Mus musculus OX=10090 GN=Srsf5 PE=1 SV=2 - [SRSF5_MOUSE]	46.5555	34.57	2	9	10	21	0.955031	17	6.14652	269	30.8731	11.561
P16460	Argininosuccinate synthase OS=Mus musculus OX=10090 GN=Ass1 PE=1 SV=1 - [ASSY_MOUSE]	46.3958	26.21	1	10	10	19	1.00554	19	6.56328	412	46.555	8.22119
Q8R010	Aminoacyl tRNA synthase complex-interacting multifunctional protein 2 OS=Mus musculus OX=10090 GN=Aimp2 PE=1 SV=2 - [AIMP2_MOUSE]	46.1125	28.13	1	7	7	18	0.991514	18	5.76389	320	35.3552	7.82568
Q8C166	Copine-1 OS=Mus musculus OX=10090 GN=Cpne1 PE=1 SV=1 - [CPNE1_MOUSE]	46.0532	18.84	1	8	9	19	1.0127	16	5.69605	536	58.8494	5.65576
Q8CI11	Guanine nucleotide-binding protein-like 3 OS=Mus musculus OX=10090 GN=Gnl3 PE=1 SV=2 - [GNL3_MOUSE]	45.987	24.54	1	10	10	25	1.00006	25	4.43082	538	60.7488	9.11475
Q64378	Peptidyl-prolyl cis-trans isomerase FKBP5 OS=Mus musculus OX=10090 GN=Fkbp5 PE=1 SV=1 - [FKBP5_MOUSE]	45.9508	21.49	1	8	8	19	1.0324	19	4.17237	456	50.9336	7.79639
Q8CIH5	1-phosphatidylinositol 4,5-bisphosphate phosphodiesterase gamma-2 OS=Mus musculus OX=10090 GN=Plcg2 PE=1 SV=1 - [PLCG2_MOUSE]	45.8898	10.2	1	12	12	25	1.03569	25	6.87314	1265	147.498	6.771
Q6P069	Sorcin OS=Mus musculus OX=10090 GN=Sri PE=1 SV=1 - [SORCN_MOUSE]	45.8709	50	1	9	9	26	1.01623	26	5.53933	198	21.6133	5.59229
Q99KN9	Clathrin interactor 1 OS=Mus musculus OX=10090 GN=Clint1 PE=1 SV=2 - [EPN4_MOUSE]	45.8397	16.96	1	9	9	20	1.01383	20	7.28759	631	68.4688	6.25244
E9PV24	Fibrinogen alpha chain OS=Mus musculus OX=10090 GN=Fga PE=1 SV=1 - [FIBA_MOUSE]	45.7817	18.38	1	11	11	23	1.03756	23	7.21234	789	87.3753	6.11279
G5E870	E3 ubiquitin-protein ligase TRIP12 OS=Mus musculus OX=10090 GN=Trip12 PE=1 SV=1 - [TRIPC_MOUSE]	45.7658	4.1	2	6	7	18	1.01876	14	5.19468	2025	223.988	8.35303
Q8BSY0	Aspartyl/asparaginyl beta-hydroxylase OS=Mus musculus OX=10090 GN=Asph PE=1 SV=1 - [ASPH_MOUSE]	45.7272	20.24	2	12	12	37	1.02378	25	6.0035	741	82.991	5.08447
Q9JJA4	Ribosome biogenesis protein WDR12 OS=Mus musculus OX=10090 GN=Wdr12 PE=1 SV=1 - [WDR12_MOUSE]	45.6956	39.72	1	10	10	17	0.975144	17	6.14078	423	47.3166	5.60498
P84091	AP-2 complex subunit mu OS=Mus musculus OX=10090 GN=Ap2m1 PE=1 SV=1 - [AP2M1_MOUSE]	45.6698	26.9	1	12	12	22	0.996301	22	4.52861	435	49.623	9.53955
Q9CZW5	Mitochondrial import receptor subunit TOM70 OS=Mus musculus OX=10090 GN=Tomm70 PE=1 SV=2 - [TOM70_MOUSE]	45.6641	18.82	2	13	13	25	1.01362	25	4.34628	611	67.5469	7.53271
P08226	Apolipoprotein E OS=Mus musculus OX=10090 GN=Apoe PE=1 SV=2 - [APOE_MOUSE]	45.639	27.65	1	9	9	25	0.978754	25	9.32016	311	35.8444	5.68115
O55023	Inositol monophosphatase 1 OS=Mus musculus OX=10090 GN=Impa1 PE=1 SV=1 - [IMPA1_MOUSE]	45.5842	26.35	1	7	7	18	0.996088	18	10.7861	277	30.4162	5.18604
Q921H8	3-ketoacyl-CoA thiolase A, peroxisomal OS=Mus musculus OX=10090 GN=Acaa1a PE=1 SV=1 - [THIKA_MOUSE]	45.4083	25.47	2	6	6	16	1.03449	16	3.38831	424	43.9257	8.44092
P42225	Signal transducer and activator of transcription 1 OS=Mus musculus OX=10090 GN=Stat1 PE=1 SV=1 - [STAT1_MOUSE]	45.3863	15.75	1	11	11	21	1.05413	21	7.10793	749	87.1421	5.57959
Q8K1X4	Nck-associated protein 1-like OS=Mus musculus OX=10090 GN=Nckap1l PE=1 SV=1 - [NCKPL_MOUSE]	45.3771	8.91	2	8	8	17	0.959432	17	8.17924	1134	128.822	6.63916
Q9CY27	Very-long-chain enoyl-CoA reductase OS=Mus musculus OX=10090 GN=Tecr PE=1 SV=1 - [TECR_MOUSE]	45.3748	26.95	1	9	9	25	0.999984	25	8.33909	308	36.0668	9.5542
Q99LC3	NADH dehydrogenase [ubiquinone] 1 alpha subcomplex subunit 10, mitochondrial OS=Mus musculus OX=10090 GN=Ndufa10 PE=1 SV=1 - [NDUAA_MOUSE]	45.3733	34.37	1	9	9	23	1.00272	22	8.42728	355	40.5777	7.78174
Q60872	Eukaryotic translation initiation factor 1A OS=Mus musculus OX=10090 GN=Eif1a PE=2 SV=3 - [IF1A_MOUSE]	45.3629	36.81	3	1	6	20	1.05818	3	3.03993	144	16.4922	5.23682
P31786	Acyl-CoA-binding protein OS=Mus musculus OX=10090 GN=Dbi PE=1 SV=2 - [ACBP_MOUSE]	45.3023	57.47	1	4	4	14	0.990494	13	5.13238	87	9.99414	8.82178
O70325	Phospholipid hydroperoxide glutathione peroxidase OS=Mus musculus OX=10090 GN=Gpx4 PE=1 SV=4 - [GPX4_MOUSE]	45.2465	41.12	1	8	8	23	0.943475	23	7.59669	197	22.2149	8.45557
P17426	AP-2 complex subunit alpha-1 OS=Mus musculus OX=10090 GN=Ap2a1 PE=1 SV=1 - [AP2A1_MOUSE]	45.2208	14.33	1	4	12	21	0.969901	7	4.34051	977	107.596	7.03467
Q52KI8	Serine/arginine repetitive matrix protein 1 OS=Mus musculus OX=10090 GN=Srrm1 PE=1 SV=2 - [SRRM1_MOUSE]	45.209	8.88	1	8	8	31	0.971223	27	12.8263	946	106.798	11.8687
P49710	Hematopoietic lineage cell-specific protein OS=Mus musculus OX=10090 GN=Hcls1 PE=1 SV=2 - [HCLS1_MOUSE]	45.1607	20.99	1	9	9	20	0.977925	20	12.1455	486	54.2072	4.84326
Q99LB2	Dehydrogenase/reductase SDR family member 4 OS=Mus musculus OX=10090 GN=Dhrs4 PE=1 SV=3 - [DHRS4_MOUSE]	44.959	38.35	1	10	10	24	1.02959	24	4.75125	279	29.8657	9.37842
Q9DBH5	Vesicular integral-membrane protein VIP36 OS=Mus musculus OX=10090 GN=Lman2 PE=1 SV=2 - [LMAN2_MOUSE]	44.9211	41.62	1	11	11	25	1.03896	25	6.52165	358	40.4042	6.94678
P62900	60S ribosomal protein L31 OS=Mus musculus OX=10090 GN=Rpl31 PE=1 SV=1 - [RL31_MOUSE]	44.6882	40.8	1	6	6	25	1.01212	25	11.5978	125	14.4539	10.5356
Q99KR7	Peptidyl-prolyl cis-trans isomerase F, mitochondrial OS=Mus musculus OX=10090 GN=Ppif PE=1 SV=1 - [PPIF_MOUSE]	44.6542	31.55	1	4	7	21	1.02728	8	5.77126	206	21.723	9.15869
Q9DBR1	5'-3' exoribonuclease 2 OS=Mus musculus OX=10090 GN=Xrn2 PE=1 SV=1 - [XRN2_MOUSE]	44.6539	20.29	1	16	16	31	0.990443	31	8.53857	951	108.618	7.59131
Q6ZWU9	40S ribosomal protein S27 OS=Mus musculus OX=10090 GN=Rps27 PE=1 SV=3 - [RS27_MOUSE]	44.6114	38.1	1	1	3	17	0.972296	5	7.34307	84	9.45484	9.45166
P48758	Carbonyl reductase [NADPH] 1 OS=Mus musculus OX=10090 GN=Cbr1 PE=1 SV=3 - [CBR1_MOUSE]	44.5722	33.57	1	8	8	17	0.992232	17	5.4211	277	30.622	8.30908
Q8R5A3	Amyloid beta A4 precursor protein-binding family B member 1-interacting protein OS=Mus musculus OX=10090 GN=Apbb1ip PE=1 SV=2 - [AB1IP_MOUSE]	44.4185	17.16	1	8	8	20	0.95363	20	7.23159	670	74.2724	5.35107
P35276	Ras-related protein Rab-3D OS=Mus musculus OX=10090 GN=Rab3d PE=1 SV=1 - [RAB3D_MOUSE]	44.273	22.37	12	2	5	18	1.07104	5	2.1409	219	24.4009	4.93213
O35344	Importin subunit alpha-4 OS=Mus musculus OX=10090 GN=Kpna3 PE=1 SV=1 - [IMA4_MOUSE]	44.2557	19	1	4	7	17	1.01726	10	5.88133	521	57.7368	4.94482
Q99KV1	DnaJ homolog subfamily B member 11 OS=Mus musculus OX=10090 GN=Dnajb11 PE=1 SV=1 - [DJB11_MOUSE]	44.1946	25.7	1	8	8	20	1.03277	20	4.71393	358	40.5297	6.31592
Q62348	Translin OS=Mus musculus OX=10090 GN=Tsn PE=1 SV=1 - [TSN_MOUSE]	44.1314	28.51	1	5	5	16	1.0534	16	10.2767	228	26.1848	6.44287
Q8BT60	Copine-3 OS=Mus musculus OX=10090 GN=Cpne3 PE=1 SV=2 - [CPNE3_MOUSE]	44.121	22.7	1	9	10	22	1.04317	19	7.64558	533	59.5469	5.78271
Q5FWK3	Rho GTPase-activating protein 1 OS=Mus musculus OX=10090 GN=Arhgap1 PE=1 SV=1 - [RHG01_MOUSE]	44.0864	20.5	1	6	7	16	0.99357	12	5.32757	439	50.3791	6.44287
Q8C0M9	Isoaspartyl peptidase/L-asparaginase OS=Mus musculus OX=10090 GN=Asrgl1 PE=1 SV=1 - [ASGL1_MOUSE]	44.0497	35.89	1	10	10	19	0.990463	19	5.36007	326	33.9284	7.6499
Q9JKV1	Proteasomal ubiquitin receptor ADRM1 OS=Mus musculus OX=10090 GN=Adrm1 PE=1 SV=2 - [ADRM1_MOUSE]	44.0366	23.34	1	9	9	27	0.953797	27	10.3274	407	42.0337	5.07178
Q9EQ06	Estradiol 17-beta-dehydrogenase 11 OS=Mus musculus OX=10090 GN=Hsd17b11 PE=1 SV=1 - [DHB11_MOUSE]	43.9725	25.84	1	5	5	13	1.00978	13	7.43744	298	32.8597	8.66064
Q9Z0J0	NPC intracellular cholesterol transporter 2 OS=Mus musculus OX=10090 GN=Npc2 PE=1 SV=1 - [NPC2_MOUSE]	43.7983	42.95	1	6	6	18	1.02528	18	5.1963	149	16.4315	7.6792
Q91VK1	Basic leucine zipper and W2 domain-containing protein 2 OS=Mus musculus OX=10090 GN=Bzw2 PE=1 SV=1 - [BZW2_MOUSE]	43.7384	18.62	1	7	10	20	0.989424	12	6.83485	419	48.0329	6.68311
Q07797	Galectin-3-binding protein OS=Mus musculus OX=10090 GN=Lgals3bp PE=1 SV=1 - [LG3BP_MOUSE]	43.7375	19.93	1	9	9	21	0.959928	21	7.23354	577	64.4496	5.13525
Q8JZN5	Complex I assembly factor ACAD9, mitochondrial OS=Mus musculus OX=10090 GN=Acad9 PE=1 SV=2 - [ACAD9_MOUSE]	43.6426	17.28	1	10	10	19	1.04488	19	6.14867	625	68.6787	7.45947
Q9CPP6	NADH dehydrogenase [ubiquinone] 1 alpha subcomplex subunit 5 OS=Mus musculus OX=10090 GN=Ndufa5 PE=1 SV=3 - [NDUA5_MOUSE]	43.4929	45.69	1	5	5	15	1.00806	15	7.25207	116	13.3512	8.104
Q920E5	Farnesyl pyrophosphate synthase OS=Mus musculus OX=10090 GN=Fdps PE=1 SV=1 - [FPPS_MOUSE]	43.431	22.95	1	7	7	18	0.978005	18	3.34064	353	40.5557	5.65576
P42209	Septin-1 OS=Mus musculus OX=10090 GN=Septin1 PE=1 SV=2 - [SEPT1_MOUSE]	43.3164	21.58	1	8	8	21	0.972636	21	4.53637	366	41.9933	5.8208
P35585	AP-1 complex subunit mu-1 OS=Mus musculus OX=10090 GN=Ap1m1 PE=1 SV=3 - [AP1M1_MOUSE]	43.2816	23.64	2	7	7	16	1.04177	16	6.92477	423	48.512	7.29834
Q925I1	ATPase family AAA domain-containing protein 3 OS=Mus musculus OX=10090 GN=Atad3 PE=1 SV=1 - [ATAD3_MOUSE]	43.2535	26.9	1	13	13	28	0.998907	28	6.63989	591	66.7006	9.29053
P00405	Cytochrome c oxidase subunit 2 OS=Mus musculus OX=10090 GN=Mtco2 PE=1 SV=1 - [COX2_MOUSE]	43.1747	30.84	1	6	6	18	0.956862	18	4.14141	227	25.959	4.729
Q9CY64	Biliverdin reductase A OS=Mus musculus OX=10090 GN=Blvra PE=1 SV=1 - [BIEA_MOUSE]	43.1497	29.83	1	8	8	18	0.990709	18	5.31403	295	33.5035	7.02002
Q6PE01	U5 small nuclear ribonucleoprotein 40 kDa protein OS=Mus musculus OX=10090 GN=Snrnp40 PE=1 SV=1 - [SNR40_MOUSE]	43.1216	28.21	1	7	7	21	1.00014	21	6.59613	358	39.2507	8.104
Q91V12	Cytosolic acyl coenzyme A thioester hydrolase OS=Mus musculus OX=10090 GN=Acot7 PE=1 SV=2 - [BACH_MOUSE]	42.9276	29.66	1	10	10	25	1.03638	25	11.135	381	42.5097	8.67529
Q8BVI4	Dihydropteridine reductase OS=Mus musculus OX=10090 GN=Qdpr PE=1 SV=2 - [DHPR_MOUSE]	42.9247	38.17	1	7	7	20	1.0552	20	8.67705	241	25.5538	7.81104
P09671	Superoxide dismutase [Mn], mitochondrial OS=Mus musculus OX=10090 GN=Sod2 PE=1 SV=3 - [SODM_MOUSE]	42.8758	26.58	1	5	5	18	1.01352	18	5.40777	222	24.5875	8.6167
P52431	DNA polymerase delta catalytic subunit OS=Mus musculus OX=10090 GN=Pold1 PE=1 SV=2 - [DPOD1_MOUSE]	42.8283	10.05	1	11	11	23	1.01207	23	3.42452	1105	123.712	7.60596
Q02013	Aquaporin-1 OS=Mus musculus OX=10090 GN=Aqp1 PE=1 SV=3 - [AQP1_MOUSE]	42.7835	29.37	1	5	5	17	0.939817	17	8.8698	269	28.7752	7.43018
Q9CZY3	Ubiquitin-conjugating enzyme E2 variant 1 OS=Mus musculus OX=10090 GN=Ube2v1 PE=1 SV=1 - [UB2V1_MOUSE]	42.7697	34.01	1	3	6	20	0.981941	9	2.41192	147	16.3442	7.95752
Q5SW19	Clustered mitochondria protein homolog OS=Mus musculus OX=10090 GN=Cluh PE=1 SV=2 - [CLU_MOUSE]	42.6711	7.15	1	9	9	21	1.00003	21	6.09439	1315	147.975	6.02393
P14429	H-2 class I histocompatibility antigen, Q7 alpha chain OS=Mus musculus OX=10090 GN=H2-Q7 PE=1 SV=1 - [HA17_MOUSE]	42.6204	15.87	3	1	5	18	0.976473	2	2.91699	334	37.8999	6.29053
Q921T2	Torsin-1A-interacting protein 1 OS=Mus musculus OX=10090 GN=Tor1aip1 PE=1 SV=3 - [TOIP1_MOUSE]	42.5265	18.66	1	7	7	18	1.01392	18	3.85513	595	66.7405	7.04932
Q9JMH6	Thioredoxin reductase 1, cytoplasmic OS=Mus musculus OX=10090 GN=Txnrd1 PE=1 SV=3 - [TRXR1_MOUSE]	42.1391	22.19	1	8	9	19	0.998458	15	1.81539	613	67.042	7.44482
Q8BY71	Histone acetyltransferase type B catalytic subunit OS=Mus musculus OX=10090 GN=Hat1 PE=1 SV=1 - [HAT1_MOUSE]	42.107	28.85	1	7	7	16	1.02326	16	6.33251	416	49.2469	6.32861
P61971	Nuclear transport factor 2 OS=Mus musculus OX=10090 GN=Nutf2 PE=1 SV=1 - [NTF2_MOUSE]	42.0065	61.42	2	5	5	16	0.989314	14	5.87869	127	14.469	5.37646
P56812	Programmed cell death protein 5 OS=Mus musculus OX=10090 GN=Pdcd5 PE=1 SV=3 - [PDCD5_MOUSE]	42.0003	53.17	1	6	6	15	0.972834	15	7.10962	126	14.2663	5.68115
P48025	Tyrosine-protein kinase SYK OS=Mus musculus OX=10090 GN=Syk PE=1 SV=2 - [KSYK_MOUSE]	41.9994	17.17	1	8	8	19	1.03438	19	7.76523	629	71.3308	7.88428
P61079	Ubiquitin-conjugating enzyme E2 D3 OS=Mus musculus OX=10090 GN=Ube2d3 PE=1 SV=1 - [UB2D3_MOUSE]	41.8831	40.14	4	4	4	13	0.94707	13	9.04943	147	16.6764	7.79639
Q8BVE3	V-type proton ATPase subunit H OS=Mus musculus OX=10090 GN=Atp6v1h PE=1 SV=1 - [VATH_MOUSE]	41.8774	24.22	1	9	9	18	0.940599	18	4.33926	483	55.8191	6.60986
Q9D172	Glutamine amidotransferase-like class 1 domain-containing protein 3A, mitochondrial OS=Mus musculus OX=10090 GN=Gatd3a PE=1 SV=1 - [GAL3A_MOUSE]	41.8108	30.45	1	5	5	11	1.01654	11	8.93851	266	28.0728	8.77783
O88544	COP9 signalosome complex subunit 4 OS=Mus musculus OX=10090 GN=Cops4 PE=1 SV=1 - [CSN4_MOUSE]	41.8046	34.24	1	11	11	23	1.01449	23	3.60953	406	46.2557	5.8335
O09172	Glutamate--cysteine ligase regulatory subunit OS=Mus musculus OX=10090 GN=Gclm PE=1 SV=1 - [GSH0_MOUSE]	41.7761	39.78	1	10	10	18	0.979453	18	8.5712	274	30.5155	5.51611
Q80WJ7	Protein LYRIC OS=Mus musculus OX=10090 GN=Mtdh PE=1 SV=1 - [LYRIC_MOUSE]	41.7469	24.01	1	10	10	23	1.03608	23	4.33668	579	63.8077	9.33447
Q8VCW8	Medium-chain acyl-CoA ligase ACSF2, mitochondrial OS=Mus musculus OX=10090 GN=Acsf2 PE=1 SV=1 - [ACSF2_MOUSE]	41.6707	24.72	1	11	11	21	0.986481	21	4.15895	615	67.907	8.17725
Q9D6Y7	Mitochondrial peptide methionine sulfoxide reductase OS=Mus musculus OX=10090 GN=Msra PE=1 SV=1 - [MSRA_MOUSE]	41.6698	49.79	1	9	9	22	1.0332	22	2.09191	233	25.9718	8.41162
Q8VE97	Serine/arginine-rich splicing factor 4 OS=Mus musculus OX=10090 GN=Srsf4 PE=2 SV=1 - [SRSF4_MOUSE]	41.652	16.36	1	6	9	19	1.03358	11	9.41127	489	55.9468	11.3999
O35955	Proteasome subunit beta type-10 OS=Mus musculus OX=10090 GN=Psmb10 PE=1 SV=1 - [PSB10_MOUSE]	41.5753	36.26	1	8	8	24	1.02073	24	6.30082	273	29.045	6.87354
P24452	Macrophage-capping protein OS=Mus musculus OX=10090 GN=Capg PE=1 SV=2 - [CAPG_MOUSE]	41.5287	37.22	1	8	9	16	0.98415	14	6.10004	352	39.2159	7.1958
O08528	Hexokinase-2 OS=Mus musculus OX=10090 GN=Hk2 PE=1 SV=1 - [HXK2_MOUSE]	41.3953	12.1	2	7	10	20	1.07049	15	5.82013	917	102.469	6.11279
Q9D8S4	Oligoribonuclease, mitochondrial OS=Mus musculus OX=10090 GN=Rexo2 PE=1 SV=2 - [ORN_MOUSE]	41.293	28.27	1	5	5	14	0.969685	14	3.61756	237	26.7216	7.15186
Q8C052	Microtubule-associated protein 1S OS=Mus musculus OX=10090 GN=Map1s PE=1 SV=2 - [MAP1S_MOUSE]	41.2906	13.46	1	12	12	32	0.929489	32	11.657	973	102.875	7.02002
Q9QWR8	Alpha-N-acetylgalactosaminidase OS=Mus musculus OX=10090 GN=Naga PE=1 SV=2 - [NAGAB_MOUSE]	41.1679	19.04	1	7	7	18	1.02212	17	6.12815	415	47.2037	6.44287
Q9WV80	Sorting nexin-1 OS=Mus musculus OX=10090 GN=Snx1 PE=1 SV=1 - [SNX1_MOUSE]	41.1623	19.35	1	7	10	22	1.00243	11	4.8908	522	58.9156	5.22412
P63005	Platelet-activating factor acetylhydrolase IB subunit beta OS=Mus musculus OX=10090 GN=Pafah1b1 PE=1 SV=2 - [LIS1_MOUSE]	41.1212	28.29	1	8	9	21	1.00132	19	7.31656	410	46.6401	7.37158
Q99JR8	SWI/SNF-related matrix-associated actin-dependent regulator of chromatin subfamily D member 2 OS=Mus musculus OX=10090 GN=Smarcd2 PE=1 SV=2 - [SMRD2_MOUSE]	41.1189	20.9	2	8	8	14	0.956346	14	3.97763	531	59.0476	9.64209
Q9QYI3	DnaJ homolog subfamily C member 7 OS=Mus musculus OX=10090 GN=Dnajc7 PE=1 SV=2 - [DNJC7_MOUSE]	41.0329	17.41	2	8	8	18	1.00633	18	8.09112	494	56.4396	6.49365
P97930	Thymidylate kinase OS=Mus musculus OX=10090 GN=Dtymk PE=1 SV=2 - [KTHY_MOUSE]	40.9694	38.68	1	8	8	19	0.981183	19	6.00371	212	23.8996	7.89893
P62075	Mitochondrial import inner membrane translocase subunit Tim13 OS=Mus musculus OX=10090 GN=Timm13 PE=1 SV=1 - [TIM13_MOUSE]	40.9019	53.68	1	5	5	14	0.989078	14	9.21977	95	10.4509	8.17725
Q91WQ3	Tyrosine--tRNA ligase, cytoplasmic OS=Mus musculus OX=10090 GN=Yars1 PE=1 SV=3 - [SYYC_MOUSE]	40.8355	20.27	1	11	11	22	1.01061	22	7.73116	528	59.0681	7.00537
P70429	Ena/VASP-like protein OS=Mus musculus OX=10090 GN=Evl PE=1 SV=2 - [EVL_MOUSE]	40.8299	19.08	1	7	7	22	0.930439	22	11.8722	414	44.3103	8.85107
P68181	cAMP-dependent protein kinase catalytic subunit beta OS=Mus musculus OX=10090 GN=Prkacb PE=1 SV=2 - [KAPCB_MOUSE]	40.7771	28.21	1	4	9	17	1.041	7	1.72603	351	40.682	8.55811
O08788	Dynactin subunit 1 OS=Mus musculus OX=10090 GN=Dctn1 PE=1 SV=3 - [DCTN1_MOUSE]	40.777	7.26	1	8	9	22	0.972959	19	5.19435	1281	141.588	5.89697
Q8BVY0	Ribosomal L1 domain-containing protein 1 OS=Mus musculus OX=10090 GN=Rsl1d1 PE=1 SV=1 - [RL1D1_MOUSE]	40.773	23.01	1	7	7	14	1.04774	14	5.68336	452	50.3903	9.979
Q6URW6	Myosin-14 OS=Mus musculus OX=10090 GN=Myh14 PE=1 SV=1 - [MYH14_MOUSE]	40.6511	2.95	1	2	6	17	0.998224	3	2.98182	2000	228.446	5.5542
Q8BHG1	Nardilysin OS=Mus musculus OX=10090 GN=Nrdc PE=1 SV=1 - [NRDC_MOUSE]	40.5353	8.96	1	9	9	24	1.01954	24	5.52963	1161	132.808	4.86865
P62996	Transformer-2 protein homolog beta OS=Mus musculus OX=10090 GN=Tra2b PE=1 SV=1 - [TRA2B_MOUSE]	40.514	31.25	1	6	8	22	1.00568	17	6.90176	288	33.6456	11.2534
O70400	PDZ and LIM domain protein 1 OS=Mus musculus OX=10090 GN=Pdlim1 PE=1 SV=4 - [PDLI1_MOUSE]	40.4689	35.17	1	7	7	16	0.969614	16	4.00019	327	35.7519	6.84424
P17047	Lysosome-associated membrane glycoprotein 2 OS=Mus musculus OX=10090 GN=Lamp2 PE=1 SV=2 - [LAMP2_MOUSE]	40.4041	13.49	1	6	6	20	0.960397	20	11.3952	415	45.652	7.38623
Q80VD1	Protein FAM98B OS=Mus musculus OX=10090 GN=Fam98b PE=1 SV=1 - [FA98B_MOUSE]	40.3945	26.11	2	8	8	15	1.01568	15	5.46523	429	45.3208	8.49951
Q9Z2L7	Cytokine receptor-like factor 3 OS=Mus musculus OX=10090 GN=Crlf3 PE=1 SV=1 - [CRLF3_MOUSE]	40.3427	19.46	1	7	7	17	1.02216	17	7.13537	442	49.5278	5.03369
P61965	WD repeat-containing protein 5 OS=Mus musculus OX=10090 GN=Wdr5 PE=1 SV=1 - [WDR5_MOUSE]	40.3188	37.72	1	8	9	19	1.02479	18	5.0861	334	36.5655	8.26514
P56395	Cytochrome b5 OS=Mus musculus OX=10090 GN=Cyb5a PE=1 SV=2 - [CYB5_MOUSE]	40.1893	52.24	1	6	6	14	0.905464	14	10.2479	134	15.2315	5.07178
Q9D1J3	SAP domain-containing ribonucleoprotein OS=Mus musculus OX=10090 GN=Sarnp PE=1 SV=3 - [SARNP_MOUSE]	40.1471	38.1	1	7	7	17	0.979449	17	2.79461	210	23.5183	6.65381
O35593	26S proteasome non-ATPase regulatory subunit 14 OS=Mus musculus OX=10090 GN=Psmd14 PE=1 SV=2 - [PSDE_MOUSE]	39.9896	21.94	1	5	5	15	0.990704	15	5.08088	310	34.5546	6.52197
Q99KH8	Serine/threonine-protein kinase 24 OS=Mus musculus OX=10090 GN=Stk24 PE=1 SV=1 - [STK24_MOUSE]	39.9455	18.1	2	1	7	15	1.0535	2	0.78673	431	47.9236	5.42725
O88783	Coagulation factor V OS=Mus musculus OX=10090 GN=F5 PE=1 SV=1 - [FA5_MOUSE]	39.8946	3.21	1	7	7	21	0.975209	21	7.57467	2183	247.076	6.04932
P97493	Thioredoxin, mitochondrial OS=Mus musculus OX=10090 GN=Txn2 PE=1 SV=1 - [THIOM_MOUSE]	39.7897	37.35	1	4	4	11	0.99364	11	5.81444	166	18.2436	7.89893
Q8CCF0	U4/U6 small nuclear ribonucleoprotein Prp31 OS=Mus musculus OX=10090 GN=Prpf31 PE=1 SV=3 - [PRP31_MOUSE]	39.7868	18.84	1	7	7	13	1.0452	13	6.33097	499	55.3953	5.66846
P41216	Long-chain-fatty-acid--CoA ligase 1 OS=Mus musculus OX=10090 GN=Acsl1 PE=1 SV=2 - [ACSL1_MOUSE]	39.7248	23.32	2	12	13	21	1.00809	16	5.03279	699	77.9014	7.15186
Q6ZWY3	40S ribosomal protein S27-like OS=Mus musculus OX=10090 GN=Rps27l PE=1 SV=3 - [RS27L_MOUSE]	39.7241	39.29	1	2	4	16	1.05022	4	1.8153	84	9.47087	9.45166
P23475	X-ray repair cross-complementing protein 6 OS=Mus musculus OX=10090 GN=Xrcc6 PE=1 SV=5 - [XRCC6_MOUSE]	39.6623	14.14	2	8	8	18	1.00859	17	5.00262	608	69.4409	6.78564
Q05117	Tartrate-resistant acid phosphatase type 5 OS=Mus musculus OX=10090 GN=Acp5 PE=1 SV=2 - [PPA5_MOUSE]	39.6387	18.96	1	4	4	12	1.03082	12	15.2234	327	36.7837	8.89502
P59708	Splicing factor 3B subunit 6 OS=Mus musculus OX=10090 GN=Sf3b6 PE=1 SV=1 - [SF3B6_MOUSE]	39.6256	34.4	1	4	4	17	0.979365	17	7.9279	125	14.5756	9.37842
Q9CQ92	Mitochondrial fission 1 protein OS=Mus musculus OX=10090 GN=Fis1 PE=1 SV=1 - [FIS1_MOUSE]	39.5194	32.24	1	5	5	17	1.05479	17	6.45428	152	16.998	8.52881
Q9WUA3	ATP-dependent 6-phosphofructokinase, platelet type OS=Mus musculus OX=10090 GN=Pfkp PE=1 SV=1 - [PFKAP_MOUSE]	39.4891	15.43	1	6	10	22	1.06183	14	6.65244	784	85.4003	7.10791
Q3TW96	UDP-N-acetylhexosamine pyrophosphorylase-like protein 1 OS=Mus musculus OX=10090 GN=Uap1l1 PE=1 SV=1 - [UAP1L_MOUSE]	39.3297	15.58	1	5	6	18	0.984344	17	12.5415	507	56.5777	5.42725
Q9CWK8	Sorting nexin-2 OS=Mus musculus OX=10090 GN=Snx2 PE=1 SV=2 - [SNX2_MOUSE]	39.2915	20.81	1	9	11	23	1.02844	17	5.97746	519	58.4348	5.12256
Q8BHJ5	F-box-like/WD repeat-containing protein TBL1XR1 OS=Mus musculus OX=10090 GN=Tbl1xr1 PE=1 SV=1 - [TBL1R_MOUSE]	39.2905	24.12	1	5	10	19	0.994588	9	2.54085	514	55.6261	5.63037
Q9QXT0	Protein canopy homolog 2 OS=Mus musculus OX=10090 GN=Cnpy2 PE=1 SV=1 - [CNPY2_MOUSE]	39.2204	32.42	1	6	6	19	1.00913	19	11.3806	182	20.7543	5.07178
Q9CW46	Ribonucleoprotein PTB-binding 1 OS=Mus musculus OX=10090 GN=Raver1 PE=1 SV=2 - [RAVR1_MOUSE]	39.2158	15.24	1	8	8	13	1.0069	13	5.3889	748	79.3328	8.71924
O55201	Transcription elongation factor SPT5 OS=Mus musculus OX=10090 GN=Supt5h PE=1 SV=1 - [SPT5H_MOUSE]	39.1573	13.77	1	11	11	21	1.01494	21	2.28283	1082	120.589	5.04639
Q8CCS6	Polyadenylate-binding protein 2 OS=Mus musculus OX=10090 GN=Pabpn1 PE=1 SV=3 - [PABP2_MOUSE]	39.1336	21.52	1	5	5	13	1.01529	12	10.5306	302	32.2768	5.17334
Q9Z2I8	Succinate--CoA ligase [GDP-forming] subunit beta, mitochondrial OS=Mus musculus OX=10090 GN=Suclg2 PE=1 SV=3 - [SUCB2_MOUSE]	39.0729	25.64	1	11	11	21	1.03491	21	5.61276	433	46.8107	7.02002
Q9D1P4	Cysteine and histidine-rich domain-containing protein 1 OS=Mus musculus OX=10090 GN=Chordc1 PE=1 SV=1 - [CHRD1_MOUSE]	38.9298	34.44	1	7	7	13	1.00778	13	2.92525	331	37.3267	7.89893
P97450	ATP synthase-coupling factor 6, mitochondrial OS=Mus musculus OX=10090 GN=Atp5pf PE=1 SV=1 - [ATP5J_MOUSE]	38.9248	50	1	5	5	19	0.984179	19	6.44103	108	12.4886	9.36377
Q9Z2I0	Mitochondrial proton/calcium exchanger protein OS=Mus musculus OX=10090 GN=Letm1 PE=1 SV=1 - [LETM1_MOUSE]	38.9229	10.43	1	6	6	15	0.984278	15	5.92267	738	82.9369	6.52197
Q9WU28	Prefoldin subunit 5 OS=Mus musculus OX=10090 GN=Pfdn5 PE=1 SV=1 - [PFD5_MOUSE]	38.7983	53.25	1	6	6	15	1.01506	15	3.63385	154	17.345	6.32861
Q6ZWV7	60S ribosomal protein L35 OS=Mus musculus OX=10090 GN=Rpl35 PE=1 SV=1 - [RL35_MOUSE]	38.7872	30.89	4	4	5	25	1.08019	20	8.66715	123	14.5436	11.0483
P70441	Na(+)/H(+) exchange regulatory cofactor NHE-RF1 OS=Mus musculus OX=10090 GN=Slc9a3r1 PE=1 SV=3 - [NHRF1_MOUSE]	38.5701	29.86	1	9	9	26	0.983072	26	7.08323	355	38.5765	5.89697
P51125	Calpastatin OS=Mus musculus OX=10090 GN=Cast PE=1 SV=2 - [ICAL_MOUSE]	38.5499	12.06	1	7	7	18	1.01003	18	7.64731	788	84.8706	5.51611
Q9CPQ8	ATP synthase subunit g, mitochondrial OS=Mus musculus OX=10090 GN=Atp5mg PE=1 SV=1 - [ATP5L_MOUSE]	38.5362	48.54	1	4	4	13	1.01431	13	8.70062	103	11.4172	9.74463
Q8CI94	Glycogen phosphorylase, brain form OS=Mus musculus OX=10090 GN=Pygb PE=1 SV=3 - [PYGB_MOUSE]	38.4929	14.59	2	7	13	25	0.994256	11	5.17514	843	96.6685	6.72705
Q9D892	Inosine triphosphate pyrophosphatase OS=Mus musculus OX=10090 GN=Itpa PE=1 SV=2 - [ITPA_MOUSE]	38.4792	39.9	1	5	5	13	0.986289	13	7.3369	198	21.883	5.87158
P61759	Prefoldin subunit 3 OS=Mus musculus OX=10090 GN=Vbp1 PE=1 SV=2 - [PFD3_MOUSE]	38.4524	43.88	1	9	9	19	0.982677	19	9.18382	196	22.4214	6.27783
Q9DC61	Mitochondrial-processing peptidase subunit alpha OS=Mus musculus OX=10090 GN=Pmpca PE=1 SV=1 - [MPPA_MOUSE]	38.4435	22.14	1	9	9	19	0.974855	19	11.0153	524	58.2416	6.82959
Q9Z277	Tyrosine-protein kinase BAZ1B OS=Mus musculus OX=10090 GN=Baz1b PE=1 SV=2 - [BAZ1B_MOUSE]	38.428	6.42	1	9	9	18	1.02148	18	9.68576	1479	170.544	8.60205
P83882	60S ribosomal protein L36a OS=Mus musculus OX=10090 GN=Rpl36a PE=3 SV=2 - [RL36A_MOUSE]	38.4039	25.47	1	4	4	15	1.06453	15	9.00238	106	12.4328	10.5796
Q8C570	mRNA export factor OS=Mus musculus OX=10090 GN=Rae1 PE=1 SV=1 - [RAE1L_MOUSE]	38.3495	23.37	1	7	7	18	1.01952	18	7.58101	368	40.9389	7.82568
Q9WUT3	Ribosomal protein S6 kinase alpha-2 OS=Mus musculus OX=10090 GN=Rps6ka2 PE=1 SV=1 - [KS6A2_MOUSE]	38.3217	10.1	5	1	8	16	1.08681	1		733	83.104	8.49951
Q924C1	Exportin-5 OS=Mus musculus OX=10090 GN=Xpo5 PE=1 SV=1 - [XPO5_MOUSE]	38.3012	9.88	1	11	11	25	0.974669	25	8.62452	1204	136.883	5.8208
O70439	Syntaxin-7 OS=Mus musculus OX=10090 GN=Stx7 PE=1 SV=3 - [STX7_MOUSE]	38.2863	33.72	1	6	6	18	1.00913	18	6.11554	261	29.8023	5.78271
P35922	Synaptic functional regulator FMR1 OS=Mus musculus OX=10090 GN=Fmr1 PE=1 SV=1 - [FMR1_MOUSE]	38.2791	7.98	2	3	5	17	0.986799	8	7.39012	614	68.9469	7.62061
P70122	Ribosome maturation protein SBDS OS=Mus musculus OX=10090 GN=Sbds PE=1 SV=4 - [SBDS_MOUSE]	38.2782	38.4	1	9	9	19	0.99671	19	6.16987	250	28.7623	8.76318
Q9CQ65	S-methyl-5'-thioadenosine phosphorylase OS=Mus musculus OX=10090 GN=Mtap PE=1 SV=1 - [MTAP_MOUSE]	38.2659	50.18	1	10	10	20	1.02941	20	2.86797	283	31.0417	7.13721
Q9Z126	Platelet factor 4 OS=Mus musculus OX=10090 GN=Pf4 PE=1 SV=1 - [PLF4_MOUSE]	38.2433	34.29	1	4	4	15	1.0793	15	7.00959	105	11.2363	9.29053
D3YXK2	Scaffold attachment factor B1 OS=Mus musculus OX=10090 GN=Safb PE=1 SV=2 - [SAFB1_MOUSE]	38.201	13.55	1	9	11	22	1.03145	17	5.45014	937	105.04	5.35107
P0C0S6	Histone H2A.Z OS=Mus musculus OX=10090 GN=H2az1 PE=1 SV=2 - [H2AZ_MOUSE]	38.1238	31.25	2	2	4	14	0.96678	6	13.7001	128	13.5446	10.5796
Q6PGH1	Protein BUD31 homolog OS=Mus musculus OX=10090 GN=Bud31 PE=1 SV=2 - [BUD31_MOUSE]	37.9685	40.28	1	7	7	19	0.992722	19	11.3644	144	16.9886	8.82178
Q99J36	THUMP domain-containing protein 1 OS=Mus musculus OX=10090 GN=Thumpd1 PE=1 SV=1 - [THUM1_MOUSE]	37.8756	27.14	1	9	9	18	1.02966	18	2.92947	350	38.8608	6.07471
Q6NV83	U2 snRNP-associated SURP motif-containing protein OS=Mus musculus OX=10090 GN=U2surp PE=1 SV=3 - [SR140_MOUSE]	37.8755	13.8	3	10	12	26	1.02106	23	7.13758	1029	118.188	8.47021
P11031	Activated RNA polymerase II transcriptional coactivator p15 OS=Mus musculus OX=10090 GN=Sub1 PE=1 SV=3 - [TCP4_MOUSE]	37.8644	33.07	1	4	4	18	0.990165	18	5.99924	127	14.4184	9.59814
Q8BJU0	Small glutamine-rich tetratricopeptide repeat-containing protein alpha OS=Mus musculus OX=10090 GN=Sgta PE=1 SV=2 - [SGTA_MOUSE]	37.7139	26.03	1	7	7	19	0.998591	19	3.06929	315	34.3009	5.05908
O89023	Tripeptidyl-peptidase 1 OS=Mus musculus OX=10090 GN=Tpp1 PE=1 SV=2 - [TPP1_MOUSE]	37.7138	13.7	1	5	5	13	1.00706	13	8.73746	562	61.3038	6.56592
Q6A028	Switch-associated protein 70 OS=Mus musculus OX=10090 GN=Swap70 PE=1 SV=2 - [SWP70_MOUSE]	37.597	16.92	1	8	8	16	1.05599	16	5.84505	585	68.9525	6.04932
Q99LP6	GrpE protein homolog 1, mitochondrial OS=Mus musculus OX=10090 GN=Grpel1 PE=1 SV=1 - [GRPE1_MOUSE]	37.444	45.62	1	9	9	18	1.03273	18	6.1311	217	24.2919	8.38232
Q9ES52	Phosphatidylinositol 3,4,5-trisphosphate 5-phosphatase 1 OS=Mus musculus OX=10090 GN=Inpp5d PE=1 SV=2 - [SHIP1_MOUSE]	37.3595	10.08	1	12	12	26	0.983627	25	8.00304	1191	133.458	7.79639
Q8BH74	Nuclear pore complex protein Nup107 OS=Mus musculus OX=10090 GN=Nup107 PE=1 SV=1 - [NU107_MOUSE]	37.3584	10.48	1	9	9	23	1.00966	22	4.94224	926	106.65	5.42725
Q6NS46	Protein RRP5 homolog OS=Mus musculus OX=10090 GN=Pdcd11 PE=1 SV=2 - [RRP5_MOUSE]	37.357	5.42	1	8	8	16	1.02811	16	9.00492	1862	207.649	8.74854
Q9CR62	Mitochondrial 2-oxoglutarate/malate carrier protein OS=Mus musculus OX=10090 GN=Slc25a11 PE=1 SV=3 - [M2OM_MOUSE]	37.3461	25.8	1	6	6	14	1.02441	14	4.20442	314	34.1329	9.93506
O35459	Delta(3,5)-Delta(2,4)-dienoyl-CoA isomerase, mitochondrial OS=Mus musculus OX=10090 GN=Ech1 PE=1 SV=1 - [ECH1_MOUSE]	37.2352	39.45	1	10	10	16	1.00647	16	6.59484	327	36.0952	7.7085
O54824	Pro-interleukin-16 OS=Mus musculus OX=10090 GN=Il16 PE=1 SV=3 - [IL16_MOUSE]	37.2268	11.8	1	12	12	23	1.00251	20	3.96188	1322	141.347	7.78174
P06467	Hemoglobin subunit zeta OS=Mus musculus OX=10090 GN=Hbz PE=2 SV=2 - [HBAZ_MOUSE]	37.2081	11.97	1	1	2	15	1.03319	1		142	16.2242	7.57666
Q99MN9	Propionyl-CoA carboxylase beta chain, mitochondrial OS=Mus musculus OX=10090 GN=Pccb PE=1 SV=2 - [PCCB_MOUSE]	37.1276	13.49	1	5	5	12	0.972143	12	8.38225	541	58.3719	7.66455
Q9DC69	NADH dehydrogenase [ubiquinone] 1 alpha subcomplex subunit 9, mitochondrial OS=Mus musculus OX=10090 GN=Ndufa9 PE=1 SV=2 - [NDUA9_MOUSE]	36.9887	31.3	1	10	10	23	1.03306	23	6.57566	377	42.4984	9.74463
P17427	AP-2 complex subunit alpha-2 OS=Mus musculus OX=10090 GN=Ap2a2 PE=1 SV=2 - [AP2A2_MOUSE]	36.8629	17.38	1	5	13	21	1.02493	5	3.56951	938	103.951	6.93213
Q6PGB6	N-alpha-acetyltransferase 50 OS=Mus musculus OX=10090 GN=Naa50 PE=1 SV=1 - [NAA50_MOUSE]	36.6597	41.42	1	7	7	17	1.01856	17	6.94338	169	19.402	8.80713
Q9QUH0	Glutaredoxin-1 OS=Mus musculus OX=10090 GN=Glrx PE=1 SV=3 - [GLRX1_MOUSE]	36.6369	42.99	1	4	4	12	1.042	12	4.85893	107	11.8631	8.36768
Q8K1M6	Dynamin-1-like protein OS=Mus musculus OX=10090 GN=Dnm1l PE=1 SV=2 - [DNM1L_MOUSE]	36.5565	18.19	1	9	9	16	0.987356	16	7.50978	742	82.6065	7.04932
Q9D1J1	Adaptin ear-binding coat-associated protein 2 OS=Mus musculus OX=10090 GN=Necap2 PE=1 SV=1 - [NECP2_MOUSE]	36.526	37.22	2	7	7	20	0.964091	20	7.59841	266	28.5804	7.94287
Q6ZQ08	CCR4-NOT transcription complex subunit 1 OS=Mus musculus OX=10090 GN=Cnot1 PE=1 SV=2 - [CNOT1_MOUSE]	36.5101	4.84	1	11	11	22	0.974485	22	5.52034	2375	266.637	7.10791
P70349	Histidine triad nucleotide-binding protein 1 OS=Mus musculus OX=10090 GN=Hint1 PE=1 SV=3 - [HINT1_MOUSE]	36.4596	57.14	1	4	4	11	1.01133	11	7.87427	126	13.7681	6.87354
P42125	Enoyl-CoA delta isomerase 1, mitochondrial OS=Mus musculus OX=10090 GN=Eci1 PE=1 SV=2 - [ECI1_MOUSE]	36.4531	23.53	1	5	5	19	1.01556	19	3.21936	289	32.2298	8.98291
P04919	Band 3 anion transport protein OS=Mus musculus OX=10090 GN=Slc4a1 PE=1 SV=1 - [B3AT_MOUSE]	36.4522	10.33	1	8	8	18	0.868055	18	12.9392	929	103.07	5.45264
Q8R238	Serine dehydratase-like OS=Mus musculus OX=10090 GN=Sdsl PE=1 SV=1 - [SDSL_MOUSE]	36.3825	24.62	1	7	7	17	1.05066	17	5.33491	329	34.7101	6.43018
P61082	NEDD8-conjugating enzyme Ubc12 OS=Mus musculus OX=10090 GN=Ube2m PE=1 SV=1 - [UBC12_MOUSE]	36.356	38.8	1	8	8	19	0.971647	19	4.36693	183	20.8866	7.69385
Q9QYB1	Chloride intracellular channel protein 4 OS=Mus musculus OX=10090 GN=Clic4 PE=1 SV=3 - [CLIC4_MOUSE]	36.1963	39.92	1	6	7	17	0.975008	14	7.60223	253	28.7107	5.59229
Q9Z1B5	Mitotic spindle assembly checkpoint protein MAD2A OS=Mus musculus OX=10090 GN=Mad2l1 PE=1 SV=2 - [MD2L1_MOUSE]	36.1052	31.71	1	6	6	16	0.946036	16	4.23323	205	23.5832	5.19873
Q9ERD8	Gamma-parvin OS=Mus musculus OX=10090 GN=Parvg PE=1 SV=2 - [PARVG_MOUSE]	36.1004	33.23	1	9	9	18	0.986899	18	13.4984	331	37.58	5.65576
Q9CY50	Translocon-associated protein subunit alpha OS=Mus musculus OX=10090 GN=Ssr1 PE=1 SV=1 - [SSRA_MOUSE]	35.8984	11.89	1	3	3	14	1.10214	14	9.44133	286	32.0451	4.44971
Q08093	Calponin-2 OS=Mus musculus OX=10090 GN=Cnn2 PE=1 SV=1 - [CNN2_MOUSE]	35.8651	19.34	1	4	5	14	0.990063	11	2.41433	305	33.134	7.62061
P97352	Protein S100-A13 OS=Mus musculus OX=10090 GN=S100a13 PE=1 SV=1 - [S10AD_MOUSE]	35.8285	47.96	1	5	5	13	0.999327	13	7.29887	98	11.1509	6.12549
P70404	Isocitrate dehydrogenase [NAD] subunit gamma 1, mitochondrial OS=Mus musculus OX=10090 GN=Idh3g PE=1 SV=1 - [IDHG1_MOUSE]	35.7497	29.26	1	9	9	21	1.02389	21	5.8792	393	42.7582	9.01221
Q80Y14	Glutaredoxin-related protein 5, mitochondrial OS=Mus musculus OX=10090 GN=Glrx5 PE=1 SV=2 - [GLRX5_MOUSE]	35.682	34.87	2	5	5	12	0.999897	12	6.20512	152	16.2824	6.55127
Q99LT0	Protein dpy-30 homolog OS=Mus musculus OX=10090 GN=Dpy30 PE=1 SV=1 - [DPY30_MOUSE]	35.6736	47.47	1	3	3	9	1.04165	9	3.62252	99	11.2058	4.88135
Q61735	Leukocyte surface antigen CD47 OS=Mus musculus OX=10090 GN=Cd47 PE=1 SV=2 - [CD47_MOUSE]	35.5176	15.18	1	5	5	14	0.951057	14	10.0394	303	33.0758	8.63135
P62305	Small nuclear ribonucleoprotein E OS=Mus musculus OX=10090 GN=Snrpe PE=1 SV=1 - [RUXE_MOUSE]	35.4707	52.17	1	3	3	13	0.984826	13	8.20766	92	10.7966	9.43701
P61957	Small ubiquitin-related modifier 2 OS=Mus musculus OX=10090 GN=Sumo2 PE=1 SV=1 - [SUMO2_MOUSE]	35.4595	40	1	2	5	14	0.99266	4	11.7604	95	10.8644	5.50342
P70195	Proteasome subunit beta type-7 OS=Mus musculus OX=10090 GN=Psmb7 PE=1 SV=1 - [PSB7_MOUSE]	35.4298	25.99	1	7	7	16	1.00713	16	7.75288	277	29.8723	7.98682
P97823	Acyl-protein thioesterase 1 OS=Mus musculus OX=10090 GN=Lypla1 PE=1 SV=1 - [LYPA1_MOUSE]	35.4293	30	1	5	5	13	1.03884	13	5.09148	230	24.6714	6.62451
Q8CGK3	Lon protease homolog, mitochondrial OS=Mus musculus OX=10090 GN=Lonp1 PE=1 SV=2 - [LONM_MOUSE]	35.4045	13.91	1	11	11	18	1.01826	18	5.15095	949	105.776	6.56592
O55128	Histone deacetylase complex subunit SAP18 OS=Mus musculus OX=10090 GN=Sap18 PE=1 SV=1 - [SAP18_MOUSE]	35.3669	40.52	1	6	6	16	1.03655	16	5.45847	153	17.584	9.34912
Q91WG0	Acylcarnitine hydrolase OS=Mus musculus OX=10090 GN=Ces2c PE=1 SV=1 - [EST2C_MOUSE]	35.2151	7.84	3	3	4	16	0.961326	14	6.93552	561	62.429	5.69385
Q8BMF4	Dihydrolipoyllysine-residue acetyltransferase component of pyruvate dehydrogenase complex, mitochondrial OS=Mus musculus OX=10090 GN=Dlat PE=1 SV=2 - [ODP2_MOUSE]	35.209	17.13	1	9	9	16	1.02181	16	6.34243	642	67.8987	8.57275
Q9CQR6	Serine/threonine-protein phosphatase 6 catalytic subunit OS=Mus musculus OX=10090 GN=Ppp6c PE=1 SV=1 - [PPP6_MOUSE]	35.1339	27.21	1	7	7	15	0.941838	15	4.88433	305	35.1365	5.69385
Q11011	Puromycin-sensitive aminopeptidase OS=Mus musculus OX=10090 GN=Npepps PE=1 SV=2 - [PSA_MOUSE]	35.1044	10.98	1	10	10	18	1.02486	18	7.64128	920	103.26	5.89697
Q6P8I4	PEST proteolytic signal-containing nuclear protein OS=Mus musculus OX=10090 GN=Pcnp PE=1 SV=1 - [PCNP_MOUSE]	34.996	35.96	1	5	5	13	1.02248	13	13.8337	178	18.9514	7.48877
Q04750	DNA topoisomerase 1 OS=Mus musculus OX=10090 GN=Top1 PE=1 SV=2 - [TOP1_MOUSE]	34.9833	13.3	1	9	9	17	1.07086	17	3.98807	767	90.8189	9.33447
Q9D8V7	Signal peptidase complex catalytic subunit SEC11C OS=Mus musculus OX=10090 GN=Sec11c PE=1 SV=3 - [SC11C_MOUSE]	34.9386	23.44	1	4	4	12	1.02424	12	4.4922	192	21.6465	9.23193
B2RPV6	Multimerin-1 OS=Mus musculus OX=10090 GN=Mmrn1 PE=1 SV=2 - [MMRN1_MOUSE]	34.9132	8.84	1	7	7	13	1.01419	13	3.87699	1210	136.02	7.7085
P30285	Cyclin-dependent kinase 4 OS=Mus musculus OX=10090 GN=Cdk4 PE=1 SV=1 - [CDK4_MOUSE]	34.8102	17.49	19	3	4	12	0.964684	7	11.0949	303	33.7294	6.62451
P36536	GTP-binding protein SAR1a OS=Mus musculus OX=10090 GN=Sar1a PE=1 SV=1 - [SAR1A_MOUSE]	34.8071	25.25	1	2	4	12	1.01444	6	3.1862	198	22.3565	6.93213
O35343	Importin subunit alpha-3 OS=Mus musculus OX=10090 GN=Kpna4 PE=1 SV=1 - [IMA3_MOUSE]	34.7987	16.7	1	3	6	13	1.03214	6	2.72123	521	57.8867	4.94482
Q9ERI2	Ras-related protein Rab-27A OS=Mus musculus OX=10090 GN=Rab27a PE=1 SV=1 - [RB27A_MOUSE]	34.7825	30.77	1	5	7	18	1.00244	14	11.2141	221	25.0013	5.36377
Q8R3C0	Mini-chromosome maintenance complex-binding protein OS=Mus musculus OX=10090 GN=Mcmbp PE=1 SV=1 - [MCMBP_MOUSE]	34.7713	14.17	1	8	8	14	1.02545	14	7.79183	642	72.8448	5.65576
Q64514	Tripeptidyl-peptidase 2 OS=Mus musculus OX=10090 GN=Tpp2 PE=1 SV=3 - [TPP2_MOUSE]	34.7392	13.15	1	16	16	34	1.02637	34	7.77175	1262	139.791	6.58057
Q9D855	Cytochrome b-c1 complex subunit 7 OS=Mus musculus OX=10090 GN=Uqcrb PE=1 SV=3 - [QCR7_MOUSE]	34.6961	61.26	1	8	8	23	0.9754	23	6.04776	111	13.519	9.11475
Q4VAA2	Protein CDV3 OS=Mus musculus OX=10090 GN=Cdv3 PE=1 SV=2 - [CDV3_MOUSE]	34.693	32.38	1	6	6	17	0.919305	17	12.6415	281	29.7113	6.1001
Q7TSI3	Serine/threonine-protein phosphatase 6 regulatory subunit 1 OS=Mus musculus OX=10090 GN=Ppp6r1 PE=1 SV=1 - [PP6R1_MOUSE]	34.6563	11.45	1	7	7	18	0.997095	18	6.42972	856	94.4684	4.64014
Q9ERL7	Glia maturation factor gamma OS=Mus musculus OX=10090 GN=Gmfg PE=1 SV=1 - [GMFG_MOUSE]	34.5666	26.06	1	3	4	13	1.02856	7	6.85093	142	16.7375	5.70654
Q9EP69	Phosphatidylinositol-3-phosphatase SAC1 OS=Mus musculus OX=10090 GN=Sacm1l PE=1 SV=1 - [SAC1_MOUSE]	34.5084	23.34	1	13	13	25	1.02253	25	4.32035	587	66.9009	7.29834
Q8BJW6	Eukaryotic translation initiation factor 2A OS=Mus musculus OX=10090 GN=Eif2a PE=1 SV=2 - [EIF2A_MOUSE]	34.426	15.32	1	7	7	14	0.992722	14	14.0239	581	64.3628	8.90967
Q9D883	Splicing factor U2AF 35 kDa subunit OS=Mus musculus OX=10090 GN=U2af1 PE=1 SV=4 - [U2AF1_MOUSE]	34.3038	30.13	2	5	5	18	1.04588	18	10.7189	239	27.7974	8.80713
O70503	Very-long-chain 3-oxoacyl-CoA reductase OS=Mus musculus OX=10090 GN=Hsd17b12 PE=1 SV=1 - [DHB12_MOUSE]	34.3037	26.6	1	7	7	13	0.997888	13	5.84689	312	34.7194	9.5249
Q9CWY8	Ribonuclease H2 subunit A OS=Mus musculus OX=10090 GN=Rnaseh2a PE=1 SV=2 - [RNH2A_MOUSE]	34.1235	20.6	1	5	5	12	0.996831	12	5.29848	301	33.4917	4.98291
Q99LG2	Transportin-2 OS=Mus musculus OX=10090 GN=Tnpo2 PE=1 SV=1 - [TNPO2_MOUSE]	34.0608	7.33	1	2	7	19	0.975484	6	11.6704	887	100.391	4.98291
Q9DCT2	NADH dehydrogenase [ubiquinone] iron-sulfur protein 3, mitochondrial OS=Mus musculus OX=10090 GN=Ndufs3 PE=1 SV=2 - [NDUS3_MOUSE]	33.9763	17.87	1	4	4	14	1.00408	14	7.14902	263	30.1305	7.1665
P59017	Bcl-2-like protein 13 OS=Mus musculus OX=10090 GN=Bcl2l13 PE=1 SV=2 - [B2L13_MOUSE]	33.8223	17.74	1	7	7	14	0.95362	14	9.47342	434	46.6905	4.58936
D3Z7P3	Glutaminase kidney isoform, mitochondrial OS=Mus musculus OX=10090 GN=Gls PE=1 SV=1 - [GLSK_MOUSE]	33.8148	14.84	1	8	8	17	1.01798	17	5.93618	674	73.9162	7.98682
Q91WD5	NADH dehydrogenase [ubiquinone] iron-sulfur protein 2, mitochondrial OS=Mus musculus OX=10090 GN=Ndufs2 PE=1 SV=1 - [NDUS2_MOUSE]	33.8094	29.59	1	9	9	16	0.987027	16	6.95988	463	52.5917	6.99072
Q9D0L8	mRNA cap guanine-N7 methyltransferase OS=Mus musculus OX=10090 GN=Rnmt PE=1 SV=1 - [MCES_MOUSE]	33.7829	21.72	1	7	7	14	1.05328	14	3.40699	465	53.2577	6.48096
Q6ZWM4	U6 snRNA-associated Sm-like protein LSm8 OS=Mus musculus OX=10090 GN=Lsm8 PE=1 SV=3 - [LSM8_MOUSE]	33.7679	71.88	1	4	4	10	1.0099	10	2.3711	96	10.3963	4.4751
Q63844	Mitogen-activated protein kinase 3 OS=Mus musculus OX=10090 GN=Mapk3 PE=1 SV=5 - [MK03_MOUSE]	33.7356	16.58	10	2	5	11	1.01641	1		380	43.0391	6.60986
Q9D0F6	Replication factor C subunit 5 OS=Mus musculus OX=10090 GN=Rfc5 PE=1 SV=1 - [RFC5_MOUSE]	33.6557	26.84	2	8	8	18	1.03425	16	2.30538	339	38.0719	7.81104
Q6A0A9	Constitutive coactivator of PPAR-gamma-like protein 1 OS=Mus musculus OX=10090 GN=FAM120A PE=1 SV=2 - [F120A_MOUSE]	33.6422	9.08	2	7	7	15	1.00615	15	7.19029	1112	121.569	8.92432
P81117	Nucleobindin-2 OS=Mus musculus OX=10090 GN=Nucb2 PE=1 SV=2 - [NUCB2_MOUSE]	33.6361	17.62	1	5	6	12	1.0733	11	4.61685	420	50.2732	5.14795
Q64436	Potassium-transporting ATPase alpha chain 1 OS=Mus musculus OX=10090 GN=Atp4a PE=1 SV=3 - [ATP4A_MOUSE]	33.5532	5.42	1	1	5	15	0.623204	1		1033	113.942	5.88428
Q91YR7	Pre-mRNA-processing factor 6 OS=Mus musculus OX=10090 GN=Prpf6 PE=1 SV=1 - [PRP6_MOUSE]	33.4489	16.58	1	14	14	27	0.971855	27	8.49052	941	106.655	8.08936
Q9CX34	Protein SGT1 homolog OS=Mus musculus OX=10090 GN=Sugt1 PE=1 SV=3 - [SGT1_MOUSE]	33.399	37.2	1	10	10	19	1.02419	19	4.73477	336	38.135	5.45264
Q62203	Splicing factor 3A subunit 2 OS=Mus musculus OX=10090 GN=Sf3a2 PE=1 SV=2 - [SF3A2_MOUSE]	33.3979	14.74	1	6	6	15	1.00088	15	7.01801	475	49.8797	9.53955
Q99JB2	Stomatin-like protein 2, mitochondrial OS=Mus musculus OX=10090 GN=Stoml2 PE=1 SV=1 - [STML2_MOUSE]	33.2856	20.96	1	7	7	19	0.986058	19	5.17621	353	38.3612	8.86572
Q99PG2	Opioid growth factor receptor OS=Mus musculus OX=10090 GN=Ogfr PE=1 SV=1 - [OGFR_MOUSE]	33.2347	21.33	1	5	5	15	0.955954	15	5.35529	633	70.636	4.76709
P63254	Cysteine-rich protein 1 OS=Mus musculus OX=10090 GN=Crip1 PE=1 SV=2 - [CRIP1_MOUSE]	33.2266	42.86	1	3	4	19	0.980623	17	4.8771	77	8.54399	8.57275
Q6ZWY8	Thymosin beta-10 OS=Mus musculus OX=10090 GN=Tmsb10 PE=1 SV=3 - [TYB10_MOUSE]	33.1297	45.45	1	2	4	15	0.955811	5	4.29146	44	5.02255	5.36377
P31938	Dual specificity mitogen-activated protein kinase kinase 1 OS=Mus musculus OX=10090 GN=Map2k1 PE=1 SV=2 - [MP2K1_MOUSE]	33.0958	19.34	1	2	7	16	1.01641	5	0.251113	393	43.4464	6.69775
Q8R003	Muscleblind-like protein 3 OS=Mus musculus OX=10090 GN=Mbnl3 PE=2 SV=1 - [MBNL3_MOUSE]	33.0813	11.99	1	1	5	17	1.08667	1		342	37.5456	8.86572
Q8BG81	Polymerase delta-interacting protein 3 OS=Mus musculus OX=10090 GN=Poldip3 PE=1 SV=1 - [PDIP3_MOUSE]	33.0402	21.9	1	7	7	14	1.00174	14	6.69699	420	46.1037	10.0522
Q3UDE2	Tubulin--tyrosine ligase-like protein 12 OS=Mus musculus OX=10090 GN=Ttll12 PE=1 SV=1 - [TTL12_MOUSE]	32.9817	15.34	1	8	8	18	0.972422	18	6.61598	639	73.9958	5.63037
Q61093	Cytochrome b-245 heavy chain OS=Mus musculus OX=10090 GN=Cybb PE=1 SV=1 - [CY24B_MOUSE]	32.9427	13.33	2	7	7	17	0.965202	17	6.67994	570	65.2623	7.72314
Q9R1C7	Pre-mRNA-processing factor 40 homolog A OS=Mus musculus OX=10090 GN=Prpf40a PE=1 SV=1 - [PR40A_MOUSE]	32.818	13.64	1	10	10	20	1.05058	20	4.32669	953	108.412	7.69385
Q5SUA5	Unconventional myosin-Ig OS=Mus musculus OX=10090 GN=Myo1g PE=1 SV=1 - [MYO1G_MOUSE]	32.6846	9.96	1	6	6	13	1.02548	13	6.22066	1024	117.153	8.5874
Q6WVG3	BTB/POZ domain-containing protein KCTD12 OS=Mus musculus OX=10090 GN=Kctd12 PE=1 SV=1 - [KCD12_MOUSE]	32.6713	26.91	2	8	8	17	0.983421	17	6.3944	327	35.8698	5.80811
Q61550	Double-strand-break repair protein rad21 homolog OS=Mus musculus OX=10090 GN=Rad21 PE=1 SV=3 - [RAD21_MOUSE]	32.6402	28.35	1	13	13	21	0.999624	21	6.57609	635	72.0379	4.64014
Q9JL26	Formin-like protein 1 OS=Mus musculus OX=10090 GN=Fmnl1 PE=1 SV=1 - [FMNL1_MOUSE]	32.6135	12.43	2	11	11	18	0.97861	18	5.60845	1094	121.983	5.8208
Q9ESP1	Stromal cell-derived factor 2-like protein 1 OS=Mus musculus OX=10090 GN=Sdf2l1 PE=1 SV=2 - [SDF2L_MOUSE]	32.6111	43.44	1	6	6	19	1.10633	19	6.38449	221	23.6337	7.41553
Q9D4J7	PHD finger protein 6 OS=Mus musculus OX=10090 GN=Phf6 PE=1 SV=1 - [PHF6_MOUSE]	32.5971	19.51	1	7	7	15	1.01532	15	7.46843	364	41.113	8.73389
Q8C129	Leucyl-cystinyl aminopeptidase OS=Mus musculus OX=10090 GN=Lnpep PE=1 SV=1 - [LCAP_MOUSE]	32.5491	8.2	2	6	7	17	1.04871	11	4.93292	1025	117.229	5.96045
Q91V61	Sideroflexin-3 OS=Mus musculus OX=10090 GN=Sfxn3 PE=1 SV=1 - [SFXN3_MOUSE]	32.5417	28.66	1	4	6	16	1.06855	8	4.24067	321	35.3835	9.51025
P14901	Heme oxygenase 1 OS=Mus musculus OX=10090 GN=Hmox1 PE=1 SV=1 - [HMOX1_MOUSE]	32.4897	26.3	1	5	5	12	0.961885	12	4.37671	289	32.9078	6.53662
O55135	Eukaryotic translation initiation factor 6 OS=Mus musculus OX=10090 GN=Eif6 PE=1 SV=2 - [IF6_MOUSE]	32.393	33.47	1	4	4	11	0.975764	11	2.25141	245	26.4942	4.7417
Q3UM45	Protein phosphatase 1 regulatory subunit 7 OS=Mus musculus OX=10090 GN=Ppp1r7 PE=1 SV=2 - [PP1R7_MOUSE]	32.3912	31.3	1	8	8	14	1.02099	14	8.80501	361	41.2665	4.91943
Q99LB6	Methionine adenosyltransferase 2 subunit beta OS=Mus musculus OX=10090 GN=Mat2b PE=1 SV=1 - [MAT2B_MOUSE]	32.3558	25.45	1	7	7	16	1.00762	16	4.84068	334	37.369	6.94678
Q61425	Hydroxyacyl-coenzyme A dehydrogenase, mitochondrial OS=Mus musculus OX=10090 GN=Hadh PE=1 SV=2 - [HCDH_MOUSE]	32.3323	20.38	1	5	5	13	1.05408	13	5.2741	314	34.4419	8.646
P35279	Ras-related protein Rab-6A OS=Mus musculus OX=10090 GN=Rab6a PE=1 SV=4 - [RAB6A_MOUSE]	32.3317	25.48	10	4	5	14	0.997212	8	4.3094	208	23.5749	5.5415
Q922P9	Putative oxidoreductase GLYR1 OS=Mus musculus OX=10090 GN=Glyr1 PE=1 SV=1 - [GLYR1_MOUSE]	32.312	13.92	1	4	4	11	1.0322	11	4.16129	546	59.6776	9.21729
Q8K4I3	Rho guanine nucleotide exchange factor 6 OS=Mus musculus OX=10090 GN=Arhgef6 PE=1 SV=1 - [ARHG6_MOUSE]	32.2966	14.14	1	8	9	19	1.0276	17	5.04517	771	86.9959	5.87158
Q6ZQL4	WD repeat-containing protein 43 OS=Mus musculus OX=10090 GN=Wdr43 PE=1 SV=2 - [WDR43_MOUSE]	32.222	15.95	1	8	8	16	1.03346	16	7.21594	677	75.3339	5.37646
Q63850	Nuclear pore glycoprotein p62 OS=Mus musculus OX=10090 GN=Nup62 PE=1 SV=2 - [NUP62_MOUSE]	32.2182	11.79	1	4	4	12	1.0286	12	5.52116	526	53.2224	5.31299
Q5SUF2	Luc7-like protein 3 OS=Mus musculus OX=10090 GN=Luc7l3 PE=1 SV=1 - [LC7L3_MOUSE]	32.1942	15.74	1	7	7	14	1.01046	14	5.76381	432	51.4191	9.77393
Q8VCI0	Phospholipase B-like 1 OS=Mus musculus OX=10090 GN=Plbd1 PE=1 SV=1 - [PLBL1_MOUSE]	32.1543	17.27	1	8	8	19	1.03658	19	5.40199	550	62.9578	8.86572
Q91VU7	Pseudouridylate synthase 7 homolog OS=Mus musculus OX=10090 GN=Pus7 PE=2 SV=2 - [PUS7_MOUSE]	32.0962	12.12	1	6	6	13	1.01787	13	4.05809	660	74.7457	5.87158
Q8K0E8	Fibrinogen beta chain OS=Mus musculus OX=10090 GN=Fgb PE=1 SV=1 - [FIBB_MOUSE]	32.0655	21.41	2	9	9	15	0.982999	14	9.16238	481	54.7177	7.07861
Q9DCJ5	NADH dehydrogenase [ubiquinone] 1 alpha subcomplex subunit 8 OS=Mus musculus OX=10090 GN=Ndufa8 PE=1 SV=3 - [NDUA8_MOUSE]	31.9432	22.09	1	3	3	11	1.03289	11	6.47914	172	19.9791	8.45557
Q60692	Proteasome subunit beta type-6 OS=Mus musculus OX=10090 GN=Psmb6 PE=1 SV=3 - [PSB6_MOUSE]	31.9247	21.85	1	5	5	13	0.968019	13	4.33807	238	25.3625	5.10986
P62748	Hippocalcin-like protein 1 OS=Mus musculus OX=10090 GN=Hpcal1 PE=1 SV=2 - [HPCL1_MOUSE]	31.9234	52.33	2	9	9	17	1.03516	17	4.56002	193	22.324	5.50342
Q9Z0M5	Lysosomal acid lipase/cholesteryl ester hydrolase OS=Mus musculus OX=10090 GN=Lipa PE=1 SV=2 - [LICH_MOUSE]	31.7967	24.18	1	7	7	15	0.924227	15	6.97189	397	45.296	8.07471
Q8K363	ATP-dependent RNA helicase DDX18 OS=Mus musculus OX=10090 GN=Ddx18 PE=1 SV=1 - [DDX18_MOUSE]	31.7675	12.73	1	8	8	17	1.05429	17	6.84547	660	74.1343	9.5249
P33610	DNA primase large subunit OS=Mus musculus OX=10090 GN=Prim2 PE=1 SV=1 - [PRI2_MOUSE]	31.7447	14.26	1	6	6	13	0.995272	13	4.11874	505	58.3717	8.32373
Q99ME9	Nucleolar GTP-binding protein 1 OS=Mus musculus OX=10090 GN=Gtpbp4 PE=1 SV=3 - [NOG1_MOUSE]	31.6488	12.78	1	7	7	13	1.01158	13	5.77144	634	74.0659	9.5249
Q61768	Kinesin-1 heavy chain OS=Mus musculus OX=10090 GN=Kif5b PE=1 SV=3 - [KINH_MOUSE]	31.6443	13.19	1	6	10	14	1.00462	9	8.35825	963	109.484	6.44287
Q9CQ62	2,4-dienoyl-CoA reductase, mitochondrial OS=Mus musculus OX=10090 GN=Decr1 PE=1 SV=1 - [DECR_MOUSE]	31.6178	28.06	1	8	8	14	0.990151	14	7.79986	335	36.1907	8.95361
P97825	Jupiter microtubule associated homolog 1 OS=Mus musculus OX=10090 GN=Jpt1 PE=1 SV=3 - [JUPI1_MOUSE]	31.5662	25.32	1	3	3	11	0.903969	11	7.99468	154	16.0708	5.31299
C0HKG6	Ribonuclease T2-B OS=Mus musculus OX=10090 GN=Rnaset2b PE=1 SV=1 - [RNT2B_MOUSE]	31.5273	16.22	1	4	4	15	1.02994	15	3.61023	259	29.5895	6.3667
P05132	cAMP-dependent protein kinase catalytic subunit alpha OS=Mus musculus OX=10090 GN=Prkaca PE=1 SV=3 - [KAPCA_MOUSE]	31.501	22.51	1	3	8	15	1.07344	5	1.93964	351	40.545	8.79248
Q9Z2W0	Aspartyl aminopeptidase OS=Mus musculus OX=10090 GN=Dnpep PE=1 SV=2 - [DNPEP_MOUSE]	31.4251	22.2	1	7	7	11	0.982073	11	5.72671	473	52.1738	7.25439
P03958	Adenosine deaminase OS=Mus musculus OX=10090 GN=Ada PE=1 SV=3 - [ADA_MOUSE]	31.4115	16.48	1	5	5	12	1.04232	12	4.3424	352	39.9662	5.71924
P31725	Protein S100-A9 OS=Mus musculus OX=10090 GN=S100a9 PE=1 SV=3 - [S10A9_MOUSE]	31.3955	39.82	1	5	5	14	1.02741	14	10.3574	113	13.0403	7.1665
Q9D8B3	Charged multivesicular body protein 4b OS=Mus musculus OX=10090 GN=Chmp4b PE=1 SV=2 - [CHM4B_MOUSE]	31.3602	22.77	1	4	4	11	1.04731	11	5.58524	224	24.9206	4.81787
Q8BH59	Calcium-binding mitochondrial carrier protein Aralar1 OS=Mus musculus OX=10090 GN=Slc25a12 PE=1 SV=1 - [CMC1_MOUSE]	31.3439	14.18	1	7	8	15	1.02325	14	5.33644	677	74.5227	8.25049
Q9D8U8	Sorting nexin-5 OS=Mus musculus OX=10090 GN=Snx5 PE=1 SV=1 - [SNX5_MOUSE]	31.31	26.73	1	8	9	17	1.0165	16	4.00649	404	46.7681	6.62451
O35855	Branched-chain-amino-acid aminotransferase, mitochondrial OS=Mus musculus OX=10090 GN=Bcat2 PE=1 SV=2 - [BCAT2_MOUSE]	31.2831	18.58	1	6	6	13	0.992798	13	9.25945	393	44.0988	8.29443
Q9D0M5	Dynein light chain 2, cytoplasmic OS=Mus musculus OX=10090 GN=Dynll2 PE=1 SV=1 - [DYL2_MOUSE]	31.2424	58.43	1	2	5	11	1.00449	6	1.56645	89	10.3431	7.37158
E9Q555	E3 ubiquitin-protein ligase RNF213 OS=Mus musculus OX=10090 GN=Rnf213 PE=1 SV=2 - [RN213_MOUSE]	31.0837	3.73	1	16	16	24	1.01358	24	4.99726	5152	584.411	6.80029
P31996	Macrosialin OS=Mus musculus OX=10090 GN=Cd68 PE=1 SV=1 - [CD68_MOUSE]	30.9285	8.9	1	3	3	13	0.945448	13	7.39902	326	34.7957	8.85107
Q7TNG5	Echinoderm microtubule-associated protein-like 2 OS=Mus musculus OX=10090 GN=Eml2 PE=1 SV=1 - [EMAL2_MOUSE]	30.903	14.02	1	8	8	16	0.999784	16	5.75888	649	70.6892	6.27783
Q8CHH9	Septin-8 OS=Mus musculus OX=10090 GN=Septin8 PE=1 SV=4 - [SEPT8_MOUSE]	30.8953	12.12	2	1	5	14	0.868037	3	4.67622	429	49.7812	5.99854
Q9Z172	Small ubiquitin-related modifier 3 OS=Mus musculus OX=10090 GN=Sumo3 PE=1 SV=1 - [SUMO3_MOUSE]	30.8885	30	1	1	4	13	0.869865	3	5.28907	110	12.4221	5.96045
P38060	Hydroxymethylglutaryl-CoA lyase, mitochondrial OS=Mus musculus OX=10090 GN=Hmgcl PE=1 SV=2 - [HMGCL_MOUSE]	30.8522	20	2	5	5	11	0.956953	11	10.4219	325	34.2167	8.41162
Q9JI11	Serine/threonine-protein kinase 4 OS=Mus musculus OX=10090 GN=Stk4 PE=1 SV=1 - [STK4_MOUSE]	30.8176	21.56	2	10	10	19	1.0372	18	10.507	487	55.5058	5.18604
P83940	Elongin-C OS=Mus musculus OX=10090 GN=Eloc PE=1 SV=1 - [ELOC_MOUSE]	30.7792	58.04	1	5	5	15	0.980549	15	12.8171	112	12.465	4.77979
Q9R0U0	Serine/arginine-rich splicing factor 10 OS=Mus musculus OX=10090 GN=Srsf10 PE=1 SV=2 - [SRS10_MOUSE]	30.756	24.05	1	6	6	17	0.994408	17	18.8048	262	31.2818	11.2681
Q8VBT0	Thioredoxin-related transmembrane protein 1 OS=Mus musculus OX=10090 GN=Tmx1 PE=1 SV=1 - [TMX1_MOUSE]	30.7251	19.42	1	7	7	17	0.97767	17	10.5182	278	31.3756	5.2876
Q02357	Ankyrin-1 OS=Mus musculus OX=10090 GN=Ank1 PE=1 SV=2 - [ANK1_MOUSE]	30.6391	7.3	2	11	12	19	0.924788	18	8.76735	1862	204.101	6.55127
Q9QXE7	F-box-like/WD repeat-containing protein TBL1X OS=Mus musculus OX=10090 GN=Tbl1x PE=1 SV=2 - [TBL1X_MOUSE]	30.5947	15.75	1	2	7	13	0.999897	3	5.61279	527	56.7667	5.71924
Q9EQ61	Pescadillo homolog OS=Mus musculus OX=10090 GN=Pes1 PE=1 SV=1 - [PESC_MOUSE]	30.5465	12.84	1	5	6	13	0.958521	10	5.27642	584	67.753	6.84424
P35991	Tyrosine-protein kinase BTK OS=Mus musculus OX=10090 GN=Btk PE=1 SV=4 - [BTK_MOUSE]	30.4911	16.69	1	10	10	17	1.02733	17	5.41865	659	76.3885	7.89893
Q9DCS9	NADH dehydrogenase [ubiquinone] 1 beta subcomplex subunit 10 OS=Mus musculus OX=10090 GN=Ndufb10 PE=1 SV=3 - [NDUBA_MOUSE]	30.4583	25	1	4	4	14	0.974776	14	6.85245	176	21.0104	8.03076
Q9DCM0	Persulfide dioxygenase ETHE1, mitochondrial OS=Mus musculus OX=10090 GN=Ethe1 PE=1 SV=2 - [ETHE1_MOUSE]	30.433	24.8	1	4	4	11	1.00849	11	10.1013	254	27.7211	7.2251
Q3TCN2	Putative phospholipase B-like 2 OS=Mus musculus OX=10090 GN=Plbd2 PE=1 SV=2 - [PLBL2_MOUSE]	30.4199	13.64	1	6	6	13	0.926088	13	8.05245	594	66.2472	6.12549
O54962	Barrier-to-autointegration factor OS=Mus musculus OX=10090 GN=Banf1 PE=1 SV=1 - [BAF_MOUSE]	30.3888	56.18	1	4	4	12	1.12171	12	13.1946	89	10.096	6.0874
Q9JL95	Proteoglycan 3 OS=Mus musculus OX=10090 GN=Prg3 PE=2 SV=1 - [PRG3_MOUSE]	30.3516	23.42	1	6	6	12	1.01889	12	5.27482	222	25.188	6.52197
Q810A7	ATP-dependent RNA helicase DDX42 OS=Mus musculus OX=10090 GN=Ddx42 PE=1 SV=3 - [DDX42_MOUSE]	30.3202	13.56	1	8	8	14	1.01833	14	5.68444	929	101.902	6.97607
Q922K7	Probable 28S rRNA (cytosine-C(5))-methyltransferase OS=Mus musculus OX=10090 GN=Nop2 PE=1 SV=1 - [NOP2_MOUSE]	30.3012	15.26	1	8	8	19	1.03589	19	3.00715	793	86.6987	9.21729
Q8R5C5	Beta-centractin OS=Mus musculus OX=10090 GN=Actr1b PE=1 SV=1 - [ACTY_MOUSE]	30.1201	32.18	1	3	8	13	1.06122	3	1.63562	376	42.2547	6.40479
P01887	Beta-2-microglobulin OS=Mus musculus OX=10090 GN=B2m PE=1 SV=2 - [B2MG_MOUSE]	30.0598	42.02	1	4	4	12	0.959759	12	12.1326	119	13.7699	8.44092
Q9Z1W8	Potassium-transporting ATPase alpha chain 2 OS=Mus musculus OX=10090 GN=Atp12a PE=1 SV=3 - [AT12A_MOUSE]	29.9823	5.89	1	1	6	17	0.980551	1		1035	114.654	6.32861
Q61687	Transcriptional regulator ATRX OS=Mus musculus OX=10090 GN=Atrx PE=1 SV=3 - [ATRX_MOUSE]	29.9708	5.94	1	11	11	20	0.999181	20	8.89241	2476	278.414	6.68311
P47857	ATP-dependent 6-phosphofructokinase, muscle type OS=Mus musculus OX=10090 GN=Pfkm PE=1 SV=3 - [PFKAM_MOUSE]	29.9626	9.62	1	3	7	14	1.01506	5	4.18045	780	85.2146	8.00146
P61202	COP9 signalosome complex subunit 2 OS=Mus musculus OX=10090 GN=Cops2 PE=1 SV=1 - [CSN2_MOUSE]	29.8308	11.06	1	5	5	14	0.94697	14	5.09538	443	51.5641	5.52881
Q5SQX6	Cytoplasmic FMR1-interacting protein 2 OS=Mus musculus OX=10090 GN=Cyfip2 PE=1 SV=2 - [CYFP2_MOUSE]	29.8258	8.54	1	3	10	15	1.01578	6	8.94643	1253	145.565	7.04932
O88487	Cytoplasmic dynein 1 intermediate chain 2 OS=Mus musculus OX=10090 GN=Dync1i2 PE=1 SV=1 - [DC1I2_MOUSE]	29.7672	17.16	1	8	8	15	1.00006	15	7.51518	612	68.3517	5.2876
Q64105	Sepiapterin reductase OS=Mus musculus OX=10090 GN=Spr PE=1 SV=1 - [SPRE_MOUSE]	29.6531	44.06	1	10	10	15	0.977625	15	4.08608	261	27.8654	5.74463
O55022	Membrane-associated progesterone receptor component 1 OS=Mus musculus OX=10090 GN=Pgrmc1 PE=1 SV=4 - [PGRC1_MOUSE]	29.6526	49.74	1	4	6	16	1.0394	12	11.5999	195	21.6808	4.70361
O35691	Pinin OS=Mus musculus OX=10090 GN=Pnn PE=1 SV=4 - [PININ_MOUSE]	29.5785	7.86	1	7	7	16	0.959338	16	5.15385	725	82.3864	7.00537
P51863	V-type proton ATPase subunit d 1 OS=Mus musculus OX=10090 GN=Atp6v0d1 PE=1 SV=2 - [VA0D1_MOUSE]	29.5344	21.65	1	6	6	13	0.98751	13	6.65978	351	40.2752	4.99561
O54988	STE20-like serine/threonine-protein kinase OS=Mus musculus OX=10090 GN=Slk PE=1 SV=2 - [SLK_MOUSE]	29.4901	8.11	1	7	8	15	0.989676	14	5.89744	1233	141.37	5.13525
P47964	60S ribosomal protein L36 OS=Mus musculus OX=10090 GN=Rpl36 PE=1 SV=2 - [RL36_MOUSE]	29.4457	23.81	1	2	3	12	0.969825	9	3.04314	105	12.2078	11.3413
P62307	Small nuclear ribonucleoprotein F OS=Mus musculus OX=10090 GN=Snrpf PE=1 SV=1 - [RUXF_MOUSE]	29.435	31.4	1	3	3	17	1.00477	17	7.18969	86	9.71878	4.66553
Q61584	Fragile X mental retardation syndrome-related protein 1 OS=Mus musculus OX=10090 GN=Fxr1 PE=1 SV=2 - [FXR1_MOUSE]	29.4328	18.91	1	8	9	15	1.01514	12	3.51355	677	76.1753	6.97607
Q80W54	CAAX prenyl protease 1 homolog OS=Mus musculus OX=10090 GN=Zmpste24 PE=1 SV=2 - [FACE1_MOUSE]	29.3488	11.37	1	5	5	12	1.01096	12	2.98919	475	54.6994	6.94678
P49138	MAP kinase-activated protein kinase 2 OS=Mus musculus OX=10090 GN=Mapkapk2 PE=1 SV=2 - [MAPK2_MOUSE]	29.3349	22.8	3	6	9	16	1.05686	10	3.58216	386	44.0216	8.57275
Q9JK23	Proteasome assembly chaperone 1 OS=Mus musculus OX=10090 GN=Psmg1 PE=1 SV=1 - [PSMG1_MOUSE]	29.3331	23.18	1	6	6	12	0.968998	12	3.24757	289	33.0826	6.3667
Q60953	Protein PML OS=Mus musculus OX=10090 GN=Pml PE=1 SV=3 - [PML_MOUSE]	29.3107	11.53	1	8	8	14	1.02276	14	2.47991	885	98.1796	5.63037
Q9D1C1	Ubiquitin-conjugating enzyme E2 C OS=Mus musculus OX=10090 GN=Ube2c PE=1 SV=1 - [UBE2C_MOUSE]	29.2566	35.2	1	6	6	14	0.912337	14	16.7942	179	19.5939	7.32764
A2AGT5	Cytoskeleton-associated protein 5 OS=Mus musculus OX=10090 GN=Ckap5 PE=1 SV=1 - [CKAP5_MOUSE]	29.2119	6	1	10	10	16	0.992528	16	9.85342	2032	225.492	7.95752
Q921G7	Electron transfer flavoprotein-ubiquinone oxidoreductase, mitochondrial OS=Mus musculus OX=10090 GN=Etfdh PE=1 SV=1 - [ETFD_MOUSE]	29.1188	21.59	1	10	10	24	0.998313	24	6.70167	616	68.0476	7.57666
O35114	Lysosome membrane protein 2 OS=Mus musculus OX=10090 GN=Scarb2 PE=1 SV=3 - [SCRB2_MOUSE]	29.09	12.13	1	5	5	10	0.984355	10	4.95516	478	54.0095	5.09717
Q8VED5	Keratin, type II cytoskeletal 79 OS=Mus musculus OX=10090 GN=Krt79 PE=1 SV=2 - [K2C79_MOUSE]	28.9956	11.49	3	4	6	14	1.40721	8	12.1422	531	57.5168	7.69385
Q9CXT8	Mitochondrial-processing peptidase subunit beta OS=Mus musculus OX=10090 GN=Pmpcb PE=1 SV=1 - [MPPB_MOUSE]	28.9472	16.36	1	6	7	14	1.03086	12	3.24048	489	54.5797	6.99072
P70388	DNA repair protein RAD50 OS=Mus musculus OX=10090 GN=Rad50 PE=1 SV=1 - [RAD50_MOUSE]	28.851	7.24	1	7	7	13	1.01052	13	5.63772	1312	153.392	6.94678
Q8BH61	Coagulation factor XIII A chain OS=Mus musculus OX=10090 GN=F13a1 PE=1 SV=3 - [F13A_MOUSE]	28.7261	12.57	1	8	8	18	1.00576	18	6.66929	732	83.1547	5.92236
Q06185	ATP synthase subunit e, mitochondrial OS=Mus musculus OX=10090 GN=Atp5me PE=1 SV=2 - [ATP5I_MOUSE]	28.7054	45.07	1	3	3	10	1.00894	10	3.70587	71	8.23047	9.34912
O89079	Coatomer subunit epsilon OS=Mus musculus OX=10090 GN=Cope PE=1 SV=3 - [COPE_MOUSE]	28.6061	20.78	1	5	6	11	1.05479	10	4.63474	308	34.5454	5.05908
P28271	Cytoplasmic aconitate hydratase OS=Mus musculus OX=10090 GN=Aco1 PE=1 SV=3 - [ACOC_MOUSE]	28.5074	10.91	1	7	7	12	0.984709	12	3.21735	889	98.0635	7.50342
P83870	PHD finger-like domain-containing protein 5A OS=Mus musculus OX=10090 GN=Phf5a PE=1 SV=1 - [PHF5A_MOUSE]	28.4916	35.45	1	5	5	15	0.982722	15	3.30083	110	12.397	8.41162
Q9CYI4	Putative RNA-binding protein Luc7-like 1 OS=Mus musculus OX=10090 GN=Luc7l PE=1 SV=2 - [LUC7L_MOUSE]	28.4666	12.67	1	1	5	15	1.00539	3	0.783341	371	43.9074	9.87646
O70492	Sorting nexin-3 OS=Mus musculus OX=10090 GN=Snx3 PE=1 SV=3 - [SNX3_MOUSE]	28.2695	35.8	1	5	6	14	0.939775	13	4.58426	162	18.7457	8.66064
Q9WTP7	GTP:AMP phosphotransferase AK3, mitochondrial OS=Mus musculus OX=10090 GN=Ak3 PE=1 SV=3 - [KAD3_MOUSE]	28.253	42.29	1	7	7	16	1.00622	16	8.11307	227	25.4105	8.83643
Q63932	Dual specificity mitogen-activated protein kinase kinase 2 OS=Mus musculus OX=10090 GN=Map2k2 PE=1 SV=2 - [MP2K2_MOUSE]	28.1997	15.71	1	1	6	12	1.04521	1		401	44.374	7.04932
Q06138	Calcium-binding protein 39 OS=Mus musculus OX=10090 GN=Cab39 PE=1 SV=2 - [CAB39_MOUSE]	28.1524	17.6	2	7	7	15	0.971169	14	5.78487	341	39.8177	6.88818
O88531	Palmitoyl-protein thioesterase 1 OS=Mus musculus OX=10090 GN=Ppt1 PE=1 SV=2 - [PPT1_MOUSE]	28.1426	24.18	1	6	6	13	1.05963	13	6.2082	306	34.4674	8.00146
O70404	Vesicle-associated membrane protein 8 OS=Mus musculus OX=10090 GN=Vamp8 PE=1 SV=1 - [VAMP8_MOUSE]	28.0969	40.59	1	4	4	14	1.0083	13	6.95174	101	11.4441	8.19189
O70252	Heme oxygenase 2 OS=Mus musculus OX=10090 GN=Hmox2 PE=1 SV=1 - [HMOX2_MOUSE]	28.0923	17.78	1	4	4	9	1.03115	9	2.56705	315	35.7159	5.87158
Q9DBR0	A-kinase anchor protein 8 OS=Mus musculus OX=10090 GN=Akap8 PE=1 SV=1 - [AKAP8_MOUSE]	28.0281	5.82	1	4	4	12	0.991205	12	3.35791	687	76.2465	5.13525
Q99P72	Reticulon-4 OS=Mus musculus OX=10090 GN=Rtn4 PE=1 SV=2 - [RTN4_MOUSE]	27.9251	4.82	1	5	5	12	0.980722	12	7.64729	1162	126.535	4.53857
Q9D7N9	Adipocyte plasma membrane-associated protein OS=Mus musculus OX=10090 GN=Apmap PE=1 SV=1 - [APMAP_MOUSE]	27.8913	23.13	1	8	8	14	1.04776	14	6.47098	415	46.4047	6.31592
Q8K3J1	NADH dehydrogenase [ubiquinone] iron-sulfur protein 8, mitochondrial OS=Mus musculus OX=10090 GN=Ndufs8 PE=1 SV=1 - [NDUS8_MOUSE]	27.8859	25.94	1	5	5	15	0.970403	15	8.81675	212	24.0228	6.21436
Q9Z0H4	CUGBP Elav-like family member 2 OS=Mus musculus OX=10090 GN=Celf2 PE=1 SV=1 - [CELF2_MOUSE]	27.7563	16.54	1	6	7	12	0.981242	10	5.94327	508	54.2361	8.76318
Q6P2K6	Serine/threonine-protein phosphatase 4 regulatory subunit 3A OS=Mus musculus OX=10090 GN=Ppp4r3a PE=1 SV=1 - [P4R3A_MOUSE]	27.6848	7.44	1	4	5	13	0.913508	10	11.4999	820	93.7831	4.89404
O88587	Catechol O-methyltransferase OS=Mus musculus OX=10090 GN=Comt PE=1 SV=2 - [COMT_MOUSE]	27.6599	28.3	1	5	5	13	0.986894	13	5.39029	265	29.4673	5.8335
O08915	AH receptor-interacting protein OS=Mus musculus OX=10090 GN=Aip PE=1 SV=1 - [AIP_MOUSE]	27.6307	19.09	1	5	5	11	1.03544	11	3.96252	330	37.5811	6.40479
Q80X82	Symplekin OS=Mus musculus OX=10090 GN=Sympk PE=1 SV=2 - [SYMPK_MOUSE]	27.6212	7.3	1	7	7	13	1.02689	13	7.32212	1288	142.53	6.04932
P63073	Eukaryotic translation initiation factor 4E OS=Mus musculus OX=10090 GN=Eif4e PE=1 SV=1 - [IF4E_MOUSE]	27.5984	19.82	1	4	4	10	1.04457	10	6.23583	217	25.0375	6.15088
Q8CIG8	Protein arginine N-methyltransferase 5 OS=Mus musculus OX=10090 GN=Prmt5 PE=1 SV=3 - [ANM5_MOUSE]	27.592	14.76	1	8	8	15	0.959818	15	7.76899	637	72.6336	6.41748
Q8CGF7	Transcription elongation regulator 1 OS=Mus musculus OX=10090 GN=Tcerg1 PE=1 SV=2 - [TCRG1_MOUSE]	27.5506	8.55	1	10	10	17	0.989848	17	5.8849	1100	123.71	8.646
P01723	Ig lambda-1 chain V region OS=Mus musculus OX=10090 PE=1 SV=2 - [LV1A_MOUSE]	27.5344	35.9	5	2	2	6	1.45608	6	12.2822	117	12.2141	5.21143
Q9R0X4	Acyl-coenzyme A thioesterase 9, mitochondrial OS=Mus musculus OX=10090 GN=Acot9 PE=1 SV=1 - [ACOT9_MOUSE]	27.5328	19.13	2	8	8	14	1.03034	14	4.04868	439	50.528	8.5874
Q99L04	Dehydrogenase/reductase SDR family member 1 OS=Mus musculus OX=10090 GN=Dhrs1 PE=1 SV=1 - [DHRS1_MOUSE]	27.508	23.64	1	5	5	11	1.02811	11	3.98852	313	33.9834	8.35303
Q8BTV2	Cleavage and polyadenylation specificity factor subunit 7 OS=Mus musculus OX=10090 GN=Cpsf7 PE=1 SV=2 - [CPSF7_MOUSE]	27.508	18.05	1	7	7	15	0.97707	15	4.45472	471	51.9793	8.00146
P16125	L-lactate dehydrogenase B chain OS=Mus musculus OX=10090 GN=Ldhb PE=1 SV=2 - [LDHB_MOUSE]	27.4697	19.46	1	3	5	11	1.01232	4	6.25693	334	36.549	6.04932
P48771	Cytochrome c oxidase subunit 7A2, mitochondrial OS=Mus musculus OX=10090 GN=Cox7a2 PE=1 SV=2 - [CX7A2_MOUSE]	27.4484	27.71	1	2	2	10	0.97471	10	2.84168	83	9.28496	10.272
Q9CPU0	Lactoylglutathione lyase OS=Mus musculus OX=10090 GN=Glo1 PE=1 SV=3 - [LGUL_MOUSE]	27.4279	29.35	1	5	5	11	0.993687	11	7.35645	184	20.7964	5.46533
Q04447	Creatine kinase B-type OS=Mus musculus OX=10090 GN=Ckb PE=1 SV=1 - [KCRB_MOUSE]	27.409	11.02	1	3	3	9	1.01959	9	2.7257	381	42.6863	5.66846
Q8JZR0	Long-chain-fatty-acid--CoA ligase 5 OS=Mus musculus OX=10090 GN=Acsl5 PE=1 SV=1 - [ACSL5_MOUSE]	27.3971	17.72	1	10	11	15	1.05009	12	6.28476	683	76.1575	7.09326
P63168	Dynein light chain 1, cytoplasmic OS=Mus musculus OX=10090 GN=Dynll1 PE=1 SV=1 - [DYL1_MOUSE]	27.3623	58.43	1	2	5	13	1.02218	8	8.84461	89	10.3591	7.40088
O55222	Integrin-linked protein kinase OS=Mus musculus OX=10090 GN=Ilk PE=1 SV=2 - [ILK_MOUSE]	27.3539	16.37	1	6	6	14	0.999465	14	7.22682	452	51.3399	8.07471
P32233	Developmentally-regulated GTP-binding protein 1 OS=Mus musculus OX=10090 GN=Drg1 PE=1 SV=1 - [DRG1_MOUSE]	27.3239	19.07	1	5	5	10	1.01865	10	2.67889	367	40.4868	8.89502
Q91YW3	DnaJ homolog subfamily C member 3 OS=Mus musculus OX=10090 GN=Dnajc3 PE=1 SV=1 - [DNJC3_MOUSE]	27.2555	22.02	1	8	8	14	1.07281	14	5.96729	504	57.4281	5.84619
Q8K3A9	7SK snRNA methylphosphate capping enzyme OS=Mus musculus OX=10090 GN=Mepce PE=1 SV=2 - [MEPCE_MOUSE]	27.202	11.86	1	5	5	14	0.860878	14	10.3193	666	72.0063	9.24658
O08738	Caspase-6 OS=Mus musculus OX=10090 GN=Casp6 PE=1 SV=1 - [CASP6_MOUSE]	27.1857	16.67	1	3	4	11	0.859856	5	10.2754	276	31.5747	6.88818
P52503	NADH dehydrogenase [ubiquinone] iron-sulfur protein 6, mitochondrial OS=Mus musculus OX=10090 GN=Ndufs6 PE=1 SV=2 - [NDUS6_MOUSE]	27.0629	40.52	1	4	4	9	1.00384	9	10.2814	116	13.0117	8.646
Q8VCT3	Aminopeptidase B OS=Mus musculus OX=10090 GN=Rnpep PE=1 SV=2 - [AMPB_MOUSE]	27.0449	11.85	1	6	6	14	1.03593	14	5.6754	650	72.3701	5.35107
P11672	Neutrophil gelatinase-associated lipocalin OS=Mus musculus OX=10090 GN=Lcn2 PE=1 SV=1 - [NGAL_MOUSE]	27.0073	28	1	6	6	12	0.999505	12	7.66612	200	22.8605	8.80713
O70370	Cathepsin S OS=Mus musculus OX=10090 GN=Ctss PE=1 SV=2 - [CATS_MOUSE]	26.9908	33.82	1	7	7	13	1.01455	13	1.77241	340	38.4495	6.96143
Q91XV3	Brain acid soluble protein 1 OS=Mus musculus OX=10090 GN=Basp1 PE=1 SV=3 - [BASP1_MOUSE]	26.9856	25.66	1	4	4	10	0.994081	10	5.88106	226	22.0736	4.51318
Q9CWM4	Prefoldin subunit 1 OS=Mus musculus OX=10090 GN=Pfdn1 PE=1 SV=1 - [PFD1_MOUSE]	26.9563	35.25	1	4	5	12	1.02776	7	4.21144	122	14.2456	8.32373
Q8R2Y8	Peptidyl-tRNA hydrolase 2, mitochondrial OS=Mus musculus OX=10090 GN=Ptrh2 PE=1 SV=1 - [PTH2_MOUSE]	26.7896	23.76	1	3	3	10	1.0128	10	15.8157	181	19.514	7.41553
P08032	Spectrin alpha chain, erythrocytic 1 OS=Mus musculus OX=10090 GN=Spta1 PE=1 SV=3 - [SPTA1_MOUSE]	26.735	6.71	4	9	11	19	0.957392	12	8.59796	2415	279.693	5.03369
P27601	Guanine nucleotide-binding protein subunit alpha-13 OS=Mus musculus OX=10090 GN=Gna13 PE=1 SV=1 - [GNA13_MOUSE]	26.6858	10.61	7	2	4	12	0.930498	2	3.29151	377	44.0268	8.20654
P41731	CD63 antigen OS=Mus musculus OX=10090 GN=Cd63 PE=1 SV=2 - [CD63_MOUSE]	26.6703	7.56	1	2	2	11	1.07454	11	6.3896	238	25.7492	6.97607
Q9JHI5	Isovaleryl-CoA dehydrogenase, mitochondrial OS=Mus musculus OX=10090 GN=Ivd PE=1 SV=1 - [IVD_MOUSE]	26.6579	15.57	1	7	7	13	1.02273	13	6.46198	424	46.2959	8.29443
Q99LL5	Periodic tryptophan protein 1 homolog OS=Mus musculus OX=10090 GN=Pwp1 PE=1 SV=1 - [PWP1_MOUSE]	26.645	21.36	1	8	8	13	1.03441	13	5.5235	501	55.5521	4.81787
Q9JMD0	BUB3-interacting and GLEBS motif-containing protein ZNF207 OS=Mus musculus OX=10090 GN=Znf207 PE=1 SV=1 - [ZN207_MOUSE]	26.6317	7.88	1	4	4	10	0.99971	10	5.71419	495	52.7581	9.1001
Q9CQ75	NADH dehydrogenase [ubiquinone] 1 alpha subcomplex subunit 2 OS=Mus musculus OX=10090 GN=Ndufa2 PE=1 SV=3 - [NDUA2_MOUSE]	26.6259	40.4	1	4	4	12	1.00799	12	8.05723	99	10.9088	9.99365
Q9QXA5	U6 snRNA-associated Sm-like protein LSm4 OS=Mus musculus OX=10090 GN=Lsm4 PE=1 SV=1 - [LSM4_MOUSE]	26.5934	27.01	1	4	4	10	0.991056	10	5.79214	137	15.0667	10.0522
O88990	Alpha-actinin-3 OS=Mus musculus OX=10090 GN=Actn3 PE=2 SV=1 - [ACTN3_MOUSE]	26.5892	7.33	1	1	7	15	1.17886	1		900	102.978	5.45264
P22892	AP-1 complex subunit gamma-1 OS=Mus musculus OX=10090 GN=Ap1g1 PE=1 SV=3 - [AP1G1_MOUSE]	26.5875	7.18	1	6	6	13	1.05742	13	3.84467	822	91.2921	6.80029
P63094	Guanine nucleotide-binding protein G(s) subunit alpha isoforms short OS=Mus musculus OX=10090 GN=Gnas PE=1 SV=1 - [GNAS2_MOUSE]	26.5263	15.48	3	3	4	12	1.02594	3	5.86526	394	45.6349	5.96045
Q9JKY5	Huntingtin-interacting protein 1-related protein OS=Mus musculus OX=10090 GN=Hip1r PE=1 SV=2 - [HIP1R_MOUSE]	26.5025	11.61	1	11	13	22	0.978797	20	9.81974	1068	119.353	6.52197
Q9D8T7	SRA stem-loop-interacting RNA-binding protein, mitochondrial OS=Mus musculus OX=10090 GN=Slirp PE=1 SV=2 - [SLIRP_MOUSE]	26.5014	46.43	1	3	3	8	0.956185	8	6.99051	112	12.5975	9.81787
Q9JK81	MYG1 exonuclease OS=Mus musculus OX=10090 GN=Myg1 PE=1 SV=1 - [MYG1_MOUSE]	26.4963	30.53	1	8	8	16	0.916416	16	6.58948	380	42.6956	7.02002
Q9D1L0	Coiled-coil-helix-coiled-coil-helix domain-containing protein 2 OS=Mus musculus OX=10090 GN=Chchd2 PE=2 SV=1 - [CHCH2_MOUSE]	26.4831	22.22	1	2	2	7	0.971678	7	2.93859	153	15.6508	9.65674
O70310	Glycylpeptide N-tetradecanoyltransferase 1 OS=Mus musculus OX=10090 GN=Nmt1 PE=1 SV=1 - [NMT1_MOUSE]	26.4384	14.11	2	6	6	11	1.008	11	7.5503	496	56.8519	8.00146
Q641P0	Actin-related protein 3B OS=Mus musculus OX=10090 GN=Actr3b PE=1 SV=1 - [ARP3B_MOUSE]	26.389	13.16	1	1	4	10	0.931697	1		418	47.5492	6.02393
Q9ERN0	Secretory carrier-associated membrane protein 2 OS=Mus musculus OX=10090 GN=Scamp2 PE=1 SV=1 - [SCAM2_MOUSE]	26.3409	12.16	1	3	3	9	1.00951	9	4.48429	329	36.4412	6.31592
Q6PAM1	Alpha-taxilin OS=Mus musculus OX=10090 GN=Txlna PE=1 SV=1 - [TXLNA_MOUSE]	26.3124	17.33	1	8	8	15	1.0058	15	5.88726	554	62.3305	6.7417
Q8K183	Pyridoxal kinase OS=Mus musculus OX=10090 GN=Pdxk PE=1 SV=1 - [PDXK_MOUSE]	26.3055	15.38	1	3	3	9	1.04446	9	4.94582	312	34.9927	6.29053
Q9CPT4	Myeloid-derived growth factor OS=Mus musculus OX=10090 GN=Mydgf PE=1 SV=1 - [MYDGF_MOUSE]	26.279	22.89	1	4	4	11	1.01651	11	8.86111	166	17.971	6.78564
Q9WUM4	Coronin-1C OS=Mus musculus OX=10090 GN=Coro1c PE=1 SV=2 - [COR1C_MOUSE]	26.2427	17.72	2	7	9	21	0.975624	16	9.72126	474	53.087	7.07861
Q9Z103	Activity-dependent neuroprotector homeobox protein OS=Mus musculus OX=10090 GN=Adnp PE=1 SV=2 - [ADNP_MOUSE]	26.2397	6.23	1	6	6	16	0.955173	16	8.67417	1108	124.229	6.85889
O08582	GTP-binding protein 1 OS=Mus musculus OX=10090 GN=Gtpbp1 PE=1 SV=2 - [GTPB1_MOUSE]	26.2248	10.03	1	6	6	11	1.00661	11	2.91982	668	72.255	8.29443
Q8CCJ3	E3 UFM1-protein ligase 1 OS=Mus musculus OX=10090 GN=Ufl1 PE=1 SV=2 - [UFL1_MOUSE]	26.223	8.95	1	4	4	11	1.02035	11	10.0406	793	89.4645	6.66846
P31324	cAMP-dependent protein kinase type II-beta regulatory subunit OS=Mus musculus OX=10090 GN=Prkar2b PE=1 SV=3 - [KAP3_MOUSE]	26.1761	16.35	1	5	5	11	0.985773	11	7.69039	416	46.138	4.98291
Q3UZA1	CapZ-interacting protein OS=Mus musculus OX=10090 GN=Rcsd1 PE=1 SV=1 - [CPZIP_MOUSE]	26.1295	15.78	1	6	6	15	0.963278	15	6.67472	412	44.0874	5.16064
Q99JX7	Nuclear RNA export factor 1 OS=Mus musculus OX=10090 GN=Nxf1 PE=1 SV=3 - [NXF1_MOUSE]	26.0361	17.96	1	9	9	14	1.0343	14	6.41411	618	70.2556	8.73389
Q8C7R4	Ubiquitin-like modifier-activating enzyme 6 OS=Mus musculus OX=10090 GN=Uba6 PE=1 SV=1 - [UBA6_MOUSE]	26.0002	8.64	1	7	7	15	1.01196	15	4.82633	1053	117.891	6.11279
P23591	GDP-L-fucose synthase OS=Mus musculus OX=10090 GN=Gfus PE=1 SV=3 - [FCL_MOUSE]	25.9984	23.05	1	5	5	11	1.00615	11	6.66663	321	35.855	6.7417
P28867	Protein kinase C delta type OS=Mus musculus OX=10090 GN=Prkcd PE=1 SV=3 - [KPCD_MOUSE]	25.9083	15.58	3	10	11	20	1.03303	19	6.01901	674	77.4968	7.38623
P16330	2',3'-cyclic-nucleotide 3'-phosphodiesterase OS=Mus musculus OX=10090 GN=Cnp PE=1 SV=3 - [CN37_MOUSE]	25.9011	21.43	3	7	8	15	1.02209	12	7.70517	420	47.0935	8.96826
Q9Z0H3	SWI/SNF-related matrix-associated actin-dependent regulator of chromatin subfamily B member 1 OS=Mus musculus OX=10090 GN=Smarcb1 PE=1 SV=1 - [SNF5_MOUSE]	25.8888	23.9	1	6	6	12	1.01196	12	7.96937	385	44.1132	6.22705
Q9JIY5	Serine protease HTRA2, mitochondrial OS=Mus musculus OX=10090 GN=Htra2 PE=1 SV=2 - [HTRA2_MOUSE]	25.865	14.19	1	5	5	11	1.00006	11	5.69453	458	49.3181	9.59814
Q9JHJ0	Tropomodulin-3 OS=Mus musculus OX=10090 GN=Tmod3 PE=1 SV=1 - [TMOD3_MOUSE]	25.8585	19.03	1	5	6	11	1.03031	10	8.33506	352	39.4783	5.13525
Q9JM14	5'(3')-deoxyribonucleotidase, cytosolic type OS=Mus musculus OX=10090 GN=Nt5c PE=1 SV=1 - [NT5C_MOUSE]	25.8146	46	1	7	7	11	0.972275	11	6.11462	200	23.0618	5.49072
Q9ERF3	WD repeat-containing protein 61 OS=Mus musculus OX=10090 GN=Wdr61 PE=1 SV=1 - [WDR61_MOUSE]	25.7993	26.56	1	5	5	8	0.981353	8	6.14307	305	33.7518	5.36377
Q9JLQ2	ARF GTPase-activating protein GIT2 OS=Mus musculus OX=10090 GN=Git2 PE=1 SV=2 - [GIT2_MOUSE]	25.7153	9.6	2	5	7	16	0.914434	11	6.19229	708	78.7174	7.72314
P62482	Voltage-gated potassium channel subunit beta-2 OS=Mus musculus OX=10090 GN=Kcnab2 PE=1 SV=1 - [KCAB2_MOUSE]	25.5953	17.44	2	6	6	14	0.993761	14	2.04566	367	40.995	8.99756
Q8CFI7	DNA-directed RNA polymerase II subunit RPB2 OS=Mus musculus OX=10090 GN=Polr2b PE=1 SV=2 - [RPB2_MOUSE]	25.5934	8.69	1	9	9	19	0.987081	18	4.69444	1174	133.825	6.87354
Q8R164	Valacyclovir hydrolase OS=Mus musculus OX=10090 GN=Bphl PE=1 SV=1 - [BPHL_MOUSE]	25.5901	17.87	1	5	5	11	1.02391	11	6.60447	291	32.8301	8.93896
P35282	Ras-related protein Rab-21 OS=Mus musculus OX=10090 GN=Rab21 PE=1 SV=4 - [RAB21_MOUSE]	25.5807	34.23	1	6	6	11	1.0291	11	4.34122	222	24.0912	7.94287
Q9QYJ3	DnaJ homolog subfamily B member 1 OS=Mus musculus OX=10090 GN=Dnajb1 PE=1 SV=3 - [DNJB1_MOUSE]	25.5551	16.18	1	5	6	14	0.869537	11	23.198	340	38.1434	8.63135
E9Q1P8	Interferon regulatory factor 2-binding protein 2 OS=Mus musculus OX=10090 GN=Irf2bp2 PE=1 SV=1 - [I2BP2_MOUSE]	25.5204	15.79	2	6	6	12	0.955662	12	14.0243	570	59.2548	8.68994
Q9CZB0	Succinate dehydrogenase cytochrome b560 subunit, mitochondrial OS=Mus musculus OX=10090 GN=Sdhc PE=1 SV=1 - [C560_MOUSE]	25.4729	19.53	1	3	3	10	0.971502	10	3.71937	169	18.3699	9.93506
Q91YT7	YTH domain-containing family protein 2 OS=Mus musculus OX=10090 GN=Ythdf2 PE=1 SV=1 - [YTHD2_MOUSE]	25.4721	8.46	3	5	5	12	0.956676	12	5.98597	579	62.2417	8.79248
Q8VCM7	Fibrinogen gamma chain OS=Mus musculus OX=10090 GN=Fgg PE=1 SV=1 - [FIBG_MOUSE]	25.4112	15.37	1	6	6	13	1.0533	13	7.07789	436	49.3598	5.85889
P42227	Signal transducer and activator of transcription 3 OS=Mus musculus OX=10090 GN=Stat3 PE=1 SV=2 - [STAT3_MOUSE]	25.3851	12.86	1	7	8	14	1.05994	11	5.43222	770	87.9974	6.30322
Q9D358	Low molecular weight phosphotyrosine protein phosphatase OS=Mus musculus OX=10090 GN=Acp1 PE=1 SV=3 - [PPAC_MOUSE]	25.3327	31.65	1	4	4	11	1.01433	11	8.44122	158	18.1799	6.7417
P50431	Serine hydroxymethyltransferase, cytosolic OS=Mus musculus OX=10090 GN=Shmt1 PE=1 SV=3 - [GLYC_MOUSE]	25.2801	11.72	1	4	5	12	1.01771	8	6.27749	478	52.5675	6.94678
Q8BK63	Casein kinase I isoform alpha OS=Mus musculus OX=10090 GN=Csnk1a1 PE=1 SV=2 - [KC1A_MOUSE]	25.2377	12.76	1	3	3	9	1.02385	9	4.6288	337	38.8899	9.56885
P48024	Eukaryotic translation initiation factor 1 OS=Mus musculus OX=10090 GN=Eif1 PE=1 SV=2 - [EIF1_MOUSE]	25.2278	38.94	2	4	4	10	1.02663	10	3.79428	113	12.7386	7.44482
Q9QZH3	Peptidyl-prolyl cis-trans isomerase E OS=Mus musculus OX=10090 GN=Ppie PE=1 SV=2 - [PPIE_MOUSE]	25.2136	19.27	1	3	4	9	1.06833	6	4.19076	301	33.4275	5.60498
Q9CQE5	Regulator of G-protein signaling 10 OS=Mus musculus OX=10090 GN=Rgs10 PE=1 SV=1 - [RGS10_MOUSE]	25.2022	22.65	1	3	3	10	0.943971	10	6.77778	181	21.1376	6.81494
Q64310	Surfeit locus protein 4 OS=Mus musculus OX=10090 GN=Surf4 PE=1 SV=1 - [SURF4_MOUSE]	25.1826	13.75	1	3	3	10	0.982915	10	6.04531	269	30.3608	7.78174
Q791V5	Mitochondrial carrier homolog 2 OS=Mus musculus OX=10090 GN=Mtch2 PE=1 SV=1 - [MTCH2_MOUSE]	25.1648	17.16	1	4	4	8	0.99251	8	2.35344	303	33.477	8.25049
Q8R5H1	Ubiquitin carboxyl-terminal hydrolase 15 OS=Mus musculus OX=10090 GN=Usp15 PE=1 SV=1 - [UBP15_MOUSE]	25.0384	8.05	1	6	7	13	0.95907	10	10.8356	981	112.254	5.17334
Q8BSQ9	Protein polybromo-1 OS=Mus musculus OX=10090 GN=Pbrm1 PE=1 SV=4 - [PB1_MOUSE]	25.0245	5.69	1	7	7	10	1.03912	10	4.81478	1634	187.069	6.90283
P97470	Serine/threonine-protein phosphatase 4 catalytic subunit OS=Mus musculus OX=10090 GN=Ppp4c PE=1 SV=2 - [PP4C_MOUSE]	24.9874	19.22	1	4	4	8	1.01064	8	4.55968	307	35.0574	5.05908
Q6P5B0	RRP12-like protein OS=Mus musculus OX=10090 GN=Rrp12 PE=1 SV=1 - [RRP12_MOUSE]	24.9294	13.2	1	13	13	20	0.942842	20	16.0592	1295	143.041	8.90967
Q08642	Protein-arginine deiminase type-2 OS=Mus musculus OX=10090 GN=Padi2 PE=1 SV=2 - [PADI2_MOUSE]	24.887	16.64	1	9	9	14	1.07798	14	7.57582	673	76.2005	5.52881
Q99LD4	COP9 signalosome complex subunit 1 OS=Mus musculus OX=10090 GN=Gps1 PE=1 SV=1 - [CSN1_MOUSE]	24.8398	12.1	2	6	6	15	0.964804	14	8.37538	471	53.4081	6.84424
Q8K4Z3	NAD(P)H-hydrate epimerase OS=Mus musculus OX=10090 GN=Naxe PE=1 SV=1 - [NNRE_MOUSE]	24.8363	24.82	1	5	5	10	1.0244	10	9.55475	282	30.9528	7.69385
Q9Z1M8	Protein Red OS=Mus musculus OX=10090 GN=Ik PE=1 SV=2 - [RED_MOUSE]	24.8267	14.18	1	8	8	14	0.994012	14	5.52564	557	65.5758	6.63916
P15508	Spectrin beta chain, erythrocytic OS=Mus musculus OX=10090 GN=Sptb PE=1 SV=4 - [SPTB1_MOUSE]	24.8159	8.04	2	12	15	25	0.913976	20	6.36874	2128	245.098	5.32568
Q9D735	Telomerase RNA component interacting RNase OS=Mus musculus OX=10090 GN=Trir PE=1 SV=1 - [TRIR_MOUSE]	24.7792	12.14	1	3	3	11	1.00031	11	8.10812	173	18.3653	9.67139
Q9D0F9	Phosphoglucomutase-1 OS=Mus musculus OX=10090 GN=Pgm1 PE=1 SV=4 - [PGM1_MOUSE]	24.7708	20.64	1	9	9	13	1.04947	13	7.52169	562	61.3796	6.56592
Q9JJ28	Protein flightless-1 homolog OS=Mus musculus OX=10090 GN=Flii PE=1 SV=1 - [FLII_MOUSE]	24.7376	6.37	1	8	8	14	0.993533	14	4.62681	1271	144.712	6.06201
P70315	Wiskott-Aldrich syndrome protein homolog OS=Mus musculus OX=10090 GN=Was PE=1 SV=1 - [WASP_MOUSE]	24.7304	19.23	1	7	7	20	1.00757	20	8.98594	520	54.1583	6.69775
Q9ESU6	Bromodomain-containing protein 4 OS=Mus musculus OX=10090 GN=Brd4 PE=1 SV=2 - [BRD4_MOUSE]	24.7296	5.79	1	5	6	11	0.974631	9	8.01681	1400	155.798	9.18799
Q8BYA0	Tubulin-specific chaperone D OS=Mus musculus OX=10090 GN=Tbcd PE=1 SV=1 - [TBCD_MOUSE]	24.7143	12.71	1	13	13	20	1.00282	20	4.17662	1196	133.236	6.50732
Q91V64	Isochorismatase domain-containing protein 1 OS=Mus musculus OX=10090 GN=Isoc1 PE=1 SV=1 - [ISOC1_MOUSE]	24.6802	26.6	1	5	5	13	1.0536	13	6.15096	297	32.012	7.38623
Q9D2M8	Ubiquitin-conjugating enzyme E2 variant 2 OS=Mus musculus OX=10090 GN=Ube2v2 PE=1 SV=4 - [UB2V2_MOUSE]	24.6734	30.34	1	2	5	13	1.07373	2	0.412604	145	16.3562	8.08936
P47802	Metaxin-1 OS=Mus musculus OX=10090 GN=Mtx1 PE=1 SV=1 - [MTX1_MOUSE]	24.5839	21.14	1	6	6	14	1.04045	14	4.77648	317	35.6013	6.17627
Q9CQC9	GTP-binding protein SAR1b OS=Mus musculus OX=10090 GN=Sar1b PE=1 SV=1 - [SAR1B_MOUSE]	24.5608	13.64	1	1	3	12	0.908871	6	3.60545	198	22.3675	6.11279
O08796	Eukaryotic elongation factor 2 kinase OS=Mus musculus OX=10090 GN=Eef2k PE=1 SV=1 - [EF2K_MOUSE]	24.542	10.64	1	7	7	16	0.940549	16	12.2739	724	81.6873	5.37646
P04117	Fatty acid-binding protein, adipocyte OS=Mus musculus OX=10090 GN=Fabp4 PE=1 SV=3 - [FABP4_MOUSE]	24.531	37.88	1	4	4	11	0.961286	11	5.55519	132	14.6405	8.39697
Q8CFE2	Histone PARylation factor 1 OS=Mus musculus OX=10090 GN=Hpf1 PE=1 SV=1 - [HPF1_MOUSE]	24.5145	18.21	1	5	5	10	0.918617	10	9.73734	346	39.2661	7.69385
Q8CB87	Ras-related protein Rab-44 OS=Mus musculus OX=10090 GN=Rab44 PE=1 SV=2 - [RAB44_MOUSE]	24.4998	12.95	1	11	11	26	0.995908	26	7.19208	973	106.263	4.93213
Q9D964	Glycine amidinotransferase, mitochondrial OS=Mus musculus OX=10090 GN=Gatm PE=1 SV=1 - [GATM_MOUSE]	24.4417	23.4	1	8	8	13	1.01144	13	6.97792	423	48.2661	7.88428
Q6PGH2	Jupiter microtubule associated homolog 2 OS=Mus musculus OX=10090 GN=Jpt2 PE=1 SV=1 - [JUPI2_MOUSE]	24.3677	30.53	1	4	4	11	0.965866	11	16.4819	190	20.0079	8.6167
P58281	Dynamin-like 120 kDa protein, mitochondrial OS=Mus musculus OX=10090 GN=Opa1 PE=1 SV=1 - [OPA1_MOUSE]	24.3232	8.02	1	6	6	11	1.01326	11	13.6985	960	111.27	7.54736
Q9CQS8	Protein transport protein Sec61 subunit beta OS=Mus musculus OX=10090 GN=Sec61b PE=1 SV=3 - [SC61B_MOUSE]	24.3197	21.88	1	2	2	13	1.0087	13	6.5227	96	9.9521	11.561
Q9DCJ9	N-acetylneuraminate lyase OS=Mus musculus OX=10090 GN=Npl PE=1 SV=1 - [NPL_MOUSE]	24.2895	22.5	1	5	5	9	0.987834	9	5.44615	320	35.1083	8.03076
P48722	Heat shock 70 kDa protein 4L OS=Mus musculus OX=10090 GN=Hspa4l PE=1 SV=2 - [HS74L_MOUSE]	24.2328	5.25	1	1	4	9	0.935994	1		838	94.3225	5.74463
Q9JIM1	Equilibrative nucleoside transporter 1 OS=Mus musculus OX=10090 GN=Slc29a1 PE=1 SV=3 - [S29A1_MOUSE]	24.224	12.39	1	4	4	7	0.829481	7	21.3719	460	50.1591	8.30908
Q8BHS3	Pre-mRNA-splicing factor RBM22 OS=Mus musculus OX=10090 GN=Rbm22 PE=1 SV=1 - [RBM22_MOUSE]	24.1889	12.62	1	5	5	12	0.982398	12	5.89916	420	46.8654	8.54346
Q9QZL0	Receptor-interacting serine/threonine-protein kinase 3 OS=Mus musculus OX=10090 GN=Ripk3 PE=1 SV=2 - [RIPK3_MOUSE]	24.1473	11.93	1	5	5	11	0.975281	11	7.36494	486	53.2889	7.53271
P0CW03	Lymphocyte antigen 6C2 OS=Mus musculus OX=10090 GN=Ly6c2 PE=1 SV=1 - [LY6C2_MOUSE]	24.1205	28.24	2	2	2	8	1.08598	8	3.35972	131	14.081	6.85889
Q9Z1P6	NADH dehydrogenase [ubiquinone] 1 alpha subcomplex subunit 7 OS=Mus musculus OX=10090 GN=Ndufa7 PE=1 SV=3 - [NDUA7_MOUSE]	23.9971	40.71	1	5	5	13	0.979108	13	4.3817	113	12.5676	10.1694
Q8C156	Condensin complex subunit 2 OS=Mus musculus OX=10090 GN=Ncaph PE=1 SV=1 - [CND2_MOUSE]	23.962	7.8	1	4	4	10	0.988551	10	4.82442	731	82.2511	4.95752
Q9D8V0	Minor histocompatibility antigen H13 OS=Mus musculus OX=10090 GN=Hm13 PE=1 SV=1 - [HM13_MOUSE]	23.9146	14.02	1	4	4	14	1.02045	14	3.03129	378	41.7206	6.03662
Q3THG9	Alanyl-tRNA editing protein Aarsd1 OS=Mus musculus OX=10090 GN=Aarsd1 PE=1 SV=2 - [AASD1_MOUSE]	23.8966	21.36	1	5	5	10	1.04108	10	4.3997	412	44.9432	6.41748
Q8N7N5	DDB1- and CUL4-associated factor 8 OS=Mus musculus OX=10090 GN=Dcaf8 PE=1 SV=1 - [DCAF8_MOUSE]	23.8803	10.49	1	4	4	10	0.846647	10	15.1411	591	65.9908	5.87158
Q60870	Receptor expression-enhancing protein 5 OS=Mus musculus OX=10090 GN=Reep5 PE=1 SV=1 - [REEP5_MOUSE]	23.7218	14.59	1	3	3	8	0.979776	8	3.50819	185	21.0369	8.38232
Q8BFZ9	Erlin-2 OS=Mus musculus OX=10090 GN=Erlin2 PE=1 SV=1 - [ERLN2_MOUSE]	23.7082	14.12	2	4	4	8	1.06918	8	2.44032	340	37.8485	5.50342
Q9D0J8	Parathymosin OS=Mus musculus OX=10090 GN=Ptms PE=1 SV=3 - [PTMS_MOUSE]	23.6726	11.88	1	2	2	9	0.951248	9	4.14673	101	11.4231	4.22119
Q3TYS2	Cytochrome b-245 chaperone 1 OS=Mus musculus OX=10090 GN=Cybc1 PE=1 SV=2 - [CYBC1_MOUSE]	23.6571	21.93	1	5	5	9	0.983643	9	13.85	187	20.9079	8.5874
Q9CR21	Acyl carrier protein, mitochondrial OS=Mus musculus OX=10090 GN=Ndufab1 PE=1 SV=1 - [ACPM_MOUSE]	23.6107	19.23	1	3	3	9	0.957049	9	11.4506	156	17.359	5.21143
P85094	Isochorismatase domain-containing protein 2A OS=Mus musculus OX=10090 GN=Isoc2a PE=1 SV=1 - [ISC2A_MOUSE]	23.5585	48.54	1	4	4	9	1.06447	9	11.3082	206	22.403	8.01611
O88456	Calpain small subunit 1 OS=Mus musculus OX=10090 GN=Capns1 PE=1 SV=1 - [CPNS1_MOUSE]	23.5182	29	1	5	5	8	1.0423	8	4.30828	269	28.4449	5.63037
P24063	Integrin alpha-L OS=Mus musculus OX=10090 GN=Itgal PE=1 SV=2 - [ITAL_MOUSE]	23.474	4.99	1	6	6	12	1.00031	12	6.48493	1163	128.247	6.11279
Q9ESY9	Gamma-interferon-inducible lysosomal thiol reductase OS=Mus musculus OX=10090 GN=Ifi30 PE=1 SV=3 - [GILT_MOUSE]	23.4677	20.56	1	4	4	10	1.0248	10	2.5864	248	27.7657	5.0083
P11157	Ribonucleoside-diphosphate reductase subunit M2 OS=Mus musculus OX=10090 GN=Rrm2 PE=1 SV=1 - [RIR2_MOUSE]	23.4645	18.97	1	5	6	13	0.976408	10	7.29129	390	45.0668	5.45264
Q9R0Q6	Actin-related protein 2/3 complex subunit 1A OS=Mus musculus OX=10090 GN=Arpc1a PE=1 SV=1 - [ARC1A_MOUSE]	23.3602	12.16	1	2	3	8	0.991629	5	0.898717	370	41.5997	8.17725
Q8R1Q8	Cytoplasmic dynein 1 light intermediate chain 1 OS=Mus musculus OX=10090 GN=Dync1li1 PE=1 SV=1 - [DC1L1_MOUSE]	23.3352	11.85	1	5	5	9	1.04115	9	3.72222	523	56.5791	6.41748
Q6ZWQ7	Signal peptidase complex subunit 3 OS=Mus musculus OX=10090 GN=Spcs3 PE=1 SV=1 - [SPCS3_MOUSE]	23.2921	25	2	4	4	11	1.06695	11	4.55501	180	20.3005	8.6167
Q9R0N0	Galactokinase OS=Mus musculus OX=10090 GN=Galk1 PE=1 SV=2 - [GALK1_MOUSE]	23.2657	13.52	1	5	5	13	0.989379	13	7.50446	392	42.2685	5.26221
Q9D7S7	60S ribosomal protein L22-like 1 OS=Mus musculus OX=10090 GN=Rpl22l1 PE=1 SV=1 - [RL22L_MOUSE]	23.2494	25.41	1	3	3	9	0.954848	9	8.84468	122	14.4586	9.45166
Q4VBE8	WD repeat-containing protein 18 OS=Mus musculus OX=10090 GN=Wdr18 PE=1 SV=1 - [WDR18_MOUSE]	23.2331	8.58	1	3	3	8	1.02353	8	1.36425	431	47.181	6.88818
P18181	CD48 antigen OS=Mus musculus OX=10090 GN=Cd48 PE=1 SV=1 - [CD48_MOUSE]	23.2242	23.75	1	5	5	13	1.01191	13	5.60164	240	27.366	7.69385
P01027	Complement C3 OS=Mus musculus OX=10090 GN=C3 PE=1 SV=3 - [CO3_MOUSE]	23.1625	5.05	1	8	9	19	1.03012	17	6.89782	1663	186.366	6.72705
P60824	Cold-inducible RNA-binding protein OS=Mus musculus OX=10090 GN=Cirbp PE=1 SV=1 - [CIRBP_MOUSE]	23.1143	18.6	1	2	2	6	1.02311	6	3.03952	172	18.5958	9.61279
P10404	MLV-related proviral Env polyprotein OS=Mus musculus OX=10090 PE=1 SV=3 - [ENV1_MOUSE]	23.0934	6.24	2	3	3	8	0.938497	8	9.21938	641	69.5685	7.95752
Q7TSC1	Protein PRRC2A OS=Mus musculus OX=10090 GN=Prrc2a PE=1 SV=1 - [PRC2A_MOUSE]	23.0885	4.87	2	6	8	21	0.942307	17	12.1595	2158	229.063	9.39307
Q8R1I1	Cytochrome b-c1 complex subunit 9 OS=Mus musculus OX=10090 GN=Uqcr10 PE=1 SV=1 - [QCR9_MOUSE]	23.0492	26.56	1	1	1	6	1.03797	6	1.84197	64	7.44087	9.18799
P99028	Cytochrome b-c1 complex subunit 6, mitochondrial OS=Mus musculus OX=10090 GN=Uqcrh PE=1 SV=2 - [QCR6_MOUSE]	23.0322	37.08	1	3	3	7	0.989516	7	22.2101	89	10.428	4.86865
Q61462	Cytochrome b-245 light chain OS=Mus musculus OX=10090 GN=Cyba PE=1 SV=3 - [CY24A_MOUSE]	22.9958	16.67	1	3	3	10	0.96322	10	10.5023	192	20.735	9.23193
Q9JLV6	Bifunctional polynucleotide phosphatase/kinase OS=Mus musculus OX=10090 GN=Pnkp PE=1 SV=2 - [PNKP_MOUSE]	22.9951	20.88	1	7	7	12	1.0246	12	4.94916	522	57.1875	7.89893
P67871	Casein kinase II subunit beta OS=Mus musculus OX=10090 GN=Csnk2b PE=1 SV=1 - [CSK2B_MOUSE]	22.9147	13.02	1	3	3	10	0.988004	10	4.2483	215	24.926	5.5542
Q9ERE7	LRP chaperone MESD OS=Mus musculus OX=10090 GN=Mesd PE=1 SV=1 - [MESD_MOUSE]	22.89	28.13	1	6	6	10	1.01146	10	4.80601	224	25.1908	6.34131
Q8C0E2	Vacuolar protein sorting-associated protein 26B OS=Mus musculus OX=10090 GN=Vps26b PE=1 SV=1 - [VP26B_MOUSE]	22.8466	19.64	1	5	5	9	0.982434	9	3.56241	336	39.1002	7.37158
Q31125	Zinc transporter SLC39A7 OS=Mus musculus OX=10090 GN=Slc39a7 PE=1 SV=2 - [S39A7_MOUSE]	22.8431	4.41	1	2	2	9	1.01734	9	2.65094	476	50.6254	6.87354
P17665	Cytochrome c oxidase subunit 7C, mitochondrial OS=Mus musculus OX=10090 GN=Cox7c PE=1 SV=1 - [COX7C_MOUSE]	22.8094	28.57	1	2	2	9	0.895763	9	15.6249	63	7.32788	11.0044
Q9CQI3	Glia maturation factor beta OS=Mus musculus OX=10090 GN=Gmfb PE=1 SV=3 - [GMFB_MOUSE]	22.8062	14.08	1	1	2	7	1.00418	1		142	16.7124	5.16064
Q6ZQ88	Lysine-specific histone demethylase 1A OS=Mus musculus OX=10090 GN=Kdm1a PE=1 SV=2 - [KDM1A_MOUSE]	22.8033	10.08	1	8	8	15	0.980991	15	4.49076	853	92.7926	6.52197
Q505F5	Leucine-rich repeat-containing protein 47 OS=Mus musculus OX=10090 GN=Lrrc47 PE=1 SV=1 - [LRC47_MOUSE]	22.7883	20.65	1	9	9	15	0.997598	15	5.08316	581	63.5507	8.104
Q99JT9	1,2-dihydroxy-3-keto-5-methylthiopentene dioxygenase OS=Mus musculus OX=10090 GN=Adi1 PE=1 SV=1 - [MTND_MOUSE]	22.7796	30.17	1	5	5	9	1.02244	9	9.08293	179	21.5096	5.50342
P48193	Protein 4.1 OS=Mus musculus OX=10090 GN=Epb41 PE=1 SV=2 - [EPB41_MOUSE]	22.776	7.69	1	4	4	8	0.995348	8	1.99946	858	95.8525	5.60498
Q9D0W5	Peptidyl-prolyl cis-trans isomerase-like 1 OS=Mus musculus OX=10090 GN=Ppil1 PE=1 SV=1 - [PPIL1_MOUSE]	22.7435	30.12	1	4	4	12	0.982341	12	5.60466	166	18.2251	7.98682
Q00422	GA-binding protein alpha chain OS=Mus musculus OX=10090 GN=Gabpa PE=1 SV=2 - [GABPA_MOUSE]	22.7208	11.89	1	4	4	9	1.02384	9	2.37503	454	51.3122	4.99561
Q78IK4	MICOS complex subunit Mic27 OS=Mus musculus OX=10090 GN=Apool PE=1 SV=1 - [MIC27_MOUSE]	22.7186	21.13	1	5	5	12	0.973768	12	5.27893	265	29.2422	9.30518
Q8BGS2	BolA-like protein 2 OS=Mus musculus OX=10090 GN=Bola2 PE=1 SV=1 - [BOLA2_MOUSE]	22.7004	41.86	1	2	2	5	1.04552	5	4.87987	86	10.2082	6.16357
Q9CPP0	Nucleoplasmin-3 OS=Mus musculus OX=10090 GN=Npm3 PE=1 SV=3 - [NPM3_MOUSE]	22.697	25.14	1	3	3	7	1.00049	7	7.56075	175	19.0113	4.81787
Q9D0M1	Phosphoribosyl pyrophosphate synthase-associated protein 1 OS=Mus musculus OX=10090 GN=Prpsap1 PE=1 SV=1 - [KPRA_MOUSE]	22.6969	21.91	1	5	7	12	0.988726	7	4.83078	356	39.4067	7.1958
Q6NZC7	SEC23-interacting protein OS=Mus musculus OX=10090 GN=Sec23ip PE=1 SV=2 - [S23IP_MOUSE]	22.526	7.92	1	6	7	20	1.01656	14	1.65585	998	110.711	5.93506
Q9CPQ1	Cytochrome c oxidase subunit 6C OS=Mus musculus OX=10090 GN=Cox6c PE=1 SV=3 - [COX6C_MOUSE]	22.4775	46.05	1	5	5	13	1.08251	13	3.87536	76	8.46351	10.1401
Q8BPB0	MOB kinase activator 1B OS=Mus musculus OX=10090 GN=Mob1b PE=1 SV=3 - [MOB1B_MOUSE]	22.4385	17.13	2	3	3	8	0.977768	8	5.32701	216	25.0746	6.72705
Q6ZWR6	Nesprin-1 OS=Mus musculus OX=10090 GN=Syne1 PE=1 SV=2 - [SYNE1_MOUSE]	22.4354	1.07	2	8	9	14	0.982428	8	11.6332	8799	1009.29	5.59229
Q91VH6	Protein MEMO1 OS=Mus musculus OX=10090 GN=Memo1 PE=1 SV=1 - [MEMO1_MOUSE]	22.3239	22.56	1	5	5	12	1.00567	12	5.60663	297	33.6705	7.13721
Q8BGZ7	Keratin, type II cytoskeletal 75 OS=Mus musculus OX=10090 GN=Krt75 PE=1 SV=1 - [K2C75_MOUSE]	22.2243	6.53	5	2	4	10	1.47445	4	25.9984	551	59.7039	8.30908
Q9D6K8	FUN14 domain-containing protein 2 OS=Mus musculus OX=10090 GN=Fundc2 PE=1 SV=1 - [FUND2_MOUSE]	22.1779	27.81	1	4	4	10	1.02019	10	5.73415	151	16.5538	9.70068
Q9WTX6	Cullin-1 OS=Mus musculus OX=10090 GN=Cul1 PE=1 SV=1 - [CUL1_MOUSE]	22.1544	10.82	1	8	8	15	0.997078	15	4.81837	776	89.635	8.00146
P61924	Coatomer subunit zeta-1 OS=Mus musculus OX=10090 GN=Copz1 PE=1 SV=1 - [COPZ1_MOUSE]	22.139	24.86	1	4	4	8	1.09123	8	4.86765	177	20.1855	4.80518
Q9Z2M7	Phosphomannomutase 2 OS=Mus musculus OX=10090 GN=Pmm2 PE=1 SV=1 - [PMM2_MOUSE]	22.1356	22.73	1	5	5	9	1.00945	9	6.11386	242	27.639	6.41748
Q9CYZ2	Tumor protein D54 OS=Mus musculus OX=10090 GN=Tpd52l2 PE=1 SV=1 - [TPD54_MOUSE]	22.1265	36.36	1	6	6	11	0.971328	11	1.97998	220	24.0281	6.15088
Q6ZQ06	Centrosomal protein of 162 kDa OS=Mus musculus OX=10090 GN=Cep162 PE=1 SV=2 - [CE162_MOUSE]	22.0049	0.71	1	2	2	10	1.27413	10	12.8093	1403	160.757	5.52881
Q9CX00	IST1 homolog OS=Mus musculus OX=10090 GN=Ist1 PE=1 SV=1 - [IST1_MOUSE]	21.9922	17.96	2	6	6	10	0.989106	10	3.45958	362	39.4435	5.43994
P83917	Chromobox protein homolog 1 OS=Mus musculus OX=10090 GN=Cbx1 PE=1 SV=1 - [CBX1_MOUSE]	21.9899	28.11	1	3	4	9	1.14024	6	6.37117	185	21.4046	4.93213
Q9R257	Heme-binding protein 1 OS=Mus musculus OX=10090 GN=Hebp1 PE=1 SV=2 - [HEBP1_MOUSE]	21.7858	20	1	4	4	9	0.925756	9	7.17031	190	21.0534	5.26221
Q9D1M0	Protein SEC13 homolog OS=Mus musculus OX=10090 GN=Sec13 PE=1 SV=3 - [SEC13_MOUSE]	21.773	27.64	1	6	6	13	0.991564	13	9.79684	322	35.5431	5.37646
Q9CSU0	Regulation of nuclear pre-mRNA domain-containing protein 1B OS=Mus musculus OX=10090 GN=Rprd1b PE=1 SV=2 - [RPR1B_MOUSE]	21.7245	11.96	1	3	3	8	0.992782	8	7.63995	326	36.8612	5.97314
A6X935	Inter alpha-trypsin inhibitor, heavy chain 4 OS=Mus musculus OX=10090 GN=Itih4 PE=1 SV=2 - [ITIH4_MOUSE]	21.6786	2.76	1	3	3	10	0.981722	10	9.0398	942	104.594	6.40479
P25799	Nuclear factor NF-kappa-B p105 subunit OS=Mus musculus OX=10090 GN=Nfkb1 PE=1 SV=2 - [NFKB1_MOUSE]	21.6504	7.93	1	5	5	9	0.985128	9	7.82735	971	105.549	5.38916
Q9JHS4	ATP-dependent Clp protease ATP-binding subunit clpX-like, mitochondrial OS=Mus musculus OX=10090 GN=Clpx PE=1 SV=2 - [CLPX_MOUSE]	21.6016	12.46	1	7	7	11	1.03553	11	3.57111	634	69.1857	7.7085
Q8K2C9	Very-long-chain (3R)-3-hydroxyacyl-CoA dehydratase 3 OS=Mus musculus OX=10090 GN=Hacd3 PE=1 SV=2 - [HACD3_MOUSE]	21.6004	13.81	1	4	4	9	0.997383	9	2.74616	362	43.1034	9.12939
Q923G2	DNA-directed RNA polymerases I, II, and III subunit RPABC3 OS=Mus musculus OX=10090 GN=Polr2h PE=1 SV=3 - [RPAB3_MOUSE]	21.5432	49.33	1	5	5	10	1.04677	10	7.60519	150	17.1324	4.67822
O09043	Napsin-A OS=Mus musculus OX=10090 GN=Napsa PE=1 SV=1 - [NAPSA_MOUSE]	21.535	9.55	1	2	2	6	0.996548	6	3.13317	419	45.5155	7.50342
Q8JZM7	Parafibromin OS=Mus musculus OX=10090 GN=Cdc73 PE=1 SV=1 - [CDC73_MOUSE]	21.5322	12.24	1	6	6	12	0.998788	12	4.72499	531	60.5391	9.61279
Q3UJB9	Enhancer of mRNA-decapping protein 4 OS=Mus musculus OX=10090 GN=Edc4 PE=1 SV=2 - [EDC4_MOUSE]	21.4989	6.26	1	5	5	10	1.01867	10	4.59595	1406	152.389	5.78271
Q8VCH8	UBX domain-containing protein 4 OS=Mus musculus OX=10090 GN=Ubxn4 PE=1 SV=1 - [UBXN4_MOUSE]	21.4715	10.08	1	3	3	9	0.956536	9	1.74005	506	56.4374	6.60986
P97370	Sodium/potassium-transporting ATPase subunit beta-3 OS=Mus musculus OX=10090 GN=Atp1b3 PE=1 SV=1 - [AT1B3_MOUSE]	21.4425	16.19	1	4	4	8	0.950526	8	6.37777	278	31.7552	8.51416
Q9EQK5	Major vault protein OS=Mus musculus OX=10090 GN=Mvp PE=1 SV=4 - [MVP_MOUSE]	21.4215	6.97	1	5	5	8	1.02482	8	4.23696	861	95.8652	5.59229
Q3THK3	General transcription factor IIF subunit 1 OS=Mus musculus OX=10090 GN=Gtf2f1 PE=1 SV=2 - [T2FA_MOUSE]	21.4144	16.73	1	6	6	13	1.00977	13	3.97669	508	57.2065	7.00537
Q922Q4	Pyrroline-5-carboxylate reductase 2 OS=Mus musculus OX=10090 GN=Pycr2 PE=1 SV=1 - [P5CR2_MOUSE]	21.4104	23.13	2	6	6	14	1.01615	14	4.70716	320	33.6376	7.76709
Q8BGH2	Sorting and assembly machinery component 50 homolog OS=Mus musculus OX=10090 GN=Samm50 PE=1 SV=1 - [SAM50_MOUSE]	21.3814	17.91	1	5	5	9	1.00991	9	4.36523	469	51.8313	6.80029
Q3TCH7	Cullin-4A OS=Mus musculus OX=10090 GN=Cul4a PE=1 SV=1 - [CUL4A_MOUSE]	21.3668	7.77	1	5	6	12	1.00514	9	4.4372	759	87.6975	8.35303
P97742	Carnitine O-palmitoyltransferase 1, liver isoform OS=Mus musculus OX=10090 GN=Cpt1a PE=1 SV=4 - [CPT1A_MOUSE]	21.3621	9.57	1	7	7	13	0.983898	13	9.87578	773	88.1947	8.6167
Q9DC16	Endoplasmic reticulum-Golgi intermediate compartment protein 1 OS=Mus musculus OX=10090 GN=Ergic1 PE=1 SV=1 - [ERGI1_MOUSE]	21.3541	19.66	1	4	4	7	1.05901	7	7.74355	290	32.5415	7.06396
Q8VEJ9	Vacuolar protein sorting-associated protein 4A OS=Mus musculus OX=10090 GN=Vps4a PE=1 SV=1 - [VPS4A_MOUSE]	21.345	11.67	2	1	5	10	1.04908	3	5.46622	437	48.8761	7.79639
Q8R0A0	General transcription factor IIF subunit 2 OS=Mus musculus OX=10090 GN=Gtf2f2 PE=1 SV=1 - [T2FB_MOUSE]	21.3391	32.93	1	7	7	13	0.977007	13	6.62816	249	28.3638	9.21729
Q8JZQ2	AFG3-like protein 2 OS=Mus musculus OX=10090 GN=Afg3l2 PE=1 SV=1 - [AFG32_MOUSE]	21.2203	7.23	1	5	5	11	0.994301	11	8.56459	802	89.4626	8.60205
Q923D4	Splicing factor 3B subunit 5 OS=Mus musculus OX=10090 GN=Sf3b5 PE=1 SV=1 - [SF3B5_MOUSE]	21.1923	38.37	1	3	3	11	0.992024	11	9.35691	86	10.1128	6.354
Q8CFQ3	RNA helicase aquarius OS=Mus musculus OX=10090 GN=Aqr PE=1 SV=2 - [AQR_MOUSE]	21.1807	4.59	3	6	7	12	0.968333	10	8.87714	1481	170.185	6.26514
P53986	Monocarboxylate transporter 1 OS=Mus musculus OX=10090 GN=Slc16a1 PE=1 SV=1 - [MOT1_MOUSE]	21.1807	10.55	1	5	5	14	0.914275	14	6.03899	493	53.2324	7.47412
Q80ZV0	Ribonuclease H2 subunit B OS=Mus musculus OX=10090 GN=Rnaseh2b PE=1 SV=2 - [RNH2B_MOUSE]	21.0781	16.88	1	5	5	12	0.948702	12	8.4652	308	34.7074	9.45166
Q3UMR5	Calcium uniporter protein, mitochondrial OS=Mus musculus OX=10090 GN=Mcu PE=1 SV=2 - [MCU_MOUSE]	20.9953	10.29	1	3	3	7	1.03048	7	7.46952	350	39.6566	8.55811
P47226	Testin OS=Mus musculus OX=10090 GN=Tes PE=1 SV=1 - [TES_MOUSE]	20.9886	18.2	1	6	6	10	0.995614	10	7.32251	423	47.9511	8.30908
Q9Z1Z0	General vesicular transport factor p115 OS=Mus musculus OX=10090 GN=Uso1 PE=1 SV=2 - [USO1_MOUSE]	20.9862	10.74	1	7	7	14	1.04791	12	4.81327	959	106.917	4.93213
Q8QZS1	3-hydroxyisobutyryl-CoA hydrolase, mitochondrial OS=Mus musculus OX=10090 GN=Hibch PE=1 SV=1 - [HIBCH_MOUSE]	20.9689	18.96	1	6	6	9	1.03195	9	1.71687	385	43.0102	8.06006
Q9JHW2	Omega-amidase NIT2 OS=Mus musculus OX=10090 GN=Nit2 PE=1 SV=1 - [NIT2_MOUSE]	20.9331	20.65	1	4	4	8	0.98362	8	5.41145	276	30.4826	6.90283
Q62241	U1 small nuclear ribonucleoprotein C OS=Mus musculus OX=10090 GN=Snrpc PE=1 SV=1 - [RU1C_MOUSE]	20.9212	24.53	1	3	3	8	1.04085	8	1.01563	159	17.3512	9.67139
P97379	Ras GTPase-activating protein-binding protein 2 OS=Mus musculus OX=10090 GN=G3bp2 PE=1 SV=2 - [G3BP2_MOUSE]	20.9052	11.83	1	4	5	14	0.995821	11	10.3324	482	54.0548	5.61768
Q03958	Prefoldin subunit 6 OS=Mus musculus OX=10090 GN=Pfdn6 PE=1 SV=1 - [PFD6_MOUSE]	20.8475	50.39	1	5	6	10	1.01262	9	14.7875	127	14.4457	8.88037
Q9JL62	Glycolipid transfer protein OS=Mus musculus OX=10090 GN=Gltp PE=1 SV=3 - [GLTP_MOUSE]	20.7705	19.14	1	4	4	10	1.00817	10	3.15544	209	23.6744	7.38623
P50096	Inosine-5'-monophosphate dehydrogenase 1 OS=Mus musculus OX=10090 GN=Impdh1 PE=1 SV=2 - [IMDH1_MOUSE]	20.6963	12.84	1	2	6	8	1.15039	2	2.08503	514	55.2434	6.80029
Q8CGY8	UDP-N-acetylglucosamine--peptide N-acetylglucosaminyltransferase 110 kDa subunit OS=Mus musculus OX=10090 GN=Ogt PE=1 SV=2 - [OGT1_MOUSE]	20.6569	6.98	1	7	7	12	1.05236	12	9.39143	1046	116.877	6.69775
Q8JZX4	Splicing factor 45 OS=Mus musculus OX=10090 GN=Rbm17 PE=1 SV=1 - [SPF45_MOUSE]	20.6555	19.26	1	7	7	12	1.05006	12	4.73536	405	45.276	5.8208
O35604	NPC intracellular cholesterol transporter 1 OS=Mus musculus OX=10090 GN=Npc1 PE=1 SV=2 - [NPC1_MOUSE]	20.6511	2.27	1	3	3	10	0.966812	10	2.77339	1277	142.791	5.70654
O35900	U6 snRNA-associated Sm-like protein LSm2 OS=Mus musculus OX=10090 GN=Lsm2 PE=1 SV=1 - [LSM2_MOUSE]	20.6389	68.42	1	5	5	10	0.980909	10	6.86288	95	10.8276	6.52197
Q7TMB8	Cytoplasmic FMR1-interacting protein 1 OS=Mus musculus OX=10090 GN=Cyfip1 PE=1 SV=1 - [CYFP1_MOUSE]	20.5847	7.26	1	1	8	10	0.997217	1		1253	145.148	6.90283
Q8VEE0	Ribulose-phosphate 3-epimerase OS=Mus musculus OX=10090 GN=Rpe PE=1 SV=1 - [RPE_MOUSE]	20.5744	20.61	1	2	3	8	0.980801	5	14.9771	228	24.9283	5.41455
Q8R001	Microtubule-associated protein RP/EB family member 2 OS=Mus musculus OX=10090 GN=Mapre2 PE=1 SV=1 - [MARE2_MOUSE]	20.5395	16.87	1	3	4	15	0.980892	11	3.28439	326	36.9231	5.37646
Q9EPE9	Manganese-transporting ATPase 13A1 OS=Mus musculus OX=10090 GN=Atp13a1 PE=1 SV=2 - [AT131_MOUSE]	20.5194	6.58	1	7	7	13	1.02907	13	7.01905	1200	132.303	8.03076
Q9D3R6	Katanin p60 ATPase-containing subunit A-like 2 OS=Mus musculus OX=10090 GN=Katnal2 PE=2 SV=2 - [KATL2_MOUSE]	20.3923	7.79	2	2	3	9	0.922202	2	4.60945	539	61.1146	7.51807
Q9EPU4	Cleavage and polyadenylation specificity factor subunit 1 OS=Mus musculus OX=10090 GN=Cpsf1 PE=1 SV=1 - [CPSF1_MOUSE]	20.2702	4.23	1	6	6	13	0.977489	13	13.8878	1441	160.716	6.39209
Q9JHJ3	Glycosylated lysosomal membrane protein OS=Mus musculus OX=10090 GN=Glmp PE=1 SV=1 - [GLMP_MOUSE]	20.264	10.4	1	3	3	9	0.758184	9	10.5127	404	43.7759	6.13818
O35465	Peptidyl-prolyl cis-trans isomerase FKBP8 OS=Mus musculus OX=10090 GN=Fkbp8 PE=1 SV=2 - [FKBP8_MOUSE]	20.2044	13.18	1	5	5	9	0.963262	9	12.7316	402	43.5013	5.16064
O09117	Synaptophysin-like protein 1 OS=Mus musculus OX=10090 GN=Sypl1 PE=1 SV=2 - [SYPL1_MOUSE]	20.1873	16.09	1	4	4	10	0.985059	10	8.03264	261	28.8806	8.79248
P30355	Arachidonate 5-lipoxygenase-activating protein OS=Mus musculus OX=10090 GN=Alox5ap PE=1 SV=2 - [AL5AP_MOUSE]	20.1491	18.63	1	3	3	9	1.05798	9	8.56782	161	18.1245	8.47021
Q9DCG9	Multifunctional methyltransferase subunit TRM112-like protein OS=Mus musculus OX=10090 GN=Trmt112 PE=1 SV=1 - [TR112_MOUSE]	20.0722	48	2	4	5	10	1.00544	9	4.04815	125	14.1323	5.2749
Q99J62	Replication factor C subunit 4 OS=Mus musculus OX=10090 GN=Rfc4 PE=1 SV=1 - [RFC4_MOUSE]	20.0296	19.23	1	5	5	8	0.963751	8	3.89452	364	39.8418	6.69775
P48774	Glutathione S-transferase Mu 5 OS=Mus musculus OX=10090 GN=Gstm5 PE=1 SV=1 - [GSTM5_MOUSE]	20.023	30.36	1	4	5	9	0.992952	7	4.46232	224	26.6172	7.21045
P43024	Cytochrome c oxidase subunit 6A1, mitochondrial OS=Mus musculus OX=10090 GN=Cox6a1 PE=1 SV=2 - [CX6A1_MOUSE]	19.9779	40.54	1	2	2	4	1.03714	4	6.207	111	12.3443	9.979
P12815	Programmed cell death protein 6 OS=Mus musculus OX=10090 GN=Pdcd6 PE=1 SV=2 - [PDCD6_MOUSE]	19.9554	26.7	1	3	3	7	1.06373	7	7.67473	191	21.8538	5.40186
Q60520	Paired amphipathic helix protein Sin3a OS=Mus musculus OX=10090 GN=Sin3a PE=1 SV=3 - [SIN3A_MOUSE]	19.9146	5.57	1	6	6	11	1.00998	11	1.83619	1274	144.998	7.25439
Q8BNV1	tRNA (uracil-5-)-methyltransferase homolog A OS=Mus musculus OX=10090 GN=Trmt2a PE=1 SV=1 - [TRM2A_MOUSE]	19.9107	13.59	1	7	7	11	1.01391	11	5.75534	574	63.2611	7.25439
P56382	ATP synthase subunit epsilon, mitochondrial OS=Mus musculus OX=10090 GN=Atp5f1e PE=1 SV=2 - [ATP5E_MOUSE]	19.8634	44.23	1	3	3	8	1.03574	8	6.15804	52	5.83415	10.0083
Q9Z127	Large neutral amino acids transporter small subunit 1 OS=Mus musculus OX=10090 GN=Slc7a5 PE=1 SV=2 - [LAT1_MOUSE]	19.8409	7.23	2	3	3	8	0.997451	8	3.39554	512	55.8355	7.89893
B2RU80	Receptor-type tyrosine-protein phosphatase beta OS=Mus musculus OX=10090 GN=Ptprb PE=1 SV=1 - [PTPRB_MOUSE]	19.8264	1.2	1	1	3	9	0.979171	1		1998	224.355	7.18115
Q9Z315	U4/U6.U5 tri-snRNP-associated protein 1 OS=Mus musculus OX=10090 GN=Sart1 PE=1 SV=1 - [SNUT1_MOUSE]	19.8093	10.42	1	8	8	15	1.01655	15	6.11435	806	90.8304	5.8208
Q9ERS2	NADH dehydrogenase [ubiquinone] 1 alpha subcomplex subunit 13 OS=Mus musculus OX=10090 GN=Ndufa13 PE=1 SV=3 - [NDUAD_MOUSE]	19.7815	31.25	1	3	4	10	1.10036	8	10.7824	144	16.8486	9.48096
Q9DCE5	p21-activated protein kinase-interacting protein 1 OS=Mus musculus OX=10090 GN=Pak1ip1 PE=1 SV=2 - [PK1IP_MOUSE]	19.7509	20.16	1	6	6	9	1.04043	9	4.40907	382	42.0894	8.47021
Q8K297	Procollagen galactosyltransferase 1 OS=Mus musculus OX=10090 GN=Colgalt1 PE=1 SV=2 - [GT251_MOUSE]	19.7237	11.67	1	6	6	11	1.02002	11	4.82686	617	71.0151	7.28369
Q9WTL7	Acyl-protein thioesterase 2 OS=Mus musculus OX=10090 GN=Lypla2 PE=1 SV=1 - [LYPA2_MOUSE]	19.7121	36.8	1	6	6	9	0.97232	9	5.25244	231	24.7777	7.2251
Q9CQ18	Ribonuclease H2 subunit C OS=Mus musculus OX=10090 GN=Rnaseh2c PE=1 SV=1 - [RNH2C_MOUSE]	19.7059	30.72	1	3	3	6	1.03894	6	5.30032	166	17.8121	5.79541
P22315	Ferrochelatase, mitochondrial OS=Mus musculus OX=10090 GN=Fech PE=1 SV=2 - [HEMH_MOUSE]	19.7049	13.57	1	4	4	9	0.982418	9	11.4979	420	47.1002	8.90967
Q99P91	Transmembrane glycoprotein NMB OS=Mus musculus OX=10090 GN=Gpnmb PE=1 SV=2 - [GPNMB_MOUSE]	19.6856	4.7	1	3	3	5	0.749757	5	4.66505	574	63.6351	7.60596
Q8R180	ERO1-like protein alpha OS=Mus musculus OX=10090 GN=Ero1a PE=1 SV=2 - [ERO1A_MOUSE]	19.6362	17.67	2	6	6	11	1.04705	11	3.69837	464	54.0502	6.53662
Q8K003	Translation machinery-associated protein 7 OS=Mus musculus OX=10090 GN=Tma7 PE=3 SV=1 - [TMA7_MOUSE]	19.6212	23.44	4	1	2	8	1.1267	4	5.97033	64	7.06193	9.99365
P09602	Non-histone chromosomal protein HMG-17 OS=Mus musculus OX=10090 GN=Hmgn2 PE=1 SV=2 - [HMGN2_MOUSE]	19.5831	18.89	1	2	2	8	1.05011	8	13.876	90	9.41707	9.99365
P56394	Cytochrome c oxidase copper chaperone OS=Mus musculus OX=10090 GN=Cox17 PE=1 SV=2 - [COX17_MOUSE]	19.5459	41.27	1	2	2	7	0.939158	7	7.35914	63	6.77936	7.69385
P18572	Basigin OS=Mus musculus OX=10090 GN=Bsg PE=1 SV=2 - [BASI_MOUSE]	19.5454	7.2	1	3	3	8	0.95171	8	7.17422	389	42.4183	5.84619
Q8C7X2	ER membrane protein complex subunit 1 OS=Mus musculus OX=10090 GN=Emc1 PE=1 SV=1 - [EMC1_MOUSE]	19.5276	4.91	1	4	4	7	1.07936	7	3.71101	997	111.535	7.43018
Q3TLH4	Protein PRRC2C OS=Mus musculus OX=10090 GN=Prrc2c PE=1 SV=3 - [PRC2C_MOUSE]	19.5259	3.94	2	8	10	23	0.976792	19	7.5652	2846	310.703	9.1001
Q8CG50	Ras-related protein Rab-43 OS=Mus musculus OX=10090 GN=Rab43 PE=1 SV=1 - [RAB43_MOUSE]	19.4579	11.9	9	1	2	7	1.05633	1		210	23.2486	5.85889
Q01405	Protein transport protein Sec23A OS=Mus musculus OX=10090 GN=Sec23a PE=1 SV=2 - [SC23A_MOUSE]	19.4518	9.02	1	5	6	11	1.01076	9	11.1755	765	86.1064	7.07861
Q9CXZ1	NADH dehydrogenase [ubiquinone] iron-sulfur protein 4, mitochondrial OS=Mus musculus OX=10090 GN=Ndufs4 PE=1 SV=3 - [NDUS4_MOUSE]	19.4335	20.57	1	3	3	8	0.953513	8	7.94945	175	19.7722	9.99365
Q61136	Serine/threonine-protein kinase PRP4 homolog OS=Mus musculus OX=10090 GN=Prpf4b PE=1 SV=3 - [PRP4B_MOUSE]	19.4318	7.45	1	7	7	13	0.996939	13	7.25102	1007	116.904	10.228
P40630	Transcription factor A, mitochondrial OS=Mus musculus OX=10090 GN=Tfam PE=1 SV=2 - [TFAM_MOUSE]	19.3959	23.46	1	6	6	14	1.02499	14	2.06174	243	27.9696	9.68604
Q80X41	Serine/threonine-protein kinase VRK1 OS=Mus musculus OX=10090 GN=Vrk1 PE=1 SV=2 - [VRK1_MOUSE]	19.3019	26.36	1	9	10	12	1.06445	11	7.95974	440	49.7093	8.93896
P62274	40S ribosomal protein S29 OS=Mus musculus OX=10090 GN=Rps29 PE=1 SV=2 - [RS29_MOUSE]	19.2954	26.79	1	3	3	9	1.00749	9	4.84527	56	6.6723	10.1255
P70398	Probable ubiquitin carboxyl-terminal hydrolase FAF-X OS=Mus musculus OX=10090 GN=Usp9x PE=1 SV=2 - [USP9X_MOUSE]	19.2575	0.9	3	1	3	9	0.993499	3	6.55507	2559	290.526	5.87158
Q6A0D4	Raftlin OS=Mus musculus OX=10090 GN=Rftn1 PE=1 SV=4 - [RFTN1_MOUSE]	19.2314	6.5	1	3	3	8	1.0031	8	7.38088	554	61.4992	7.6792
Q99JW4	LIM and senescent cell antigen-like-containing domain protein 1 OS=Mus musculus OX=10090 GN=Lims1 PE=1 SV=3 - [LIMS1_MOUSE]	19.2241	13.23	2	4	4	9	0.962628	9	5.88243	325	37.2148	8.04541
Q9CR86	Calcium-regulated heat stable protein 1 OS=Mus musculus OX=10090 GN=Carhsp1 PE=1 SV=1 - [CHSP1_MOUSE]	19.2113	16.22	1	2	2	6	0.875839	6	8.30274	148	16.0521	8.20654
Q923D5	WW domain-binding protein 11 OS=Mus musculus OX=10090 GN=Wbp11 PE=1 SV=2 - [WBP11_MOUSE]	19.1325	11.7	1	7	7	12	0.986685	12	6.23928	641	69.8308	8.39697
Q920A5	Retinoid-inducible serine carboxypeptidase OS=Mus musculus OX=10090 GN=Scpep1 PE=1 SV=2 - [RISC_MOUSE]	19.1196	10.18	1	5	5	12	0.955194	12	3.13642	452	50.9318	5.65576
P59328	WD repeat and HMG-box DNA-binding protein 1 OS=Mus musculus OX=10090 GN=Wdhd1 PE=1 SV=2 - [WDHD1_MOUSE]	19.0783	6.36	1	5	5	10	0.988956	10	4.61501	1117	124.176	5.63037
O55234	Proteasome subunit beta type-5 OS=Mus musculus OX=10090 GN=Psmb5 PE=1 SV=3 - [PSB5_MOUSE]	19.024	17.8	1	4	5	9	0.958381	7	6.99993	264	28.5142	7.02002
Q9WV98	Mitochondrial import inner membrane translocase subunit Tim9 OS=Mus musculus OX=10090 GN=Timm9 PE=1 SV=1 - [TIM9_MOUSE]	18.9828	43.82	1	3	3	7	1.03043	7	2.55302	89	10.3372	7.21045
P15379	CD44 antigen OS=Mus musculus OX=10090 GN=Cd44 PE=1 SV=3 - [CD44_MOUSE]	18.9819	3.47	1	3	3	8	0.919552	8	5.29831	778	85.5645	4.95752
Q9CR84	ATP synthase F(0) complex subunit C1, mitochondrial OS=Mus musculus OX=10090 GN=Atp5mc1 PE=1 SV=1 - [AT5G1_MOUSE]	18.93	5.15	3	1	1	7	0.84913	7	4.70305	136	14.1906	10.0083
Q61595	Kinectin OS=Mus musculus OX=10090 GN=Ktn1 PE=1 SV=1 - [KTN1_MOUSE]	18.897	11.45	1	10	11	16	0.966687	15	5.19346	1327	152.498	5.85889
Q4KML4	Costars family protein ABRACL OS=Mus musculus OX=10090 GN=Abracl PE=1 SV=1 - [ABRAL_MOUSE]	18.8783	27.16	1	2	2	8	0.995552	8	6.7405	81	9.02481	5.79541
Q9ES97	Reticulon-3 OS=Mus musculus OX=10090 GN=Rtn3 PE=1 SV=2 - [RTN3_MOUSE]	18.8761	2.8	1	2	3	10	0.961736	6	6.95276	964	103.814	4.91943
P16254	Signal recognition particle 14 kDa protein OS=Mus musculus OX=10090 GN=Srp14 PE=1 SV=1 - [SRP14_MOUSE]	18.873	29.09	1	3	3	7	1.01424	7	3.34003	110	12.5018	10.1694
Q8K1J6	CCA tRNA nucleotidyltransferase 1, mitochondrial OS=Mus musculus OX=10090 GN=Trnt1 PE=1 SV=1 - [TRNT1_MOUSE]	18.8525	15.9	1	5	5	9	1.03103	9	5.18001	434	49.864	8.55811
Q6P9L6	Kinesin-like protein KIF15 OS=Mus musculus OX=10090 GN=Kif15 PE=1 SV=1 - [KIF15_MOUSE]	18.8506	7.5	1	9	9	15	0.940715	15	9.77303	1387	160.021	6.04932
Q9CQW1	Synaptobrevin homolog YKT6 OS=Mus musculus OX=10090 GN=Ykt6 PE=1 SV=1 - [YKT6_MOUSE]	18.7639	28.79	1	4	4	8	1.05544	8	2.38132	198	22.3003	6.354
Q921M4	Golgin subfamily A member 2 OS=Mus musculus OX=10090 GN=Golga2 PE=1 SV=3 - [GOGA2_MOUSE]	18.7189	8.41	1	7	7	12	0.979955	12	7.0114	999	113.209	4.99561
Q62393	Tumor protein D52 OS=Mus musculus OX=10090 GN=Tpd52 PE=1 SV=2 - [TPD52_MOUSE]	18.714	24.11	1	5	5	11	1.02132	10	5.01712	224	24.298	4.71631
Q6Y7W8	GRB10-interacting GYF protein 2 OS=Mus musculus OX=10090 GN=Gigyf2 PE=1 SV=2 - [GGYF2_MOUSE]	18.7139	8.37	1	7	8	14	0.955129	13	17.8726	1291	149.102	5.56689
Q8BH69	Selenide, water dikinase 1 OS=Mus musculus OX=10090 GN=Sephs1 PE=1 SV=1 - [SPS1_MOUSE]	18.698	21.68	1	6	6	12	1.04917	11	9.45757	392	42.8787	5.97314
P20491	High affinity immunoglobulin epsilon receptor subunit gamma OS=Mus musculus OX=10090 GN=Fcer1g PE=1 SV=1 - [FCERG_MOUSE]	18.6858	25.58	1	3	3	9	1.06388	9	3.43731	86	9.64629	7.97217
P97355	Spermine synthase OS=Mus musculus OX=10090 GN=Sms PE=1 SV=1 - [SPSY_MOUSE]	18.6644	23.5	1	6	6	8	0.974706	8	6.23116	366	41.2868	5.05908
Q6P5D8	Structural maintenance of chromosomes flexible hinge domain-containing protein 1 OS=Mus musculus OX=10090 GN=Smchd1 PE=1 SV=2 - [SMHD1_MOUSE]	18.6521	7.82	1	14	14	21	1.02231	21	5.11189	2007	225.506	7.23975
Q80TY0	Formin-binding protein 1 OS=Mus musculus OX=10090 GN=Fnbp1 PE=1 SV=2 - [FNBP1_MOUSE]	18.6308	10.39	1	6	6	10	1.02343	10	3.97448	616	71.2995	5.66846
Q61249	Immunoglobulin-binding protein 1 OS=Mus musculus OX=10090 GN=Igbp1 PE=1 SV=1 - [IGBP1_MOUSE]	18.6141	21.18	2	4	4	12	0.937239	10	10.6922	340	38.9466	6.17627
Q3UMW7	MAP kinase-activated protein kinase 3 OS=Mus musculus OX=10090 GN=Mapkapk3 PE=1 SV=2 - [MAPK3_MOUSE]	18.6035	14.06	3	2	5	10	1.01963	4	4.59675	384	43.2658	8.08936
P33609	DNA polymerase alpha catalytic subunit OS=Mus musculus OX=10090 GN=Pola1 PE=1 SV=2 - [DPOLA_MOUSE]	18.6022	5.67	1	8	8	8	0.981792	8	8.49206	1465	167.233	5.74463
B2RXR6	Serine/threonine-protein phosphatase 6 regulatory ankyrin repeat subunit B OS=Mus musculus OX=10090 GN=Ankrd44 PE=1 SV=1 - [ANR44_MOUSE]	18.5573	7.45	1	5	5	7	1.07141	7	4.95344	993	107.317	6.41748
O08997	Copper transport protein ATOX1 OS=Mus musculus OX=10090 GN=Atox1 PE=1 SV=1 - [ATOX1_MOUSE]	18.5522	32.35	1	3	3	9	0.95264	9	7.20596	68	7.33366	6.50732
Q8QZY9	Splicing factor 3B subunit 4 OS=Mus musculus OX=10090 GN=Sf3b4 PE=1 SV=1 - [SF3B4_MOUSE]	18.5445	13.68	1	3	3	6	0.982644	6	3.179	424	44.3271	8.55811
Q8R404	MICOS complex subunit MIC13 OS=Mus musculus OX=10090 GN=Micos13 PE=1 SV=1 - [MIC13_MOUSE]	18.5091	41.18	1	3	3	7	0.992277	7	1.89344	119	13.3648	8.63135
O88844	Isocitrate dehydrogenase [NADP] cytoplasmic OS=Mus musculus OX=10090 GN=Idh1 PE=1 SV=2 - [IDHC_MOUSE]	18.4955	19.08	1	7	9	13	1.00623	8	3.93958	414	46.6445	7.1665
Q8BIQ5	Cleavage stimulation factor subunit 2 OS=Mus musculus OX=10090 GN=Cstf2 PE=1 SV=2 - [CSTF2_MOUSE]	18.4658	19.66	2	8	8	11	1.03663	11	4.03687	580	61.3015	6.82959
Q9Z1G3	V-type proton ATPase subunit C 1 OS=Mus musculus OX=10090 GN=Atp6v1c1 PE=1 SV=4 - [VATC1_MOUSE]	18.4597	18.32	1	6	6	10	1.04883	10	10.2623	382	43.8599	7.45947
O70551	SRSF protein kinase 1 OS=Mus musculus OX=10090 GN=Srpk1 PE=1 SV=2 - [SRPK1_MOUSE]	18.457	5.86	1	3	4	8	1.01362	7	5.90573	648	73.0428	6.18896
Q9DBD5	Proline-, glutamic acid- and leucine-rich protein 1 OS=Mus musculus OX=10090 GN=Pelp1 PE=1 SV=2 - [PELP1_MOUSE]	18.4416	4.9	1	4	4	8	0.95693	8	4.13201	1123	117.995	4.36084
P62315	Small nuclear ribonucleoprotein Sm D1 OS=Mus musculus OX=10090 GN=Snrpd1 PE=1 SV=1 - [SMD1_MOUSE]	18.4254	36.97	1	3	3	6	0.985155	6	15.1883	119	13.2734	11.561
Q8BXZ1	Protein disulfide-isomerase TMX3 OS=Mus musculus OX=10090 GN=Tmx3 PE=1 SV=2 - [TMX3_MOUSE]	18.3921	7.68	1	3	4	11	1.0291	7	5.78983	456	51.815	5.16064
Q8BTW3	Exosome complex component MTR3 OS=Mus musculus OX=10090 GN=Exosc6 PE=1 SV=1 - [EXOS6_MOUSE]	18.3261	9.89	1	2	2	6	0.990952	6	3.48812	273	28.3526	6.11279
Q9QZE7	Translin-associated protein X OS=Mus musculus OX=10090 GN=Tsnax PE=1 SV=1 - [TSNAX_MOUSE]	18.2821	32.41	1	8	8	13	0.980117	13	6.33537	290	32.9058	6.55127
Q3TIX9	U4/U6.U5 tri-snRNP-associated protein 2 OS=Mus musculus OX=10090 GN=Usp39 PE=1 SV=2 - [SNUT2_MOUSE]	18.2471	14.18	1	6	7	14	0.945997	11	16.2368	564	65.1056	8.89502
P63328	Serine/threonine-protein phosphatase 2B catalytic subunit alpha isoform OS=Mus musculus OX=10090 GN=Ppp3ca PE=1 SV=1 - [PP2BA_MOUSE]	18.1935	10.56	2	1	5	11	0.983843	1		521	58.6063	5.85889
O70172	Phosphatidylinositol 5-phosphate 4-kinase type-2 alpha OS=Mus musculus OX=10090 GN=Pip4k2a PE=1 SV=1 - [PI42A_MOUSE]	18.1864	9.63	1	2	4	11	0.963929	5	1.05592	405	46.1225	6.99072
Q64735	Complement component receptor 1-like protein OS=Mus musculus OX=10090 GN=Cr1l PE=1 SV=1 - [CR1L_MOUSE]	18.1616	6.83	1	3	3	8	0.976134	8	7.42937	483	53.7276	6.65381
P62892	60S ribosomal protein L39 OS=Mus musculus OX=10090 GN=Rpl39 PE=1 SV=2 - [RL39_MOUSE]	18.1552	23.53	1	2	2	7	1.1907	7	9.72537	51	6.40265	12.5571
Q7TPD0	Integrator complex subunit 3 OS=Mus musculus OX=10090 GN=Ints3 PE=1 SV=2 - [INT3_MOUSE]	18.107	4.51	1	4	4	7	1.01659	7	3.24644	1041	117.862	5.79541
P28667	MARCKS-related protein OS=Mus musculus OX=10090 GN=Marcksl1 PE=1 SV=2 - [MRP_MOUSE]	18.0802	14	1	2	2	7	0.994724	7	4.06771	200	20.1534	4.61475
Q03267	DNA-binding protein Ikaros OS=Mus musculus OX=10090 GN=Ikzf1 PE=1 SV=2 - [IKZF1_MOUSE]	18.0716	12.19	5	6	6	11	0.944683	10	8.03274	517	57.2991	6.52197
O54941	SWI/SNF-related matrix-associated actin-dependent regulator of chromatin subfamily E member 1 OS=Mus musculus OX=10090 GN=Smarce1 PE=1 SV=1 - [SMCE1_MOUSE]	18.0711	19.95	1	6	7	13	0.968092	12	7.7361	411	46.6096	4.88135
Q9WU84	Copper chaperone for superoxide dismutase OS=Mus musculus OX=10090 GN=Ccs PE=1 SV=1 - [CCS_MOUSE]	18.0335	16.79	1	3	3	8	0.973887	8	11.029	274	28.8934	6.1001
P26645	Myristoylated alanine-rich C-kinase substrate OS=Mus musculus OX=10090 GN=Marcks PE=1 SV=2 - [MARCS_MOUSE]	18.0017	11	1	2	2	6	0.910633	6	7.5939	309	29.6438	4.33545
Q8CFX1	GDH/6PGL endoplasmic bifunctional protein OS=Mus musculus OX=10090 GN=H6pd PE=1 SV=2 - [G6PE_MOUSE]	17.9691	5.96	1	4	5	13	0.981714	7	1.6452	789	88.8717	6.93213
Q3UVK0	Endoplasmic reticulum metallopeptidase 1 OS=Mus musculus OX=10090 GN=Ermp1 PE=1 SV=2 - [ERMP1_MOUSE]	17.9541	4.79	1	3	3	6	1.05074	6	7.28819	898	100.084	7.48877
O70318	Band 4.1-like protein 2 OS=Mus musculus OX=10090 GN=Epb41l2 PE=1 SV=2 - [E41L2_MOUSE]	17.9499	7.09	1	5	5	9	0.978932	9	9.90659	988	109.873	5.42725
Q9ER72	Cysteine--tRNA ligase, cytoplasmic OS=Mus musculus OX=10090 GN=Cars1 PE=1 SV=2 - [SYCC_MOUSE]	17.9133	7.7	1	5	5	9	1.00535	9	7.18085	831	94.8	6.75635
Q3UMU9	Hepatoma-derived growth factor-related protein 2 OS=Mus musculus OX=10090 GN=Hdgfl2 PE=1 SV=1 - [HDGR2_MOUSE]	17.8963	11.36	2	5	6	14	0.995918	9	9.61557	669	74.2464	8.66064
Q8VI75	Importin-4 OS=Mus musculus OX=10090 GN=Ipo4 PE=1 SV=1 - [IPO4_MOUSE]	17.8743	5.55	1	6	6	14	1.00408	14	9.05637	1082	119.198	5.03369
O35654	DNA polymerase delta subunit 2 OS=Mus musculus OX=10090 GN=Pold2 PE=1 SV=2 - [DPOD2_MOUSE]	17.8449	12.15	1	4	4	7	1.01269	7	2.84617	469	51.3221	5.78271
Q8R317	Ubiquilin-1 OS=Mus musculus OX=10090 GN=Ubqln1 PE=1 SV=1 - [UBQL1_MOUSE]	17.8428	6.19	1	2	3	6	1.01118	5	1.89393	582	61.9372	4.94482
Q91VZ6	Stromal membrane-associated protein 1 OS=Mus musculus OX=10090 GN=Smap1 PE=1 SV=1 - [SMAP1_MOUSE]	17.841	11.59	1	5	5	10	1.02793	10	4.82453	440	47.6297	8.51416
Q91ZJ5	UTP--glucose-1-phosphate uridylyltransferase OS=Mus musculus OX=10090 GN=Ugp2 PE=1 SV=3 - [UGPA_MOUSE]	17.8145	10.04	1	4	4	7	1.03347	7	3.16259	508	56.9437	7.60596
Q8CFE3	REST corepressor 1 OS=Mus musculus OX=10090 GN=Rcor1 PE=1 SV=3 - [RCOR1_MOUSE]	17.7963	12.71	2	4	4	8	1.05591	8	6.28205	480	52.6825	7.03467
Q9CR41	Huntingtin-interacting protein K OS=Mus musculus OX=10090 GN=Hypk PE=1 SV=2 - [HYPK_MOUSE]	17.7675	20.16	1	2	2	6	0.913524	6	5.47025	129	14.6704	4.93213
Q99J72	DNA dC->dU-editing enzyme APOBEC-3 OS=Mus musculus OX=10090 GN=Apobec3 PE=1 SV=3 - [ABEC3_MOUSE]	17.719	11.82	1	3	4	7	0.991812	6	3.79492	440	52.1792	9.08545
Q571E4	N-acetylgalactosamine-6-sulfatase OS=Mus musculus OX=10090 GN=Galns PE=1 SV=2 - [GALNS_MOUSE]	17.7111	6.35	1	3	3	8	1.05834	8	5.9324	520	57.6366	6.52197
Q91WS0	CDGSH iron-sulfur domain-containing protein 1 OS=Mus musculus OX=10090 GN=Cisd1 PE=1 SV=1 - [CISD1_MOUSE]	17.661	34.26	1	3	3	6	1.03899	6	11.1792	108	12.0892	9.05615
Q3UPF5	Zinc finger CCCH-type antiviral protein 1 OS=Mus musculus OX=10090 GN=Zc3hav1 PE=1 SV=1 - [ZCCHV_MOUSE]	17.651	6.03	1	4	4	8	0.952345	8	4.42972	946	106.619	8.26514
Q8BFQ4	WD repeat-containing protein 82 OS=Mus musculus OX=10090 GN=Wdr82 PE=1 SV=1 - [WDR82_MOUSE]	17.604	14.38	1	4	4	7	0.989468	7	6.53993	313	35.0565	7.69385
Q69Z99	Zinc finger protein 512 OS=Mus musculus OX=10090 GN=Znf512 PE=2 SV=2 - [ZN512_MOUSE]	17.5634	12.46	1	6	6	11	1.00902	11	5.47714	562	63.8674	9.51025
Q922R5	Serine/threonine-protein phosphatase 4 regulatory subunit 3B OS=Mus musculus OX=10090 GN=Ppp4r3b PE=1 SV=2 - [P4R3B_MOUSE]	17.5538	4.63	1	2	3	7	1.0328	4	9.78558	820	93.875	4.85596
Q9R0Q4	Mortality factor 4-like protein 2 OS=Mus musculus OX=10090 GN=Morf4l2 PE=1 SV=1 - [MO4L2_MOUSE]	17.5222	25	1	5	6	13	0.956972	12	12.0126	288	32.1637	9.71533
Q9Z0H1	WD repeat-containing protein 46 OS=Mus musculus OX=10090 GN=Wdr46 PE=2 SV=1 - [WDR46_MOUSE]	17.5138	7.4	1	4	4	10	1.02712	10	6.03365	622	69.0053	9.77393
Q9DC70	NADH dehydrogenase [ubiquinone] iron-sulfur protein 7, mitochondrial OS=Mus musculus OX=10090 GN=Ndufs7 PE=1 SV=1 - [NDUS7_MOUSE]	17.4936	13.39	1	3	3	7	0.98219	7	4.28453	224	24.6668	9.92041
Q91YR9	Prostaglandin reductase 1 OS=Mus musculus OX=10090 GN=Ptgr1 PE=1 SV=2 - [PTGR1_MOUSE]	17.4611	17.02	1	4	4	8	1.05565	8	6.78332	329	35.5372	7.95752
D0QMC3	Myeloid cell nuclear differentiation antigen-like protein OS=Mus musculus OX=10090 GN=Mndal PE=1 SV=1 - [MNDAL_MOUSE]	17.424	16.17	1	4	7	15	1.06273	7	7.30644	538	60.4885	9.27588
Q9JHU9	Inositol-3-phosphate synthase 1 OS=Mus musculus OX=10090 GN=Isyna1 PE=1 SV=1 - [INO1_MOUSE]	17.3635	5.75	1	2	3	7	0.995678	6	2.94055	557	60.8931	6.41748
P28665	Murinoglobulin-1 OS=Mus musculus OX=10090 GN=Mug1 PE=1 SV=3 - [MUG1_MOUSE]	17.3592	2.78	2	3	4	7	0.991407	4	5.8088	1476	165.193	6.41748
Q9R112	Sulfide:quinone oxidoreductase, mitochondrial OS=Mus musculus OX=10090 GN=Sqor PE=1 SV=3 - [SQOR_MOUSE]	17.3474	15.56	1	5	5	8	0.98745	8	8.80374	450	50.2499	9.08545
Q3UV17	Keratin, type II cytoskeletal 2 oral OS=Mus musculus OX=10090 GN=Krt76 PE=1 SV=1 - [K22O_MOUSE]	17.3135	3.87	3	1	3	9	1.09689	3	2.89474	594	62.806	8.42627
Q9D958	Signal peptidase complex subunit 1 OS=Mus musculus OX=10090 GN=Spcs1 PE=2 SV=3 - [SPCS1_MOUSE]	17.2965	8.07	1	2	2	7	1.06995	7	12.0653	161	18.1743	10.0083
Q6ZPZ3	Zinc finger CCCH domain-containing protein 4 OS=Mus musculus OX=10090 GN=Zc3h4 PE=1 SV=2 - [ZC3H4_MOUSE]	17.291	8.44	1	8	8	15	0.946443	15	7.97086	1304	140.88	6.26514
Q8K4B0	Metastasis-associated protein MTA1 OS=Mus musculus OX=10090 GN=Mta1 PE=1 SV=1 - [MTA1_MOUSE]	17.2745	6.15	1	2	5	11	0.994457	4	16.3222	715	80.7473	9.29053
P54726	UV excision repair protein RAD23 homolog A OS=Mus musculus OX=10090 GN=Rad23a PE=1 SV=2 - [RD23A_MOUSE]	17.2222	26.72	1	4	7	11	1.01154	6	8.26675	363	39.6818	4.57666
P61804	Dolichyl-diphosphooligosaccharide--protein glycosyltransferase subunit DAD1 OS=Mus musculus OX=10090 GN=Dad1 PE=1 SV=3 - [DAD1_MOUSE]	17.2209	26.55	1	3	3	7	0.970035	7	4.60459	113	12.4886	7.07861
Q8CGZ0	Calcium homeostasis endoplasmic reticulum protein OS=Mus musculus OX=10090 GN=Cherp PE=1 SV=1 - [CHERP_MOUSE]	17.2042	9.72	1	7	7	12	1.00877	12	2.67557	936	106.102	9.14404
Q9JI75	Ribosyldihydronicotinamide dehydrogenase [quinone] OS=Mus musculus OX=10090 GN=Nqo2 PE=1 SV=3 - [NQO2_MOUSE]	17.2039	19.91	1	3	3	8	1.04551	8	2.10247	231	26.2313	7.00537
P08553	Neurofilament medium polypeptide OS=Mus musculus OX=10090 GN=Nefm PE=1 SV=4 - [NFM_MOUSE]	17.1899	2	4	1	2	6	0.921573	1		848	95.8586	4.76709
P40240	CD9 antigen OS=Mus musculus OX=10090 GN=Cd9 PE=1 SV=2 - [CD9_MOUSE]	17.1705	14.16	1	2	2	6	0.933087	6	5.44695	226	25.2409	7.2251
P59108	Copine-2 OS=Mus musculus OX=10090 GN=Cpne2 PE=1 SV=1 - [CPNE2_MOUSE]	17.1314	9.49	1	4	4	8	1.03018	8	8.23767	548	60.9967	5.96045
Q8CIZ8	von Willebrand factor OS=Mus musculus OX=10090 GN=Vwf PE=1 SV=2 - [VWF_MOUSE]	17.096	6.79	1	15	15	20	0.985236	20	5.41056	2813	309.063	5.50342
Q68FL4	Putative adenosylhomocysteinase 3 OS=Mus musculus OX=10090 GN=Ahcyl2 PE=1 SV=1 - [SAHH3_MOUSE]	17.0778	4.57	1	1	3	7	0.946932	1		613	66.8566	7.35693
P47758	Signal recognition particle receptor subunit beta OS=Mus musculus OX=10090 GN=Srprb PE=1 SV=1 - [SRPRB_MOUSE]	17.0707	24.16	1	5	5	10	1.02158	10	4.45778	269	29.5607	9.27588
Q8CBW3	Abl interactor 1 OS=Mus musculus OX=10090 GN=Abi1 PE=1 SV=3 - [ABI1_MOUSE]	17.0552	12.27	1	4	5	11	0.998013	9	7.56861	481	52.2553	7.63525
Q9CZ42	ATP-dependent (S)-NAD(P)H-hydrate dehydratase OS=Mus musculus OX=10090 GN=Naxd PE=1 SV=1 - [NNRD_MOUSE]	17.0543	20.7	1	4	4	8	1.0122	8	5.97873	343	36.6941	7.76709
Q99KG3	RNA-binding protein 10 OS=Mus musculus OX=10090 GN=Rbm10 PE=1 SV=1 - [RBM10_MOUSE]	17.0403	6.24	1	5	6	10	0.982272	9	13.8912	930	103.43	5.92236
Q62087	Serum paraoxonase/lactonase 3 OS=Mus musculus OX=10090 GN=Pon3 PE=1 SV=2 - [PON3_MOUSE]	17.0299	26.27	2	6	6	11	1.04999	10	9.59827	354	39.3263	5.74463
Q8CHY6	Transcriptional repressor p66 alpha OS=Mus musculus OX=10090 GN=Gatad2a PE=1 SV=2 - [P66A_MOUSE]	16.9754	9.86	1	5	5	10	0.946584	10	6.67539	629	67.2922	9.89111
Q8CH25	SAFB-like transcription modulator OS=Mus musculus OX=10090 GN=Sltm PE=1 SV=1 - [SLTM_MOUSE]	16.9677	4.46	1	5	5	11	0.933386	11	15.2188	1031	116.85	7.72314
Q9D898	Actin-related protein 2/3 complex subunit 5-like protein OS=Mus musculus OX=10090 GN=Arpc5l PE=1 SV=1 - [ARP5L_MOUSE]	16.9601	37.25	1	3	3	5	1.03688	5	3.84889	153	16.9698	6.80029
Q99M31	Heat shock 70 kDa protein 14 OS=Mus musculus OX=10090 GN=Hspa14 PE=1 SV=2 - [HSP7E_MOUSE]	16.9293	10.41	1	5	5	12	0.925049	12	10.2668	509	54.6159	5.92236
O08992	Syntenin-1 OS=Mus musculus OX=10090 GN=Sdcbp PE=1 SV=1 - [SDCB1_MOUSE]	16.9285	11.37	1	2	2	4	0.973352	4	3.74559	299	32.3587	7.15186
Q9DBE9	pre-rRNA 2'-O-ribose RNA methyltransferase FTSJ3 OS=Mus musculus OX=10090 GN=Ftsj3 PE=1 SV=1 - [SPB1_MOUSE]	16.9184	7.76	1	5	5	9	1.0113	9	6.48902	838	95.4739	8.38232
P02535	Keratin, type I cytoskeletal 10 OS=Mus musculus OX=10090 GN=Krt10 PE=1 SV=3 - [K1C10_MOUSE]	16.9139	10	14	5	6	8	1.13069	7	8.08551	570	57.7351	5.10986
Q3TDQ1	Dolichyl-diphosphooligosaccharide--protein glycosyltransferase subunit STT3B OS=Mus musculus OX=10090 GN=Stt3b PE=1 SV=2 - [STT3B_MOUSE]	16.8887	8.63	1	4	8	12	0.99644	7	5.26644	823	93.1855	8.95361
Q7TPW1	Nexilin OS=Mus musculus OX=10090 GN=Nexn PE=1 SV=3 - [NEXN_MOUSE]	16.8806	4.28	1	2	3	7	0.940454	2	16.1187	607	72.0638	5.0083
P17932	Putative 60S ribosomal protein L32' OS=Mus musculus OX=10090 GN=Rpl32-ps PE=5 SV=2 - [RL32P_MOUSE]	16.8296	12.59	1	1	2	7	0.888508	1		135	16.0009	11.4438
Q80YR5	Scaffold attachment factor B2 OS=Mus musculus OX=10090 GN=Safb2 PE=1 SV=2 - [SAFB2_MOUSE]	16.8132	5.85	1	1	3	8	0.952999	3	8.70907	991	111.77	6.37939
Q9CR51	V-type proton ATPase subunit G 1 OS=Mus musculus OX=10090 GN=Atp6v1g1 PE=1 SV=3 - [VATG1_MOUSE]	16.7487	23.73	1	2	2	6	0.953928	6	8.31214	118	13.716	7.97217
Q9ET30	Transmembrane 9 superfamily member 3 OS=Mus musculus OX=10090 GN=Tm9sf3 PE=1 SV=1 - [TM9S3_MOUSE]	16.7355	8.69	1	4	4	8	1.05283	8	7.70549	587	67.4999	7.21045
Q3UND0	Src kinase-associated phosphoprotein 2 OS=Mus musculus OX=10090 GN=Skap2 PE=1 SV=2 - [SKAP2_MOUSE]	16.7246	10.06	1	3	3	7	1.03587	7	5.08978	358	40.6866	4.70361
Q9D1L9	Ragulator complex protein LAMTOR5 OS=Mus musculus OX=10090 GN=Lamtor5 PE=1 SV=1 - [LTOR5_MOUSE]	16.6996	54.95	1	3	3	7	1.00793	7	9.09323	91	9.63572	4.86865
Q9R062	Glycogenin-1 OS=Mus musculus OX=10090 GN=Gyg1 PE=1 SV=3 - [GLYG_MOUSE]	16.6875	6.91	1	2	2	7	1.02957	7	6.98111	333	37.3783	5.2876
Q8BLF1	Neutral cholesterol ester hydrolase 1 OS=Mus musculus OX=10090 GN=Nceh1 PE=1 SV=1 - [NCEH1_MOUSE]	16.6344	12.5	1	3	3	7	1.01145	6	5.20099	408	45.7107	7.04932
Q9EP89	Serine beta-lactamase-like protein LACTB, mitochondrial OS=Mus musculus OX=10090 GN=Lactb PE=1 SV=1 - [LACTB_MOUSE]	16.6309	7.99	1	3	3	7	1.04265	7	4.52363	551	60.6673	8.89502
Q922U1	U4/U6 small nuclear ribonucleoprotein Prp3 OS=Mus musculus OX=10090 GN=Prpf3 PE=1 SV=1 - [PRPF3_MOUSE]	16.5903	13.62	1	8	8	14	0.969858	13	10.744	683	77.4069	9.49561
Q9JKB1	Ubiquitin carboxyl-terminal hydrolase isozyme L3 OS=Mus musculus OX=10090 GN=Uchl3 PE=1 SV=2 - [UCHL3_MOUSE]	16.5881	35.22	2	6	6	10	1.01474	10	6.53932	230	26.135	5.04639
Q8BRF7	Sec1 family domain-containing protein 1 OS=Mus musculus OX=10090 GN=Scfd1 PE=1 SV=1 - [SCFD1_MOUSE]	16.5702	8.76	1	5	5	10	0.971675	10	14.3781	639	72.2771	6.37939
Q91VX2	Ubiquitin-associated protein 2 OS=Mus musculus OX=10090 GN=Ubap2 PE=1 SV=1 - [UBAP2_MOUSE]	16.5677	6.63	1	6	6	13	0.991496	13	4.47557	1132	117.894	7.72314
Q9R0P6	Signal peptidase complex catalytic subunit SEC11A OS=Mus musculus OX=10090 GN=Sec11a PE=1 SV=1 - [SC11A_MOUSE]	16.5516	21.23	1	4	4	10	1.02359	10	10.0952	179	20.6131	9.33447
Q9WUK4	Replication factor C subunit 2 OS=Mus musculus OX=10090 GN=Rfc2 PE=1 SV=1 - [RFC2_MOUSE]	16.5434	15.76	1	4	4	6	0.964553	6	3.24135	349	38.6999	6.44287
P28659	CUGBP Elav-like family member 1 OS=Mus musculus OX=10090 GN=Celf1 PE=1 SV=2 - [CELF1_MOUSE]	16.4962	8.64	1	3	4	7	0.988257	5	1.50048	486	52.0739	8.45557
Q80UU9	Membrane-associated progesterone receptor component 2 OS=Mus musculus OX=10090 GN=Pgrmc2 PE=1 SV=2 - [PGRC2_MOUSE]	16.4383	29.49	1	3	4	8	1.0576	4	2.8747	217	23.3196	5.14795
P01831	Thy-1 membrane glycoprotein OS=Mus musculus OX=10090 GN=Thy1 PE=1 SV=1 - [THY1_MOUSE]	16.3877	14.81	1	2	2	6	0.990807	6	3.26976	162	18.0685	8.96826
Q8CEC0	Nuclear pore complex protein Nup88 OS=Mus musculus OX=10090 GN=Nup88 PE=1 SV=1 - [NUP88_MOUSE]	16.3803	9.03	1	4	5	8	1.01592	7	8.33323	753	84.8835	6.26514
P63154	Crooked neck-like protein 1 OS=Mus musculus OX=10090 GN=Crnkl1 PE=1 SV=1 - [CRNL1_MOUSE]	16.3652	11.74	1	7	7	13	0.953259	13	6.69048	690	83.3634	6.93213
Q8BHL5	Engulfment and cell motility protein 2 OS=Mus musculus OX=10090 GN=Elmo2 PE=1 SV=1 - [ELMO2_MOUSE]	16.3383	4.92	1	1	4	10	1.09361	1		732	83.833	5.94775
Q9D706	RNA polymerase II-associated protein 3 OS=Mus musculus OX=10090 GN=Rpap3 PE=1 SV=1 - [RPAP3_MOUSE]	16.328	8.03	1	3	3	6	0.973902	6	2.61463	660	74.05	7.98682
P70158	Acid sphingomyelinase-like phosphodiesterase 3a OS=Mus musculus OX=10090 GN=Smpdl3a PE=1 SV=2 - [ASM3A_MOUSE]	16.2926	7.64	1	4	4	10	1.0187	8	5.03805	445	49.8259	6.45557
Q8VCR7	Protein ABHD14B OS=Mus musculus OX=10090 GN=Abhd14b PE=1 SV=1 - [ABHEB_MOUSE]	16.2901	14.76	1	3	3	7	0.971991	7	30.832	210	22.4366	6.26514
P12265	Beta-glucuronidase OS=Mus musculus OX=10090 GN=Gusb PE=1 SV=2 - [BGLR_MOUSE]	16.2612	12.35	1	7	7	15	1.04078	15	3.73824	648	74.1483	6.69775
P48453	Serine/threonine-protein phosphatase 2B catalytic subunit beta isoform OS=Mus musculus OX=10090 GN=Ppp3cb PE=1 SV=2 - [PP2BB_MOUSE]	16.2247	8	1	1	4	7	1.0508	1		525	59.1356	5.90967
Q0VBL3	RNA-binding protein 15 OS=Mus musculus OX=10090 GN=Rbm15 PE=1 SV=1 - [RBM15_MOUSE]	16.219	5.82	1	4	4	8	0.966322	8	8.46013	962	105.658	10.0815
Q9CQN6	Transmembrane protein 14C OS=Mus musculus OX=10090 GN=Tmem14c PE=1 SV=1 - [TM14C_MOUSE]	16.1995	50	1	3	3	5	1.0462	5	7.34025	114	11.634	9.70068
Q99L27	GMP reductase 2 OS=Mus musculus OX=10090 GN=Gmpr2 PE=1 SV=2 - [GMPR2_MOUSE]	16.1813	13.22	1	3	5	10	1.04011	5	2.96119	348	37.9941	7.44482
P07091	Protein S100-A4 OS=Mus musculus OX=10090 GN=S100a4 PE=1 SV=1 - [S10A4_MOUSE]	16.1781	16.83	1	3	3	7	1.07028	7	1.37647	101	11.7137	5.31299
Q8VI36	Paxillin OS=Mus musculus OX=10090 GN=Pxn PE=1 SV=1 - [PAXI_MOUSE]	16.1751	5.92	1	3	3	8	1.02713	8	5.95629	591	64.4348	6.02393
O89017	Legumain OS=Mus musculus OX=10090 GN=Lgmn PE=1 SV=1 - [LGMN_MOUSE]	16.1719	9.89	1	3	3	7	0.932258	7	1.85267	435	49.3413	6.39209
Q9QZM0	Ubiquilin-2 OS=Mus musculus OX=10090 GN=Ubqln2 PE=1 SV=2 - [UBQL2_MOUSE]	16.1378	8.93	1	3	4	6	1.04116	5	3.78229	638	67.3083	5.22412
P20664	DNA primase small subunit OS=Mus musculus OX=10090 GN=Prim1 PE=1 SV=1 - [PRI1_MOUSE]	16.1303	14.15	1	5	5	11	1.00256	10	6.3951	417	49.264	8.60205
Q99J99	3-mercaptopyruvate sulfurtransferase OS=Mus musculus OX=10090 GN=Mpst PE=1 SV=4 - [THTM_MOUSE]	16.0962	12.12	1	3	3	7	0.98365	7	4.17425	297	33.0765	6.46826
P27573	Myelin protein P0 OS=Mus musculus OX=10090 GN=Mpz PE=1 SV=1 - [MYP0_MOUSE]	16.051	9.27	1	3	3	9	1.46953	9	9.5408	248	27.6044	9.46631
Q9Z0H8	CAP-Gly domain-containing linker protein 2 OS=Mus musculus OX=10090 GN=Clip2 PE=1 SV=2 - [CLIP2_MOUSE]	16.045	2.96	4	3	4	10	1.00293	3	3.66346	1047	115.84	6.48096
Q8CHP8	Glycerol-3-phosphate phosphatase OS=Mus musculus OX=10090 GN=Pgp PE=1 SV=1 - [PGP_MOUSE]	16.0127	20.25	1	5	5	7	1.00649	7	5.47817	321	34.5187	5.35107
Q9D1E6	Tubulin-folding cofactor B OS=Mus musculus OX=10090 GN=Tbcb PE=1 SV=2 - [TBCB_MOUSE]	15.8895	10.66	1	3	3	8	0.962158	8	15.1165	244	27.3684	5.23682
Q9DCF9	Translocon-associated protein subunit gamma OS=Mus musculus OX=10090 GN=Ssr3 PE=1 SV=1 - [SSRG_MOUSE]	15.8494	11.35	1	2	2	7	1.04152	7	5.07658	185	21.0512	9.61279
Q8CAY6	Acetyl-CoA acetyltransferase, cytosolic OS=Mus musculus OX=10090 GN=Acat2 PE=1 SV=2 - [THIC_MOUSE]	15.7859	8.82	1	3	3	6	0.998814	6	3.75627	397	41.2712	7.50342
Q9CQZ5	NADH dehydrogenase [ubiquinone] 1 alpha subcomplex subunit 6 OS=Mus musculus OX=10090 GN=Ndufa6 PE=1 SV=1 - [NDUA6_MOUSE]	15.7768	18.32	1	2	2	6	1.04435	6	3.80444	131	15.273	10.1108
O70591	Prefoldin subunit 2 OS=Mus musculus OX=10090 GN=Pfdn2 PE=1 SV=2 - [PFD2_MOUSE]	15.744	30.52	1	4	4	9	1.01454	9	3.67923	154	16.5236	6.58057
Q99KQ4	Nicotinamide phosphoribosyltransferase OS=Mus musculus OX=10090 GN=Nampt PE=1 SV=1 - [NAMPT_MOUSE]	15.7377	10.59	1	4	4	6	1.04299	6	2.0497	491	55.4125	7.15186
Q9ESD6	CKLF-like MARVEL transmembrane domain-containing protein 7 OS=Mus musculus OX=10090 GN=Cmtm7 PE=1 SV=1 - [CKLF7_MOUSE]	15.7257	19.16	1	2	2	5	1.04985	5	5.26758	167	18.0935	7.73779
Q00651	Integrin alpha-4 OS=Mus musculus OX=10090 GN=Itga4 PE=1 SV=1 - [ITA4_MOUSE]	15.6756	3.75	1	3	3	8	0.958797	7	5.42978	1039	115.622	6.72705
P70269	Cathepsin E OS=Mus musculus OX=10090 GN=Ctse PE=1 SV=2 - [CATE_MOUSE]	15.6671	9.57	1	4	4	17	0.931412	16	8.35158	397	42.9102	4.64014
Q91UZ5	Inositol monophosphatase 2 OS=Mus musculus OX=10090 GN=Impa2 PE=1 SV=1 - [IMPA2_MOUSE]	15.6188	7.59	1	2	2	6	1.03628	6	2.14835	290	31.6962	6.22705
P34884	Macrophage migration inhibitory factor OS=Mus musculus OX=10090 GN=Mif PE=1 SV=2 - [MIF_MOUSE]	15.6046	32.17	1	3	3	8	0.963415	8	4.77283	115	12.4962	7.34229
Q9D823	60S ribosomal protein L37 OS=Mus musculus OX=10090 GN=Rpl37 PE=3 SV=3 - [RL37_MOUSE]	15.5876	20.62	1	4	4	9	1.05461	9	9.03029	97	11.0709	11.7368
O35295	Transcriptional activator protein Pur-beta OS=Mus musculus OX=10090 GN=Purb PE=1 SV=3 - [PURB_MOUSE]	15.5268	14.81	1	3	3	7	0.966824	7	4.29	324	33.8808	5.42725
Q9WVQ5	Methylthioribulose-1-phosphate dehydratase OS=Mus musculus OX=10090 GN=Apip PE=1 SV=1 - [MTNB_MOUSE]	15.5233	22.82	1	4	4	7	1.01734	7	6.3531	241	26.9311	6.90283
Q9CXE7	Transmembrane emp24 domain-containing protein 5 OS=Mus musculus OX=10090 GN=Tmed5 PE=1 SV=1 - [TMED5_MOUSE]	15.5181	9.17	1	2	2	6	1.04892	6	4.43142	229	26.1552	4.93213
P21981	Protein-glutamine gamma-glutamyltransferase 2 OS=Mus musculus OX=10090 GN=Tgm2 PE=1 SV=4 - [TGM2_MOUSE]	15.5161	16.33	1	8	8	11	0.973757	11	9.40007	686	77.0123	5.09717
Q8CGE8	Interferon-activable protein 205-A OS=Mus musculus OX=10090 GN=Ifi205a PE=2 SV=1 - [IFI5A_MOUSE]	15.5099	9.41	2	1	4	13	0.940459	5	4.71571	404	45.1478	8.48486
Q9DB15	39S ribosomal protein L12, mitochondrial OS=Mus musculus OX=10090 GN=Mrpl12 PE=1 SV=2 - [RM12_MOUSE]	15.4962	18.41	1	3	3	6	1.00171	6	8.92105	201	21.6948	9.29053
P48725	Pericentrin OS=Mus musculus OX=10090 GN=Pcnt PE=1 SV=2 - [PCNT_MOUSE]	15.4831	1.9	2	4	6	10	0.976659	6	4.75065	2898	329.262	5.36377
Q9CSH3	Exosome complex exonuclease RRP44 OS=Mus musculus OX=10090 GN=Dis3 PE=1 SV=4 - [RRP44_MOUSE]	15.4825	6.99	1	6	6	11	0.979134	11	8.60559	958	108.769	7.53271
Q3TIV5	Zinc finger CCCH domain-containing protein 15 OS=Mus musculus OX=10090 GN=Zc3h15 PE=1 SV=2 - [ZC3HF_MOUSE]	15.4713	21.13	1	8	8	11	1.0141	11	5.18274	426	48.2974	5.30029
Q80SW1	S-adenosylhomocysteine hydrolase-like protein 1 OS=Mus musculus OX=10090 GN=Ahcyl1 PE=1 SV=1 - [SAHH2_MOUSE]	15.4565	5.28	1	1	3	7	1.08563	1		530	58.9134	6.88818
Q9D0M0	Exosome complex exonuclease RRP42 OS=Mus musculus OX=10090 GN=Exosc7 PE=1 SV=2 - [EXOS7_MOUSE]	15.4487	18.9	1	4	4	6	1.0195	6	9.69921	291	31.8051	5.18604
P54923	[Protein ADP-ribosylarginine] hydrolase OS=Mus musculus OX=10090 GN=Adprh PE=1 SV=1 - [ADPRH_MOUSE]	15.4359	13.81	1	4	4	10	1.02717	10	1.88841	362	40.0424	5.75732
Q8R3G1	Nuclear inhibitor of protein phosphatase 1 OS=Mus musculus OX=10090 GN=Ppp1r8 PE=1 SV=1 - [PP1R8_MOUSE]	15.4034	14.25	1	3	3	5	1.005	5	6.53706	351	38.5039	7.37158
Q9DAS9	Guanine nucleotide-binding protein G(I)/G(S)/G(O) subunit gamma-12 OS=Mus musculus OX=10090 GN=Gng12 PE=1 SV=3 - [GBG12_MOUSE]	15.3875	15.28	1	1	1	5	1.02673	5	8.70391	72	7.99212	8.96826
Q9EQP2	EH domain-containing protein 4 OS=Mus musculus OX=10090 GN=Ehd4 PE=1 SV=1 - [EHD4_MOUSE]	15.3593	15.34	1	5	8	11	0.997649	6	1.32865	541	61.4415	6.75635
Q8K2F8	Protein LSM14 homolog A OS=Mus musculus OX=10090 GN=Lsm14a PE=1 SV=1 - [LS14A_MOUSE]	15.3401	5.84	2	2	3	11	0.978165	3	11.4472	462	50.5153	9.5249
Q99NH0	Ankyrin repeat domain-containing protein 17 OS=Mus musculus OX=10090 GN=Ankrd17 PE=1 SV=2 - [ANR17_MOUSE]	15.3397	2.92	1	6	6	9	1.03271	9	2.5104	2603	274.043	6.52197
Q9WVA2	Mitochondrial import inner membrane translocase subunit Tim8 A OS=Mus musculus OX=10090 GN=Timm8a1 PE=1 SV=1 - [TIM8A_MOUSE]	15.3011	22.68	2	2	2	6	1.1233	6	5.58015	97	11.0353	5.16064
Q99J09	Methylosome protein 50 OS=Mus musculus OX=10090 GN=Wdr77 PE=1 SV=1 - [MEP50_MOUSE]	15.2832	13.45	1	3	3	7	1.01135	7	2.42343	342	36.9192	5.2749
Q65Z40	Wings apart-like protein homolog OS=Mus musculus OX=10090 GN=Wapl PE=1 SV=2 - [WAPL_MOUSE]	15.2689	4.5	1	4	4	8	0.974636	8	2.08184	1200	133.986	5.41455
Q9D0L7	Armadillo repeat-containing protein 10 OS=Mus musculus OX=10090 GN=Armc10 PE=1 SV=1 - [ARM10_MOUSE]	15.2425	18.63	1	3	3	8	0.986068	7	8.0474	306	33.2896	7.98682
P63024	Vesicle-associated membrane protein 3 OS=Mus musculus OX=10090 GN=Vamp3 PE=1 SV=1 - [VAMP3_MOUSE]	15.2372	16.5	2	1	1	3	0.997653	3	5.40119	103	11.473	8.49951
Q9QZD8	Mitochondrial dicarboxylate carrier OS=Mus musculus OX=10090 GN=Slc25a10 PE=1 SV=2 - [DIC_MOUSE]	15.2352	13.59	1	2	2	4	1.03386	4	4.17452	287	31.6941	9.31982
Q9DBR7	Protein phosphatase 1 regulatory subunit 12A OS=Mus musculus OX=10090 GN=Ppp1r12a PE=1 SV=2 - [MYPT1_MOUSE]	15.2199	11.66	1	11	11	18	0.980069	17	10.2611	1029	114.927	5.49072
Q60676	Serine/threonine-protein phosphatase 5 OS=Mus musculus OX=10090 GN=Ppp5c PE=1 SV=3 - [PPP5_MOUSE]	15.1832	9.22	1	5	5	11	1.00125	11	4.5069	499	56.8402	6.20166
Q8BLH7	HIRA-interacting protein 3 OS=Mus musculus OX=10090 GN=Hirip3 PE=1 SV=1 - [HIRP3_MOUSE]	15.1813	9.15	1	5	5	10	0.869915	10	12.5345	601	65.1759	7.84033
Q9JK48	Endophilin-B1 OS=Mus musculus OX=10090 GN=Sh3glb1 PE=1 SV=1 - [SHLB1_MOUSE]	15.176	5.75	1	2	2	7	0.951583	7	16.273	365	40.8298	6.03662
Q9DCC4	Pyrroline-5-carboxylate reductase 3 OS=Mus musculus OX=10090 GN=Pycr3 PE=1 SV=2 - [P5CR3_MOUSE]	15.1752	21.53	1	4	4	9	1.05577	9	4.04502	274	28.7027	7.26904
Q8BVK9	Sp110 nuclear body protein OS=Mus musculus OX=10090 GN=Sp110 PE=1 SV=1 - [SP110_MOUSE]	15.1546	14.38	1	5	5	8	1.09806	8	5.74179	445	50.1092	9.86182
P47941	Crk-like protein OS=Mus musculus OX=10090 GN=Crkl PE=1 SV=2 - [CRKL_MOUSE]	15.143	22.44	1	6	6	11	0.998399	11	4.16461	303	33.809	6.7417
Q8R1D1	Zinc finger protein 426 OS=Mus musculus OX=10090 GN=Znf426 PE=2 SV=1 - [ZN426_MOUSE]	15.0135	8.73	10	2	3	6	0.871102	1		550	62.9792	8.20654
P39876	Metalloproteinase inhibitor 3 OS=Mus musculus OX=10090 GN=Timp3 PE=1 SV=1 - [TIMP3_MOUSE]	15.0015	18.48	1	4	4	7	1.02356	7	3.13241	211	24.1658	8.76318
Q9CQB5	CDGSH iron-sulfur domain-containing protein 2 OS=Mus musculus OX=10090 GN=Cisd2 PE=1 SV=1 - [CISD2_MOUSE]	14.9765	19.26	1	3	3	7	1.00622	7	1.42073	135	15.2323	9.51025
Q99M28	RNA-binding protein with serine-rich domain 1 OS=Mus musculus OX=10090 GN=Rnps1 PE=1 SV=1 - [RNPS1_MOUSE]	14.9668	8.85	1	2	2	5	1.06895	5	4.70779	305	34.1877	11.8394
Q3UPH1	Protein PRRC1 OS=Mus musculus OX=10090 GN=Prrc1 PE=1 SV=1 - [PRRC1_MOUSE]	14.94	22.12	1	5	5	7	1.03422	7	8.74793	443	46.2685	5.94775
Q9CQX4	PCNA-associated factor OS=Mus musculus OX=10090 GN=Pclaf PE=1 SV=1 - [PAF15_MOUSE]	14.9131	28.18	1	3	4	7	1.04009	5	1.86933	110	11.9861	9.89111
Q9D753	Exosome complex component RRP43 OS=Mus musculus OX=10090 GN=Exosc8 PE=1 SV=1 - [EXOS8_MOUSE]	14.8641	25	1	6	6	12	1.00624	12	10.4152	276	29.9302	5.19873
Q8BWG8	Beta-arrestin-1 OS=Mus musculus OX=10090 GN=Arrb1 PE=1 SV=1 - [ARRB1_MOUSE]	14.8597	8.85	1	3	3	5	0.990802	5	2.84695	418	46.9432	6.27783
Q9JHW4	Selenocysteine-specific elongation factor OS=Mus musculus OX=10090 GN=Eefsec PE=1 SV=2 - [SELB_MOUSE]	14.8337	8.4	1	4	4	8	1.05968	8	2.05067	583	63.4982	8.29443
O54984	ATPase GET3 OS=Mus musculus OX=10090 GN=Get3 PE=1 SV=2 - [GET3_MOUSE]	14.8257	15.23	1	4	4	10	1.02019	10	4.52561	348	38.7974	4.90674
Q5SVQ0	Histone acetyltransferase KAT7 OS=Mus musculus OX=10090 GN=Kat7 PE=1 SV=1 - [KAT7_MOUSE]	14.8227	2.94	1	2	2	7	0.999826	7	5.45038	613	70.5971	8.71924
P54731	FAS-associated factor 1 OS=Mus musculus OX=10090 GN=Faf1 PE=1 SV=2 - [FAF1_MOUSE]	14.8216	11.25	1	7	7	11	1.01226	11	3.87295	649	73.8165	4.85596
Q8BWZ3	N-alpha-acetyltransferase 25, NatB auxiliary subunit OS=Mus musculus OX=10090 GN=Naa25 PE=1 SV=1 - [NAA25_MOUSE]	14.8019	6.38	1	6	6	10	1.02468	10	4.51326	972	111.637	6.52197
Q9CR98	Protein FAM136A OS=Mus musculus OX=10090 GN=Fam136a PE=1 SV=1 - [F136A_MOUSE]	14.8006	11.59	1	2	2	6	1.03232	6	3.37646	138	15.6635	7.60596
P06336	Ig epsilon chain C region OS=Mus musculus OX=10090 PE=4 SV=2 - [IGHE_MOUSE]	14.7984	16.63	1	4	4	6	1.10509	6	9.17748	421	47.2908	7.44482
Q8CHP5	Partner of Y14 and mago OS=Mus musculus OX=10090 GN=Pym1 PE=1 SV=2 - [PYM1_MOUSE]	14.7857	24.14	1	4	4	7	1.01768	7	0.784869	203	22.676	9.49561
Q8VHR5	Transcriptional repressor p66-beta OS=Mus musculus OX=10090 GN=Gatad2b PE=1 SV=1 - [P66B_MOUSE]	14.7695	6.73	1	3	3	7	1.00235	7	6.8185	594	65.37	9.70068
P56135	ATP synthase subunit f, mitochondrial OS=Mus musculus OX=10090 GN=Atp5mf PE=1 SV=3 - [ATPK_MOUSE]	14.7622	32.95	1	3	3	10	0.993407	10	3.61577	88	10.3374	9.94971
Q9CQH7	Transcription factor BTF3 homolog 4 OS=Mus musculus OX=10090 GN=Btf3l4 PE=1 SV=1 - [BT3L4_MOUSE]	14.6849	25.32	1	1	3	6	0.960213	2	7.55486	158	17.26	6.354
Q8R574	Phosphoribosyl pyrophosphate synthase-associated protein 2 OS=Mus musculus OX=10090 GN=Prpsap2 PE=1 SV=1 - [KPRB_MOUSE]	14.6823	8.13	1	1	3	6	0.95667	1		369	40.8544	7.1665
P04202	Transforming growth factor beta-1 proprotein OS=Mus musculus OX=10090 GN=Tgfb1 PE=1 SV=1 - [TGFB1_MOUSE]	14.6429	13.33	2	4	4	6	1.04468	6	2.96081	390	44.2817	8.6167
P62876	DNA-directed RNA polymerases I, II, and III subunit RPABC5 OS=Mus musculus OX=10090 GN=Polr2l PE=3 SV=1 - [RPAB5_MOUSE]	14.6315	29.85	1	2	2	6	1.05792	6	9.83999	67	7.63999	7.76709
Q9D1K2	V-type proton ATPase subunit F OS=Mus musculus OX=10090 GN=Atp6v1f PE=1 SV=2 - [VATF_MOUSE]	14.6132	30.25	1	2	2	5	1.0083	5	3.89961	119	13.362	5.8208
Q9DAW9	Calponin-3 OS=Mus musculus OX=10090 GN=Cnn3 PE=1 SV=1 - [CNN3_MOUSE]	14.6127	10.61	1	2	3	5	0.956689	2	0.453056	330	36.4058	5.71924
Q9CR00	26S proteasome non-ATPase regulatory subunit 9 OS=Mus musculus OX=10090 GN=Psmd9 PE=1 SV=1 - [PSMD9_MOUSE]	14.5311	21.62	1	4	4	7	0.984325	7	6.90329	222	24.7046	6.43018
Q14AX6	Cyclin-dependent kinase 12 OS=Mus musculus OX=10090 GN=Cdk12 PE=1 SV=2 - [CDK12_MOUSE]	14.479	3.23	19	2	3	9	1.02048	4	12.6056	1484	163.581	9.46631
Q8BJ64	Choline dehydrogenase, mitochondrial OS=Mus musculus OX=10090 GN=Chdh PE=1 SV=1 - [CHDH_MOUSE]	14.4777	10.91	1	5	5	10	0.890992	10	12.6445	596	66.3724	8.51416
Q9JLI8	Squamous cell carcinoma antigen recognized by T-cells 3 OS=Mus musculus OX=10090 GN=Sart3 PE=1 SV=1 - [SART3_MOUSE]	14.4462	8	1	6	6	9	1.05926	9	6.01916	962	109.55	5.23682
Q99KK2	N-acylneuraminate cytidylyltransferase OS=Mus musculus OX=10090 GN=Cmas PE=1 SV=2 - [NEUA_MOUSE]	14.4416	16.67	1	6	6	12	1.04276	12	5.2451	432	48.0277	8.104
P28738	Kinesin heavy chain isoform 5C OS=Mus musculus OX=10090 GN=Kif5c PE=1 SV=3 - [KIF5C_MOUSE]	14.4274	6.69	1	1	5	6	1.04417	1		956	109.207	6.18896
Q7TMF3	NADH dehydrogenase [ubiquinone] 1 alpha subcomplex subunit 12 OS=Mus musculus OX=10090 GN=Ndufa12 PE=1 SV=2 - [NDUAC_MOUSE]	14.409	32.41	1	4	4	8	0.979229	8	4.82616	145	17.0756	9.36377
Q9D0I8	mRNA turnover protein 4 homolog OS=Mus musculus OX=10090 GN=Mrto4 PE=1 SV=1 - [MRT4_MOUSE]	14.3942	10.04	1	2	2	5	1.01292	5	6.2687	239	27.5281	8.54346
Q8VCF0	Mitochondrial antiviral-signaling protein OS=Mus musculus OX=10090 GN=Mavs PE=1 SV=1 - [MAVS_MOUSE]	14.3436	4.77	1	2	2	6	0.98108	6	5.18802	503	53.3658	6.3667
Q8C5H8	NAD kinase 2, mitochondrial OS=Mus musculus OX=10090 GN=Nadk2 PE=1 SV=2 - [NAKD2_MOUSE]	14.3354	12.61	2	5	5	8	0.963981	8	2.45044	452	50.8269	8.07471
P70303	CTP synthase 2 OS=Mus musculus OX=10090 GN=Ctps2 PE=1 SV=1 - [PYRG2_MOUSE]	14.3162	9.22	1	3	4	5	1.1055	3	1.30208	586	65.4727	6.49365
Q91ZA3	Propionyl-CoA carboxylase alpha chain, mitochondrial OS=Mus musculus OX=10090 GN=Pcca PE=1 SV=2 - [PCCA_MOUSE]	14.3	7.73	1	6	6	10	0.983746	10	1.99177	724	79.8711	7.25439
Q3TGF2	Protein FAM107B OS=Mus musculus OX=10090 GN=Fam107b PE=1 SV=2 - [F107B_MOUSE]	14.2901	21.37	1	4	4	11	0.998244	11	5.7378	131	15.5622	8.30908
Q9QXB9	Developmentally-regulated GTP-binding protein 2 OS=Mus musculus OX=10090 GN=Drg2 PE=1 SV=1 - [DRG2_MOUSE]	14.2801	15.38	1	4	4	5	1.02942	5	1.1643	364	40.6924	8.88037
Q9QYX7	Protein piccolo OS=Mus musculus OX=10090 GN=Pclo PE=1 SV=4 - [PCLO_MOUSE]	14.2468	0.18	1	1	1	5	1.42688	4	0.991332	5068	550.496	6.50732
Q61334	B-cell receptor-associated protein 29 OS=Mus musculus OX=10090 GN=Bcap29 PE=1 SV=1 - [BAP29_MOUSE]	14.2352	14.17	1	5	5	9	0.942392	9	17.5533	240	27.9463	9.71533
Q80WQ2	Protein VAC14 homolog OS=Mus musculus OX=10090 GN=Vac14 PE=1 SV=1 - [VAC14_MOUSE]	14.2051	12.79	1	5	6	9	1.0233	8	6.22429	782	87.9916	6.12549
Q9JKW0	ADP-ribosylation factor-like protein 6-interacting protein 1 OS=Mus musculus OX=10090 GN=Arl6ip1 PE=1 SV=1 - [AR6P1_MOUSE]	14.1943	11.82	1	3	3	8	0.953587	8	5.07265	203	23.4215	9.31982
Q8BKZ9	Pyruvate dehydrogenase protein X component, mitochondrial OS=Mus musculus OX=10090 GN=Pdhx PE=1 SV=1 - [ODPX_MOUSE]	14.1662	6.39	1	2	3	5	0.95912	4	2.47274	501	53.9652	7.75244
O35218	Cleavage and polyadenylation specificity factor subunit 2 OS=Mus musculus OX=10090 GN=Cpsf2 PE=1 SV=1 - [CPSF2_MOUSE]	14.1364	16.88	1	10	10	13	1.01406	13	8.22612	782	88.3267	5.10986
Q8K274	Ketosamine-3-kinase OS=Mus musculus OX=10090 GN=Fn3krp PE=1 SV=2 - [KT3K_MOUSE]	14.1312	17.48	1	4	4	8	0.947836	8	5.11323	309	34.4463	7.86963
Q9QYR9	Acyl-coenzyme A thioesterase 2, mitochondrial OS=Mus musculus OX=10090 GN=Acot2 PE=1 SV=2 - [ACOT2_MOUSE]	14.1125	8.83	5	1	3	6	0.973215	2	3.46672	453	49.6257	7.35693
A2A432	Cullin-4B OS=Mus musculus OX=10090 GN=Cul4b PE=1 SV=1 - [CUL4B_MOUSE]	14.0918	4.74	1	2	3	10	0.937675	4	6.17757	970	110.63	8.36768
Q62086	Serum paraoxonase/arylesterase 2 OS=Mus musculus OX=10090 GN=Pon2 PE=1 SV=2 - [PON2_MOUSE]	14.0845	4.8	1	1	1	3	1.02627	3	2.66433	354	39.5925	5.8335
Q8VBT6	Apolipoprotein B receptor OS=Mus musculus OX=10090 GN=Apobr PE=1 SV=1 - [APOBR_MOUSE]	14.0667	2.76	1	2	2	4	0.923014	4	5.36983	942	102.643	4.36084
Q9CR09	Ubiquitin-fold modifier-conjugating enzyme 1 OS=Mus musculus OX=10090 GN=Ufc1 PE=1 SV=1 - [UFC1_MOUSE]	14.0407	19.16	1	3	3	9	1.01881	9	2.44814	167	19.469	7.40088
Q8VCM8	Nicalin OS=Mus musculus OX=10090 GN=Ncln PE=1 SV=2 - [NCLN_MOUSE]	13.9731	5.15	1	3	3	6	1.06671	6	3.04294	563	62.8684	6.49365
Q80U93	Nuclear pore complex protein Nup214 OS=Mus musculus OX=10090 GN=Nup214 PE=1 SV=2 - [NU214_MOUSE]	13.9716	4.32	1	7	7	12	0.967151	12	6.11654	2085	212.847	7.07861
Q9Z2Y8	Pyridoxal phosphate homeostasis protein OS=Mus musculus OX=10090 GN=Plpbp PE=1 SV=1 - [PLPHP_MOUSE]	13.9617	26.28	1	6	6	12	0.979541	12	6.1858	274	30.0296	8.26514
Q810B6	Rabankyrin-5 OS=Mus musculus OX=10090 GN=Ankfy1 PE=1 SV=2 - [ANFY1_MOUSE]	13.9573	5.05	1	4	4	6	1.01773	6	5.9596	1169	128.571	5.90967
P52432	DNA-directed RNA polymerases I and III subunit RPAC1 OS=Mus musculus OX=10090 GN=Polr1c PE=1 SV=3 - [RPAC1_MOUSE]	13.9493	8.96	1	2	2	5	1.00116	5	1.3165	346	39.0819	5.21143
Q9DBG5	Perilipin-3 OS=Mus musculus OX=10090 GN=Plin3 PE=1 SV=1 - [PLIN3_MOUSE]	13.9414	15.79	1	5	5	8	0.967829	8	12.9882	437	47.233	5.61768
Q9D0B6	Protein PBDC1 OS=Mus musculus OX=10090 GN=Pbdc1 PE=1 SV=1 - [PBDC1_MOUSE]	13.9396	13.13	1	2	2	6	1.05753	6	4.00216	198	22.2098	4.55127
Q80XI4	Phosphatidylinositol 5-phosphate 4-kinase type-2 beta OS=Mus musculus OX=10090 GN=Pip4k2b PE=1 SV=1 - [PI42B_MOUSE]	13.9395	10.82	1	2	4	11	0.958478	5	9.74635	416	47.2888	7.32764
Q9CWL8	Beta-catenin-like protein 1 OS=Mus musculus OX=10090 GN=Ctnnbl1 PE=1 SV=1 - [CTBL1_MOUSE]	13.8945	8.53	1	6	6	8	1.03715	8	2.95648	563	64.9391	5.07178
Q6R891	Neurabin-2 OS=Mus musculus OX=10090 GN=Ppp1r9b PE=1 SV=1 - [NEB2_MOUSE]	13.8726	5.51	1	4	4	9	0.957202	9	8.12092	817	89.4657	4.91943
P25911	Tyrosine-protein kinase Lyn OS=Mus musculus OX=10090 GN=Lyn PE=1 SV=4 - [LYN_MOUSE]	13.8583	5.47	19	2	3	9	1.05041	4	3.67976	512	58.7747	7.15186
Q7TT37	Elongator complex protein 1 OS=Mus musculus OX=10090 GN=Elp1 PE=1 SV=2 - [ELP1_MOUSE]	13.8279	6	1	5	5	7	1.02627	7	2.36596	1333	149.489	5.99854
Q8CI59	Metalloreductase STEAP3 OS=Mus musculus OX=10090 GN=Steap3 PE=1 SV=1 - [STEA3_MOUSE]	13.8177	17.01	1	7	7	8	1.02144	8	4.0374	488	54.7139	9.21729
Q3V1L4	Cytosolic purine 5'-nucleotidase OS=Mus musculus OX=10090 GN=Nt5c2 PE=1 SV=2 - [5NTC_MOUSE]	13.8136	20.36	1	8	8	12	0.996274	12	6.36982	560	64.7673	6.21436
P24788	Cyclin-dependent kinase 11B OS=Mus musculus OX=10090 GN=Cdk11b PE=1 SV=2 - [CD11B_MOUSE]	13.7796	5.48	1	4	4	9	1.02095	9	4.25804	784	91.4575	5.38916
Q80SZ7	Guanine nucleotide-binding protein G(I)/G(S)/G(O) subunit gamma-5 OS=Mus musculus OX=10090 GN=Gng5 PE=1 SV=2 - [GBG5_MOUSE]	13.779	23.53	1	2	2	6	0.98715	6	3.96487	68	7.31381	9.84717
P32037	Solute carrier family 2, facilitated glucose transporter member 3 OS=Mus musculus OX=10090 GN=Slc2a3 PE=1 SV=1 - [GTR3_MOUSE]	13.7689	7.91	1	3	3	7	1.01668	7	4.89081	493	53.444	4.98291
Q3UX10	Tubulin alpha chain-like 3 OS=Mus musculus OX=10090 GN=Tubal3 PE=2 SV=2 - [TBAL3_MOUSE]	13.7511	8.3	1	1	4	14	1.07766	1		446	49.956	5.57959
O70493	Sorting nexin-12 OS=Mus musculus OX=10090 GN=Snx12 PE=1 SV=1 - [SNX12_MOUSE]	13.7468	19.39	1	2	3	7	0.960764	6	4.29974	165	19.1038	7.34229
Q922V4	Pleiotropic regulator 1 OS=Mus musculus OX=10090 GN=Plrg1 PE=1 SV=1 - [PLRG1_MOUSE]	13.7214	6.82	1	2	2	5	0.999044	5	3.71213	513	56.902	9.17334
Q9QUG9	RAS guanyl-releasing protein 2 OS=Mus musculus OX=10090 GN=Rasgrp2 PE=1 SV=2 - [GRP2_MOUSE]	13.6956	7.57	1	4	4	7	0.982417	7	6.18562	608	69.4013	7.66455
Q8BYC6	Serine/threonine-protein kinase TAO3 OS=Mus musculus OX=10090 GN=Taok3 PE=1 SV=2 - [TAOK3_MOUSE]	13.6783	6.01	1	5	5	10	1.00984	10	2.02763	898	105.27	7.35693
Q61216	Double-strand break repair protein MRE11 OS=Mus musculus OX=10090 GN=Mre11 PE=1 SV=1 - [MRE11_MOUSE]	13.6662	5.67	1	4	4	9	1.01713	9	14.56	706	80.1731	6.01123
Q3UL36	Arginine and glutamate-rich protein 1 OS=Mus musculus OX=10090 GN=Arglu1 PE=1 SV=2 - [ARGL1_MOUSE]	13.6343	11.07	1	4	4	7	1.02804	7	7.74918	271	32.8677	10.3599
P59808	SAM and SH3 domain-containing protein 1 OS=Mus musculus OX=10090 GN=Sash1 PE=1 SV=1 - [SASH1_MOUSE]	13.6124	2.03	1	1	2	4	0.941837	1		1230	135.507	6.20166
Q9D8T2	Gasdermin-D OS=Mus musculus OX=10090 GN=Gsdmd PE=1 SV=1 - [GSDMD_MOUSE]	13.5955	8.62	2	3	4	7	1.00477	6	7.39681	487	53.2043	5.09717
Q91W39	Nuclear receptor coactivator 5 OS=Mus musculus OX=10090 GN=Ncoa5 PE=1 SV=1 - [NCOA5_MOUSE]	13.5666	4.84	1	3	3	8	1.03323	8	7.08026	579	65.2797	9.81787
Q99MK8	Beta-adrenergic receptor kinase 1 OS=Mus musculus OX=10090 GN=Grk2 PE=1 SV=2 - [ARBK1_MOUSE]	13.5421	7.26	1	3	4	8	0.953131	7	5.07907	689	79.5875	7.28369
P60904	DnaJ homolog subfamily C member 5 OS=Mus musculus OX=10090 GN=Dnajc5 PE=1 SV=1 - [DNJC5_MOUSE]	13.523	15.15	1	2	2	4	1.02544	4	5.70678	198	22.0863	5.07178
Q9Z0L8	Gamma-glutamyl hydrolase OS=Mus musculus OX=10090 GN=Ggh PE=1 SV=2 - [GGH_MOUSE]	13.4792	17.35	1	5	5	7	1.03577	7	2.78055	317	35.4469	7.50342
P08207	Protein S100-A10 OS=Mus musculus OX=10090 GN=S100a10 PE=1 SV=2 - [S10AA_MOUSE]	13.4573	34.02	1	3	3	9	0.929415	9	15.28	97	11.1785	6.771
Q7TNE3	Sperm-associated antigen 7 OS=Mus musculus OX=10090 GN=Spag7 PE=1 SV=1 - [SPAG7_MOUSE]	13.4209	14.1	1	3	3	7	0.97769	7	4.73748	227	25.9051	7.43018
Q9D6T0	Nitric oxide synthase-interacting protein OS=Mus musculus OX=10090 GN=Nosip PE=1 SV=1 - [NOSIP_MOUSE]	13.4072	14.29	1	4	4	8	0.952714	8	5.47172	301	33.188	8.6167
O08579	Emerin OS=Mus musculus OX=10090 GN=Emd PE=1 SV=1 - [EMD_MOUSE]	13.3685	20.85	1	3	3	7	1.0529	7	7.39051	259	29.4174	5.0083
Q9R0Q9	Mannose-P-dolichol utilization defect 1 protein OS=Mus musculus OX=10090 GN=Mpdu1 PE=1 SV=1 - [MPU1_MOUSE]	13.346	10.12	1	2	2	5	0.985526	5	10.551	247	26.4803	8.74854
Q99388	Component of Sp100-rs OS=Mus musculus OX=10090 GN=Csprs PE=2 SV=1 - [CSPRS_MOUSE]	13.3299	7.21	2	2	2	6	0.998552	6	1.47155	208	24.0452	7.88428
O70378	ER membrane protein complex subunit 8 OS=Mus musculus OX=10090 GN=Emc8 PE=1 SV=1 - [EMC8_MOUSE]	13.3267	20.77	1	4	4	8	1.00873	8	3.39653	207	23.3334	6.15088
Q6P1F6	Serine/threonine-protein phosphatase 2A 55 kDa regulatory subunit B alpha isoform OS=Mus musculus OX=10090 GN=Ppp2r2a PE=1 SV=1 - [2ABA_MOUSE]	13.3223	6.04	4	3	3	7	1.06159	7	3.00658	447	51.6595	6.20166
Q80XU3	Nuclear ubiquitous casein and cyclin-dependent kinase substrate 1 OS=Mus musculus OX=10090 GN=Nucks1 PE=1 SV=1 - [NUCKS_MOUSE]	13.321	18.8	1	3	3	10	1.02352	9	5.78337	234	26.2976	5.13525
P19001	Keratin, type I cytoskeletal 19 OS=Mus musculus OX=10090 GN=Krt19 PE=1 SV=1 - [K1C19_MOUSE]	13.3101	7.69	13	2	3	8	1.20587	6	8.35279	403	44.5147	5.38916
Q9CZR8	Elongation factor Ts, mitochondrial OS=Mus musculus OX=10090 GN=Tsfm PE=1 SV=1 - [EFTS_MOUSE]	13.2996	10.49	1	3	3	7	1.04654	7	3.99568	324	35.3121	7.06396
O35864	COP9 signalosome complex subunit 5 OS=Mus musculus OX=10090 GN=Cops5 PE=1 SV=3 - [CSN5_MOUSE]	13.2807	11.68	1	4	4	6	1.00378	6	2.71317	334	37.5247	6.53662
P02802	Metallothionein-1 OS=Mus musculus OX=10090 GN=Mt1 PE=1 SV=1 - [MT1_MOUSE]	13.2701	34.43	1	3	3	7	1.07604	7	8.38047	61	6.01316	7.95752
Q9R020	Zinc finger Ran-binding domain-containing protein 2 OS=Mus musculus OX=10090 GN=Zranb2 PE=1 SV=2 - [ZRAB2_MOUSE]	13.2679	11.82	1	4	4	7	0.966943	7	8.67466	330	37.328	9.89111
Q8BGW1	Alpha-ketoglutarate-dependent dioxygenase FTO OS=Mus musculus OX=10090 GN=Fto PE=1 SV=1 - [FTO_MOUSE]	13.2668	11.75	1	5	5	8	1.03941	8	2.78642	502	57.9697	5.12256
P29699	Alpha-2-HS-glycoprotein OS=Mus musculus OX=10090 GN=Ahsg PE=1 SV=1 - [FETUA_MOUSE]	13.26	8.99	1	2	2	7	1.27817	7	28.3587	345	37.3017	6.50732
Q8BI72	CDKN2A-interacting protein OS=Mus musculus OX=10090 GN=Cdkn2aip PE=1 SV=1 - [CARF_MOUSE]	13.2503	10.83	1	4	4	13	0.794008	10	27.9073	563	59.7082	9.15869
Q9D868	Peptidyl-prolyl cis-trans isomerase H OS=Mus musculus OX=10090 GN=Ppih PE=1 SV=1 - [PPIH_MOUSE]	13.2493	12.77	1	2	3	6	1.01215	2	13.3252	188	20.4504	8.08936
Q61189	Methylosome subunit pICln OS=Mus musculus OX=10090 GN=Clns1a PE=1 SV=1 - [ICLN_MOUSE]	13.1846	17.8	1	4	4	6	1.04602	6	1.50207	236	26.0049	4.11963
Q9DAW6	U4/U6 small nuclear ribonucleoprotein Prp4 OS=Mus musculus OX=10090 GN=Prpf4 PE=1 SV=1 - [PRP4_MOUSE]	13.1789	8.64	1	3	3	5	1.09129	5	1.80544	521	58.3333	7.28369
O88508	DNA (cytosine-5)-methyltransferase 3A OS=Mus musculus OX=10090 GN=Dnmt3a PE=1 SV=2 - [DNM3A_MOUSE]	13.0956	5.62	1	4	4	10	0.979849	9	12.6333	908	101.607	6.65381
Q9CR67	Transmembrane protein 33 OS=Mus musculus OX=10090 GN=Tmem33 PE=1 SV=1 - [TMM33_MOUSE]	13.0908	15.79	1	4	4	10	1.03165	10	6.5414	247	28.0128	9.65674
Q9CQC7	NADH dehydrogenase [ubiquinone] 1 beta subcomplex subunit 4 OS=Mus musculus OX=10090 GN=Ndufb4 PE=1 SV=3 - [NDUB4_MOUSE]	13.0886	34.11	1	2	3	5	1.06435	3	6.55801	129	15.072	9.89111
Q8BG30	Negative elongation factor A OS=Mus musculus OX=10090 GN=Nelfa PE=1 SV=1 - [NELFA_MOUSE]	13.0706	3.58	1	2	2	5	1.01629	5	2.11658	530	57.549	9.11475
Q8VC28	Aldo-keto reductase family 1 member C13 OS=Mus musculus OX=10090 GN=Akr1c13 PE=1 SV=2 - [AK1CD_MOUSE]	13.0631	12.07	3	2	3	9	0.980683	3	14.3275	323	37.034	7.07861
Q9R1Q7	Proteolipid protein 2 OS=Mus musculus OX=10090 GN=Plp2 PE=1 SV=1 - [PLP2_MOUSE]	13.0616	17.76	1	2	2	7	1.08758	7	10.0417	152	16.5967	7.13721
Q8R323	Replication factor C subunit 3 OS=Mus musculus OX=10090 GN=Rfc3 PE=1 SV=1 - [RFC3_MOUSE]	13.0047	12.08	1	3	3	5	1.00163	5	7.31967	356	40.4999	8.38232
Q9CQM2	ER lumen protein-retaining receptor 2 OS=Mus musculus OX=10090 GN=Kdelr2 PE=1 SV=1 - [ERD22_MOUSE]	12.9954	11.79	2	1	2	5	1.10845	3	3.53949	212	24.438	8.71924
O35601	FYN-binding protein 1 OS=Mus musculus OX=10090 GN=Fyb1 PE=1 SV=2 - [FYB1_MOUSE]	12.9674	6.35	1	4	4	6	1.03026	6	3.71197	819	90.0006	6.97607
Q61152	Tyrosine-protein phosphatase non-receptor type 18 OS=Mus musculus OX=10090 GN=Ptpn18 PE=1 SV=1 - [PTN18_MOUSE]	12.9576	6.62	1	3	3	11	0.892234	11	7.27623	453	50.1704	8.26514
P61961	Ubiquitin-fold modifier 1 OS=Mus musculus OX=10090 GN=Ufm1 PE=1 SV=1 - [UFM1_MOUSE]	12.9489	58.82	1	2	2	4	1.10101	4	3.60821	85	9.11187	9.30518
Q62426	Cystatin-B OS=Mus musculus OX=10090 GN=Cstb PE=1 SV=1 - [CYTB_MOUSE]	12.9428	32.65	1	2	2	4	0.943394	4	0.930584	98	11.0385	7.38623
Q80U70	Polycomb protein Suz12 OS=Mus musculus OX=10090 GN=Suz12 PE=1 SV=2 - [SUZ12_MOUSE]	12.9321	4.18	1	3	3	7	1.06632	7	4.07636	741	82.9736	8.80713
Q9Z2D8	Methyl-CpG-binding domain protein 3 OS=Mus musculus OX=10090 GN=Mbd3 PE=1 SV=1 - [MBD3_MOUSE]	12.9221	14.74	1	2	4	8	1.01976	3	1.15749	285	32.1482	5.8208
Q9CQE6	Histone chaperone ASF1A OS=Mus musculus OX=10090 GN=Asf1a PE=1 SV=1 - [ASF1A_MOUSE]	12.9059	23.04	1	2	3	5	0.979881	3	3.21387	204	22.9281	4.41162
Q8VDP3	[F-actin]-monooxygenase MICAL1 OS=Mus musculus OX=10090 GN=Mical1 PE=1 SV=1 - [MICA1_MOUSE]	12.8901	5.53	1	4	4	8	0.983428	8	3.06983	1048	116.711	6.04932
Q9CWU9	Nucleoporin Nup37 OS=Mus musculus OX=10090 GN=Nup37 PE=1 SV=2 - [NUP37_MOUSE]	12.8806	19.02	1	5	5	7	1.02706	7	5.32227	326	36.7081	6.0874
Q9JJY4	Probable ATP-dependent RNA helicase DDX20 OS=Mus musculus OX=10090 GN=Ddx20 PE=1 SV=2 - [DDX20_MOUSE]	12.8747	6.42	1	5	5	12	1.0307	12	6.91569	825	91.6526	6.7417
Q9D7H3	RNA 3'-terminal phosphate cyclase OS=Mus musculus OX=10090 GN=RtcA PE=1 SV=2 - [RTCA_MOUSE]	12.8349	10.11	1	3	3	5	1.03014	5	16.5007	366	39.2293	7.89893
Q9D1H7	Golgi to ER traffic protein 4 homolog OS=Mus musculus OX=10090 GN=Get4 PE=1 SV=2 - [GET4_MOUSE]	12.8141	10.4	1	3	3	5	0.941471	5	5.18696	327	36.5021	5.41455
P58468	Protein FAM207A OS=Mus musculus OX=10090 GN=Fam207a PE=1 SV=1 - [F207A_MOUSE]	12.8119	7.31	1	1	1	3	0.95027	3	10.7562	219	24.7987	11.0044
Q8K1I7	WAS/WASL-interacting protein family member 1 OS=Mus musculus OX=10090 GN=Wipf1 PE=1 SV=1 - [WIPF1_MOUSE]	12.7738	7.51	1	4	4	9	0.957173	9	13.4467	493	50.0498	11.4146
P51807	Dynein light chain Tctex-type 1 OS=Mus musculus OX=10090 GN=Dynlt1 PE=1 SV=1 - [DYLT1_MOUSE]	12.7494	30.09	1	2	2	4	0.970344	4	0.535645	113	12.475	5.08447
Q9JLT4	Thioredoxin reductase 2, mitochondrial OS=Mus musculus OX=10090 GN=Txnrd2 PE=1 SV=4 - [TRXR2_MOUSE]	12.7011	7.82	1	2	3	7	1.03796	3	5.75487	524	56.5678	8.45557
Q5U4D9	THO complex subunit 6 homolog OS=Mus musculus OX=10090 GN=Thoc6 PE=1 SV=1 - [THOC6_MOUSE]	12.6986	14.37	1	4	4	7	0.990545	7	5.55126	341	37.2909	7.12256
Q8K3W0	BRISC and BRCA1-A complex member 2 OS=Mus musculus OX=10090 GN=Babam2 PE=1 SV=2 - [BABA2_MOUSE]	12.6975	12.53	1	4	4	6	0.963289	6	7.88162	383	43.5168	5.93506
P60670	Nuclear protein localization protein 4 homolog OS=Mus musculus OX=10090 GN=Nploc4 PE=1 SV=3 - [NPL4_MOUSE]	12.6955	7.89	1	4	4	9	1.01644	9	5.30494	608	67.974	6.45557
Q8CEC6	Peptidylprolyl isomerase domain and WD repeat-containing protein 1 OS=Mus musculus OX=10090 GN=Ppwd1 PE=1 SV=2 - [PPWD1_MOUSE]	12.682	7.28	1	4	4	6	1.01199	6	4.19829	646	73.3378	7.15186
Q91YN5	UDP-N-acetylhexosamine pyrophosphorylase OS=Mus musculus OX=10090 GN=Uap1 PE=1 SV=1 - [UAP1_MOUSE]	12.6347	13.79	1	4	5	8	1.00634	7	5.94508	522	58.5716	6.49365
P33175	Kinesin heavy chain isoform 5A OS=Mus musculus OX=10090 GN=Kif5a PE=1 SV=3 - [KIF5A_MOUSE]	12.5897	6.13	1	1	5	6	0.94491	1		1027	116.946	5.93506
Q3B7Z2	Oxysterol-binding protein 1 OS=Mus musculus OX=10090 GN=Osbp PE=1 SV=3 - [OSBP1_MOUSE]	12.5394	7.7	1	5	5	10	1.00496	10	10.4401	805	88.7411	7.1958
P27641	X-ray repair cross-complementing protein 5 OS=Mus musculus OX=10090 GN=Xrcc5 PE=1 SV=4 - [XRCC5_MOUSE]	12.536	6.69	1	4	4	9	1.00431	9	2.35207	732	83.004	5.16064
Q9QZ73	DCN1-like protein 1 OS=Mus musculus OX=10090 GN=Dcun1d1 PE=2 SV=1 - [DCNL1_MOUSE]	12.5129	14.29	2	4	4	8	0.990187	8	7.04334	259	30.078	5.33838
Q9CZS1	Aldehyde dehydrogenase X, mitochondrial OS=Mus musculus OX=10090 GN=Aldh1b1 PE=1 SV=1 - [AL1B1_MOUSE]	12.505	4.05	2	1	2	6	1.05659	1		519	57.5165	7.02002
Q9ERR7	Selenoprotein F OS=Mus musculus OX=10090 GN=Selenof PE=1 SV=3 - [SEP15_MOUSE]	12.4757	17.28	1	2	2	6	1.07149	6	0.990779	162	17.7961	5.35107
P07744	Keratin, type II cytoskeletal 4 OS=Mus musculus OX=10090 GN=Krt4 PE=1 SV=2 - [K2C4_MOUSE]	12.4684	5.9	3	1	3	9	1.0029	1		525	56.2484	8.14795
Q8BZN6	Dedicator of cytokinesis protein 10 OS=Mus musculus OX=10090 GN=Dock10 PE=1 SV=3 - [DOC10_MOUSE]	12.4027	2.98	1	5	5	6	1.0108	6	7.17978	2150	245.602	7.04932
Q8BQM4	HEAT repeat-containing protein 3 OS=Mus musculus OX=10090 GN=Heatr3 PE=1 SV=1 - [HEAT3_MOUSE]	12.3885	6.19	1	3	3	7	0.994223	7	1.17432	679	74.2577	5.0083
Q8VBV7	COP9 signalosome complex subunit 8 OS=Mus musculus OX=10090 GN=Cops8 PE=1 SV=1 - [CSN8_MOUSE]	12.3828	18.66	1	3	3	9	1.0104	9	3.17118	209	23.241	5.19873
Q91Y86	Mitogen-activated protein kinase 8 OS=Mus musculus OX=10090 GN=Mapk8 PE=1 SV=1 - [MK08_MOUSE]	12.3765	5.47	7	1	2	5	1.04654	2	5.744	384	44.2006	7.69385
O35143	ATPase inhibitor, mitochondrial OS=Mus musculus OX=10090 GN=Atp5if1 PE=1 SV=2 - [ATIF1_MOUSE]	12.362	27.36	1	4	4	11	0.883275	11	13.3607	106	12.1513	9.64209
Q8BL66	Early endosome antigen 1 OS=Mus musculus OX=10090 GN=Eea1 PE=1 SV=2 - [EEA1_MOUSE]	12.3425	4.61	1	4	4	6	0.962244	6	9.73436	1411	160.817	5.77002
Q8BMS9	Ras association domain-containing protein 2 OS=Mus musculus OX=10090 GN=Rassf2 PE=1 SV=1 - [RASF2_MOUSE]	12.3368	8.59	1	3	3	6	1.02528	6	4.70699	326	37.9495	7.94287
Q91WU5	Arsenite methyltransferase OS=Mus musculus OX=10090 GN=As3mt PE=1 SV=2 - [AS3MT_MOUSE]	12.3315	14.1	1	4	4	8	1.03459	8	3.03935	376	41.7671	5.85889
O89090	Transcription factor Sp1 OS=Mus musculus OX=10090 GN=Sp1 PE=1 SV=2 - [SP1_MOUSE]	12.3262	7.91	6	4	5	8	0.964896	7	5.66668	784	80.6826	7.34229
Q9DAK9	14 kDa phosphohistidine phosphatase OS=Mus musculus OX=10090 GN=Phpt1 PE=1 SV=1 - [PHP14_MOUSE]	12.321	28.23	1	3	3	6	0.958008	6	6.76303	124	13.9877	5.52881
Q61102	ATP-binding cassette sub-family B member 7, mitochondrial OS=Mus musculus OX=10090 GN=Abcb7 PE=1 SV=3 - [ABCB7_MOUSE]	12.3195	5.05	1	4	4	8	1.08984	8	5.25457	752	82.529	9.31982
Q8R550	SH3 domain-containing kinase-binding protein 1 OS=Mus musculus OX=10090 GN=Sh3kbp1 PE=1 SV=1 - [SH3K1_MOUSE]	12.3081	8.6	1	4	4	6	1.00582	6	2.07417	709	78.1223	7.54736
Q9D287	Pre-mRNA-splicing factor SPF27 OS=Mus musculus OX=10090 GN=Bcas2 PE=1 SV=1 - [SPF27_MOUSE]	12.2956	16.89	1	3	3	5	1.05233	5	1.17532	225	26.115	5.65576
Q922Y1	UBX domain-containing protein 1 OS=Mus musculus OX=10090 GN=Ubxn1 PE=1 SV=1 - [UBXN1_MOUSE]	12.2943	25.93	1	5	5	10	0.996369	10	7.91868	297	33.552	5.26221
Q8K2T8	RNA polymerase II-associated factor 1 homolog OS=Mus musculus OX=10090 GN=Paf1 PE=1 SV=1 - [PAF1_MOUSE]	12.2695	7.48	1	4	4	8	1.02263	8	5.30586	535	60.4814	4.65283
Q8K2V6	Importin-11 OS=Mus musculus OX=10090 GN=Ipo11 PE=1 SV=1 - [IPO11_MOUSE]	12.2391	6.77	1	4	4	8	1.02939	8	3.98166	975	112.344	5.26221
P54729	NEDD8 ultimate buster 1 OS=Mus musculus OX=10090 GN=Nub1 PE=1 SV=2 - [NUB1_MOUSE]	12.221	10.59	1	5	5	8	1.01503	8	3.74753	614	70.2627	5.88428
Q8BU04	Putative E3 ubiquitin-protein ligase UBR7 OS=Mus musculus OX=10090 GN=Ubr7 PE=1 SV=1 - [UBR7_MOUSE]	12.2177	11.29	1	4	5	9	1.02611	8	7.62054	425	48.0333	4.75439
P63166	Small ubiquitin-related modifier 1 OS=Mus musculus OX=10090 GN=Sumo1 PE=1 SV=1 - [SUMO1_MOUSE]	12.2143	26.73	1	4	4	8	0.914357	8	11.1599	101	11.5497	5.51611
Q8BHG9	CGG triplet repeat-binding protein 1 OS=Mus musculus OX=10090 GN=Cggbp1 PE=1 SV=1 - [CGBP1_MOUSE]	12.208	32.93	1	4	4	6	0.932756	6	17.4143	167	18.7496	8.95361
P57746	V-type proton ATPase subunit D OS=Mus musculus OX=10090 GN=Atp6v1d PE=1 SV=1 - [VATD_MOUSE]	12.2065	19.84	1	4	4	6	1.03532	6	7.10951	247	28.3514	9.45166
P62313	U6 snRNA-associated Sm-like protein LSm6 OS=Mus musculus OX=10090 GN=Lsm6 PE=1 SV=1 - [LSM6_MOUSE]	12.2056	42.5	1	4	4	10	0.991537	10	9.56912	80	9.12177	9.5835
Q3UI43	BRISC and BRCA1-A complex member 1 OS=Mus musculus OX=10090 GN=Babam1 PE=1 SV=1 - [BABA1_MOUSE]	12.1977	11.41	1	3	3	6	1.03214	6	3.16392	333	36.7696	4.55127
Q8R2U0	Nucleoporin SEH1 OS=Mus musculus OX=10090 GN=Seh1l PE=2 SV=1 - [SEH1_MOUSE]	12.1877	14.72	1	4	4	7	1.04766	7	5.75909	360	39.7494	8.04541
Q9JL35	High mobility group nucleosome-binding domain-containing protein 5 OS=Mus musculus OX=10090 GN=Hmgn5 PE=1 SV=2 - [HMGN5_MOUSE]	12.1788	12.32	1	5	5	12	0.988077	12	8.27523	406	45.3167	4.37354
Q9DBY8	Nuclear valosin-containing protein-like OS=Mus musculus OX=10090 GN=Nvl PE=1 SV=1 - [NVL_MOUSE]	12.1782	7.02	1	5	5	8	1.0288	8	4.38504	855	94.417	6.354
Q9D832	DnaJ homolog subfamily B member 4 OS=Mus musculus OX=10090 GN=Dnajb4 PE=1 SV=1 - [DNJB4_MOUSE]	12.1764	10.68	1	2	3	7	0.932217	4	2.70051	337	37.7582	8.5874
Q9CQU0	Thioredoxin domain-containing protein 12 OS=Mus musculus OX=10090 GN=Txndc12 PE=1 SV=1 - [TXD12_MOUSE]	12.1416	21.18	1	3	3	5	1.0096	5	6.64466	170	19.0365	5.26221
Q9Z1R2	Large proline-rich protein BAG6 OS=Mus musculus OX=10090 GN=Bag6 PE=1 SV=1 - [BAG6_MOUSE]	12.1411	6.85	1	6	6	7	1.03099	7	21.6168	1154	120.962	5.70654
O88441	Metaxin-2 OS=Mus musculus OX=10090 GN=Mtx2 PE=1 SV=1 - [MTX2_MOUSE]	12.1201	17.11	1	3	3	6	1.01293	6	3.36017	263	29.739	5.63037
P23506	Protein-L-isoaspartate(D-aspartate) O-methyltransferase OS=Mus musculus OX=10090 GN=Pcmt1 PE=1 SV=3 - [PIMT_MOUSE]	12.109	22.03	1	4	4	8	1.02266	8	2.15127	227	24.6186	7.6499
Q6P2B1	Transportin-3 OS=Mus musculus OX=10090 GN=Tnpo3 PE=1 SV=1 - [TNPO3_MOUSE]	12.0508	2.49	1	2	2	5	0.947342	5	9.72588	923	104.103	5.56689
Q9CPT5	Nucleolar protein 16 OS=Mus musculus OX=10090 GN=Nop16 PE=1 SV=1 - [NOP16_MOUSE]	12.0386	14.61	1	3	3	10	1.02808	10	2.75642	178	21.126	9.90576
Q91YE6	Importin-9 OS=Mus musculus OX=10090 GN=Ipo9 PE=1 SV=3 - [IPO9_MOUSE]	12.0349	3.55	1	2	2	4	1.04705	4	3.90269	1041	115.978	4.80518
Q922D4	Serine/threonine-protein phosphatase 6 regulatory subunit 3 OS=Mus musculus OX=10090 GN=Ppp6r3 PE=1 SV=1 - [PP6R3_MOUSE]	12.0208	8.29	1	7	7	9	0.98863	9	4.79612	844	94.5933	4.57666
P48428	Tubulin-specific chaperone A OS=Mus musculus OX=10090 GN=Tbca PE=1 SV=3 - [TBCA_MOUSE]	12.0099	14.81	1	2	2	5	1.00844	5	3.75246	108	12.7496	5.2749
Q9JI39	ATP-binding cassette sub-family B member 10, mitochondrial OS=Mus musculus OX=10090 GN=Abcb10 PE=1 SV=1 - [ABCBA_MOUSE]	11.9883	8.11	1	4	4	8	0.984138	8	1.19315	715	77.1397	9.59814
E9Q6J5	Biorientation of chromosomes in cell division protein 1-like 1 OS=Mus musculus OX=10090 GN=Bod1l PE=1 SV=1 - [BD1L1_MOUSE]	11.9845	3.96	1	10	10	18	0.964114	16	7.38605	3032	327.255	5.32568
Q99J56	Derlin-1 OS=Mus musculus OX=10090 GN=Derl1 PE=1 SV=1 - [DERL1_MOUSE]	11.9612	9.96	1	2	2	4	0.96296	4	6.5349	251	28.8158	9.51025
Q9CQQ8	U6 snRNA-associated Sm-like protein LSm7 OS=Mus musculus OX=10090 GN=Lsm7 PE=1 SV=1 - [LSM7_MOUSE]	11.9555	15.53	1	2	2	5	0.977121	5	5.48586	103	11.629	5.2749
O55137	Acyl-coenzyme A thioesterase 1 OS=Mus musculus OX=10090 GN=Acot1 PE=1 SV=1 - [ACOT1_MOUSE]	11.9521	8.35	5	1	3	6	0.898225	2	0.604243	419	46.1067	6.58057
Q8VHE0	Translocation protein SEC63 homolog OS=Mus musculus OX=10090 GN=Sec63 PE=1 SV=4 - [SEC63_MOUSE]	11.9109	9.74	1	5	5	8	1.03698	8	4.02302	760	87.8146	5.37646
Q9CQ69	Cytochrome b-c1 complex subunit 8 OS=Mus musculus OX=10090 GN=Uqcrq PE=1 SV=3 - [QCR8_MOUSE]	11.9103	30.49	1	3	3	5	1.04357	5	1.41194	82	9.76211	10.2573
P22091	T-cell acute lymphocytic leukemia protein 1 homolog OS=Mus musculus OX=10090 GN=Tal1 PE=1 SV=1 - [TAL1_MOUSE]	11.9091	8.21	1	2	2	4	0.743972	4	14.6427	329	34.2575	8.00146
Q9D1M4	Eukaryotic translation elongation factor 1 epsilon-1 OS=Mus musculus OX=10090 GN=Eef1e1 PE=1 SV=1 - [MCA3_MOUSE]	11.8984	26.44	1	5	5	8	0.945521	8	6.67549	174	19.8464	8.5874
Q9CWZ7	Gamma-soluble NSF attachment protein OS=Mus musculus OX=10090 GN=Napg PE=1 SV=1 - [SNAG_MOUSE]	11.8849	19.87	1	6	6	11	1.00326	11	1.54224	312	34.7103	5.41455
P05555	Integrin alpha-M OS=Mus musculus OX=10090 GN=Itgam PE=1 SV=2 - [ITAM_MOUSE]	11.857	5.55	1	6	6	12	1.02165	12	11.6309	1153	127.4	7.26904
P56546	C-terminal-binding protein 2 OS=Mus musculus OX=10090 GN=Ctbp2 PE=1 SV=2 - [CTBP2_MOUSE]	11.8358	7.87	1	1	4	7	0.88056	1		445	48.9261	6.94678
Q91V04	Translocating chain-associated membrane protein 1 OS=Mus musculus OX=10090 GN=Tram1 PE=1 SV=3 - [TRAM1_MOUSE]	11.8083	6.15	1	2	2	4	1.05831	4	5.77615	374	43.0118	9.68604
Q6NSQ9	Glucose-6-phosphatase 3 OS=Mus musculus OX=10090 GN=G6pc3 PE=1 SV=1 - [G6PC3_MOUSE]	11.8062	6.07	1	1	1	3	1.0247	3	1.61691	346	38.7559	8.1333
Q6NZF1	Zinc finger CCCH domain-containing protein 11A OS=Mus musculus OX=10090 GN=Zc3h11a PE=1 SV=1 - [ZC11A_MOUSE]	11.7676	9.85	1	5	6	12	0.964493	10	8.90419	792	86.4384	8.1333
Q04735	Cyclin-dependent kinase 16 OS=Mus musculus OX=10090 GN=Cdk16 PE=1 SV=1 - [CDK16_MOUSE]	11.7543	4.64	19	1	2	6	0.94277	1		496	55.8791	7.86963
Q99J95	Cyclin-dependent kinase 9 OS=Mus musculus OX=10090 GN=Cdk9 PE=1 SV=1 - [CDK9_MOUSE]	11.7543	5.65	19	1	2	8	0.848408	3	1.41105	372	42.7342	8.79248
P08103	Tyrosine-protein kinase HCK OS=Mus musculus OX=10090 GN=Hck PE=1 SV=4 - [HCK_MOUSE]	11.7543	3.44	19	1	2	7	1.00049	2	1.78239	524	59.0916	7.23975
Q6PAV2	Probable E3 ubiquitin-protein ligase HERC4 OS=Mus musculus OX=10090 GN=Herc4 PE=1 SV=2 - [HERC4_MOUSE]	11.7413	2.65	1	2	2	5	1.01593	5	7.30518	1057	118.336	6.29053
O88379	Bromodomain adjacent to zinc finger domain protein 1A OS=Mus musculus OX=10090 GN=Baz1a PE=1 SV=3 - [BAZ1A_MOUSE]	11.7377	4.57	1	6	6	6	1.04379	6	2.64439	1555	178.349	6.53662
Q80TV8	CLIP-associating protein 1 OS=Mus musculus OX=10090 GN=Clasp1 PE=1 SV=2 - [CLAP1_MOUSE]	11.7287	2.93	1	4	4	11	0.987179	11	8.38914	1535	169.123	9.02686
Q8R0J7	Vacuolar protein sorting-associated protein 37B OS=Mus musculus OX=10090 GN=Vps37b PE=1 SV=1 - [VP37B_MOUSE]	11.7219	9.82	1	2	2	4	0.788185	4	8.18856	285	31.0362	7.04932
Q99P31	Hsp70-binding protein 1 OS=Mus musculus OX=10090 GN=Hspbp1 PE=1 SV=1 - [HPBP1_MOUSE]	11.7172	11.76	1	4	4	9	0.996885	9	10.9405	357	39.1415	5.36377
Q9WTU6	Mitogen-activated protein kinase 9 OS=Mus musculus OX=10090 GN=Mapk9 PE=1 SV=2 - [MK09_MOUSE]	11.7162	6.86	8	2	3	5	1.05418	2	26.8653	423	48.1582	5.97314
Q6TEK5	Vitamin K epoxide reductase complex subunit 1-like protein 1 OS=Mus musculus OX=10090 GN=Vkorc1l1 PE=1 SV=1 - [VKORL_MOUSE]	11.6924	16.48	1	3	3	6	0.966604	6	2.01462	176	19.7656	8.95361
Q9Z1T1	AP-3 complex subunit beta-1 OS=Mus musculus OX=10090 GN=Ap3b1 PE=1 SV=2 - [AP3B1_MOUSE]	11.6787	5.79	2	6	7	10	1.02435	9	3.24965	1105	122.664	5.65576
Q9D2E2	Target of EGR1 protein 1 OS=Mus musculus OX=10090 GN=Toe1 PE=1 SV=1 - [TOE1_MOUSE]	11.6584	6.26	1	3	3	6	0.996097	6	2.74833	511	56.835	6.63916
P60762	Mortality factor 4-like protein 1 OS=Mus musculus OX=10090 GN=Morf4l1 PE=1 SV=2 - [MO4L1_MOUSE]	11.6559	8.84	1	2	3	6	0.96644	5	3.94569	362	41.4667	9.31982
P57725	SAM domain-containing protein SAMSN-1 OS=Mus musculus OX=10090 GN=Samsn1 PE=1 SV=2 - [SAMN1_MOUSE]	11.6306	11.02	1	2	3	6	1.0173	3	3.55589	372	41.5754	5.24951
Q924Z4	Ceramide synthase 2 OS=Mus musculus OX=10090 GN=Cers2 PE=1 SV=1 - [CERS2_MOUSE]	11.6282	13.68	1	4	4	7	0.908585	7	19.6384	380	44.9952	8.74854
Q99KK9	Histidine--tRNA ligase, mitochondrial OS=Mus musculus OX=10090 GN=Hars2 PE=1 SV=1 - [SYHM_MOUSE]	11.6185	8.51	1	2	4	8	1.01063	3	3.39511	505	56.9488	8.32373
P97770	THUMP domain-containing protein 3 OS=Mus musculus OX=10090 GN=Thumpd3 PE=1 SV=1 - [THUM3_MOUSE]	11.6173	11.29	1	4	4	8	1.02988	8	6.25044	505	56.3954	7.43018
P36423	Thromboxane-A synthase OS=Mus musculus OX=10090 GN=Tbxas1 PE=1 SV=2 - [THAS_MOUSE]	11.601	5.44	1	3	3	8	0.964889	8	7.33158	533	60.3521	7.15186
Q91XI1	tRNA-dihydrouridine(47) synthase [NAD(P)(+)]-like OS=Mus musculus OX=10090 GN=Dus3l PE=1 SV=1 - [DUS3L_MOUSE]	11.5959	9.58	1	3	3	5	1.02199	5	9.66861	637	71.0329	7.97217
Q99NB1	Acetyl-coenzyme A synthetase 2-like, mitochondrial OS=Mus musculus OX=10090 GN=Acss1 PE=1 SV=1 - [ACS2L_MOUSE]	11.5433	12.32	1	4	4	6	1.02933	6	1.90538	682	74.5758	6.97607
Q68FF6	ARF GTPase-activating protein GIT1 OS=Mus musculus OX=10090 GN=Git1 PE=1 SV=1 - [GIT1_MOUSE]	11.5427	3.9	2	1	3	7	1.04188	2	7.72553	770	85.2473	6.93213
Q9D1B9	39S ribosomal protein L28, mitochondrial OS=Mus musculus OX=10090 GN=Mrpl28 PE=1 SV=3 - [RM28_MOUSE]	11.5347	9.34	1	2	2	5	1.02523	5	9.42039	257	30.151	9.29053
P61211	ADP-ribosylation factor-like protein 1 OS=Mus musculus OX=10090 GN=Arl1 PE=1 SV=1 - [ARL1_MOUSE]	11.5202	27.62	1	4	4	5	1.04933	5	5.26635	181	20.3985	5.71924
Q9CWW6	Peptidyl-prolyl cis-trans isomerase NIMA-interacting 4 OS=Mus musculus OX=10090 GN=Pin4 PE=1 SV=1 - [PIN4_MOUSE]	11.5202	17.56	1	2	2	5	1.03506	5	3.38262	131	13.806	9.77393
Q9DA97	Septin-14 OS=Mus musculus OX=10090 GN=Sept14 PE=1 SV=3 - [SEP14_MOUSE]	11.5072	4.88	2	1	2	7	0.981076	1		430	49.7794	7.26904
[truncated: 2,797 more rows]

## Sheet: KOvHet_2
Accession	Description	Score	Coverage	# Proteins	# Unique Peptides	# Peptides	# PSMs	KO/Het	KO/Het Count	KO/Het Variability [%]	# AAs	MW [kDa]	calc. pI
Q5SX39	Myosin-4 OS=Mus musculus OX=10090 GN=Myh4 PE=2 SV=1 - [MYH4_MOUSE]	1655.03	61.84	1	34	137	492	2.42864	122	36.7183	1939	222.72	5.74463
P26039	Talin-1 OS=Mus musculus OX=10090 GN=Tln1 PE=1 SV=2 - [TLN1_MOUSE]	1510.08	67.53	2	117	135	464	0.735204	367	92.4485	2541	269.653	6.17627
Q8BTM8	Filamin-A OS=Mus musculus OX=10090 GN=Flna PE=1 SV=5 - [FLNA_MOUSE]	1357.17	58.1	1	106	119	403	0.751197	345	133.479	2647	281.046	6.03662
A2ASS6	Titin OS=Mus musculus OX=10090 GN=Ttn PE=1 SV=1 - [TITIN_MOUSE]	1238.26	10.44	2	286	288	581	1.39594	545	63.397	35213	3904.05	6.20166
P11499	Heat shock protein HSP 90-beta OS=Mus musculus OX=10090 GN=Hsp90ab1 PE=1 SV=3 - [HS90B_MOUSE]	1175.39	67.68	2	36	59	353	0.625217	167	135.318	724	83.2291	5.03369
Q8VDD5	Myosin-9 OS=Mus musculus OX=10090 GN=Myh9 PE=1 SV=4 - [MYH9_MOUSE]	1175.29	56.84	2	101	113	361	0.602746	311	81.62	1960	226.232	5.65576
Q5SX40	Myosin-1 OS=Mus musculus OX=10090 GN=Myh1 PE=1 SV=1 - [MYH1_MOUSE]	1140.9	45.88	2	7	101	341	3.14687	13	22.095	1942	223.203	5.75732
P60710	Actin, cytoplasmic 1 OS=Mus musculus OX=10090 GN=Actb PE=1 SV=1 - [ACTB_MOUSE]	1136.02	66.93	3	12	27	408	0.816065	127	93.7569	375	41.7097	5.47803
P07901	Heat shock protein HSP 90-alpha OS=Mus musculus OX=10090 GN=Hsp90aa1 PE=1 SV=4 - [HS90A_MOUSE]	1029.83	66.44	2	33	55	332	0.490544	143	107.357	733	84.7348	5.0083
P68134	Actin, alpha skeletal muscle OS=Mus musculus OX=10090 GN=Acta1 PE=1 SV=1 - [ACTS_MOUSE]	984.555	66.31	4	10	25	356	1.8504	93	77.6291	377	42.0239	5.38916
P13542	Myosin-8 OS=Mus musculus OX=10090 GN=Myh8 PE=2 SV=2 - [MYH8_MOUSE]	943.49	37.17	1	1	80	277	2.13192	6	29.2766	1937	222.569	5.8335
P63017	Heat shock cognate 71 kDa protein OS=Mus musculus OX=10090 GN=Hspa8 PE=1 SV=1 - [HSP7C_MOUSE]	868.805	71.98	1	31	46	269	0.676013	167	135.547	646	70.8272	5.51611
P20029	Endoplasmic reticulum chaperone BiP OS=Mus musculus OX=10090 GN=Hspa5 PE=1 SV=3 - [BIP_MOUSE]	810.689	60	1	43	46	233	0.959873	205	53.9035	655	72.3775	5.16064
P58252	Elongation factor 2 OS=Mus musculus OX=10090 GN=Eef2 PE=1 SV=2 - [EF2_MOUSE]	809.438	69.58	1	51	52	244	0.773182	200	132.866	858	95.2529	6.82959
P99024	Tubulin beta-5 chain OS=Mus musculus OX=10090 GN=Tubb5 PE=1 SV=1 - [TBB5_MOUSE]	759.666	74.32	1	4	27	251	0.458086	20	40.7045	444	49.639	4.89404
P35441	Thrombospondin-1 OS=Mus musculus OX=10090 GN=Thbs1 PE=1 SV=1 - [TSP1_MOUSE]	751.553	55.9	3	65	65	251	0.561188	206	136.42	1170	129.564	4.95752
P10126	Elongation factor 1-alpha 1 OS=Mus musculus OX=10090 GN=Eef1a1 PE=1 SV=3 - [EF1A1_MOUSE]	733.921	64.07	1	18	28	227	0.684059	101	123.715	462	50.0821	9.01221
P68372	Tubulin beta-4B chain OS=Mus musculus OX=10090 GN=Tubb4b PE=1 SV=1 - [TBB4B_MOUSE]	732.252	74.16	1	4	27	244	1.37386	23	89.2817	445	49.799	4.89404
P08113	Endoplasmin OS=Mus musculus OX=10090 GN=Hsp90b1 PE=1 SV=2 - [ENPL_MOUSE]	729.209	53.99	1	46	48	263	1.07716	224	54.297	802	92.4183	4.81787
Q68FD5	Clathrin heavy chain 1 OS=Mus musculus OX=10090 GN=Cltc PE=1 SV=3 - [CLH1_MOUSE]	725.841	49.19	1	70	70	219	0.881141	207	63.2593	1675	191.435	5.69385
Q8R429	Sarcoplasmic/endoplasmic reticulum calcium ATPase 1 OS=Mus musculus OX=10090 GN=Atp2a1 PE=1 SV=1 - [AT2A1_MOUSE]	674.21	53.02	1	29	51	206	2.81562	112	59.4047	994	109.355	5.22412
P11247	Myeloperoxidase OS=Mus musculus OX=10090 GN=Mpo PE=1 SV=2 - [PERM_MOUSE]	647.119	60.72	2	43	46	212	0.736878	172	97.9059	718	81.1298	9.5542
Q01853	Transitional endoplasmic reticulum ATPase OS=Mus musculus OX=10090 GN=Vcp PE=1 SV=4 - [TERA_MOUSE]	641.963	73.7	4	50	51	194	0.528824	174	93.9742	806	89.2657	5.26221
P40142	Transketolase OS=Mus musculus OX=10090 GN=Tkt PE=1 SV=1 - [TKT_MOUSE]	633.399	64.53	3	38	38	161	0.596963	149	111.798	623	67.5876	7.50342
P63038	60 kDa heat shock protein, mitochondrial OS=Mus musculus OX=10090 GN=Hspd1 PE=1 SV=1 - [CH60_MOUSE]	633.229	72.77	1	43	43	177	0.856981	166	56.3814	573	60.9174	6.17627
P14733	Lamin-B1 OS=Mus musculus OX=10090 GN=Lmnb1 PE=1 SV=3 - [LMNB1_MOUSE]	612.083	71.6	1	42	49	203	0.82295	169	54.288	588	66.7448	5.16064
Q7TMM9	Tubulin beta-2A chain OS=Mus musculus OX=10090 GN=Tubb2a PE=1 SV=1 - [TBB2A_MOUSE]	607.603	52.81	2	1	21	209	1.31067	1		445	49.875	4.89404
P09405	Nucleolin OS=Mus musculus OX=10090 GN=Ncl PE=1 SV=2 - [NUCL_MOUSE]	598.509	48.37	2	44	44	214	0.508783	201	113.175	707	76.6768	4.75439
P27773	Protein disulfide-isomerase A3 OS=Mus musculus OX=10090 GN=Pdia3 PE=1 SV=2 - [PDIA3_MOUSE]	591.129	71.09	1	43	43	167	1.22846	167	40.4683	505	56.6427	6.21436
P20152	Vimentin OS=Mus musculus OX=10090 GN=Vim PE=1 SV=3 - [VIME_MOUSE]	577.771	88.2	8	38	45	191	1.14777	161	34.2146	466	53.6551	5.12256
O35744	Chitinase-like protein 3 OS=Mus musculus OX=10090 GN=Chil3 PE=1 SV=2 - [CHIL3_MOUSE]	565.564	63.07	1	18	26	183	0.83904	85	159.717	398	44.4301	5.69385
O88569	Heterogeneous nuclear ribonucleoproteins A2/B1 OS=Mus musculus OX=10090 GN=Hnrnpa2b1 PE=1 SV=2 - [ROA2_MOUSE]	528.522	63.74	1	21	26	174	0.580302	118	92.9057	353	37.3797	8.95361
P58771	Tropomyosin alpha-1 chain OS=Mus musculus OX=10090 GN=Tpm1 PE=1 SV=1 - [TPM1_MOUSE]	515.534	80.99	1	15	41	163	2.25854	65	36.9331	284	32.6607	4.7417
P14211	Calreticulin OS=Mus musculus OX=10090 GN=Calr PE=1 SV=1 - [CALR_MOUSE]	511.888	65.87	1	25	25	170	0.874441	164	39.0656	416	47.9649	4.48779
P09103	Protein disulfide-isomerase OS=Mus musculus OX=10090 GN=P4hb PE=1 SV=2 - [PDIA1_MOUSE]	506.729	74.85	2	37	38	159	1.06301	151	30.614	509	57.0228	4.88135
Q03265	ATP synthase subunit alpha, mitochondrial OS=Mus musculus OX=10090 GN=Atp5f1a PE=1 SV=1 - [ATPA_MOUSE]	505.245	67.09	1	38	38	168	1.28821	163	40.2471	553	59.7156	9.18799
P56480	ATP synthase subunit beta, mitochondrial OS=Mus musculus OX=10090 GN=Atp5f1b PE=1 SV=2 - [ATPB_MOUSE]	503.872	73.91	1	27	27	144	1.47325	140	30.7451	529	56.2655	5.33838
P07724	Albumin OS=Mus musculus OX=10090 GN=Alb PE=1 SV=3 - [ALBU_MOUSE]	488.059	69.08	2	38	38	197	3.434	196	1449.61	608	68.6477	6.07471
Q8CIZ8	von Willebrand factor OS=Mus musculus OX=10090 GN=Vwf PE=1 SV=2 - [VWF_MOUSE]	485.855	31.75	1	65	65	181	0.782077	160	102.285	2813	309.063	5.50342
P68368	Tubulin alpha-4A chain OS=Mus musculus OX=10090 GN=Tuba4a PE=1 SV=1 - [TBA4A_MOUSE]	485.13	59.82	2	5	23	153	0.454366	18	36.0306	448	49.8924	5.05908
P13541	Myosin-3 OS=Mus musculus OX=10090 GN=Myh3 PE=2 SV=2 - [MYH3_MOUSE]	484.047	18.51	1	1	44	160	3.4595	4	7.98804	1940	223.652	5.80811
P68369	Tubulin alpha-1A chain OS=Mus musculus OX=10090 GN=Tuba1a PE=1 SV=1 - [TBA1A_MOUSE]	475.718	67.41	3	1	25	152	0.133762	1		451	50.1036	5.05908
Q61233	Plastin-2 OS=Mus musculus OX=10090 GN=Lcp1 PE=1 SV=4 - [PLSL_MOUSE]	471.857	74.64	2	40	41	160	0.8138	150	87.06	627	70.1048	5.32568
Q7TPV4	Myb-binding protein 1A OS=Mus musculus OX=10090 GN=Mybbp1a PE=1 SV=2 - [MBB1A_MOUSE]	470.575	39.06	2	46	46	147	0.743918	136	64.2951	1344	151.942	8.95361
P52480	Pyruvate kinase PKM OS=Mus musculus OX=10090 GN=Pkm PE=1 SV=4 - [KPYM_MOUSE]	461.407	71	1	34	36	132	0.68792	115	97.3714	531	57.808	7.47412
P68373	Tubulin alpha-1C chain OS=Mus musculus OX=10090 GN=Tuba1c PE=1 SV=1 - [TBA1C_MOUSE]	458.884	67.71	3	1	25	147				449	49.8775	5.09717
Q8VEK3	Heterogeneous nuclear ribonucleoprotein U OS=Mus musculus OX=10090 GN=Hnrnpu PE=1 SV=1 - [HNRPU_MOUSE]	447.842	45.63	1	33	33	140	0.699833	133	70.2458	800	87.8627	6.23975
P08003	Protein disulfide-isomerase A4 OS=Mus musculus OX=10090 GN=Pdia4 PE=1 SV=3 - [PDIA4_MOUSE]	443.725	56.43	2	42	43	165	0.899079	154	74.1165	638	71.9375	5.31299
P17182	Alpha-enolase OS=Mus musculus OX=10090 GN=Eno1 PE=1 SV=3 - [ENOA_MOUSE]	443.583	71.43	1	26	32	143	0.619382	94	85.4972	434	47.1112	6.80029
P97457	Myosin regulatory light chain 2, skeletal muscle isoform OS=Mus musculus OX=10090 GN=Mylpf PE=1 SV=3 - [MLRS_MOUSE]	440.108	92.9	2	19	19	139	3.24551	137	71.4938	169	18.9433	4.91943
P16546	Spectrin alpha chain, non-erythrocytic 1 OS=Mus musculus OX=10090 GN=Sptan1 PE=1 SV=4 - [SPTN1_MOUSE]	436.407	31.84	1	66	67	150	0.884832	145	75.9015	2472	284.422	5.32568
Q78PY7	Staphylococcal nuclease domain-containing protein 1 OS=Mus musculus OX=10090 GN=Snd1 PE=1 SV=1 - [SND1_MOUSE]	430.948	52.42	1	41	41	138	0.942562	134	52.7164	910	102.025	7.43018
E9Q7G0	Nuclear mitotic apparatus protein 1 OS=Mus musculus OX=10090 GN=Numa1 PE=1 SV=1 - [NUMA1_MOUSE]	419.207	37.2	1	65	65	151	1.01022	142	59.3436	2094	235.487	5.87158
P47738	Aldehyde dehydrogenase, mitochondrial OS=Mus musculus OX=10090 GN=Aldh2 PE=1 SV=1 - [ALDH2_MOUSE]	418.719	54.53	3	25	27	120	0.71522	104	103.3	519	56.5018	7.62061
P16858	Glyceraldehyde-3-phosphate dehydrogenase OS=Mus musculus OX=10090 GN=Gapdh PE=1 SV=2 - [G3P_MOUSE]	417.957	66.07	1	21	21	131	0.563326	122	173.998	333	35.7872	8.25049
P23116	Eukaryotic translation initiation factor 3 subunit A OS=Mus musculus OX=10090 GN=Eif3a PE=1 SV=5 - [EIF3A_MOUSE]	416.848	43.23	1	66	66	173	0.578595	163	88.8261	1344	161.838	6.771
Q91Z83	Myosin-7 OS=Mus musculus OX=10090 GN=Myh7 PE=2 SV=1 - [MYH7_MOUSE]	415.382	17.16	1	2	38	133	4.44271	3	20.1177	1935	222.741	5.75732
Q02053	Ubiquitin-like modifier-activating enzyme 1 OS=Mus musculus OX=10090 GN=Uba1 PE=1 SV=1 - [UBA1_MOUSE]	406.856	47.83	2	41	41	133	0.701388	119	100.077	1058	117.734	5.65576
P38647	Stress-70 protein, mitochondrial OS=Mus musculus OX=10090 GN=Hspa9 PE=1 SV=3 - [GRP75_MOUSE]	406.807	53.9	1	39	40	140	1.01305	133	48.6853	679	73.4156	6.07471
Q9JHU4	Cytoplasmic dynein 1 heavy chain 1 OS=Mus musculus OX=10090 GN=Dync1h1 PE=1 SV=2 - [DYHC1_MOUSE]	399.881	18.45	3	75	75	153	0.923578	149	84.2646	4644	531.71	6.41748
P60843	Eukaryotic initiation factor 4A-I OS=Mus musculus OX=10090 GN=Eif4a1 PE=1 SV=1 - [IF4A1_MOUSE]	395.348	67.98	1	12	29	121	0.810396	48	116.223	406	46.1246	5.47803
Q61316	Heat shock 70 kDa protein 4 OS=Mus musculus OX=10090 GN=Hspa4 PE=1 SV=1 - [HSP74_MOUSE]	394.64	62.31	2	40	43	134	0.972357	113	128.712	841	94.0733	5.23682
P80313	T-complex protein 1 subunit eta OS=Mus musculus OX=10090 GN=Cct7 PE=1 SV=1 - [TCPH_MOUSE]	392.856	71.88	1	34	34	119	0.784739	116	68.06	544	59.6141	7.84033
Q9QXS1	Plectin OS=Mus musculus OX=10090 GN=Plec PE=1 SV=3 - [PLEC_MOUSE]	390.155	22.43	1	83	85	167	1.05187	158	69.7818	4691	533.861	5.96045
P26041	Moesin OS=Mus musculus OX=10090 GN=Msn PE=1 SV=3 - [MOES_MOUSE]	388.602	71.58	1	36	49	147	0.861535	99	75.0028	577	67.7249	6.59521
P58774	Tropomyosin beta chain OS=Mus musculus OX=10090 GN=Tpm2 PE=1 SV=1 - [TPM2_MOUSE]	378.32	73.94	1	17	35	123	2.64096	49	28.0493	284	32.8166	4.70361
P61979	Heterogeneous nuclear ribonucleoprotein K OS=Mus musculus OX=10090 GN=Hnrnpk PE=1 SV=1 - [HNRPK_MOUSE]	377.752	58.75	2	26	26	145	0.630985	133	121.415	463	50.9444	5.5415
Q9QUM0	Integrin alpha-IIb OS=Mus musculus OX=10090 GN=Itga2b PE=1 SV=2 - [ITA2B_MOUSE]	375.997	46.37	1	32	33	115	0.534818	99	150.206	1033	112.607	5.75732
Q8BG05	Heterogeneous nuclear ribonucleoprotein A3 OS=Mus musculus OX=10090 GN=Hnrnpa3 PE=1 SV=1 - [ROA3_MOUSE]	373.583	48.81	1	21	25	116	0.685618	81	55.0212	379	39.6276	9.01221
P35564	Calnexin OS=Mus musculus OX=10090 GN=Canx PE=1 SV=1 - [CALX_MOUSE]	372.155	46.53	2	31	31	129	0.850656	124	58.9774	591	67.2357	4.64014
P05064	Fructose-bisphosphate aldolase A OS=Mus musculus OX=10090 GN=Aldoa PE=1 SV=2 - [ALDOA_MOUSE]	371.765	73.08	3	24	24	116	0.770835	101	129.247	364	39.3313	8.08936
Q8CGC7	Bifunctional glutamate/proline--tRNA ligase OS=Mus musculus OX=10090 GN=Eprs1 PE=1 SV=4 - [SYEP_MOUSE]	370.845	37.7	1	49	50	126	0.996135	122	61.6388	1512	169.972	7.66455
P25206	DNA replication licensing factor MCM3 OS=Mus musculus OX=10090 GN=Mcm3 PE=1 SV=2 - [MCM3_MOUSE]	370.844	57.88	1	39	39	123	0.732782	104	93.7606	812	91.4892	5.5542
Q61656	Probable ATP-dependent RNA helicase DDX5 OS=Mus musculus OX=10090 GN=Ddx5 PE=1 SV=2 - [DDX5_MOUSE]	370.708	58.79	1	28	37	126	0.551773	78	70.262	614	69.2468	8.92432
P97311	DNA replication licensing factor MCM6 OS=Mus musculus OX=10090 GN=Mcm6 PE=1 SV=1 - [MCM6_MOUSE]	370.141	54.93	2	44	44	123	0.756515	116	92.9247	821	92.809	5.45264
P08249	Malate dehydrogenase, mitochondrial OS=Mus musculus OX=10090 GN=Mdh2 PE=1 SV=3 - [MDHM_MOUSE]	365.469	71.3	1	22	22	110	1.36831	110	47.198	338	35.5888	8.67529
Q91YQ5	Dolichyl-diphosphooligosaccharide--protein glycosyltransferase subunit 1 OS=Mus musculus OX=10090 GN=Rpn1 PE=1 SV=1 - [RPN1_MOUSE]	364.827	62.17	1	34	34	119	0.951839	116	90.6587	608	68.4857	6.45557
P68040	Receptor of activated protein C kinase 1 OS=Mus musculus OX=10090 GN=Rack1 PE=1 SV=3 - [RACK1_MOUSE]	363.942	82.97	1	23	23	108	0.805874	97	123.926	317	35.0546	7.69385
O70133	ATP-dependent RNA helicase A OS=Mus musculus OX=10090 GN=Dhx9 PE=1 SV=2 - [DHX9_MOUSE]	363.769	31.74	1	38	38	116	0.598382	112	97.1177	1380	149.381	6.82959
O55143	Sarcoplasmic/endoplasmic reticulum calcium ATPase 2 OS=Mus musculus OX=10090 GN=Atp2a2 PE=1 SV=2 - [AT2A2_MOUSE]	363.372	34.1	1	14	34	119	0.790581	29	27.42	1044	114.784	5.33838
Q922D8	C-1-tetrahydrofolate synthase, cytoplasmic OS=Mus musculus OX=10090 GN=Mthfd1 PE=1 SV=4 - [C1TC_MOUSE]	362.309	46.1	1	37	39	121	0.651382	115	112.275	935	101.136	7.13721
P48678	Prelamin-A/C OS=Mus musculus OX=10090 GN=Lmna PE=1 SV=2 - [LMNA_MOUSE]	361.294	56.99	1	32	34	114	1.91709	101	45.0138	665	74.1927	6.97607
P43277	Histone H1.3 OS=Mus musculus OX=10090 GN=H1-3 PE=1 SV=2 - [H13_MOUSE]	360.78	34.84	2	1	14	100	0.813002	1		221	22.0861	11.0337
Q9JIK5	Nucleolar RNA helicase 2 OS=Mus musculus OX=10090 GN=Ddx21 PE=1 SV=3 - [DDX21_MOUSE]	360.477	58.17	1	43	43	118	1.00597	107	75.9313	851	93.4932	9.11475
Q99KI0	Aconitate hydratase, mitochondrial OS=Mus musculus OX=10090 GN=Aco2 PE=1 SV=1 - [ACON_MOUSE]	360.279	46.15	1	33	33	111	1.46584	109	40.9158	780	85.41	7.92822
P15864	Histone H1.2 OS=Mus musculus OX=10090 GN=H1-2 PE=1 SV=2 - [H12_MOUSE]	358.944	45.28	2	3	15	102	0.886172	11	28.8481	212	21.2537	11.0044
Q9JKF1	Ras GTPase-activating-like protein IQGAP1 OS=Mus musculus OX=10090 GN=Iqgap1 PE=1 SV=2 - [IQGA1_MOUSE]	355.349	34.82	1	43	46	111	1.24054	100	63.3418	1657	188.624	6.48096
Q9Z1Q9	Valine--tRNA ligase OS=Mus musculus OX=10090 GN=Vars1 PE=1 SV=1 - [SYVC_MOUSE]	355	39.9	1	40	40	117	0.888672	112	59.9017	1263	140.127	7.76709
Q64737	Trifunctional purine biosynthetic protein adenosine-3 OS=Mus musculus OX=10090 GN=Gart PE=1 SV=3 - [PUR2_MOUSE]	350.123	51.98	1	37	37	100	0.854335	98	110.695	1010	107.436	6.68311
P49312	Heterogeneous nuclear ribonucleoprotein A1 OS=Mus musculus OX=10090 GN=Hnrnpa1 PE=1 SV=2 - [ROA1_MOUSE]	348.801	69.38	1	17	24	113	0.856573	54	85.3849	320	34.1753	9.23193
Q3U0V1	Far upstream element-binding protein 2 OS=Mus musculus OX=10090 GN=Khsrp PE=1 SV=2 - [FUBP2_MOUSE]	347.316	44.25	2	27	33	110	0.825064	74	153.886	748	76.7277	7.32764
B2RQC6	CAD protein OS=Mus musculus OX=10090 GN=Cad PE=1 SV=1 - [PYR1_MOUSE]	345.938	28.99	3	47	47	111	0.879089	108	75.3904	2225	243.084	6.43018
Q6P4T2	U5 small nuclear ribonucleoprotein 200 kDa helicase OS=Mus musculus OX=10090 GN=Snrnp200 PE=1 SV=1 - [U520_MOUSE]	345.788	27.53	1	52	52	137	0.950909	130	82.3358	2136	244.392	6.06201
P21107	Tropomyosin alpha-3 chain OS=Mus musculus OX=10090 GN=Tpm3 PE=1 SV=3 - [TPM3_MOUSE]	343.855	64.56	1	11	33	116	0.659595	38	47.761	285	32.9738	4.71631
P63101	14-3-3 protein zeta/delta OS=Mus musculus OX=10090 GN=Ywhaz PE=1 SV=1 - [1433Z_MOUSE]	342.549	77.14	1	14	23	109	0.624951	58	68.5045	245	27.7537	4.79248
P97351	40S ribosomal protein S3a OS=Mus musculus OX=10090 GN=Rps3a PE=1 SV=3 - [RS3A_MOUSE]	340.419	68.56	1	25	25	121	0.717301	105	71.3819	264	29.8657	9.72998
P29341	Polyadenylate-binding protein 1 OS=Mus musculus OX=10090 GN=Pabpc1 PE=1 SV=2 - [PABP1_MOUSE]	338.288	47.33	2	34	34	113	0.821124	105	117.399	636	70.6259	9.49561
P43274	Histone H1.4 OS=Mus musculus OX=10090 GN=H1-4 PE=1 SV=2 - [H14_MOUSE]	336.868	31.05	2	2	12	94	0.701794	22	31.1923	219	21.964	11.1069
P62983	Ubiquitin-40S ribosomal protein S27a OS=Mus musculus OX=10090 GN=Rps27a PE=1 SV=2 - [RS27A_MOUSE]	335.025	67.31	3	3	12	128	0.260465	13	72.8908	156	17.9395	9.64209
P11983	T-complex protein 1 subunit alpha OS=Mus musculus OX=10090 GN=Tcp1 PE=1 SV=3 - [TCPA_MOUSE]	332.564	61.15	1	27	27	97	0.788124	95	92.3466	556	60.4107	6.16357
Q64518	Sarcoplasmic/endoplasmic reticulum calcium ATPase 3 OS=Mus musculus OX=10090 GN=Atp2a3 PE=1 SV=4 - [AT2A3_MOUSE]	329.268	37.84	2	22	35	109	0.624214	54	61.9166	999	109.459	5.65576
O54890	Integrin beta-3 OS=Mus musculus OX=10090 GN=Itgb3 PE=1 SV=2 - [ITB3_MOUSE]	327.562	50.19	1	33	33	115	0.49636	93	69.6983	787	86.6813	5.23682
P80318	T-complex protein 1 subunit gamma OS=Mus musculus OX=10090 GN=Cct3 PE=1 SV=1 - [TCPG_MOUSE]	326.713	63.67	2	34	34	108	0.776584	98	65.3556	545	60.5914	6.69775
Q9D8E6	60S ribosomal protein L4 OS=Mus musculus OX=10090 GN=Rpl4 PE=1 SV=3 - [RL4_MOUSE]	322.561	56.8	1	30	30	107	0.545635	104	63.1084	419	47.124	11.0044
P62702	40S ribosomal protein S4, X isoform OS=Mus musculus OX=10090 GN=Rps4x PE=1 SV=2 - [RS4X_MOUSE]	321.782	69.96	1	25	25	124	0.586408	118	90.1182	263	29.5791	10.1548
P62631	Elongation factor 1-alpha 2 OS=Mus musculus OX=10090 GN=Eef1a2 PE=1 SV=1 - [EF1A2_MOUSE]	321.604	32.61	1	1	12	105	1.48778	1		463	50.4223	9.02686
P62908	40S ribosomal protein S3 OS=Mus musculus OX=10090 GN=Rps3 PE=1 SV=1 - [RS3_MOUSE]	321.224	80.66	1	20	20	101	0.685467	94	95.374	243	26.6574	9.65674
P80314	T-complex protein 1 subunit beta OS=Mus musculus OX=10090 GN=Cct2 PE=1 SV=4 - [TCPB_MOUSE]	320.236	65.61	1	27	27	89	0.605081	86	89.9947	535	57.4411	6.40479
F6ZDS4	Nucleoprotein TPR OS=Mus musculus OX=10090 GN=Tpr PE=1 SV=1 - [TPR_MOUSE]	319.929	26.9	2	60	60	142	0.955042	135	100.884	2431	273.824	5.03369
Q9D8N0	Elongation factor 1-gamma OS=Mus musculus OX=10090 GN=Eef1g PE=1 SV=3 - [EF1G_MOUSE]	319.434	52.17	1	23	23	100	1.13621	93	103.83	437	50.0292	6.7417
P80315	T-complex protein 1 subunit delta OS=Mus musculus OX=10090 GN=Cct4 PE=1 SV=3 - [TCPD_MOUSE]	319.328	65.49	1	32	32	105	0.718923	95	80.8849	539	58.0297	8.01611
P51881	ADP/ATP translocase 2 OS=Mus musculus OX=10090 GN=Slc25a5 PE=1 SV=3 - [ADT2_MOUSE]	315.059	58.72	2	9	19	107	1.22779	47	35.9004	298	32.9102	9.72998
P09411	Phosphoglycerate kinase 1 OS=Mus musculus OX=10090 GN=Pgk1 PE=1 SV=4 - [PGK1_MOUSE]	313.132	76.02	2	28	28	103	0.952438	90	104.077	417	44.522	7.89893
Q8R081	Heterogeneous nuclear ribonucleoprotein L OS=Mus musculus OX=10090 GN=Hnrnpl PE=1 SV=2 - [HNRPL_MOUSE]	312.63	59.73	1	26	26	114	0.950177	98	101.734	586	63.9233	8.104
Q62318	Transcription intermediary factor 1-beta OS=Mus musculus OX=10090 GN=Trim28 PE=1 SV=3 - [TIF1B_MOUSE]	311.543	41.85	1	27	27	105	0.716859	83	107.107	834	88.7905	5.77002
P68254	14-3-3 protein theta OS=Mus musculus OX=10090 GN=Ywhaq PE=1 SV=1 - [1433T_MOUSE]	309.648	76.73	1	17	23	94	0.884558	54	146.19	245	27.7608	4.77979
P62984	Ubiquitin-60S ribosomal protein L40 OS=Mus musculus OX=10090 GN=Uba52 PE=1 SV=2 - [RL40_MOUSE]	308.307	60.16	3	1	10	120	0.357378	6	19.4335	128	14.719	9.83252
P42932	T-complex protein 1 subunit theta OS=Mus musculus OX=10090 GN=Cct8 PE=1 SV=3 - [TCPQ_MOUSE]	306.682	56.39	1	30	30	97	0.928017	94	92.6487	548	59.5175	5.61768
P57780	Alpha-actinin-4 OS=Mus musculus OX=10090 GN=Actn4 PE=1 SV=1 - [ACTN4_MOUSE]	303.083	50.33	1	24	36	99	1.13563	62	85.3376	912	104.911	5.41455
P01872	Immunoglobulin heavy constant mu OS=Mus musculus OX=10090 GN=Ighm PE=1 SV=2 - [IGHM_MOUSE]	302.963	49.12	1	22	22	91	0.957885	90	99.6435	454	49.9403	7.00537
Q61937	Nucleophosmin OS=Mus musculus OX=10090 GN=Npm1 PE=1 SV=1 - [NPM_MOUSE]	299.53	74.66	1	20	20	95	0.37339	87	79.7448	292	32.5398	4.76709
Q60932	Voltage-dependent anion-selective channel protein 1 OS=Mus musculus OX=10090 GN=Vdac1 PE=1 SV=3 - [VDAC1_MOUSE]	298.186	78.04	1	17	19	87	1.32924	76	23.1949	296	32.3314	8.42627
P80317	T-complex protein 1 subunit zeta OS=Mus musculus OX=10090 GN=Cct6a PE=1 SV=3 - [TCPZ_MOUSE]	296.6	53.67	2	25	25	89	0.652946	85	66.965	531	57.9677	7.07861
P25444	40S ribosomal protein S2 OS=Mus musculus OX=10090 GN=Rps2 PE=1 SV=3 - [RS2_MOUSE]	295.34	60.07	1	20	20	103	0.550137	101	79.0868	293	31.2117	10.2427
P70168	Importin subunit beta-1 OS=Mus musculus OX=10090 GN=Kpnb1 PE=1 SV=2 - [IMB1_MOUSE]	295.121	42.47	1	29	29	89	0.739124	86	49.2977	876	97.1221	4.77979
Q9CWJ9	Bifunctional purine biosynthesis protein ATIC OS=Mus musculus OX=10090 GN=Atic PE=1 SV=2 - [PUR9_MOUSE]	294.914	60.3	1	28	28	92	0.694678	89	117.684	592	64.1771	6.75635
Q64727	Vinculin OS=Mus musculus OX=10090 GN=Vcl PE=1 SV=4 - [VINC_MOUSE]	293.972	41.28	1	41	41	109	1.03088	104	107.588	1066	116.644	5.99854
P97310	DNA replication licensing factor MCM2 OS=Mus musculus OX=10090 GN=Mcm2 PE=1 SV=3 - [MCM2_MOUSE]	293.917	33.41	1	26	26	93	1.23366	90	78.5083	904	102.013	5.71924
P02088	Hemoglobin subunit beta-1 OS=Mus musculus OX=10090 GN=Hbb-b1 PE=1 SV=2 - [HBB1_MOUSE]	291.144	65.31	3	9	9	87	1.26061	83	40.2278	147	15.8301	7.6499
Q99PL5	Ribosome-binding protein 1 OS=Mus musculus OX=10090 GN=Rrbp1 PE=1 SV=2 - [RRBP1_MOUSE]	290.814	21.93	4	33	34	96	1.27849	89	39.1066	1605	172.776	9.33447
Q7TMK9	Heterogeneous nuclear ribonucleoprotein Q OS=Mus musculus OX=10090 GN=Syncrip PE=1 SV=2 - [HNRPQ_MOUSE]	290.795	45.26	1	27	27	91	0.83967	89	76.245	623	69.5896	8.5874
P63158	High mobility group protein B1 OS=Mus musculus OX=10090 GN=Hmgb1 PE=1 SV=2 - [HMGB1_MOUSE]	289.154	59.53	1	11	14	88	0.528538	59	137.651	215	24.8782	5.74463
Q99NB9	Splicing factor 3B subunit 1 OS=Mus musculus OX=10090 GN=Sf3b1 PE=1 SV=1 - [SF3B1_MOUSE]	289.129	34.05	1	34	34	91	1.04142	85	73.0853	1304	145.724	7.09326
P06151	L-lactate dehydrogenase A chain OS=Mus musculus OX=10090 GN=Ldha PE=1 SV=3 - [LDHA_MOUSE]	287.596	62.95	2	18	20	85	0.530889	62	106.825	332	36.4752	7.73779
Q8BK67	Protein RCC2 OS=Mus musculus OX=10090 GN=Rcc2 PE=1 SV=1 - [RCC2_MOUSE]	286.823	59.42	1	25	25	87	0.75482	83	115.915	520	55.9481	8.71924
Q61881	DNA replication licensing factor MCM7 OS=Mus musculus OX=10090 GN=Mcm7 PE=1 SV=1 - [MCM7_MOUSE]	281.332	43.81	1	29	29	88	0.80808	83	87.7505	719	81.1595	6.3667
P18760	Cofilin-1 OS=Mus musculus OX=10090 GN=Cfl1 PE=1 SV=3 - [COF1_MOUSE]	281.246	85.54	2	20	21	81	0.521909	70	116.973	166	18.5477	8.08936
P00920	Carbonic anhydrase 2 OS=Mus musculus OX=10090 GN=Ca2 PE=1 SV=4 - [CAH2_MOUSE]	280.419	60.77	1	13	13	80	0.363283	66	105.468	260	29.0145	7.00537
Q9CY58	Plasminogen activator inhibitor 1 RNA-binding protein OS=Mus musculus OX=10090 GN=Serbp1 PE=1 SV=2 - [PAIRB_MOUSE]	279.796	40.29	1	21	21	91	0.679545	88	127.624	407	44.6873	8.54346
Q9D0E1	Heterogeneous nuclear ribonucleoprotein M OS=Mus musculus OX=10090 GN=Hnrnpm PE=1 SV=3 - [HNRPM_MOUSE]	275.221	51.99	1	38	38	112	0.553506	112	71.6916	729	77.5974	8.63135
O89053	Coronin-1A OS=Mus musculus OX=10090 GN=Coro1a PE=1 SV=5 - [COR1A_MOUSE]	272.797	50.11	1	21	22	92	0.618116	77	99.0511	461	50.9569	6.48096
E9PV24	Fibrinogen alpha chain OS=Mus musculus OX=10090 GN=Fga PE=1 SV=1 - [FIBA_MOUSE]	272.712	37.77	1	30	30	101	0.649989	85	102.016	789	87.3753	6.11279
P48962	ADP/ATP translocase 1 OS=Mus musculus OX=10090 GN=Slc25a4 PE=1 SV=4 - [ADT1_MOUSE]	272.355	61.41	2	9	19	94	1.85148	34	36.5969	298	32.8831	9.71533
P14148	60S ribosomal protein L7 OS=Mus musculus OX=10090 GN=Rpl7 PE=1 SV=2 - [RL7_MOUSE]	270.796	55.19	2	24	25	94	0.431754	83	69.8053	270	31.3998	10.8872
P17156	Heat shock-related 70 kDa protein 2 OS=Mus musculus OX=10090 GN=Hspa2 PE=1 SV=2 - [HSP72_MOUSE]	268.558	25.91	2	3	18	82	1.951	5	46.8473	633	69.5987	5.66846
P29699	Alpha-2-HS-glycoprotein OS=Mus musculus OX=10090 GN=Ahsg PE=1 SV=1 - [FETUA_MOUSE]	267.875	53.04	1	14	14	88	1.91467	81	40.0127	345	37.3017	6.50732
Q8K1B8	Fermitin family homolog 3 OS=Mus musculus OX=10090 GN=Fermt3 PE=1 SV=1 - [URP2_MOUSE]	266.415	55.94	1	30	30	90	0.897951	86	87.6452	665	75.5868	7.04932
P01942	Hemoglobin subunit alpha OS=Mus musculus OX=10090 GN=Hba PE=1 SV=2 - [HBA_MOUSE]	266.241	62.68	2	7	7	82	1.01418	76	24.7856	142	15.0758	8.22119
Q8BMS1	Trifunctional enzyme subunit alpha, mitochondrial OS=Mus musculus OX=10090 GN=Hadha PE=1 SV=1 - [ECHA_MOUSE]	265.394	45.61	2	27	27	86	1.78662	84	47.2366	763	82.6175	9.14404
Q8BKC5	Importin-5 OS=Mus musculus OX=10090 GN=Ipo5 PE=1 SV=3 - [IPO5_MOUSE]	264.205	37.1	1	30	31	81	0.609023	64	99.043	1097	123.511	4.93213
P24527	Leukotriene A-4 hydrolase OS=Mus musculus OX=10090 GN=Lta4h PE=1 SV=4 - [LKHA4_MOUSE]	263.78	49.92	1	28	28	88	1.1057	82	124.794	611	69.0071	6.41748
Q922B2	Aspartate--tRNA ligase, cytoplasmic OS=Mus musculus OX=10090 GN=Dars1 PE=1 SV=2 - [SYDC_MOUSE]	263.69	59.68	1	28	28	85	0.995292	84	50.5088	501	57.1112	6.49365
Q61753	D-3-phosphoglycerate dehydrogenase OS=Mus musculus OX=10090 GN=Phgdh PE=1 SV=3 - [SERA_MOUSE]	262.974	43.15	1	21	21	82	0.953525	80	73.4398	533	56.5491	6.53662
Q99PV0	Pre-mRNA-processing-splicing factor 8 OS=Mus musculus OX=10090 GN=Prpf8 PE=1 SV=2 - [PRP8_MOUSE]	262.259	20.94	3	44	45	100	0.982403	96	84.4826	2335	273.443	8.83643
E9PVX6	Proliferation marker protein Ki-67 OS=Mus musculus OX=10090 GN=Mki67 PE=1 SV=1 - [KI67_MOUSE]	262.017	17.44	1	45	45	114	0.977824	105	127.764	3177	350.65	9.71533
P17751	Triosephosphate isomerase OS=Mus musculus OX=10090 GN=Tpi1 PE=1 SV=5 - [TPIS_MOUSE]	260.482	83.13	1	16	16	72	0.720643	63	113.308	249	26.6958	7.29834
Q9Z2X1	Heterogeneous nuclear ribonucleoprotein F OS=Mus musculus OX=10090 GN=Hnrnpf PE=1 SV=3 - [HNRPF_MOUSE]	259.914	58.8	1	16	18	82	0.829518	67	112.047	415	45.7009	5.49072
Q93092	Transaldolase OS=Mus musculus OX=10090 GN=Taldo1 PE=1 SV=2 - [TALDO_MOUSE]	259.55	48.07	1	20	20	86	0.668692	83	91.3863	337	37.3634	7.03467
Q6IRU2	Tropomyosin alpha-4 chain OS=Mus musculus OX=10090 GN=Tpm4 PE=1 SV=3 - [TPM4_MOUSE]	258.555	72.58	1	22	29	95	0.972823	68	148.02	248	28.4504	4.67822
P60335	Poly(rC)-binding protein 1 OS=Mus musculus OX=10090 GN=Pcbp1 PE=1 SV=1 - [PCBP1_MOUSE]	257.677	77.53	2	13	18	77	0.761454	44	57.5384	356	37.4739	7.09326
P14869	60S acidic ribosomal protein P0 OS=Mus musculus OX=10090 GN=Rplp0 PE=1 SV=3 - [RLA0_MOUSE]	257.424	53.31	1	16	16	90	0.557563	62	94.2661	317	34.1948	6.25244
O88990	Alpha-actinin-3 OS=Mus musculus OX=10090 GN=Actn3 PE=2 SV=1 - [ACTN3_MOUSE]	256.99	41.11	1	21	30	83	2.21412	60	47.7046	900	102.978	5.45264
Q9ERU9	E3 SUMO-protein ligase RanBP2 OS=Mus musculus OX=10090 GN=Ranbp2 PE=1 SV=2 - [RBP2_MOUSE]	256.747	20.57	1	53	55	119	1.03149	103	62.1133	3053	340.907	6.17627
P19096	Fatty acid synthase OS=Mus musculus OX=10090 GN=Fasn PE=1 SV=2 - [FAS_MOUSE]	256.707	21.29	2	44	45	99	1.03778	96	86.2286	2504	272.257	6.58057
Q501J6	Probable ATP-dependent RNA helicase DDX17 OS=Mus musculus OX=10090 GN=Ddx17 PE=1 SV=1 - [DDX17_MOUSE]	256.556	46.15	1	20	29	101	0.947605	53	58.1493	650	72.354	8.5874
Q6NZJ6	Eukaryotic translation initiation factor 4 gamma 1 OS=Mus musculus OX=10090 GN=Eif4g1 PE=1 SV=1 - [IF4G1_MOUSE]	256.377	25.81	2	37	37	99	0.85003	91	74.8728	1600	175.967	5.40186
P12970	60S ribosomal protein L7a OS=Mus musculus OX=10090 GN=Rpl7a PE=1 SV=2 - [RL7A_MOUSE]	255.826	59.77	2	18	19	71	0.826421	58	88.6994	266	29.958	10.5649
P50580	Proliferation-associated protein 2G4 OS=Mus musculus OX=10090 GN=Pa2g4 PE=1 SV=3 - [PA2G4_MOUSE]	255.27	52.03	1	20	20	87	0.561942	79	77.8938	394	43.6712	6.85889
Q9JKR6	Hypoxia up-regulated protein 1 OS=Mus musculus OX=10090 GN=Hyou1 PE=1 SV=1 - [HYOU1_MOUSE]	253.73	38.74	1	31	31	80	0.802853	77	55.7935	999	111.112	5.18604
Q3V3R1	Monofunctional C1-tetrahydrofolate synthase, mitochondrial OS=Mus musculus OX=10090 GN=Mthfd1l PE=1 SV=2 - [C1TM_MOUSE]	253.395	38.69	1	31	32	82	1.13835	78	64.4291	977	105.662	7.02002
Q60864	Stress-induced-phosphoprotein 1 OS=Mus musculus OX=10090 GN=Stip1 PE=1 SV=1 - [STIP1_MOUSE]	253.097	58.01	1	33	33	95	0.653297	91	73.0293	543	62.5424	6.80029
Q8VDN2	Sodium/potassium-transporting ATPase subunit alpha-1 OS=Mus musculus OX=10090 GN=Atp1a1 PE=1 SV=1 - [AT1A1_MOUSE]	252.828	34.9	2	26	31	89	0.984438	69	74.2887	1023	112.91	5.45264
P13634	Carbonic anhydrase 1 OS=Mus musculus OX=10090 GN=Ca1 PE=1 SV=4 - [CAH1_MOUSE]	252.456	63.22	1	11	11	66	0.625149	50	110.227	261	28.3132	6.96143
Q8CAQ8	MICOS complex subunit Mic60 OS=Mus musculus OX=10090 GN=Immt PE=1 SV=1 - [MIC60_MOUSE]	252.209	45.05	1	31	31	87	1.37831	87	50.663	757	83.8482	6.60986
Q6ZWN5	40S ribosomal protein S9 OS=Mus musculus OX=10090 GN=Rps9 PE=1 SV=3 - [RS9_MOUSE]	250.412	62.37	1	20	20	93	0.51321	76	59.4755	194	22.5776	10.6528
P43276	Histone H1.5 OS=Mus musculus OX=10090 GN=H1-5 PE=1 SV=2 - [H15_MOUSE]	250.077	25.11	1	6	9	68	0.860412	49	38.5654	223	22.5624	10.9165
P62962	Profilin-1 OS=Mus musculus OX=10090 GN=Pfn1 PE=1 SV=2 - [PROF1_MOUSE]	248.976	73.57	1	10	10	85	0.572063	79	109.986	140	14.9475	8.27979
Q8VIJ6	Splicing factor, proline- and glutamine-rich OS=Mus musculus OX=10090 GN=Sfpq PE=1 SV=1 - [SFPQ_MOUSE]	246.008	36.91	1	26	27	95	0.673574	90	79.6804	699	75.3943	9.43701
P26040	Ezrin OS=Mus musculus OX=10090 GN=Ezr PE=1 SV=3 - [EZRI_MOUSE]	241.03	50.68	1	20	32	91	0.699092	47	65.7346	586	69.3636	6.1001
Q8K0E8	Fibrinogen beta chain OS=Mus musculus OX=10090 GN=Fgb PE=1 SV=1 - [FIBB_MOUSE]	240.665	50.73	2	22	22	80	0.689802	72	39.7113	481	54.7177	7.07861
Q62167	ATP-dependent RNA helicase DDX3X OS=Mus musculus OX=10090 GN=Ddx3x PE=1 SV=3 - [DDX3X_MOUSE]	239.079	43.5	2	9	27	82	0.823606	23	114.784	662	73.056	7.18115
P06745	Glucose-6-phosphate isomerase OS=Mus musculus OX=10090 GN=Gpi PE=1 SV=4 - [G6PI_MOUSE]	238.922	44.09	1	23	23	82	1.03324	78	128.533	558	62.7272	8.1333
Q8BHN3	Neutral alpha-glucosidase AB OS=Mus musculus OX=10090 GN=Ganab PE=1 SV=1 - [GANAB_MOUSE]	238.259	40.15	1	28	28	77	1.21365	75	56.8033	944	106.844	6.06201
P40124	Adenylyl cyclase-associated protein 1 OS=Mus musculus OX=10090 GN=Cap1 PE=1 SV=4 - [CAP1_MOUSE]	237.885	49.79	2	19	19	73	1.13845	71	105.346	474	51.5324	7.51807
Q9WVA4	Transgelin-2 OS=Mus musculus OX=10090 GN=Tagln2 PE=1 SV=4 - [TAGL2_MOUSE]	237.727	74.87	2	16	16	88	0.570774	76	89.0686	199	22.3812	8.23584
Q921M3	Splicing factor 3B subunit 3 OS=Mus musculus OX=10090 GN=Sf3b3 PE=1 SV=1 - [SF3B3_MOUSE]	237.287	28.1	1	31	31	88	0.866433	85	62.8931	1217	135.465	5.26221
P49718	DNA replication licensing factor MCM5 OS=Mus musculus OX=10090 GN=Mcm5 PE=1 SV=2 - [MCM5_MOUSE]	236.942	44.28	1	28	28	75	0.897516	74	89.9464	734	82.3541	8.29443
Q62261	Spectrin beta chain, non-erythrocytic 1 OS=Mus musculus OX=10090 GN=Sptbn1 PE=1 SV=2 - [SPTB2_MOUSE]	236.124	21.46	1	41	42	95	0.759112	89	56.9372	2363	274.052	5.57959
P30681	High mobility group protein B2 OS=Mus musculus OX=10090 GN=Hmgb2 PE=1 SV=3 - [HMGB2_MOUSE]	233.866	55.24	1	15	18	82	0.525489	57	108.961	210	24.1469	7.31299
Q3U1J4	DNA damage-binding protein 1 OS=Mus musculus OX=10090 GN=Ddb1 PE=1 SV=2 - [DDB1_MOUSE]	233.822	30.44	1	30	30	86	1.08833	79	102.564	1140	126.772	5.26221
Q9CU62	Structural maintenance of chromosomes protein 1A OS=Mus musculus OX=10090 GN=Smc1a PE=1 SV=4 - [SMC1A_MOUSE]	233.078	35.04	2	40	41	101	1.1184	84	91.6656	1233	143.146	7.63525
P05202	Aspartate aminotransferase, mitochondrial OS=Mus musculus OX=10090 GN=Got2 PE=1 SV=1 - [AATM_MOUSE]	232.131	53.26	1	21	21	69	1.10581	68	43.85	430	47.3812	8.99756
Q9Z1N5	Spliceosome RNA helicase Ddx39b OS=Mus musculus OX=10090 GN=Ddx39b PE=1 SV=1 - [DX39B_MOUSE]	231.973	52.8	2	10	21	77	0.991485	34	132.551	428	49.004	5.66846
Q9DCD0	6-phosphogluconate dehydrogenase, decarboxylating OS=Mus musculus OX=10090 GN=Pgd PE=1 SV=3 - [6PGD_MOUSE]	229.929	42.86	2	20	20	80	0.900561	76	144.779	483	53.2131	7.2251
Q61599	Rho GDP-dissociation inhibitor 2 OS=Mus musculus OX=10090 GN=Arhgdib PE=1 SV=3 - [GDIR2_MOUSE]	228.092	82.5	1	16	16	70	0.60246	60	125.271	200	22.8365	5.10986
Q01320	DNA topoisomerase 2-alpha OS=Mus musculus OX=10090 GN=Top2a PE=1 SV=2 - [TOP2A_MOUSE]	226.865	23.23	1	28	37	86	0.757779	65	83.0313	1528	172.682	8.60205
O08810	116 kDa U5 small nuclear ribonucleoprotein component OS=Mus musculus OX=10090 GN=Eftud2 PE=1 SV=1 - [U5S1_MOUSE]	226.353	43.98	1	32	33	74	1.16559	67	49.0714	971	109.291	4.99561
P45376	Aldo-keto reductase family 1 member B1 OS=Mus musculus OX=10090 GN=Akr1b1 PE=1 SV=3 - [ALDR_MOUSE]	226.018	63.61	3	19	20	74	0.73265	65	130.134	316	35.7095	7.18115
P14206	40S ribosomal protein SA OS=Mus musculus OX=10090 GN=Rpsa PE=1 SV=4 - [RSSA_MOUSE]	225.785	57.29	2	13	14	60	0.753209	53	127.3	295	32.8174	4.86865
P49717	DNA replication licensing factor MCM4 OS=Mus musculus OX=10090 GN=Mcm4 PE=1 SV=1 - [MCM4_MOUSE]	224.552	36.89	1	28	29	73	0.676811	69	130.377	862	96.6756	7.1958
P10630	Eukaryotic initiation factor 4A-II OS=Mus musculus OX=10090 GN=Eif4a2 PE=1 SV=2 - [IF4A2_MOUSE]	224.524	43.73	1	2	19	75	1.99423	3	5.9542	407	46.3728	5.47803
P62259	14-3-3 protein epsilon OS=Mus musculus OX=10090 GN=Ywhae PE=1 SV=1 - [1433E_MOUSE]	223.732	73.33	1	16	19	81	1.08967	60	117.464	255	29.1554	4.7417
P47962	60S ribosomal protein L5 OS=Mus musculus OX=10090 GN=Rpl5 PE=1 SV=3 - [RL5_MOUSE]	223.673	50.17	1	18	18	81	0.550572	79	94.9914	297	34.3787	9.77393
Q9CX86	Heterogeneous nuclear ribonucleoprotein A0 OS=Mus musculus OX=10090 GN=Hnrnpa0 PE=1 SV=1 - [ROA0_MOUSE]	223.576	40.66	1	9	11	73	0.9874	46	113.049	305	30.5117	9.30518
P54227	Stathmin OS=Mus musculus OX=10090 GN=Stmn1 PE=1 SV=2 - [STMN1_MOUSE]	223.198	63.09	4	15	15	70	0.605784	59	154.717	149	17.2639	5.97314
P30416	Peptidyl-prolyl cis-trans isomerase FKBP4 OS=Mus musculus OX=10090 GN=Fkbp4 PE=1 SV=5 - [FKBP4_MOUSE]	221.994	63.1	1	24	24	78	0.81991	76	105.473	458	51.5399	5.71924
O88342	WD repeat-containing protein 1 OS=Mus musculus OX=10090 GN=Wdr1 PE=1 SV=3 - [WDR1_MOUSE]	221.474	52.48	1	25	25	70	0.73027	63	89.2776	606	66.365	6.59521
Q99K48	Non-POU domain-containing octamer-binding protein OS=Mus musculus OX=10090 GN=Nono PE=1 SV=3 - [NONO_MOUSE]	221.141	45.67	1	20	23	86	0.977091	69	288.441	473	54.5064	8.95361
Q922R8	Protein disulfide-isomerase A6 OS=Mus musculus OX=10090 GN=Pdia6 PE=1 SV=3 - [PDIA6_MOUSE]	220.478	52.5	1	20	20	65	0.992264	64	48.4632	440	48.0703	5.13525
P80316	T-complex protein 1 subunit epsilon OS=Mus musculus OX=10090 GN=Cct5 PE=1 SV=1 - [TCPE_MOUSE]	220.092	51.76	2	25	25	69	0.808933	66	92.8333	541	59.5859	6.02393
Q7TPR4	Alpha-actinin-1 OS=Mus musculus OX=10090 GN=Actn1 PE=1 SV=1 - [ACTN1_MOUSE]	218.641	37	1	15	30	74	0.891594	33	71.4923	892	103.004	5.37646
P10107	Annexin A1 OS=Mus musculus OX=10090 GN=Anxa1 PE=1 SV=2 - [ANXA1_MOUSE]	217.822	61.85	1	19	20	68	1.43192	65	23.6759	346	38.71	7.37158
Q99JY9	Actin-related protein 3 OS=Mus musculus OX=10090 GN=Actr3 PE=1 SV=3 - [ARP3_MOUSE]	217.74	52.15	2	17	17	63	0.905852	61	86.5193	418	47.327	5.88428
P17918	Proliferating cell nuclear antigen OS=Mus musculus OX=10090 GN=Pcna PE=1 SV=2 - [PCNA_MOUSE]	217.284	69.35	1	17	18	69	0.574185	61	108.375	261	28.7664	4.76709
P35700	Peroxiredoxin-1 OS=Mus musculus OX=10090 GN=Prdx1 PE=1 SV=1 - [PRDX1_MOUSE]	215.671	64.82	1	11	13	70	0.700738	54	91.3744	199	22.1624	8.11865
Q8BMK4	Cytoskeleton-associated protein 4 OS=Mus musculus OX=10090 GN=Ckap4 PE=1 SV=2 - [CKAP4_MOUSE]	214.409	55.13	3	31	31	79	1.3581	77	46.7822	575	63.6536	5.64307
Q9CZN7	Serine hydroxymethyltransferase, mitochondrial OS=Mus musculus OX=10090 GN=Shmt2 PE=1 SV=1 - [GLYM_MOUSE]	213.296	63.69	1	25	26	76	0.889758	70	56.9319	504	55.7236	8.47021
P50247	Adenosylhomocysteinase OS=Mus musculus OX=10090 GN=Ahcy PE=1 SV=3 - [SAHH_MOUSE]	212.939	44.68	1	17	19	70	0.747115	62	95.7886	432	47.6573	6.53662
Q3U7R1	Extended synaptotagmin-1 OS=Mus musculus OX=10090 GN=Esyt1 PE=1 SV=2 - [ESYT1_MOUSE]	212.788	34.71	4	28	29	66	1.20216	63	47.4794	1092	121.478	5.94775
P62960	Y-box-binding protein 1 OS=Mus musculus OX=10090 GN=Ybx1 PE=1 SV=3 - [YBOX1_MOUSE]	211.925	44.1	2	10	11	65	0.849406	17	131.099	322	35.7086	9.87646
Q91VM5	RNA binding motif protein, X-linked-like-1 OS=Mus musculus OX=10090 GN=Rbmxl1 PE=2 SV=1 - [RMXL1_MOUSE]	211.298	43.04	3	6	20	84	0.58265	22	56.4104	388	42.1362	9.99365
Q61029	Lamina-associated polypeptide 2, isoforms beta/delta/epsilon/gamma OS=Mus musculus OX=10090 GN=Tmpo PE=1 SV=4 - [LAP2B_MOUSE]	211.221	52.43	1	10	19	67	0.843138	25	44.8164	452	50.3421	9.45166
Q61033	Lamina-associated polypeptide 2, isoforms alpha/zeta OS=Mus musculus OX=10090 GN=Tmpo PE=1 SV=4 - [LAP2A_MOUSE]	210.813	43.43	1	11	20	65	1.04924	25	127.652	693	75.1223	8.04541
P68510	14-3-3 protein eta OS=Mus musculus OX=10090 GN=Ywhah PE=1 SV=2 - [1433F_MOUSE]	210.731	69.51	2	12	19	74	0.73832	42	72.2412	246	28.194	4.89404
P43430	Mast cell protease 8 OS=Mus musculus OX=10090 GN=Mcpt8 PE=2 SV=1 - [MCPT8_MOUSE]	210.241	46.56	1	11	11	51	1.05334	46	143.314	247	27.104	9.02686
Q9Z204	Heterogeneous nuclear ribonucleoproteins C1/C2 OS=Mus musculus OX=10090 GN=Hnrnpc PE=1 SV=1 - [HNRPC_MOUSE]	209.475	37.7	2	15	15	62	0.551389	62	94.0796	313	34.3639	5.04639
Q91VC3	Eukaryotic initiation factor 4A-III OS=Mus musculus OX=10090 GN=Eif4a3 PE=1 SV=3 - [IF4A3_MOUSE]	208.642	49.88	1	16	20	61	0.906334	36	81.4878	411	46.8102	6.72705
Q9CQN1	Heat shock protein 75 kDa, mitochondrial OS=Mus musculus OX=10090 GN=Trap1 PE=1 SV=1 - [TRAP1_MOUSE]	208.458	36.26	1	23	24	80	1.144	65	53.605	706	80.1585	6.68311
P26043	Radixin OS=Mus musculus OX=10090 GN=Rdx PE=1 SV=3 - [RADI_MOUSE]	208.141	42.54	1	13	26	77	0.714178	29	45.8015	583	68.5003	6.20166
B2RPV6	Multimerin-1 OS=Mus musculus OX=10090 GN=Mmrn1 PE=1 SV=2 - [MMRN1_MOUSE]	207.705	24.46	1	27	27	65	0.51552	62	86.5032	1210	136.02	7.7085
Q61990	Poly(rC)-binding protein 2 OS=Mus musculus OX=10090 GN=Pcbp2 PE=1 SV=1 - [PCBP2_MOUSE]	207.354	56.35	2	7	14	65	0.561589	20	68.9652	362	38.1974	6.78564
Q9CQV8	14-3-3 protein beta/alpha OS=Mus musculus OX=10090 GN=Ywhab PE=1 SV=3 - [1433B_MOUSE]	206.643	64.23	1	8	16	70	0.922394	23	126.616	246	28.0689	4.83057
Q9R1P4	Proteasome subunit alpha type-1 OS=Mus musculus OX=10090 GN=Psma1 PE=1 SV=1 - [PSA1_MOUSE]	205.787	65.02	1	17	17	70	0.899378	61	90.538	263	29.5278	6.45557
P61982	14-3-3 protein gamma OS=Mus musculus OX=10090 GN=Ywhag PE=1 SV=2 - [1433G_MOUSE]	205.536	78.54	2	10	17	68	0.678255	34	138.01	247	28.2849	4.89404
Q8R1B4	Eukaryotic translation initiation factor 3 subunit C OS=Mus musculus OX=10090 GN=Eif3c PE=1 SV=1 - [EIF3C_MOUSE]	205.432	24.7	2	24	24	71	0.792575	66	78.3848	911	105.465	5.78271
Q8VDW0	ATP-dependent RNA helicase DDX39A OS=Mus musculus OX=10090 GN=Ddx39a PE=1 SV=1 - [DX39A_MOUSE]	205.29	46.84	1	7	19	70	0.776595	23	83.9327	427	49.0359	5.68115
P27659	60S ribosomal protein L3 OS=Mus musculus OX=10090 GN=Rpl3 PE=1 SV=3 - [RL3_MOUSE]	204.687	51.86	1	23	23	70	0.645463	59	117.239	403	46.0808	10.2134
P08071	Lactotransferrin OS=Mus musculus OX=10090 GN=Ltf PE=1 SV=4 - [TRFL_MOUSE]	204.573	48.66	1	28	28	69	0.974301	69	81.685	707	77.788	8.52881
P62918	60S ribosomal protein L8 OS=Mus musculus OX=10090 GN=Rpl8 PE=1 SV=2 - [RL8_MOUSE]	203.387	53.31	1	16	16	61	0.455326	58	145.157	257	28.0073	11.0337
P47911	60S ribosomal protein L6 OS=Mus musculus OX=10090 GN=Rpl6 PE=1 SV=3 - [RL6_MOUSE]	203.229	46.62	1	18	18	66	0.799516	63	101.416	296	33.4889	10.6968
Q60668	Heterogeneous nuclear ribonucleoprotein D0 OS=Mus musculus OX=10090 GN=Hnrnpd PE=1 SV=2 - [HNRPD_MOUSE]	202.843	44.79	1	17	19	86	0.484507	52	64.7868	355	38.3303	7.81104
Q8JZQ9	Eukaryotic translation initiation factor 3 subunit B OS=Mus musculus OX=10090 GN=Eif3b PE=1 SV=1 - [EIF3B_MOUSE]	201.334	39.35	1	24	25	62	1.0866	55	94.424	803	91.3131	5.021
Q9CZX8	40S ribosomal protein S19 OS=Mus musculus OX=10090 GN=Rps19 PE=1 SV=3 - [RS19_MOUSE]	200.387	70.34	1	15	15	57	0.599839	49	81.8565	145	16.0756	10.4038
P54071	Isocitrate dehydrogenase [NADP], mitochondrial OS=Mus musculus OX=10090 GN=Idh2 PE=1 SV=3 - [IDHP_MOUSE]	200.348	46.24	2	21	21	60	0.855305	57	50.1414	452	50.8739	8.68994
P24547	Inosine-5'-monophosphate dehydrogenase 2 OS=Mus musculus OX=10090 GN=Impdh2 PE=1 SV=2 - [IMDH2_MOUSE]	199.871	42.41	1	17	19	53	0.895222	47	76.455	514	55.7798	7.28369
P17710	Hexokinase-1 OS=Mus musculus OX=10090 GN=Hk1 PE=1 SV=3 - [HXK1_MOUSE]	199.747	30.7	1	23	27	68	0.700011	58	91.4733	974	108.234	6.80029
Q9CW03	Structural maintenance of chromosomes protein 3 OS=Mus musculus OX=10090 GN=Smc3 PE=1 SV=2 - [SMC3_MOUSE]	199.594	27.2	1	31	31	80	0.826941	70	73.2933	1217	141.468	7.18115
Q61699	Heat shock protein 105 kDa OS=Mus musculus OX=10090 GN=Hsph1 PE=1 SV=2 - [HS105_MOUSE]	199.29	36.95	3	24	26	68	1.01296	59	85.3594	858	96.3464	5.52881
Q8BFR5	Elongation factor Tu, mitochondrial OS=Mus musculus OX=10090 GN=Tufm PE=1 SV=1 - [EFTU_MOUSE]	198.378	53.32	2	20	21	62	1.08512	54	53.9535	452	49.477	7.56201
Q91VI7	Ribonuclease inhibitor OS=Mus musculus OX=10090 GN=Rnh1 PE=1 SV=1 - [RINI_MOUSE]	197.556	68.86	1	22	22	55	1.08814	53	70.2984	456	49.7841	4.77979
Q9ERK4	Exportin-2 OS=Mus musculus OX=10090 GN=Cse1l PE=1 SV=1 - [XPO2_MOUSE]	197.101	27.5	1	26	26	68	0.947444	65	91.9207	971	110.384	5.77002
P15532	Nucleoside diphosphate kinase A OS=Mus musculus OX=10090 GN=Nme1 PE=1 SV=1 - [NDKA_MOUSE]	194.902	73.68	1	8	13	57	0.642338	27	83.1495	152	17.1969	7.37158
P05977	Myosin light chain 1/3, skeletal muscle isoform OS=Mus musculus OX=10090 GN=Myl1 PE=1 SV=2 - [MYL1_MOUSE]	194.254	65.96	2	11	13	62	3.09724	51	58.0579	188	20.5814	5.03369
P14824	Annexin A6 OS=Mus musculus OX=10090 GN=Anxa6 PE=1 SV=3 - [ANXA6_MOUSE]	194.188	44.28	1	27	27	71	0.887186	70	89.0037	673	75.8374	5.50342
Q6PB66	Leucine-rich PPR motif-containing protein, mitochondrial OS=Mus musculus OX=10090 GN=Lrpprc PE=1 SV=2 - [LPPRC_MOUSE]	193.926	26.15	3	32	32	71	0.931875	67	60.2309	1392	156.516	6.82959
Q9CR16	Peptidyl-prolyl cis-trans isomerase D OS=Mus musculus OX=10090 GN=Ppid PE=1 SV=3 - [PPID_MOUSE]	193.221	52.7	1	18	20	66	0.748194	51	71.044	370	40.7167	7.43018
P62751	60S ribosomal protein L23a OS=Mus musculus OX=10090 GN=Rpl23a PE=1 SV=1 - [RL23A_MOUSE]	192.78	51.92	1	12	12	61	0.682723	55	98.5693	156	17.6841	10.4478
Q9CZU6	Citrate synthase, mitochondrial OS=Mus musculus OX=10090 GN=Cs PE=1 SV=1 - [CISY_MOUSE]	190.912	35.78	1	16	16	65	1.18653	65	42.1361	464	51.7034	8.57275
Q60847	Collagen alpha-1(XII) chain OS=Mus musculus OX=10090 GN=Col12a1 PE=2 SV=3 - [COCA1_MOUSE]	190.367	17.44	1	42	42	89	2.0286	88	56.1383	3120	340.004	5.64307
O08709	Peroxiredoxin-6 OS=Mus musculus OX=10090 GN=Prdx6 PE=1 SV=3 - [PRDX6_MOUSE]	189.244	72.32	1	15	15	53	0.678272	49	98.252	224	24.855	6.01123
P56399	Ubiquitin carboxyl-terminal hydrolase 5 OS=Mus musculus OX=10090 GN=Usp5 PE=1 SV=1 - [UBP5_MOUSE]	188.846	28.79	1	19	19	65	0.891366	59	63.9917	858	95.7724	5.0083
P17742	Peptidyl-prolyl cis-trans isomerase A OS=Mus musculus OX=10090 GN=Ppia PE=1 SV=2 - [PPIA_MOUSE]	188.638	82.93	1	13	15	74	0.919134	57	103.358	164	17.9599	7.89893
P63242	Eukaryotic translation initiation factor 5A-1 OS=Mus musculus OX=10090 GN=Eif5a PE=1 SV=2 - [IF5A1_MOUSE]	188.11	71.43	2	12	12	51	0.844687	47	181.469	154	16.8214	5.23682
P09055	Integrin beta-1 OS=Mus musculus OX=10090 GN=Itgb1 PE=1 SV=1 - [ITB1_MOUSE]	186.111	30.08	1	20	20	69	0.728763	60	70.5178	798	88.1733	5.93506
P07742	Ribonucleoside-diphosphate reductase large subunit OS=Mus musculus OX=10090 GN=Rrm1 PE=1 SV=2 - [RIR1_MOUSE]	185.527	35.1	1	21	21	54	0.993937	51	82.8731	792	90.1525	6.69775
P57776	Elongation factor 1-delta OS=Mus musculus OX=10090 GN=Eef1d PE=1 SV=3 - [EF1D_MOUSE]	183.43	61.57	1	14	14	61	0.668932	58	61.1449	281	31.2739	5.021
Q8K2B3	Succinate dehydrogenase [ubiquinone] flavoprotein subunit, mitochondrial OS=Mus musculus OX=10090 GN=Sdha PE=1 SV=1 - [SDHA_MOUSE]	182.797	35.69	1	21	21	69	1.53842	68	63.7668	664	72.5392	7.37158
Q9DB77	Cytochrome b-c1 complex subunit 2, mitochondrial OS=Mus musculus OX=10090 GN=Uqcrc2 PE=1 SV=1 - [QCR2_MOUSE]	182.568	43.27	1	17	18	57	1.51741	54	35.9322	453	48.205	9.24658
Q61598	Rab GDP dissociation inhibitor beta OS=Mus musculus OX=10090 GN=Gdi2 PE=1 SV=1 - [GDIB_MOUSE]	181.359	56.18	1	15	20	55	0.536327	39	119.078	445	50.5047	6.25244
Q99PT1	Rho GDP-dissociation inhibitor 1 OS=Mus musculus OX=10090 GN=Arhgdia PE=1 SV=3 - [GDIR1_MOUSE]	181.357	59.31	1	15	15	61	0.943705	58	112.847	204	23.3928	5.19873
Q8VDM4	26S proteasome non-ATPase regulatory subunit 2 OS=Mus musculus OX=10090 GN=Psmd2 PE=1 SV=1 - [PSMD2_MOUSE]	181.117	32.38	1	24	24	58	0.990313	56	83.6774	908	100.139	5.17334
Q6ZWV3	60S ribosomal protein L10 OS=Mus musculus OX=10090 GN=Rpl10 PE=1 SV=3 - [RL10_MOUSE]	181.112	58.41	2	13	13	60	0.630623	58	86.8236	214	24.5879	10.0815
O35737	Heterogeneous nuclear ribonucleoprotein H OS=Mus musculus OX=10090 GN=Hnrnph1 PE=1 SV=3 - [HNRH1_MOUSE]	180.948	36.3	1	4	12	56	0.740078	20	45.8937	449	49.1684	6.30322
A2AQ07	Tubulin beta-1 chain OS=Mus musculus OX=10090 GN=Tubb1 PE=1 SV=1 - [TBB1_MOUSE]	180.802	25.5	1	5	10	61	1.22612	11	131.756	451	50.4085	5.07178
P49290	Eosinophil peroxidase OS=Mus musculus OX=10090 GN=Epx PE=1 SV=2 - [PERE_MOUSE]	180.581	31.42	1	18	22	71	0.969761	50	74.9078	716	81.3285	10.3452
Q9DCL9	Multifunctional protein ADE2 OS=Mus musculus OX=10090 GN=Paics PE=1 SV=4 - [PUR6_MOUSE]	180.359	44.24	1	20	21	57	0.846993	53	157.125	425	46.9761	7.2251
Q76MZ3	Serine/threonine-protein phosphatase 2A 65 kDa regulatory subunit A alpha isoform OS=Mus musculus OX=10090 GN=Ppp2r1a PE=1 SV=3 - [2AAA_MOUSE]	180.145	39.9	1	13	20	59	0.744094	35	76.9205	589	65.2809	5.10986
Q9EPU0	Regulator of nonsense transcripts 1 OS=Mus musculus OX=10090 GN=Upf1 PE=1 SV=2 - [RENT1_MOUSE]	179.932	30.87	2	27	27	61	0.878558	59	84.9652	1124	123.889	6.60986
P60122	RuvB-like 1 OS=Mus musculus OX=10090 GN=Ruvbl1 PE=1 SV=1 - [RUVB1_MOUSE]	179.514	52.19	1	17	17	49	0.815072	47	76.7407	456	50.1823	6.41748
Q8BGD9	Eukaryotic translation initiation factor 4B OS=Mus musculus OX=10090 GN=Eif4b PE=1 SV=1 - [IF4B_MOUSE]	179.229	42.72	1	29	29	93	0.549365	63	91.3526	611	68.7992	5.66846
O55226	Chondroadherin OS=Mus musculus OX=10090 GN=Chad PE=2 SV=1 - [CHAD_MOUSE]	178.965	56.15	1	17	17	55	3.19802	55	53.7225	358	40.3232	9.39307
Q9QY81	Nuclear pore membrane glycoprotein 210 OS=Mus musculus OX=10090 GN=Nup210 PE=1 SV=2 - [PO210_MOUSE]	178.354	18.98	1	29	29	61	0.782639	61	73.8173	1886	203.973	6.65381
Q62351	Transferrin receptor protein 1 OS=Mus musculus OX=10090 GN=Tfrc PE=1 SV=1 - [TFR1_MOUSE]	178.272	34.73	1	24	24	65	0.885159	62	70.5317	763	85.6773	6.56592
Q8VCM7	Fibrinogen gamma chain OS=Mus musculus OX=10090 GN=Fgg PE=1 SV=1 - [FIBG_MOUSE]	178.117	52.29	1	18	18	55	0.664156	50	121.023	436	49.3598	5.85889
P37913	DNA ligase 1 OS=Mus musculus OX=10090 GN=Lig1 PE=1 SV=2 - [DNLI1_MOUSE]	177.784	35.7	1	28	28	69	0.842664	66	74.4523	916	102.226	6.81494
P67778	Prohibitin OS=Mus musculus OX=10090 GN=Phb PE=1 SV=1 - [PHB_MOUSE]	177.771	77.94	1	16	16	52	1.27375	52	38.5777	272	29.8019	5.75732
Q80X90	Filamin-B OS=Mus musculus OX=10090 GN=Flnb PE=1 SV=3 - [FLNB_MOUSE]	177.548	19.56	1	26	37	67	1.42286	36	53.3526	2602	277.651	5.70654
Q60930	Voltage-dependent anion-selective channel protein 2 OS=Mus musculus OX=10090 GN=Vdac2 PE=1 SV=2 - [VDAC2_MOUSE]	177.299	64.75	1	14	15	56	1.59407	50	70.1683	295	31.7126	7.48877
P62821	Ras-related protein Rab-1A OS=Mus musculus OX=10090 GN=Rab1A PE=1 SV=3 - [RAB1A_MOUSE]	176.737	79.51	9	7	15	67	0.847005	27	44.551	205	22.6634	6.21436
P21619	Lamin-B2 OS=Mus musculus OX=10090 GN=Lmnb2 PE=1 SV=2 - [LMNB2_MOUSE]	176.675	41.11	1	17	24	67	0.947472	39	58.932	596	67.2773	5.50342
O35381	Acidic leucine-rich nuclear phosphoprotein 32 family member A OS=Mus musculus OX=10090 GN=Anp32a PE=1 SV=1 - [AN32A_MOUSE]	176.479	28.34	2	9	13	66	0.53135	38	162.376	247	28.5202	4.06885
P62301	40S ribosomal protein S13 OS=Mus musculus OX=10090 GN=Rps13 PE=1 SV=2 - [RS13_MOUSE]	175.961	66.23	1	14	14	60	0.69231	58	192.581	151	17.2117	10.5356
Q91Z98	Chitinase-like protein 4 OS=Mus musculus OX=10090 GN=Chil4 PE=1 SV=2 - [CHIL4_MOUSE]	175.592	33.83	1	1	10	52	1.81715	6	20.4077	402	44.9465	6.18896
P29351	Tyrosine-protein phosphatase non-receptor type 6 OS=Mus musculus OX=10090 GN=Ptpn6 PE=1 SV=2 - [PTN6_MOUSE]	175.059	45.21	1	25	26	69	0.70846	65	82.2863	595	67.5172	7.81104
Q99MN1	Lysine--tRNA ligase OS=Mus musculus OX=10090 GN=Kars1 PE=1 SV=1 - [SYK_MOUSE]	174.643	37.65	1	19	19	66	0.828593	61	74.0113	595	67.7965	5.93506
P08228	Superoxide dismutase [Cu-Zn] OS=Mus musculus OX=10090 GN=Sod1 PE=1 SV=2 - [SODC_MOUSE]	174.558	54.55	1	10	10	60	0.424723	48	75.4403	154	15.9328	6.50732
P62827	GTP-binding nuclear protein Ran OS=Mus musculus OX=10090 GN=Ran PE=1 SV=3 - [RAN_MOUSE]	174.178	56.48	2	12	12	60	0.614131	53	179.403	216	24.4076	7.48877
Q6PDQ2	Chromodomain-helicase-DNA-binding protein 4 OS=Mus musculus OX=10090 GN=Chd4 PE=1 SV=1 - [CHD4_MOUSE]	174.148	18.69	2	16	28	69	0.817578	33	61.8695	1915	217.614	5.80811
P35979	60S ribosomal protein L12 OS=Mus musculus OX=10090 GN=Rpl12 PE=1 SV=2 - [RL12_MOUSE]	173.847	70.91	3	11	11	56	0.807068	51	129.428	165	17.7935	9.42236
D3Z6Q9	Bridging integrator 2 OS=Mus musculus OX=10090 GN=Bin2 PE=1 SV=1 - [BIN2_MOUSE]	173.727	35.17	1	14	14	54	0.542744	41	131.388	489	52.5218	5.33838
P46471	26S proteasome regulatory subunit 7 OS=Mus musculus OX=10090 GN=Psmc2 PE=1 SV=5 - [PRS7_MOUSE]	172.824	58.43	1	23	23	58	0.79442	58	55.2837	433	48.6171	5.94775
P62137	Serine/threonine-protein phosphatase PP1-alpha catalytic subunit OS=Mus musculus OX=10090 GN=Ppp1ca PE=1 SV=1 - [PP1A_MOUSE]	171.716	56.06	1	4	15	48	0.626659	12	57.8541	330	37.5158	6.32861
P19253	60S ribosomal protein L13a OS=Mus musculus OX=10090 GN=Rpl13a PE=1 SV=4 - [RL13A_MOUSE]	171.14	47.29	1	13	13	62	0.559072	59	107.724	203	23.4493	11.019
Q62095	ATP-dependent RNA helicase DDX3Y OS=Mus musculus OX=10090 GN=Ddx3y PE=1 SV=2 - [DDX3Y_MOUSE]	170.954	32.52	1	2	20	57	1.36369	1		658	73.3822	7.53271
Q3U9G9	Delta(14)-sterol reductase LBR OS=Mus musculus OX=10090 GN=Lbr PE=1 SV=2 - [LBR_MOUSE]	170.871	24.76	1	18	18	63	0.902691	63	46.2542	626	71.3945	9.36377
Q6ZQ38	Cullin-associated NEDD8-dissociated protein 1 OS=Mus musculus OX=10090 GN=Cand1 PE=1 SV=2 - [CAND1_MOUSE]	170.213	25.37	1	27	27	63	0.972602	59	81.3282	1230	136.245	5.78271
Q9DBG6	Dolichyl-diphosphooligosaccharide--protein glycosyltransferase subunit 2 OS=Mus musculus OX=10090 GN=Rpn2 PE=1 SV=1 - [RPN2_MOUSE]	169.94	32.01	1	15	15	47	1.08753	47	94.7967	631	69.02	5.80811
Q00PI9	Heterogeneous nuclear ribonucleoprotein U-like protein 2 OS=Mus musculus OX=10090 GN=Hnrnpul2 PE=1 SV=2 - [HNRL2_MOUSE]	169.895	33.83	1	24	24	62	0.814991	59	73.0302	745	84.8878	4.89404
P13864	DNA (cytosine-5)-methyltransferase 1 OS=Mus musculus OX=10090 GN=Dnmt1 PE=1 SV=5 - [DNMT1_MOUSE]	169.586	22.22	1	27	27	69	0.814738	64	81.4946	1620	183.074	7.73779
Q9WU78	Programmed cell death 6-interacting protein OS=Mus musculus OX=10090 GN=Pdcd6ip PE=1 SV=3 - [PDC6I_MOUSE]	169.375	37.51	1	26	26	61	0.792191	59	69.9262	869	95.9642	6.52197
P99027	60S acidic ribosomal protein P2 OS=Mus musculus OX=10090 GN=Rplp2 PE=1 SV=3 - [RLA2_MOUSE]	169.253	80.87	1	7	7	41	0.46182	35	88.3632	115	11.6438	4.53857
P14152	Malate dehydrogenase, cytoplasmic OS=Mus musculus OX=10090 GN=Mdh1 PE=1 SV=3 - [MDHC_MOUSE]	169.103	49.1	2	15	15	53	0.661565	48	56.1358	334	36.4881	6.58057
P62754	40S ribosomal protein S6 OS=Mus musculus OX=10090 GN=Rps6 PE=1 SV=1 - [RS6_MOUSE]	168.443	49	1	17	17	62	0.828554	60	72.7367	249	28.663	10.8433
Q91WJ8	Far upstream element-binding protein 1 OS=Mus musculus OX=10090 GN=Fubp1 PE=1 SV=1 - [FUBP1_MOUSE]	168.435	34.56	2	15	21	67	1.13269	42	172.139	651	68.497	7.92822
P62270	40S ribosomal protein S18 OS=Mus musculus OX=10090 GN=Rps18 PE=1 SV=3 - [RS18_MOUSE]	168.045	49.34	1	12	12	54	0.414706	54	122.445	152	17.7079	10.9897
Q9DBJ1	Phosphoglycerate mutase 1 OS=Mus musculus OX=10090 GN=Pgam1 PE=1 SV=3 - [PGAM1_MOUSE]	167.996	72.05	2	15	15	55	0.887938	53	114.577	254	28.8139	7.18115
Q60597	2-oxoglutarate dehydrogenase, mitochondrial OS=Mus musculus OX=10090 GN=Ogdh PE=1 SV=3 - [ODO1_MOUSE]	167.882	29.03	1	25	25	61	1.45729	61	42.4535	1023	116.375	6.82959
P26443	Glutamate dehydrogenase 1, mitochondrial OS=Mus musculus OX=10090 GN=Glud1 PE=1 SV=1 - [DHE3_MOUSE]	167.673	41.22	2	19	19	52	3.12949	52	43.686	558	61.2982	8.00146
Q9WV02	RNA-binding motif protein, X chromosome OS=Mus musculus OX=10090 GN=Rbmx PE=1 SV=1 - [RBMX_MOUSE]	167.02	36.32	2	3	17	68	0.640254	8	21.4342	391	42.2754	10.0522
P97855	Ras GTPase-activating protein-binding protein 1 OS=Mus musculus OX=10090 GN=G3bp1 PE=1 SV=1 - [G3BP1_MOUSE]	166.381	37.85	1	12	13	65	0.959515	47	136.099	465	51.7969	5.59229
P43275	Histone H1.1 OS=Mus musculus OX=10090 GN=H1-1 PE=1 SV=2 - [H11_MOUSE]	166.255	29.58	1	4	8	49	0.986151	18	23.1104	213	21.7719	10.9312
Q9EQU5	Protein SET OS=Mus musculus OX=10090 GN=Set PE=1 SV=1 - [SET_MOUSE]	165.232	44.29	1	14	14	44	0.50343	39	75.067	289	33.3577	4.32275
P17225	Polypyrimidine tract-binding protein 1 OS=Mus musculus OX=10090 GN=Ptbp1 PE=1 SV=2 - [PTBP1_MOUSE]	164.453	38.33	2	8	13	48	0.816598	23	64.6722	527	56.443	8.33838
Q60931	Voltage-dependent anion-selective channel protein 3 OS=Mus musculus OX=10090 GN=Vdac3 PE=1 SV=1 - [VDAC3_MOUSE]	164.204	59.36	1	12	14	51	1.2658	40	27.6036	283	30.7334	8.79248
P61222	ATP-binding cassette sub-family E member 1 OS=Mus musculus OX=10090 GN=Abce1 PE=1 SV=1 - [ABCE1_MOUSE]	164.006	48.91	1	25	26	62	0.811763	59	59.8326	599	67.271	8.33838
P63276	40S ribosomal protein S17 OS=Mus musculus OX=10090 GN=Rps17 PE=1 SV=2 - [RS17_MOUSE]	163.594	62.96	2	9	9	46	0.510942	46	76.2082	135	15.5144	9.84717
Q9WTM5	RuvB-like 2 OS=Mus musculus OX=10090 GN=Ruvbl2 PE=1 SV=3 - [RUVB2_MOUSE]	163.354	46.87	1	20	20	56	1.05646	55	66.939	463	51.0805	5.64307
Q8BH04	Phosphoenolpyruvate carboxykinase [GTP], mitochondrial OS=Mus musculus OX=10090 GN=Pck2 PE=1 SV=1 - [PCKGM_MOUSE]	163.134	37.66	2	18	18	51	1.08014	50	66.6613	640	70.4825	7.28369
P41105	60S ribosomal protein L28 OS=Mus musculus OX=10090 GN=Rpl28 PE=1 SV=2 - [RL28_MOUSE]	162.841	50.36	1	9	10	54	0.427322	43	54.439	137	15.7237	12.0151
O35643	AP-1 complex subunit beta-1 OS=Mus musculus OX=10090 GN=Ap1b1 PE=1 SV=2 - [AP1B1_MOUSE]	161.665	23.75	1	7	22	54	0.886002	17	68.0605	943	103.869	5.17334
Q8VDJ3	Vigilin OS=Mus musculus OX=10090 GN=Hdlbp PE=1 SV=1 - [VIGLN_MOUSE]	161.599	27.84	1	29	29	65	1.10143	59	107.792	1268	141.655	6.87354
P53657	Pyruvate kinase PKLR OS=Mus musculus OX=10090 GN=Pklr PE=1 SV=1 - [KPYR_MOUSE]	161.528	40.24	1	17	19	52	0.692283	38	52.7997	574	62.2696	7.09326
Q9DCX2	ATP synthase subunit d, mitochondrial OS=Mus musculus OX=10090 GN=Atp5pd PE=1 SV=3 - [ATP5H_MOUSE]	160.503	80.75	1	13	13	49	1.6625	49	29.4494	161	18.7376	5.69385
Q8BWT1	3-ketoacyl-CoA thiolase, mitochondrial OS=Mus musculus OX=10090 GN=Acaa2 PE=1 SV=3 - [THIM_MOUSE]	160.301	54.91	1	17	17	50	2.75603	49	52.6267	397	41.8034	8.08936
O35129	Prohibitin-2 OS=Mus musculus OX=10090 GN=Phb2 PE=1 SV=1 - [PHB2_MOUSE]	159.999	66.22	1	19	19	58	1.04421	58	41.4883	299	33.2759	9.83252
Q9Z0N1	Eukaryotic translation initiation factor 2 subunit 3, X-linked OS=Mus musculus OX=10090 GN=Eif2s3x PE=1 SV=2 - [IF2G_MOUSE]	159.965	44.7	1	3	18	55	1.35305	8	120.33	472	51.0332	8.39697
Q00612	Glucose-6-phosphate 1-dehydrogenase X OS=Mus musculus OX=10090 GN=G6pdx PE=1 SV=3 - [G6PD1_MOUSE]	159.877	44.85	2	22	22	58	0.706533	58	81.1325	515	59.2248	6.49365
P23492	Purine nucleoside phosphorylase OS=Mus musculus OX=10090 GN=Pnp PE=1 SV=2 - [PNPH_MOUSE]	159.239	60.55	1	12	13	44	1.1828	42	87.9954	289	32.2561	6.16357
Q99020	Heterogeneous nuclear ribonucleoprotein A/B OS=Mus musculus OX=10090 GN=Hnrnpab PE=1 SV=1 - [ROAA_MOUSE]	159.156	46.32	1	12	13	59	0.581539	44	62.0363	285	30.8123	7.91357
Q8QZY1	Eukaryotic translation initiation factor 3 subunit L OS=Mus musculus OX=10090 GN=Eif3l PE=1 SV=1 - [EIF3L_MOUSE]	158.641	40.25	1	19	19	50	0.805593	45	75.1425	564	66.5703	6.44287
P56959	RNA-binding protein FUS OS=Mus musculus OX=10090 GN=Fus PE=1 SV=1 - [FUS_MOUSE]	158.212	16.02	1	9	9	51	0.534652	47	93.3335	518	52.6415	9.36377
P63325	40S ribosomal protein S10 OS=Mus musculus OX=10090 GN=Rps10 PE=1 SV=1 - [RS10_MOUSE]	157.767	61.82	1	13	13	58	0.610249	50	45.9416	165	18.9038	10.1548
P10649	Glutathione S-transferase Mu 1 OS=Mus musculus OX=10090 GN=Gstm1 PE=1 SV=2 - [GSTM1_MOUSE]	157.452	62.84	6	14	15	55	0.658816	50	105.474	218	25.9531	7.94287
P62281	40S ribosomal protein S11 OS=Mus musculus OX=10090 GN=Rps11 PE=1 SV=3 - [RS11_MOUSE]	157.386	50	1	10	10	48	0.709401	44	87.0919	158	18.419	10.3013
P63087	Serine/threonine-protein phosphatase PP1-gamma catalytic subunit OS=Mus musculus OX=10090 GN=Ppp1cc PE=1 SV=1 - [PP1G_MOUSE]	157.282	48.92	1	1	13	42	0.428559	2	25.1873	323	36.9597	6.53662
Q99LX0	Parkinson disease protein 7 homolog OS=Mus musculus OX=10090 GN=Park7 PE=1 SV=1 - [PARK7_MOUSE]	157.103	76.72	1	14	14	57	0.754428	54	100.612	189	20.0084	6.771
Q9CZD3	Glycine--tRNA ligase OS=Mus musculus OX=10090 GN=Gars1 PE=1 SV=1 - [GARS_MOUSE]	157.05	33.2	1	23	24	64	0.996974	60	57.8569	729	81.8257	6.65381
P62141	Serine/threonine-protein phosphatase PP1-beta catalytic subunit OS=Mus musculus OX=10090 GN=Ppp1cb PE=1 SV=3 - [PP1B_MOUSE]	156.929	54.43	1	5	15	44	1.24954	9	32.7934	327	37.1626	6.18896
O35286	Pre-mRNA-splicing factor ATP-dependent RNA helicase DHX15 OS=Mus musculus OX=10090 GN=Dhx15 PE=1 SV=2 - [DHX15_MOUSE]	156.802	25.66	1	20	20	61	0.88949	61	79.2294	795	90.9492	7.45947
Q61191	Host cell factor 1 OS=Mus musculus OX=10090 GN=Hcfc1 PE=1 SV=2 - [HCFC1_MOUSE]	156.482	15.06	2	24	25	60	0.854654	57	116.748	2045	210.306	7.18115
Q71LX4	Talin-2 OS=Mus musculus OX=10090 GN=Tln2 PE=1 SV=3 - [TLN2_MOUSE]	156.338	6.95	1	1	19	60				2375	253.462	5.79541
P97807	Fumarate hydratase, mitochondrial OS=Mus musculus OX=10090 GN=Fh PE=1 SV=3 - [FUMH_MOUSE]	155.951	42.8	1	20	21	53	1.09058	48	97.1788	507	54.3221	9.0415
Q91W50	Cold shock domain-containing protein E1 OS=Mus musculus OX=10090 GN=Csde1 PE=1 SV=1 - [CSDE1_MOUSE]	155.914	32.33	1	27	27	60	0.978184	58	84.1052	798	88.7348	6.3667
P51410	60S ribosomal protein L9 OS=Mus musculus OX=10090 GN=Rpl9 PE=2 SV=2 - [RL9_MOUSE]	154.828	57.81	1	12	12	44	0.839066	40	85.4188	192	21.8678	9.94971
P24369	Peptidyl-prolyl cis-trans isomerase B OS=Mus musculus OX=10090 GN=Ppib PE=1 SV=2 - [PPIB_MOUSE]	154.706	56.94	1	15	16	49	1.41286	46	66.4029	216	23.6986	9.5542
Q9CZ13	Cytochrome b-c1 complex subunit 1, mitochondrial OS=Mus musculus OX=10090 GN=Uqcrc1 PE=1 SV=2 - [QCR1_MOUSE]	154.692	38.54	1	14	15	50	1.409	44	37.1763	480	52.8185	6.21436
P62897	Cytochrome c, somatic OS=Mus musculus OX=10090 GN=Cycs PE=1 SV=2 - [CYC_MOUSE]	154.379	69.52	2	11	11	41	1.1359	41	27.1002	105	11.598	9.5835
Q8K310	Matrin-3 OS=Mus musculus OX=10090 GN=Matr3 PE=1 SV=1 - [MATR3_MOUSE]	154.221	27.54	2	23	23	67	0.781963	66	42.8199	846	94.5718	6.25244
P18242	Cathepsin D OS=Mus musculus OX=10090 GN=Ctsd PE=1 SV=1 - [CATD_MOUSE]	154.122	36.34	1	13	13	48	4.74411	48	51.2831	410	44.925	7.15186
Q921F2	TAR DNA-binding protein 43 OS=Mus musculus OX=10090 GN=Tardbp PE=1 SV=1 - [TADBP_MOUSE]	154.052	40.58	1	13	13	50	0.636444	45	60.2235	414	44.5193	6.69775
P51859	Hepatoma-derived growth factor OS=Mus musculus OX=10090 GN=Hdgf PE=1 SV=2 - [HDGF_MOUSE]	154.014	61.6	1	14	15	52	0.761922	47	91.5153	237	26.2526	4.83057
Q60973	Histone-binding protein RBBP7 OS=Mus musculus OX=10090 GN=Rbbp7 PE=1 SV=1 - [RBBP7_MOUSE]	153.837	36.47	1	7	14	50	1.06256	22	37.1438	425	47.7602	5.04639
Q99JI6	Ras-related protein Rap-1b OS=Mus musculus OX=10090 GN=Rap1b PE=1 SV=2 - [RAP1B_MOUSE]	153.295	54.89	1	4	12	48	1.22472	16	75.5048	184	20.8116	5.78271
Q9DBG3	AP-2 complex subunit beta OS=Mus musculus OX=10090 GN=Ap2b1 PE=1 SV=1 - [AP2B1_MOUSE]	153.055	25.83	1	8	23	54	0.98187	16	62.9009	937	104.516	5.37646
P97371	Proteasome activator complex subunit 1 OS=Mus musculus OX=10090 GN=Psme1 PE=1 SV=2 - [PSME1_MOUSE]	153.026	62.25	1	15	15	44	0.597113	44	81.5725	249	28.655	5.97314
Q9JLJ2	4-trimethylaminobutyraldehyde dehydrogenase OS=Mus musculus OX=10090 GN=Aldh9a1 PE=1 SV=1 - [AL9A1_MOUSE]	152.873	41.7	1	18	18	49	0.883997	48	71.72	494	53.4801	6.97607
Q5SUR0	Phosphoribosylformylglycinamidine synthase OS=Mus musculus OX=10090 GN=Pfas PE=1 SV=1 - [PUR4_MOUSE]	152.773	27.9	1	24	24	49	1.21569	49	50.6727	1337	144.538	5.66846
P10853	Histone H2B type 1-F/J/L OS=Mus musculus OX=10090 GN=H2bc7 PE=1 SV=2 - [H2B1F_MOUSE]	152.381	56.35	9	1	9	51	1.91731	6	69.4102	126	13.9276	10.3159
P10854	Histone H2B type 1-M OS=Mus musculus OX=10090 GN=H2bc14 PE=1 SV=2 - [H2B1M_MOUSE]	151.663	56.35	6	1	9	51	1.54704	6	31.2905	126	13.9276	10.3159
Q9CQ60	6-phosphogluconolactonase OS=Mus musculus OX=10090 GN=Pgls PE=1 SV=1 - [6PGL_MOUSE]	150.679	78.99	1	12	12	46	1.11043	44	57.754	257	27.2374	5.84619
Q91W90	Thioredoxin domain-containing protein 5 OS=Mus musculus OX=10090 GN=Txndc5 PE=1 SV=2 - [TXND5_MOUSE]	150.388	50.12	1	15	16	46	0.650898	41	49.0195	417	46.3859	5.78271
P62082	40S ribosomal protein S7 OS=Mus musculus OX=10090 GN=Rps7 PE=2 SV=1 - [RS7_MOUSE]	150.339	72.68	1	16	16	53	0.66995	52	88.5121	194	22.1133	10.0962
P08752	Guanine nucleotide-binding protein G(i) subunit alpha-2 OS=Mus musculus OX=10090 GN=Gnai2 PE=1 SV=5 - [GNAI2_MOUSE]	150.068	60.28	7	11	16	52	1.07562	27	48.0624	355	40.463	5.45264
P11103	Poly [ADP-ribose] polymerase 1 OS=Mus musculus OX=10090 GN=Parp1 PE=1 SV=3 - [PARP1_MOUSE]	149.9	19.05	1	17	17	43	0.701097	42	42.4555	1013	113.028	8.95361
P70296	Phosphatidylethanolamine-binding protein 1 OS=Mus musculus OX=10090 GN=Pebp1 PE=1 SV=3 - [PEBP1_MOUSE]	149.785	73.26	1	10	10	43	0.685634	40	85.6426	187	20.8173	5.40186
Q99LC5	Electron transfer flavoprotein subunit alpha, mitochondrial OS=Mus musculus OX=10090 GN=Etfa PE=1 SV=2 - [ETFA_MOUSE]	149.518	60.36	1	14	14	41	1.27993	38	29.3704	333	34.9875	8.38232
P53026	60S ribosomal protein L10a OS=Mus musculus OX=10090 GN=Rpl10a PE=1 SV=3 - [RL10A_MOUSE]	148.918	45.62	1	14	14	50	0.654532	49	77.6243	217	24.9006	9.979
Q8K4Z5	Splicing factor 3A subunit 1 OS=Mus musculus OX=10090 GN=Sf3a1 PE=1 SV=1 - [SF3A1_MOUSE]	148.231	33.38	3	22	22	57	0.897848	51	53.3214	791	88.4894	5.22412
Q3TRM8	Hexokinase-3 OS=Mus musculus OX=10090 GN=Hk3 PE=1 SV=2 - [HXK3_MOUSE]	147.791	31.67	1	19	22	48	1.56458	42	75.9083	922	100.037	5.93506
P62267	40S ribosomal protein S23 OS=Mus musculus OX=10090 GN=Rps23 PE=1 SV=3 - [RS23_MOUSE]	147.657	58.04	2	10	10	45	0.312827	40	59.0596	143	15.7977	10.4917
P19324	Serpin H1 OS=Mus musculus OX=10090 GN=Serpinh1 PE=1 SV=3 - [SERPH_MOUSE]	147.145	45.08	1	14	14	40	2.62587	40	32.6238	417	46.5042	8.82178
Q61171	Peroxiredoxin-2 OS=Mus musculus OX=10090 GN=Prdx2 PE=1 SV=3 - [PRDX2_MOUSE]	147.052	68.69	1	10	10	43	0.594174	41	62.6933	198	21.7651	5.41455
P47963	60S ribosomal protein L13 OS=Mus musculus OX=10090 GN=Rpl13 PE=1 SV=3 - [RL13_MOUSE]	146.412	44.55	1	11	11	51	0.542259	49	88.357	211	24.2905	11.5464
P46664	Adenylosuccinate synthetase isozyme 2 OS=Mus musculus OX=10090 GN=Adss2 PE=1 SV=2 - [PURA2_MOUSE]	146.33	48.03	1	17	20	49	0.66841	36	70.3357	456	49.9896	6.37939
P11835	Integrin beta-2 OS=Mus musculus OX=10090 GN=Itgb2 PE=1 SV=2 - [ITB2_MOUSE]	145.92	34.89	2	21	22	55	1.20518	52	45.138	771	84.97	7.12256
P32067	Lupus La protein homolog OS=Mus musculus OX=10090 GN=Ssb PE=1 SV=1 - [LA_MOUSE]	145.571	37.83	2	20	20	52	0.745266	50	76.2351	415	47.727	9.77393
Q9EST5	Acidic leucine-rich nuclear phosphoprotein 32 family member B OS=Mus musculus OX=10090 GN=Anp32b PE=1 SV=1 - [AN32B_MOUSE]	145.204	27.57	1	6	10	50	0.412076	23	106.444	272	31.0601	4.00537
P35550	rRNA 2'-O-methyltransferase fibrillarin OS=Mus musculus OX=10090 GN=Fbl PE=1 SV=2 - [FBRL_MOUSE]	144.907	50.46	1	13	13	40	0.954592	33	45.2777	327	34.2857	10.2427
Q9Z0N2	Eukaryotic translation initiation factor 2 subunit 3, Y-linked OS=Mus musculus OX=10090 GN=Eif2s3y PE=1 SV=2 - [IF2H_MOUSE]	144.813	39.62	1	1	16	48	3.22422	1		472	51.0983	8.49951
Q8QZT1	Acetyl-CoA acetyltransferase, mitochondrial OS=Mus musculus OX=10090 GN=Acat1 PE=1 SV=1 - [THIL_MOUSE]	144.13	49.29	1	15	15	46	1.63637	45	41.3868	424	44.7873	8.51416
Q9CVB6	Actin-related protein 2/3 complex subunit 2 OS=Mus musculus OX=10090 GN=Arpc2 PE=1 SV=3 - [ARPC2_MOUSE]	143.773	54.67	1	15	15	44	0.825223	42	65.2502	300	34.3355	7.35693
Q01768	Nucleoside diphosphate kinase B OS=Mus musculus OX=10090 GN=Nme2 PE=1 SV=1 - [NDKB_MOUSE]	143.007	79.61	1	6	11	48	0.712906	15	287.211	152	17.3519	7.50342
P62264	40S ribosomal protein S14 OS=Mus musculus OX=10090 GN=Rps14 PE=1 SV=3 - [RS14_MOUSE]	142.888	41.06	1	8	8	40	0.806962	39	150.233	151	16.2625	10.0522
Q99P88	Nuclear pore complex protein Nup155 OS=Mus musculus OX=10090 GN=Nup155 PE=1 SV=1 - [NU155_MOUSE]	142.647	21.14	1	22	24	54	1.01786	48	62.1661	1391	155.019	6.15088
P97496	SWI/SNF complex subunit SMARCC1 OS=Mus musculus OX=10090 GN=Smarcc1 PE=1 SV=2 - [SMRC1_MOUSE]	142.291	21.01	1	15	19	49	0.474082	30	43.051	1104	122.813	5.73193
Q99KP6	Pre-mRNA-processing factor 19 OS=Mus musculus OX=10090 GN=Prpf19 PE=1 SV=1 - [PRP19_MOUSE]	142.088	37.9	1	13	13	44	0.815249	44	38.5198	504	55.2044	6.60986
P28293	Cathepsin G OS=Mus musculus OX=10090 GN=Ctsg PE=1 SV=2 - [CATG_MOUSE]	142.046	39.85	1	12	12	49	0.735525	39	56.3794	261	29.0771	10.5649
Q9Z2U0	Proteasome subunit alpha type-7 OS=Mus musculus OX=10090 GN=Psma7 PE=1 SV=1 - [PSA7_MOUSE]	141.455	60.48	2	13	13	43	0.573856	43	69.9973	248	27.8376	8.45557
Q9Z1Q5	Chloride intracellular channel protein 1 OS=Mus musculus OX=10090 GN=Clic1 PE=1 SV=3 - [CLIC1_MOUSE]	141.429	58.92	2	11	12	42	0.620054	36	91.3588	241	26.9957	5.17334
O08663	Methionine aminopeptidase 2 OS=Mus musculus OX=10090 GN=Metap2 PE=1 SV=1 - [MAP2_MOUSE]	141.288	39.33	1	16	16	58	0.955846	48	69.0428	478	52.8883	5.8208
Q9QUR6	Prolyl endopeptidase OS=Mus musculus OX=10090 GN=Prep PE=1 SV=1 - [PPCE_MOUSE]	141.077	40.14	1	21	21	46	0.939719	46	50.1721	710	80.6999	5.73193
O70251	Elongation factor 1-beta OS=Mus musculus OX=10090 GN=Eef1b PE=1 SV=5 - [EF1B_MOUSE]	140.211	67.11	1	10	10	53	0.419402	34	48.8156	225	24.6782	4.69092
O55131	Septin-7 OS=Mus musculus OX=10090 GN=Septin7 PE=1 SV=1 - [SEPT7_MOUSE]	140.056	45.64	3	14	16	45	1.22516	36	56.4009	436	50.5179	8.57275
Q8CIE6	Coatomer subunit alpha OS=Mus musculus OX=10090 GN=Copa PE=1 SV=2 - [COPA_MOUSE]	139.863	27.12	1	30	30	62	0.896907	62	87.6731	1224	138.344	7.6499
Q91V92	ATP-citrate synthase OS=Mus musculus OX=10090 GN=Acly PE=1 SV=1 - [ACLY_MOUSE]	139.697	21.17	1	21	21	52	0.942838	50	55.2036	1091	119.651	7.44482
P63037	DnaJ homolog subfamily A member 1 OS=Mus musculus OX=10090 GN=Dnaja1 PE=1 SV=1 - [DNJA1_MOUSE]	139.651	48.87	1	15	15	48	1.08566	46	74.5545	397	44.8395	7.07861
Q569Z6	Thyroid hormone receptor-associated protein 3 OS=Mus musculus OX=10090 GN=Thrap3 PE=1 SV=1 - [TR150_MOUSE]	139.124	21.56	1	20	20	55	0.563109	52	76.7175	951	108.114	10.1694
Q91ZW3	SWI/SNF-related matrix-associated actin-dependent regulator of chromatin subfamily A member 5 OS=Mus musculus OX=10090 GN=Smarca5 PE=1 SV=1 - [SMCA5_MOUSE]	138.934	23.31	1	19	25	56	1.2813	42	53.1817	1051	121.55	8.14795
Q60605	Myosin light polypeptide 6 OS=Mus musculus OX=10090 GN=Myl6 PE=1 SV=3 - [MYL6_MOUSE]	138.665	62.25	2	8	9	46	0.677136	39	58.042	151	16.9191	4.65283
Q9DB20	ATP synthase subunit O, mitochondrial OS=Mus musculus OX=10090 GN=Atp5po PE=1 SV=1 - [ATPO_MOUSE]	138.582	52.11	2	12	12	43	1.16557	42	34.06	213	23.3487	9.99365
Q8BTI8	Serine/arginine repetitive matrix protein 2 OS=Mus musculus OX=10090 GN=Srrm2 PE=1 SV=3 - [SRRM2_MOUSE]	138.203	11.8	1	25	25	60	1.13772	53	72.9612	2703	294.666	12.0298
Q9D2V7	Coronin-7 OS=Mus musculus OX=10090 GN=Coro7 PE=1 SV=2 - [CORO7_MOUSE]	137.849	35.25	1	23	23	52	1.06524	49	81.0415	922	100.749	5.77002
Q99LF4	RNA-splicing ligase RtcB homolog OS=Mus musculus OX=10090 GN=Rtcb PE=1 SV=1 - [RTCB_MOUSE]	137.76	47.13	1	18	18	42	0.933028	40	66.0504	505	55.2139	7.2251
Q64511	DNA topoisomerase 2-beta OS=Mus musculus OX=10090 GN=Top2b PE=1 SV=2 - [TOP2B_MOUSE]	137.342	16.13	1	14	24	51	1.10324	29	83.4112	1612	181.795	8.29443
Q9R190	Metastasis-associated protein MTA2 OS=Mus musculus OX=10090 GN=Mta2 PE=1 SV=1 - [MTA2_MOUSE]	137.286	29.04	1	18	23	60	1.00465	47	48.6188	668	74.9827	9.67139
P48036	Annexin A5 OS=Mus musculus OX=10090 GN=Anxa5 PE=1 SV=1 - [ANXA5_MOUSE]	136.655	44.51	1	15	15	46	1.29485	46	65.6792	319	35.7302	4.95752
Q99K85	Phosphoserine aminotransferase OS=Mus musculus OX=10090 GN=Psat1 PE=1 SV=1 - [SERC_MOUSE]	136.578	50.27	1	16	17	44	0.881411	41	59.958	370	40.4467	8.03076
P28474	Alcohol dehydrogenase class-3 OS=Mus musculus OX=10090 GN=Adh5 PE=1 SV=3 - [ADHX_MOUSE]	136.549	37.17	2	13	13	44	0.712404	44	49.2478	374	39.5221	7.25439
Q8CG48	Structural maintenance of chromosomes protein 2 OS=Mus musculus OX=10090 GN=Smc2 PE=1 SV=2 - [SMC2_MOUSE]	136.309	23.26	1	24	24	53	1.15451	53	68.3729	1191	134.156	8.41162
P01899	H-2 class I histocompatibility antigen, D-B alpha chain OS=Mus musculus OX=10090 GN=H2-D1 PE=1 SV=2 - [HA11_MOUSE]	136.14	38.95	5	4	13	47	1.93088	15	23.1469	362	40.8103	6.72705
O08692	Neutrophilic granule protein OS=Mus musculus OX=10090 GN=Ngp PE=1 SV=1 - [NGP_MOUSE]	136.07	65.87	1	16	16	52	0.762853	48	67.2697	167	19.3196	5.31299
P60766	Cell division control protein 42 homolog OS=Mus musculus OX=10090 GN=Cdc42 PE=1 SV=2 - [CDC42_MOUSE]	135.722	62.83	3	9	10	39	1.00999	32	158.749	191	21.245	6.55127
Q9JIX8	Apoptotic chromatin condensation inducer in the nucleus OS=Mus musculus OX=10090 GN=Acin1 PE=1 SV=3 - [ACINU_MOUSE]	135.215	20.1	1	19	19	48	0.839219	43	85.2246	1338	150.629	5.90967
O35841	Apoptosis inhibitor 5 OS=Mus musculus OX=10090 GN=Api5 PE=1 SV=2 - [API5_MOUSE]	134.689	39.88	1	18	18	55	1.0389	39	80.6598	504	56.7498	5.92236
P28352	DNA-(apurinic or apyrimidinic site) endonuclease OS=Mus musculus OX=10090 GN=Apex1 PE=1 SV=2 - [APEX1_MOUSE]	134.531	48.26	1	12	12	39	0.625545	36	128.904	317	35.4681	7.91357
Q8CDN6	Thioredoxin-like protein 1 OS=Mus musculus OX=10090 GN=Txnl1 PE=1 SV=3 - [TXNL1_MOUSE]	134.515	46.02	1	11	11	40	0.816239	40	76.879	289	32.2167	4.95752
Q6PDM2	Serine/arginine-rich splicing factor 1 OS=Mus musculus OX=10090 GN=Srsf1 PE=1 SV=3 - [SRSF1_MOUSE]	134.389	58.87	1	15	16	58	0.751321	46	86.2423	248	27.7278	10.3599
Q91VD9	NADH-ubiquinone oxidoreductase 75 kDa subunit, mitochondrial OS=Mus musculus OX=10090 GN=Ndufs1 PE=1 SV=2 - [NDUS1_MOUSE]	134.003	41.54	1	20	20	47	1.38722	47	52.6267	727	79.7256	5.71924
P62242	40S ribosomal protein S8 OS=Mus musculus OX=10090 GN=Rps8 PE=1 SV=2 - [RS8_MOUSE]	133.296	46.15	1	9	9	41	0.521414	38	95.3771	208	24.1902	10.3159
E9Q5C9	Nucleolar and coiled-body phosphoprotein 1 OS=Mus musculus OX=10090 GN=Nolc1 PE=1 SV=1 - [NOLC1_MOUSE]	132.912	18.09	1	15	15	45	0.762395	39	79.6135	702	73.6543	9.36377
P28650	Adenylosuccinate synthetase isozyme 1 OS=Mus musculus OX=10090 GN=Adss1 PE=1 SV=2 - [PURA1_MOUSE]	132.9	39.17	1	11	14	41	1.15276	31	52.2853	457	50.223	8.42627
Q923D2	Flavin reductase (NADPH) OS=Mus musculus OX=10090 GN=Blvrb PE=1 SV=3 - [BLVRB_MOUSE]	132.713	76.7	1	11	11	39	0.903856	38	90.5277	206	22.1834	7.00537
[truncated: 4,331 more rows]

## Sheet: KOvHet_3
Accession	Description	Score	Coverage	# Proteins	# Unique Peptides	# Peptides	# PSMs	KO/Het	KO/Het Count	KO/Het Variability [%]	# AAs	MW [kDa]	calc. pI
[truncated: 4,704 more rows]
