# Supplementary material for: Cyclophilin A supports translation of intrinsically disordered proteins and affects haematopoietic stem cell ageing
Source: Nat Cell Biol. 2024 Mar 29;26(4):593–603. doi: 10.1038/s41556-024-01387-x (PMC11021199; doi:10.1038/s41556-024-01387-x)
Supplement: Supplementary file 11 — Gene set enrichment analysis. [file 41556_2024_1387_MOESM11_ESM.xlsx]

## Sheet: Data
			Gene sets used for GSEA:			Chaperome	Ttc28		Ubiquitin-Proteasome System	Psmd10		Cytoplasmic Translation	Ftsj1		Tabula Muris Senis	Rabepk
							Dnajc17			Sdf2l1			Rpl31			Sdf2l1
							Ttc19			Dnajb12			Rpl29			Mrps18a
							Hspbp1			Kbtbd7			Rps16			Glipr1
							Qsox1			Calr3			Zc3h15			S100a1
							Ttc39b			Jkamp			Rpl36a			Ubald1
							Klc2			Rnf103			Rpl23a			Slc25a4
							P4ha1			Det1			Rpl32l			Ndufs7
							Dnajb12			Prpf19			Eif3d			Hsd17b10
							Lonrf1			Ube2j1			Eif3i			Vti1b
							Sil1			Psmb2			Rpl6			Mrpl17
							Pdia5			Cdc26			Rpl24			Ifi35
							Hspa2			Nploc4			Rps4x			Car1
							Fkbp2			Rnf4			Rps11			Nfu1
							Tanc1			Kctd2			Rpl13			Tssc4
							Fkbp1a			Tbl1xr1			Rplp0			Smim14
							Nln			Cdc20			Rps8			Tsfm
							Ppil2			Gclc			Eif4a1			Oaz1
							Txndc11			Psmb3			Rps26			Plscr1
							Dnajb1			Sumo1			Rpl8			Spr
							Dnaja4			Fbxl9			Rwdd1			Atp5pb
							Qsox2			Gsk3a			Rpl7a			Lyl1
							Sgta			Fbxl2			Rps10			Wdr18
							Pfdn4			Commd1			Rps28			Ndufa12
							Ttc17			Plaa			Rpl41			Snrpa1
							Bag3			Fhit			Rpl34			Polr2e
							Ppie			Anapc1			Rpl26			Pfn1
							Tmtc3			Ube2c			Rpl36al			H2-Aa
							Txndc12			Epm2a			Rpl3			Rexo2
							Pfdn2			Fbxo3			Rpl27			Dtd2
							Pex5			Nedd4l			Rpl5			Snrpb
							Sugt1			Ercc8			Ybx1			Mrpl22
							Tor1a			Zfand2b			Rpl12			Sf3b4
							Cdc23			Pcbp2			Eif2b3			Arpc5l
							Fkbp15			Siah1a			Rpl18a			Ech1
							Bag5			Kctd10			Rpl22			Psmb2
							Sacs			Rnft1			Rpl4			Sec13
							Dnajc14			Psmd2			Mcts2			Dnph1
							Erlec1			Ubxn2a			Rpl21			Phb2
							Dnajc24			Fbxl6			Rpl19			Prelid3b
							Rpap3			Bag2			Rps21			Ift27
							Grpel2			Usp7			Rpl22l1			Nabp2
							Grpel1			Hsp90ab1			Rps29			Ranbp1
							Ppwd1			Ufl1			Eif3m			Anxa5
							Sec63			Skp1			Eif2s3x			Copz1
							Ttc37			Zfp598			Rps23			Arpc3
							Clpb			Tmem67			Rpl17			Chmp2a
							Ttc33			Aup1			Uba52			Faap20
							Zc3h7b			Dnajb2			Eif2s3y			Rgs1
							Ctr9			Psme3			Rps18			Mrpl58
							Ncf2			Psma8			Rps5			Jtb
							Ttc7b			Siah1b			Rps9			Wdr61
							Anapc7			Wwp2			Rpl11			Khk
							Fkbp5			Desi1			Fau			Pmf1
							Edem1			Ube2g2			Rpl36			Nfkbib
							Ttc9c			Clgn			Rps13			Gstp1
							Ppp5c			Trib3			Rpl18			Atp5g3
							Fkbp3			Fbxo44			Rplp2			Clpp
							Tusc3			Fbxl4			Cnbp			Eif3i
							Dnajc21			Fbxl8			Syncrip			Pdrg1
							Bag2			Mapk9			Rplp1			Babam1
							Erp44			Il33			Rpl15			Dohh
							Bag4			Cd2ap			Rpl35a			Bccip
							Dnajb4			Psmb1			Rpl14			Spcs2
							Dnajc6			Fbxo45			Rpl27a			Dok1
							Ttc27			Csnk1a1			Rps20			Eef1d
							Hyou1			Apc2			Ythdf2			Sumo1
							Ttc4			Ddb1			Eif4ebp1			Chrac1
							Pdcd11			Nhlrc1			Rps15			Esd
							Prpf6			Spsb2			Rpl28			Rpl6
							Clpx			Rack1			Rpsa			Ap3s1
							Cdc27			Psmd1			Rps6			Mpc1
							Hspa14			Atxn3			Rpl38			Eif5a
							Dnajb9			Derl2			Dhx9			Tmem222
							Emc2			Fbxo27			Rpl32			Capzb
							Ppig			Usp44			Eef2			Car2
							Srp68			Tbx21			Rps17			Mpdu1
							Appbp2			Senp1			Rpl10a			Tmem14c
							Cdc16			Uchl5			Denr			Tmem11
							Pdrg1			Rpl11			Rps3a1			Rab5if
							Nktr			Rnf144a			Cpeb2			Slc25a5
							Txnrd1			Fbxl13			Csde1			Rpl13
							Pdia6			Fem1a			Rps25			Tipin
							Dnajc13			Ube2w			Rps7			Nhp2
							Ahsa2			Hfe			Rpl9			Esam
							Stip1			Sirt1			Rpl39			Rplp0
							Tmx3			Sh3rf1			Rps27a			Lman2
							Ttc3			Gid8			Rpl7			Eno1b
							Cabin1			Rhobtb3			Drg2			Eif3f
							Dnajc9			Trim72			Sh3bgrl			Gabarapl1
							Ttc13			Fbxo39			Etf1			Dctn3
							Cnot10			Zswim8			Dph3			Mdh2
							Dnajc1			Bbs7			Rpl37a			Zg16
							Edem3			Psmf1			Rps3			Zfand2b
							Hspa4l			Ubxn2b			Cpeb4			Orai1
							Zfc3h1			Derl3			Ckap5			Ndufa9
							Hsph1			Uggt2			Drg1			Psma2
							Srp72			Hspa5			Dhx36			Akr1a1
							Dnajc3			Akirin2			Mcts1			Arhgdia
							Lonp1			Uggt1			Dph5			Serbp1
							Ero1l			Tmtc3			Dph7			Hacd4
							Txndc5			Usp13			Fmr1			Ccnd2
							Dnajc5			Klhdc1			Zfp385a			Aarsd1
							Vbp1			Gsk3b			Cpeb1			H2-DMb1
							Pfdn1			Smad7			Lin28a			Pomp
							Ttc5			Gpx1			Zcchc13			Aimp1
							Gpsm2			Tlk2			Rbm24			Apbb1ip
							Dnajc11			Hectd1			Ncbp2			Slc25a3
							Prdx4			Sh3rf3			Eif2s2			Smim20
							Asph			Ccar2			Rps14			Hpf1
							Crnkl1			Dab2			Ncbp1			Rpl3
							Atad3a			Ubxn6			Eif2d			Ostf1
							Tomm70a			Plk1			Rps12			Rpl5
							Klc1			Ube2d3			Rps15a			Gclm
							Ppil4			Smurf2			Rps24			Ybx1
							Dnajc7			Anapc11			Hnrnpd			Cox5a
							Tor1b			Psmc2			Dph6			Tuba1c
							Fkbp8			Pmp22			Eif3a			N6amt1
							Dnajb11			Wac			Rps2			Mri1
							Ppil1			Bag6			Aars			Psma3
							Ppih			Fbxo9			Pkm			Ube2m
							Trap1			Gba			Rpl23			Il11ra1
							Tmx2			Psmc6			Cpeb3			Psmb8
							Opa1			Man1b1			Slbp			Myct1
							Pfdn5			Ubxn7			Dph2			Sdhd
							Dnajc8			Rnf126			Unk			Selp
							Dnajc2			Cdc23			Mettl3			Cdc42ep3
							Dnaja3			Sirt6			Dhx29			Mrps12
							Xab2			Ascc2			Hnrnpu			Spint2
							Afg3l2			Dnajc10			Sars			Pkig
							Ppib			Hspbp1			Eif5			Peg12
							Ahsa1			Styx			Mif4gd			Rpl4
							Gak			Fbxl15			Paip1			Erh
							Nasp			Sdcbp			Eif4a2			Ndufv2
							Dnajc10			Ankzf1			Rps19			Rbm3
							Bag6			Tmub1			Nck1			H2-T23
							Tmx4			Klhdc10						Aup1
							Hspa4			Smurf1						Tubb4b
							St13			Nfe2l2						Sfxn1
							Cdc37l1			Rnf144b						Dnajb1
							Phb2			Fbxw5						Frat1
							Ogt			Fem1c						Pfdn1
							Ppif			Sirt2						Pqbp1
							P4hb			Pkd1						Mrps26
							Pfdn6			Fbxl20						Sbds
							Cct3			Mdm2						Gar1
							Dnaja2			Cul4a						Zmat5
							Bag1			Kctd5						BC004004
							Ttc14			Aqp11						Ruvbl2
							Erp29			Ubqln1						Zfpl1
							Tmx1			Appbp2						Igtp
							Dnajc19			Topors						Ly6a
							Cct4			Psme1						Eif3m
							Cct2			Cul3						Ppib
							Cct5			Prkcg						Pgp
							Pdia3			Usp9x						Chchd2
							Cct7			Psmc3						Thoc3
							Fkbp4			Tmem259						Tspo
							Phb			Psmc1						Cfl1
							Ptgds			Nsfl1c						Ppp1r15a
							Hspe1			Nemf						Trir
							Cdc37			Dnaaf4						Prdx5
							Vcp			Sh3bgrl						Nop16
							Dnajb6			Ddit3						Hmg20b
							Hspa5			Mta1						Gtf2a2
							Cct6a			Fbxl17						Trp53
							Calr			Ube4a						Rack1
							Ppid			Psmb7						Atp6v0e
							Canx			Rnf14						Kdelr1
							Cct8			Os9						Ldha
							Anapc5			Fbxo38						Gstm5
							Hspd1			Fbxl14						Tamm41
							Hsp90b1			Ubqln4						Pgls
							Ptges3			Axin1						Sdf4
							Hspa9			Ubb						Lgals9
							Tcp1			Nudt15						Srsf9
							Hsp90ab1			Fbxl18						Rrp15
							Ppia			Pcnp						Trappc6a
							Hspa8			Ube2b						Uchl5
							Hsp90aa1			Ecpas						E2f4
										Psma5						Icam2
										N4bp1						Tmsb10
										Psmd4						Pin1
										Psmc4						Smco4
										Ubxn1						Qtrt1
										Fbxo17						Selenok
										Faf2						Tmem97
										Cul5						Lamtor1
										Fbxw8						Rab38
										Erlin2						Cd9
										Rmnd5b						Cope
										Aurka						Yeats4
										Ubqln2						Grina
										Peli1						Spc24
										Gid4						Nudt16l1
										Wfs1						Ppig
										Fmr1						Ormdl3
										Psen1						Srm
										Ccdc47						Eif3g
										Cul4b						Oard1
										Rnf139						Vps72
										Dcaf12						1110004F10Rik
										Kat5						Ppa1
										Zfand2a						Commd7
										Rad23a						Fkbp3
										Dtl						Maz
										Psmd14						Ctsg
										Plk3						Sdhc
										Kcne2						Timm44
										Rnf186						Prtn3
										Ecrg4						Npc2
										Ubxn10						Exosc8
										E330034G19Rik						Atp5d
										Ecscr						Cdc37
										Rnft2						Limd2
										Nkd2						B2m
										Pabpn1l						Ciao2a
										Fbxl21						Mrps18b
										Spsb1						Ppp1r11
										Spsb4						Rpl14
										Shh						C1d
										Klhl40						Ndufa10
										Umod						Ptma
										Sel1l2						Npm3
										Spopfm2						Zfp414
										Tdpoz8						Aldh1a1
										Tdpoz9						Atp5g2
										Tdpoz3						Rfc2
										Tdpoz4						Fbl
										Tdpoz5						Fxn
										Tdpoz1						Tmem9
										Tdpoz2						Ube2v1
										Siah3						Psmb10
										Cdc20b						Emc4
										Nccrp1						H1f0
										Ube2u						Ssu72
										Ddi1						Lat
										Ttc36						Manf
										Trim71						Lrrc8a
										Trim63						Wdr83os
										Trim38						Klf13
										Wnt10b						Bsg
										Fem1al						S1pr4
										Jkampl						Tuba4a
										Foxf2						Ifitm2
										Sh3rf2						Stmn1
										Lamp3						Eif4ebp1
										Calr						Ppil1
										Canx						Ppie
										Ube2a						Arpc1b
										Pbk						Yif1b
										Trim3						Psmc2
										Ankrd9						Tmem219
										Cul1						Bcat2
										Ube2s						Ubb-ps
										Tnfaip1						Psmg1
										Selenos						Rpsa
										Usp14						Gpx4
										Dda1						Prkag1
										Csnk1d						Arl6ip4
										Ube2g1						Ap2s1
										Foxred2						Bst2
										Tor1a						Ppp4c
										Fbxl19						Atp5c1
										H13						Rbm38
										Rhbdd1						Ube2l6
										Klhl42						Pycrl
										Anapc5						Gata3
										Gipc1						Gfi1b
										Smarcc1						Nr2c2ap
										Klhdc3						Thoc7
										Rad23b						Arl6ip5
										Clock						Psma6
										Svip						Polr2g
										Ogt						BC031181
										Fbxw11						Lsm2
										Nhlrc3						Npm1
										Ppp2r5c						Nfkbiz
										Rnf187						Hdgf
										Ubxn4						H2-M3
										Park7						Cyb5a
										Bag5						Slc48a1
										Fbxo22						Vkorc1
										Ube2v2						2510002D24Rik
										Bcap31						Clic1
										Erlin1						Snrpc
										Trim25						Bud23
										Fbxl5						Ube2l3
										Spsb3						Selenow
										Fbxo48						Isg20
										Wwp1						Guk1
										Herpud1						Tmem250-ps
										Yod1						Cnpy2
										Psen2						Rnf125
										Dmac2						Prdx1
										Hsp90b1						Tmed10
										Itch						Uqcrc1
										Rnf34						Hmbs
										Fbxo31						Sac3d1
										Ern1						C1qbp
										Cul2						Dnajc8
										Rnf217						Nudc
										Get4						Rps3a1
										Rbx1						Dnajc9
										Ate1						Dtymk
										Fbxo6						Lsm4
										Pithd1						Exosc5
										Eif3h						Tmem234
										Nop53						Lyar
										Erlec1						Ppp1ca
										Nrros						Rps7
										Ubr1						Rnf181
										Edem1						Uck2
										Trib1						Comt
										Rhbdf1						Ahsa1
										Ppp2cb						Lrpap1
										Socs5						Cd79b
										Trip4						Hmgb3
										Rnf121						Eif6
										Caml						BC005624
										Psme4						Psme1
										Xpo1						Naa10
										Vcp						H2ax
										Cdc34						Ece1
										Tbl1x						Psmc3
										Trim13						U2af1
										Klhdc2						Ssbp4
										Amfr						Bub3
										Trim9						Egfl7
										Ngly1						Ptp4a2
										Arih1						Nosip
										Tmem129						Psmc1
										Fem1b						Necap2
										Mapk8						H2-Ab1
										Psmd7						Sec11a
										Psmd8						Psmb9
										Sgta						Phb
										Gabarap						Samm50
										Maea						Ptprcap
										Atg7						Yif1a
										Anapc10						Rps3
										Btrc						Ndufa8
										Rbck1						Trappc3
										Rnf41						Mrps10
										Arrb2						Krt18
										Rmnd5a						Tm2d2
										Fam122a						Asf1b
										Anapc4						Gatd1
										Herc2						Psma7
										Ube2k						F11r
										Akt1						Pim1
										Hectd3						Gadd45gip1
										Dcaf11						Eif2b4
										Usp5						Nt5c3
										Prickle1						Brix1
										Araf						Ubb
										Trpc4ap						Mlf2
										Nr1d1						Cyc1
										Derl1						Ddhd2
										Trim39						Nt5c3b
										Psmd6						Ube2e1
										Crbn						Psma5
										Ube4b						Mtch2
										Znrf2						BC029722
										Tmub2						Tmem50a
										Phf20l1						Fth1
										Rnf19b						Mpc2
										Eif2ak3						Atp5o
										Siah2						H2-K1
										Hspa1a						Psmd4
										Socs4						Hmgn2
										Axin2						Psmc4
										Zer1						Ubxn1
										Edem2						Nudt9
										Faf1						Emc10
										Sharpin						Dcps
										Rnf5						Ddx39a
										Vhl						H2-Eb1
										Ophn1						Etfb
										Nupr1						Sat1
										Armc8						Mrpl16
										Ufd1						Glrx3
										Pml						Timm50
										Kctd17						Inka1
										Klhl22						Tex261
										Sel1l						Nme1
										Pmaip1						Klf6
										Fbxw4						Ctsl
										Fzr1						Nubp1
										Stt3b						Mydgf
										Ubr2						Ssr4
										Nub1						Lmo2
										Ubac2						Pdlim1
										Cbfa2t3						Unc119
										Arrb1						Serpinb1a
										Ubr3						Ccdc124
										Rybp						Capg
										Pias1						Ndufs3
										Rnf122						Cuta
										Rcn3						Dtd1
										Hspa1b						Ssna1
										Prkaca						Bri3bp
										Spopl						Mt1
										Kctd13						Rdh13
										Rnf185						Psmd14
										Cav1						Bnip3l
										Calr4						Idh3g
										Wdr26						Cdkn2d
										Arntl						Csn3
										Eif2a						1110038F14Rik
										Fbxw7						Emc7
										Socs6						Tmco1
										Sec61b						Ino80e
										Prkn						Bcl7c
										Ltn1						Tagln2
										Tmf1						Brk1
										Fbxl7						Tyms
										Nfe2l1						Cuedc2
										Psme2						Gatd3a
										Trem2						Ier3
										Ascc3						Ap1s1
										Amn1						Aamp
										Spop						Fdps
										Arih2						H3f3b
										Otud5						Selenos
										Usp19						Syngr2
										Psmc5						Chchd10
										Wwtr1						Erp29
										Trip12						Alox5ap
										Apoe						2210016L21Rik
										Kif14						Mrto4
										Ubxn11						Blvrb
										Fbxo4						Hscb
										Ube2cbp						H13
										Fbxo2						Dhrs4
										Ctnnb1						Stoml2
										Gabarapl2						Adrm1
										Mtm1						H2-DMa
										Alad						Gipc1
										Fbxl12						Tsn
										Ankib1						Sarnp
										Naglu						Ostc
										Sco1						Shisa5
										Klhl15						Cdk2ap2
										Clec16a						Ciapin1
										Ubxn8						Ppp1r35
										Lrrk2						Park7
										Chfr						Txn2
										Map1a						Tmed9
										Rnf180						C1qtnf12
										Csnk1e						Cops5
										Pja2						Hmox2
										Skp2						Chchd4
										Osbpl7						Cdkn1c
										Fbxl3						Eif3k
										Rffl						Swi5
										Birc2						Bcap31
										Rchy1						Abhd11
										Syvn1						Chchd6
										Usp25						Srgn
										Glmn						Plin3
										Cop1						Map2k2
										Man1a						Creld2
										Rnf40						Wdr74
										Edem3						Pdzk1ip1
										Plk2						Urod
										Enc1						Tecr
										Dlgap1						Parl
										Ube2h						Manbal
										Gna12						Acot8
										Znrf1						Fbxo6
										Zyg11b						Tmed3
										Agap3						Mrpl41
										Apc						Tomm40
										Asb2						Mrpl12
										Klhl20						Eif3h
										Fbxo33						Nop53
										Dnajb9						Arl2
										Trim2						Itm2c
										Ddrgk1						Mcrip1
										Dab2ip						Prdx6
										Clu						Csnk2b
										Fbxl16						Sgf29
										Trib2						Tsc22d1
										Rnf216						Scand1
										Psme3ip1						Bcl2l12
										Kbtbd6						Ntmt1
																Calm2
																Pih1d1
																Tmem176a
																Tm2d3
																Spn
																Atp6v1d
																Fosb
																Vamp8
																Fkbp2
																Ctsz
																Spi1
																Htra2
																Gstm1
																Cdc123
																Dgcr6
																Atg101
																Cyba
																Grpel1
																Vps29
																Isyna1
																Stxbp4
																Anp32e
																Twf1
																Fkbp8
																Nrgn
																Nfkbia
																Ppif
																Atp6v0b
																Apex1
																Ier2
																Emg1
																Psmd7
																Psmd8
																Gtf3a
																Mrpl2
																Drap1
																Acd
																Map1lc3a
																Sod2
																Zfp36
																Map1lc3b
																Smarcb1
																Gp9
																Ube2k
																Coq9
																Exosc7
																Laptm4a
																Gnb1
																Eri3
																Tmem208
																Trappc4
																Junb
																Fam104a
																Cbx1
																Tbcb
																Gng10
																Calm1
																Pold2
																Cfdp1
																Mospd3
																Ddah2
																Abcg1
																Smim5
																Syf2
																Pdlim7
																Tgm2
																Ccdc85b
																Sumo3
																Gng11
																Dnajc3
																Aldoa
																Prr13
																Psmd11
																Snrpa
																Psmb6
																Fxyd5
																Creg1
																Mrpl38
																Stk16
																Ndufs2
																Ctsb
																Anp32b
																Tmbim4
																Ak2
																Psmb4
																Fam98c
																Pfdn6
																Nudt3
																Bad
																Rnaset2b
																Vamp5
																Elovl1
																Sparc
																Lxn
																Rbfa
																Ubl7
																G6pc3
																Pebp1
																Batf
																Eno1
																Cotl1
																Ndn
																Ppic
																Ssr2
																Mrps11
																Lmo4
																Prelid1
																Gm4951
																Sult1a1
																Mrpl28
																Rrp1
																Psmd13
																Ftl1
																Basp1
																Mdh1
																Snrnp70
																Psme2
																Jund
																S100a6
																Ptpn1
																Cst3
																Jun
																Myl10
																Nubp2
																Lyz2
																Tle5
																Psmc5
																Polr3gl
																Cltb
																Nfic
																Apoe
																Fos
																Xist
																Srsf5
																Kdm6b
																Ngdn
																Rabac1
																Trim47
																Mif4gd
																Sf3b2
																Psmd12
																Plekhj1
																Npdc1
																Alad
																Emd
																Rab4b
																Rbm42
																Kmt2b
																Crlf2
																Mvb12a
																Tmem40
																Rbm25
																Tk1
																Znhit1
																Tmed1
																Ypel3
																Galk1
																Rchy1
																Sin3b
																Cd63
																Ino80b
																Wbp2
																Cavin1
																Fyb
																Yju2
																Hsd3b7
																Ptms
																Szrd1
																Gdf3
																Smim30
																Lamtor4
																Tmem160
																Csf2ra
																Sdsl
																Ddrgk1
																Dusp1
																Tmsb4x
																Clu
																Macrod1
																Tmem242
																Shfl
																Tspan4
																Rfc4
																Cirbp
																Tmem176b
																Egr1
