# Supplementary material for: Cyclophilin A supports translation of intrinsically disordered proteins and affects haematopoietic stem cell ageing
Source: Nat Cell Biol. 2024 Mar 29;26(4):593–603. doi: 10.1038/s41556-024-01387-x (PMC11021199; doi:10.1038/s41556-024-01387-x)
Supplement: Supplementary file 15 — Raw numerical data provided for all figures and extended data figures (separated by tabs). [file 41556_2024_1387_MOESM15_ESM.xlsx]

## Sheet: Fig. 1
			Proteome young HSPC			Transcriptome young HSPC				Peripheral blood CD45.2 reconstitution (%)							Progenitor cell CD45.2 reconstitution (%)						Stem cell CD45.2 reconstitution (%)							Serial transplantation CD45.2 reconstitution (%)
			GeneSymbol	IFOT		GeneSymbol	FPKM			Total Ppia Het	Total Ppia KO	B220 Ppia Het	B220 Ppia KO	Mac1 Ppia Het	Mac1 Ppia KO		CMP Ppia Het	CMP Ppia KO		CLP Ppia Het	CLP Ppia KO		LKS Ppia Het	LKS Ppia KO		HSC Ppia Het	HSC Ppia KO			Ppia Het - 1	Ppia Het - 2	Ppia Het - 3	Ppia KO - 1	Ppia KO - 2	Ppia KO - 3
			H2afx	2490		Rpph1	32579.1			84.8	55	59.4	31.3	17.5	35.7		0.685679	0.505272		0.015172	0.004779		0.12522	0.386584		0.02198	0.10849			57.4	54.3	42	49	4.8	0.1
			Acta1	2282		Rmrp	18250.8			70.9	54.3	56.4	52.5	12.9	20.4		0.488553	0.722864		0.010638	0.02103		0.152533	0.150222		0.040271	0.037162			60.7	91.4	86.5	53.7	60.6	0.1
			Tmsb4x	1911		Eef1a1	6696.26			63.6	44	54.4	49.5	22	23.3		0.40282	0.922073		0.051273	0.01464		0.116395	0.198545		0.020926	0.098473			60.3	38.7	88.1	59.3	29.6	0.08
			Gm10257	1702		Rps12	3146.08			64.9	63.3	60.2	57.5	13.3	25.6		0.884944	0.882316		0.010588	0.00515		0.155684	0.214302		0.03205	0.049562			63.1	40.3	92.1	59.5	25.1	0.8
			Tpm1	1024		Actb	2893.6			82.3	59.2	58.3	46.5	13	24		0.117627	0.763604		0.031367	0.011635		0.026473	0.25212		0.009465	0.153407			53.7	90.7	6.4	51.9	35.6	0.2
			S100a8	940		Ppia	2875.25			75.7	54.1	63.4	56.5	12.2	14.6		0.569088	0.599133		0.021595	0.015218		0.110092	0.12543		0.008124	0.017656				66.1	89.6		19.8	28.5
			Actb	939		Rpl41	2860.9			41	74.3	71.5	55.6	5.3	21.7		0.438472	0.650933		0.02502	0.013442		0.114715	0.233211		0.030293	0.18827				66.2	95.7
			Hist1h1c	683		Rps29	2695.58			62.5	31.1	49.3	43.7	23.9	14.6		0.639347	0.988516		0.014901	0.008553		0.129212	0.214302		0.055451	0.037453				76.6	92.4
			Hist1h1e	614		Rps27rt	2641.38			68.3	70.5	49.4	36	18.1	51.7		0.556483	0.683147		0.033165	0.00641		0.10547	0.334059		0.005314	0.047725
			S100a9	612		Hist1h4d	2636.51			48.5		49.4		21.6
			Col1a1	582		Ptma	2473.31
			Myh4	524		Rps18	2370.61
			Hist1h1a	485		Rps20	2368.41
			Myl1	449		Rpl32	2336.1
			Tubb5	449		Rps23	2305.32
			Col1a2	443		Rpl23a	2227.15
			Mgp	432		Rplp1	2223.09
			Hist1h1d	429		Rpl38	2202.84
			H3f3c	408		Rps4x	2163.75
			Tmsb10	369		Rps9	2135.58
			Hmgb2	339		Rps17	2092.54
			Hist1h1b	327		Uba52	2073.53
			Hmgn2	326		Hist2h2bb	2063.33
			Mylpf	321		Gm15772	2032.83
			Rplp2	315		Hist1h4h	2029
			Tpm2	290		Rps3a1	1962.58
			Tnnt3	285		Rps2	1933.12
			Hsp90ab1	279		Rplp2	1927.9
			Tpm3	276		Rps8	1917.14
			Ngp	270		Rpl12	1837.14
			Eef1a1	269		Hist1h4m	1802.56
			Chil3	267		Rpl10	1773.48
			Ahsg	267		Rpl39	1760.66
			Tnni2	253		Rplp0	1758.57
			Ppia	250		Rpl35	1736.19
			Hspa8	237		Ftl1	1724.83
			Pfn1	218		Hist1h2bn	1713.8
			Tuba4a	211		Hist1h2bb	1707.46
			Chad	207		Rps14	1696.72
			Ptma	199		Hspa8	1687.06
			Hspa5	198		Rps28	1663.79
			Camp	192		Rps26	1658.84
			Arhgdib	190		Rpl19	1638.71
			Mpo	187		Hist1h4f	1620.24
			Rplp1	182		Rpl7	1598.1
			Cfl1	180		Lars2	1597.36
			Spp1	177		Rps15	1591.4
			Actbl2	175		Hist1h4c	1589.96
			Calr	162		Tmsb4x	1587.34
			Hsp90aa1	160		Rpl9	1572.67
			Bgn	130		Rpl8	1570.25
			P4hb	128		Rpl7a	1532.17
			Vim	126		Rps5	1515.21
			Rpl38	126		Rps11	1510
			Myh1	125		Rpl28	1505.05
			Rpl23a	123		Rps24	1492.44
			Atp5b	119		Rpl3	1476.08
			Rpl27	119		Rpl13	1472.99
			Myh9	119		Hist1h4k	1465.13
			Tnnc2	116		Rpl11	1451.61
			Pygm	114		Hist1h1c	1447.2
			Pdia3	114		Hist1h4n	1431.44
			Tkt	111		Gnb2l1	1404.92
			Ywhaz	108		B2m	1402.14
			Rpl35	108		Hist1h2bc	1376.95
			Rpl18	107		Hist1h1d	1374.01
			Hsp90b1	105		Rps19	1366.3
			H2afy	100		Rpl4	1353.2
			Hnrnpa2b1	99		Rpl35a	1352.87
			Arhgdia	96.7		Rpl13a	1347.86
			Msn	95		Plac8	1330.61
			Rpl10a	94		Rpl37a	1322.59
			Ppib	93.5		Rps21	1318.33
			Rps8	91		Gm12191	1306.79
			Rpl7	90.6		Rpl36	1276.56
			Rpl6	89.8		Rps6	1266.99
			Rps15a	88.2		Rps27a	1262.55
			Rpl36	87.6		Rpl18	1255.15
			Rps3	87.3		Rpsa	1246.43
			Hist2h2ab	86.4		Rpl17	1240.3
			Sh3bgrl3	85.6		Tpt1	1237.56
			Rps9	85.6		Rps13	1218.01
			Ear1	85.1		Rps25	1200.31
			Rpl26	84.3		Rps10	1198.68
			Lmna	83.2		Rpl34-ps1	1195.6
			H1f0	82.6		Hist1h2be	1186.34
			Prg2	82.4		Hist1h2bk	1175.39
			Srsf3	82.4		Hist1h3e	1175.25
			Rpl14	80.4		Fau	1159.19
			Lyz2	78.5		Hist1h3b	1154.16
			Rps4x	77.6		Rps16	1152.41
			Atp5a1	77.6		Rps7	1152.35
			Hnrnpa3	77		Rpl6	1132.75
			Myl12a	76.3		Rpl14	1123.36
			Anxa1	76.1		Hist1h1e	1105.1
			Rps19	76.1		Rpl10a	1104.83
			Dcn	76		Mpo	1096.41
			Slc25a5	75.8		Hist1h2bg	1088.71
			Rpl19	75.4		Hist1h1a	1082.72
			Col2a1	75		Hist2h2aa1	1081.65
			Tubb4b	74.9		Eef2	1060.85
			Cbx3	73.4		Rpl36a	1036.51
			Rps14	73		Hist1h1b	1015.4
			Rplp0	72.6		Snord15b	976.194
			Atp2a1	72.2		Npm1	965.604
			Serpinh1	70.8		Snora74a	921.246
			Rps25	70.5		Scarna13	920.812
			Rps20	69.4		Hist1h3c	911.363
			Pgam1	69.2		Hist1h4a	904.604
			Hnrnpk	68.2		Lyz2	887.257
			Rpl5	67.6		Rpl23	839.182
			Rps18	66.8		Rpl27a	838.078
			Pkm	66.1		Actg1	835.583
			Lmnb1	65.8		Calr	835.093
			Eif4a1	64.9		Rpl29	821.177
			Fmod	64.8		Gapdh	818.884
			Rps17	64.7		H3f3a	818.122
			Lcn2	64.4		Hist1h2bm	817.955
			Prelp	64.1		H2afz	811.256
			Ldha	63.6		Hist1h2bj	804.751
			Cox6c	63.1		Hsp90ab1	796.152
			Hnrnpu	62.9		Rpl31	785.93
			Rpl15	62.4		Hist1h4b	785.254
			Rps16	62.3		Hist1h2bh	780.824
			Ncl	61.4		Rpl5	743.274
			Tagln2	61.1		Ubb	742.259
			Rpl12	60.3		Rpl27	734.838
			Gpi1	60		Ctsg	725.532
			Myh2	59.7		Hist1h4j	716.159
			Fn1	59.2		H2-K1	705.416
			Pdia6	58.1		Snord22	694.318
			Lcp1	57.5		Rpl24	689.91
			Rpl4	56.6		Gpx1	686.709
			Anxa2	56.5		Hist1h3a	685.196
			Casq1	56.1		Rps3	681.682
			Rpl7a	55.7		Eef1g	672.796
			Rpl3	54.9		Hist1h2bl	671.812
			Hspe1	54.1		Hist1h3i	656.424
			Cycs	53.9		S100a8	650.299
			Banf1	53.6		Hist1h3h	646.837
			Rpl17	52.8		Prg2	642.877
			Rpl27a	52.7		Hist1h2ab	639.033
			Ltf	52.4		Snora44	620.419
			Eef1g	52.3		Tubb5	617.91
			Eif5a	52.2		Atp5b	616.333
			Vtn	52.1		Hist1h3g	611.431
			Npm1	51.9		Rpl18a	611.125
			Atp5j	51.6		Myl6	608.033
			Rps3a1	51.5		Eif4a1	599.903
			Rpl21	50.8		Hist4h4	599.3
			Rpl13	50.4		Tuba1b	595.666
			Btf3	50.1		Mir703	592.066
			Stmn1	48.8		Hist1h2ak	590.466
			Coro1a	48.6		Elane	589.199
			Anp32a	48.4		Cfl1	586.077
			Aldoa	47.6		Rpl37	573.466
			Anp32b	47.6		Hist1h3d	570.372
			Car2	47.6		Hist2h2ac	567.855
			Sparc	47.2		Hmgn2	566.862
			S100a10	46.9		H2-D1	566.134
			Plac8	46.4		Snord17	563.147
			Col12a1	46.3		Slc25a5	561.046
			Aldh2	46.2		Pfn1	560.177
			Arpc4	46.1		Ly6c2	551.948
			Rpl13a	46		Rbm3	543.265
			Tpm4	45.4		Psap	533.742
			Sub1	45.3		Naca	533.723
			Ctsg	45.1		Eif5a	528.834
			Ibsp	45.1		Hist1h3f	522.934
			Gnb2l1	44.6		Rpl36al	508.637
			Tubb4a	44.5		Cd74	505.892
			Mdh2	44.3		Atp5k	502.766
			Rac2	44.2		Btf3	499.577
			Car1	44.1		Srgn	492.392
			Hnrnpa1	43.9		Prtn3	488.394
			Eef2	43.4		Pkm	484.699
			Trap1	43.3		Hist2h4	479.95
			Rps23	43.3		Rpl15	453.864
			Prdx1	43.1		Stmn1	453.328
			Pf4	43.1		Hist1h2ai	451.93
			Pgk1	42.5		H2afy	449.369
			Set	42.2		Arhgdib	446.816
			Acp5	42.2		Rpl21	445.535
			Aspn	42.1		Aldoa	440.91
			Snrpd1	41.9		Mif	440.551
			Myh8	41.9		Hist2h3b	431.456
			Hspd1	41.7		Hsp90aa1	430.803
			Rps10	41.7		Hmgb1	430.606
			Cox5a	41.5		Hspa5	423.916
			Snrpd2	41.4		Atp5a1	416.583
			Cox4i1	41.1		Ldha	413.018
			Mybpc2	41.1		Tmsb10	399.688
			Rps27l	40.9		Cox4i1	397.586
			Srsf2	40.3		Ndufa4	391.736
			Slc25a4	39.9		S100a9	391.64
			Dbi	39.7		Hnrnpf	381.329
			Erh	39.6		Hist1h2ac	381.045
			Rpl37a	39.2		Hist1h2ag	379.233
			Nme2	39.2		Coro1a	375.676
			Vdac1	38.8		Atp5g2	374.661
			Mfge8	38.6		Tyrobp	372.645
			Nme1	38.4		Fth1	372.103
			Ywhae	37.7		Ifitm2	369.399
			Eef1d	37.5		Cox8a	368.301
			Rpl28	37		Hist2h3c2	366.101
			Pa2g4	37		H3f3b	365.625
			Rps21	36.9		P4hb	362.717
			Tpt1	36.6		Hist3h2a	361.403
			Alb	36		Cox6b1	361.114
			Rps28	35.6		Hist1h2bf	360.375
			Rpl18a	35.6		Vim	360.097
			ATP8	35.6		Oaz1	359.495
			Pdia4	35.2		Snrpg	354.277
			COX2	35.1		Nme2	351.183
			Rpl24	35		Cst3	344.776
			Rpl31	34.5		Gm10052	344.229
			Epx	34.3		Arpc1b	344.217
			Nap1l1	34.2		Tubb4b	343.81
			Mybpc1	34		Itm2b	342.068
			Lgals1	33.7		Lgals1	338.42
			Ybx1	33.7		Sod1	336.737
			F2	33.7		Hist1h2ad	336.684
			Col6a3	33.5		S100a4	335.514
			Ptbp1	33.4		Hint1	335.49
			Gsn	33.2		Hbb-b1	327.634
			Col6a1	33.1		Serinc3	325.464
			Actr2	33		Tkt	324.629
			Prdx5	32.8		Ly6e	323.816
			Sod1	32.8		Pcna	322.998
			Rps26	32.8		Calm2	322.755
			Ndufa4	32.5		Cox7c	320.845
			Eef1b2	32.3		Fdps	319.813
			Rps7	32.3		Atp5l	316.883
			Apoe	32.2		Hist1h2ap	315.052
			Sumo2	32		Atp5e	314.603
			Taldo1	31.9		Rpl22l1	312.963
			Snrpe	31.9		2010107E04Rik	310.768
			Atp5j2	31.5		Ybx1	307.413
			Myl9	31.5		Uqcrh	305.484
			Myh7	31.3		Shfm1	304.815
			Rpl8	31.2		Hsp90b1	302.108
			S100a6	30.6		Ubc	301.391
			Mdh1	30.6		Sumo2	300.337
			Hdgf	30.5		Set	298.753
			Hnrnpab	30.3		Mcpt8	298.1
			Tmpo	29.9		Arpc3	296.992
			Capza2	29.8		Snrpd2	296.17
			Herc1	29.6		Hist1h2ah	294.794
			Hnrnpd	29.6		Hnrnpk	291.778
			Atp5l	29.4		Snord15a	291.732
			Psme1	29.3		Cct5	291.432
			Elane	29.2		Cox5b	290.559
			Pebp1	29.1		Sh3bgrl3	286.838
			Col6a2	29		Uqcr11	285.36
			Tpi1	28.6		Atp5h	284.683
			Eif3c	28.6		Cox6c	284.309
			Vcp	28.5		Pgk1	283.042
			Hnrnpl	28.4		Ppp1ca	280.793
			Actn3	28.4		Hist1h2af	280.059
			Rps11	28.4		Dbi	277.811
			Mif	28.3		Crip1	276.918
			Srsf7	28.3		Snrpe	276.709
			Hnrnpf	28		Gnas	272.975
			Actr3	27.8		Hist1h2an	269.949
			Cdc37	27.7		Eef1b2	265.351
			Pgd	27.6		Atp5j2	264.767
			Ddx39b	27.5		Ran	264.43
			Pcna	27.3		Tceb2	261.618
			Rps5	27.2		Snrpb	259.907
			Cox7a2	27.2		Taldo1	259.336
			Psma7	27.1		Atp5g3	256.582
			Prss34	26.8		Impdh2	255.273
			Atp5h	26.6		Cmtm7	252.924
			Arpc5	26.4		Myl12b	252.709
			Nono	26.2		Sec61b	251.891
			Hapln1	26.2		Hist1h2bp	251.063
			Gstm1	26.1		Atp5o	246.045
			Lta4h	25.9		Ndufa3	245.528
			Ostf1	25.7		Pf4	244.837
			Plek	25.7		Tpm3	244.347
			Rpl35a	25.6		Ifitm1	240.669
			Mtpn	25		D17H6S56E-5	240.193
			Pnp	25		Ddx5	238.2
			Park7	24.8		Canx	236.341
			Rps2	24.8		Cdk4	234.826
			F10	24.7		Cox6a1	234.698
			Anxa5	24.5		Clic1	234.069
			Hnrnpc	24		Hist1h2ae	233.645
			Tubb6	23.8		Snora78	232.511
			Capza1	23.8		Rps27l	227.319
			S100a11	23.7		Hnrnpa1	226.442
			St13	23.6		Cct2	225.522
			Pcbp1	23.1		Hspd1	223.647
			Srsf1	23.1		Uqcrb	222.007
			Gstp1	23.1		Usmg5	220.874
			Cct3	23		Tuba1c	219.625
			Flna	22.9		Eif3k	218.537
			Prdx6	22.8		Prdx1	218.526
			Apoa1	22.3		Cd52	217.42
			Hnrnpm	22.2		Erh	216.431
			Prdx2	22.1		H2-Aa	215.529
			Cotl1	22		Psmb8	213.675
			Snrpf	21.3		Atp5c1	213.194
			Ddx5	21.3		Eif3i	212.418
			2023-09-07	21.3		Psmb4	211.792
			2023-09-02	21.1		Chchd2	211.241
			Cap1	20.8		Psma7	210.272
			Ywhab	20.8		Uqcr10	209.232
			Rcc2	20.8		Malat1	208.755
			Rpl9	20.8		Hnrnpu	207.832
			Capzb	20.7		Actr3	207.72
			Myh3	20.6		Akr1a1	206.695
			Lsp1	20.5		Cdc42	206.444
			Sfpq	20.5		Txn1	205.699
			Clic1	20.4		Tpi1	205.262
			Tuba8	20.3		Hmgb2	205.052
			Lrrc59	20		Tmed2	204.905
			Ssr4	20		Ifitm3	203.689
			Gdi2	19.9		Atp5g1	203.136
			Cacybp	19.8		Slc25a3	202.418
			Snrpd3	19.8		Pgam1	202.106
			Ranbp1	19.7		Lcp1	200.715
			Gpx1	19.6		Ms4a3	199.422
			Psmb1	19.6		Rap1b	199.337
			Ywhag	19.5		Ranbp1	198.65
			Rps29	19.5		Gpi1	198.35
			Canx	19.4		Tuba4a	198.121
			Cyb5a	19.4		Eif3e	196.613
			Postn	19.1		Snora26	196.477
			Ywhah	18.9		Pabpc1	196.035
			Serpinf1	18.9		Pebp1	195.602
			Ssb	18.9		Vcp	193.053
			Hspa9	18.8		Gpx4	192.603
			Tln1	18.8		Hnrnpab	192.109
			Pura	18.8		Nap1l1	191.788
			Pcbp2	18.7		Ctsd	191.785
			Eno3	18.4		Snora64	188.823
			Rab7	18.2		H2-Ab1	188.35
			Anxa6	18.2		Cnbp	188.043
			Omd	18.1		Cox7a2l	187.731
			Fau	18.1		Cct6a	187.657
			Hmgb3	18.1		Psme1	187.236
			Gnai2	17.9		Psma2	186.829
			Pygl	17.8		Psme2	185.718
			Mcpt8	17.7		Ptges3	185.688
			Rbbp4	17.7		Tagln2	185.627
			Tubb1	17.7		Hspe1	185.368
			Rps12	17.6		S100a10	185.205
			Ptrf	17.5		Cbx3	184.618
			Actn2	17.5		Pdia6	184.017
			Cct2	17.1		Cct3	183.631
			Arf2	17		Cox5a	182.938
			Got2	17		Top2a	182.901
			Cs	16.9		Psmb3	182.549
			Ak2	16.8		Gnb2	182.34
			Wdr1	16.7		Hist1h2ao	181.485
			Comp	16.7		Tmem258	181.472
			Arpc2	16.6		Gnai2	180.999
			Snrpg	16.6		Eno1	179.246
			Psmb3	16.6		Srsf3	178.779
			Syncrip	16.6		Srsf2	178.723
			Arpc1b	16.5		Ssr4	178.019
			Psma3	16.4		Prdx2	177.166
			Snd1	16.4		Laptm5	176.523
			Psmb2	16.1		Vamp8	176.29
			Fgb	16.1		Etfb	176.26
			Rpn2	16		Clta	175.15
			Rps15	16		Ube2s	174.725
			Dars	15.9		Mcm6	174.641
			Sf3b5	15.8		Cct4	173.704
			Fgg	15.8		Arf1	173.201
			Mmp9	15.7		Arpc2	171.85
			Trim28	15.7		Ctsz	171.761
			Arf5	15.7		Gng5	171.32
			Mcm5	15.7		Tcp1	171.315
			Phb	15.7		Ndufb8	171.044
			Atox1	15.6		Atp5f1	170.466
			Lbr	15.5		Eif4h	169.841
			Pygb	15.4		Cks2	169.444
			Mmp13	15.4		Swi5	168.583
			Rpn1	15.4		Atox1	167.024
			Hp1bp3	15.4		Hnrnpa2b1	166.784
			Arpc3	15.3		Hbb-b2	166.78
			Arf4	15.3		Nono	166.517
			Rab11b	15.3		Myh9	165.377
			Uqcrc2	15.3		Calm3	165.27
			Rab1	15.2		Hist1h4i	164.551
			Cct8	15.2		1810022K09Rik	164.183
			S100a4	15.2		Erp29	164.055
			Prpf19	15.2		H2afx	163.871
			Txn1	15.1		Cct8	163.626
			Rdx	15.1		Glipr1	163.094
			Atp5c1	15.1		Ybx3	162.905
			Mcm3	15		Eif3m	162.507
			Uqcrq	14.9		Emp3	162.238
			Prkcsh	14.9		Spn	162.164
			Idh2	14.9		Park7	162.149
			Psma2	14.8		Pdia3	162.065
			Uqcr10	14.8		Tmbim6	161.96
			Iqgap1	14.7		Eif3h	161.604
			Vcl	14.6		Raly	160.904
			Anp32e	14.4		Kpna2	160.859
			Rhoa	14.3		Pfdn5	160.033
			Thbs1	14.3		Ndufb7	159.891
			Tmed10	14.3		Prss34	159.2
			Psma1	14.3		Anapc5	159.118
			Nap1l4	14.2		Flna	159.11
			B2m	14.1		M6pr	158.508
			Eif1ax	14.1		Eif4b	158.18
			U2af2	14.1		Phgdh	157.778
			Serbp1	14		Psmb1	157.772
			Hnrnpa0	14		Rpn2	157.614
			Ganab	13.9		Alox5ap	157.569
			Cltc	13.9		Gdi2	157.252
			Des	13.9		Tma7	156.433
			Cct5	13.8		Krtcap2	155.984
			2023-09-11	13.8		Car2	155.805
			Uqcrc1	13.8		Psmb2	155.688
			Atp5k	13.7		Alyref	155.63
			Ptms	13.7		Mbnl1	155.567
			Rbm3	13.7		Mrpl33	154.961
			Erp29	13.6		AI662270	154.77
			Rab5c	13.6		Trim28	154.586
			Mcm7	13.6		Pomp	154.328
			G3bp1	13.6		Snora15	153.555
			Eif2s1	13.6		Hba-a1	153.475
			Dek	13.6		G3bp1	151.893
			Psma6	13.5		Hdgf	151.654
			Psmb4	13.5		Ppp1cc	151.254
			Raly	13.4		2023-09-15	151.222
			Acaa2	13.4		Psma1	150.946
			Cct4	13.3		Psma4	150.728
			Cbx1	13.3		Atp6v0c	149.991
			Lum	13.3		Nop10	149.459
			C1qbp	13.2		Paics	149.357
			Hnrnph1	13.2		Cyba	147.845
			Cox6b1	13.2		Cox7a2	145.813
			Glud1	13.2		Ndufb9	145.496
			Mcm2	13.2		Tspo	144.663
			Cct6a	13.1		Atp5j	144.496
			Eif2s3x	13.1		Skp1a	144.124
			Uba1	13		Lamp1	144.119
			Phb2	13		Ewsr1	143.99
			Alyref	12.9		Hnrnph1	143.679
			Ddost	12.9		Bola2	143.327
			Matn3	12.8		Ndufa12	143.208
			Rac1	12.8		Fermt3	142.764
			Eif3b	12.8		Ctss	142.674
			Sun2	12.7		Snora21	142.062
			Psma5	12.7		Ankrd13a	142.055
			Fus	12.6		Rcc2	142.003
			Ckap4	12.5		Hspa9	141.676
			Tardbp	12.5		Mir142b	140.842
			Vapa	12.5		Ddb1	140.82
			Pabpc1	12.4		Nedd8	140.697
			Cyc1	12.4		Psmb7	140.676
			Eif3f	12.4		Phb2	140.304
			Snrpa	12.3		Ddx39b	140.27
			Fga	12.2		Rpl34	140.093
			Vdac3	12.2		Prelid1	139.968
			Ssr1	12		Ddost	139.86
			Myoz1	12		Ndufa7	139.434
			Uqcr11	11.9		Lmo2	139.404
			Hdlbp	11.9		Psma6	138.18
			Akr1b3	11.9		Ppib	137.984
			F13a1	11.8		Rpl22	137.804
			Tubb2a	11.8		Myb	137.729
			Lgals3	11.7		Hist1h2bq	136.963
			Rhog	11.7		Cct7	136.394
			Gnb1	11.7		Mlec	135.48
			Eif3l	11.7		Mcm7	134.988
			Ezr	11.7		Tram1	134.678
			2010107E04Rik	11.7		Emb	134.49
			Vars	11.7		Bsg	134.358
			Fermt3	11.6		Ndufa6	134.235
			Rtn4	11.6		Cd34	134.118
			Vdac2	11.6		Vdac2	133.968
			Eif4a3	11.6		Ctnnb1	133.857
			Hint1	11.5		Srsf5	133.828
			Elavl1	11.5		Csde1	133.585
			Cyb5r3	11.5		Dek	133.197
			Rcn3	11.4		Eif3f	133.15
			Hn1	11.4		Psmc3	132.962
			Eif3a	11.4		Ost4	132.855
			Nudc	11.4		Ahsa1	132.42
			Capg	11.4		Bzw1	132.359
			Impdh2	11.3		Mrfap1	132.184
			Mcm6	11.3		Ap2s1	131.966
			H2-D1	11.3		Gm6793	131.873
			Myh13	11.2		Eif3c	131.843
			Stip1	11.2		Ywhaz	131.776
			Aco2	11.2		Lgals3	131.757
			Ddx39	11.1		Sdcbp	131.712
			Tcp1	11.1		Fkbp4	131.426
			Etfb	11.1		Psma5	131.326
			Ppp1ca	11.1		Cox7b	130.847
			Clta	11		Eif1ax	130.672
			Eif3m	11		Psmb6	130.535
			Pdap1	11		Cd63	130.525
			Spp2	11		Eif3l	129.961
			Rbbp7	10.9		Tln1	129.923
			Mcm4	10.9		Hmgn1	129.877
			Hadhb	10.9		Serp1	129.784
			Lasp1	10.8		Uqcrc1	129.661
			Rab14	10.8		Tra2b	129.449
			Fen1	10.8		Capza2	129.238
			Hcls1	10.7		Fxyd5	129.149
			Actn4	10.7		Arl6ip1	128.865
			Hadha	10.7		Hn1	128.76
			Cyb5b	10.6		Idh2	128.253
			Naca	10.6		Rbbp7	127.716
			Spcs2	10.6		Sec11c	126.815
			Timm13	10.5		Hnrnpm	126.755
			Atp5d	10.5		Cks1b	126.542
			Atp5f1	10.5		Ppp2ca	126.38
			Chmp4b	10.4		Wdr1	125.824
			Eif3g	10.4		Morf4l2	125.708
			Ruvbl1	10.4		Lbr	125.576
			Ddx21	10.4		Fbl	125.521
			Gys1	10.4		Arpc5	124.738
			Gmfg	10.3		Lsm7	123.77
			Col9a1	10.3		Nme1	123.379
			Dnajc9	10.2		Gltscr2	123.296
			Fam49b	10.1		Acly	123.154
			Uqcrb	10.1		Tmpo	123.077
			Pgls	10.1		Gm23284	122.976
			Rab6a	10		Gm26391	122.976
			G6pdx	9.9		Scarna6	122.927
			Calu	9.8		Hnrnpl	122.896
			Khdrbs1	9.8		Anxa1	122.814
			Ptpn6	9.8		Caprin1	122.739
			Rtcb	9.8		H2-T23	122.161
			Srl	9.8		Nucks1	122.071
			Cad	9.7		Ssr3	122.021
			Sarnp	9.7		Magoh	121.689
			Kctd12	9.7		2410006H16Rik	121.666
			Metap2	9.7		Ucp2	121.521
			Khsrp	9.6		Ssrp1	121.459
			Atic	9.6		Calm1	121.124
			Cct7	9.6		Rpn1	121.094
			Fkbp3	9.6		Snrpd1	120.369
			Shmt2	9.6		Bst2	120.332
			Rab2a	9.6		Nudc	120.188
			Mapre1	9.6		Fam107b	119.974
			Dhx9	9.6		Sdhd	119.883
			Tufm	9.5		Cd24a	119.844
			Nucb1	9.4		Hist1h2ba	119.631
			Dnaja1	9.4		2700094K13Rik	119.281
			Idh3a	9.4		Edf1	119.172
			Ilf2	9.4		Mdh2	118.852
			Bcap31	9.4		Rhoa	118.714
			Tra2b	9.4		Eif3g	118.468
			Nop56	9.4		U2af2	117.607
			Rap1b	9.4		Mapkapk2	117.512
			Fkbp4	9.3		Rps15a	117.456
			Stmn2	9.3		Scd2	117.373
			Psma4	9.3		Gm22291	117.309
			Eif3h	9.2		Ywhaq	117.242
			Eif3i	9.2		Cdk2ap1	116.891
			Myl2	9.1		Vdac3	116.183
			Hsd17b10	9.1		Grn	116.029
			Serpina1d	9.1		Psmb5	115.831
			Bin1	9.1		Ndufb10	115.631
			Rab15	9		Nhp2l1	115.503
			Gmfb	9		Myeov2	115.459
			Srsf5	9		Eif3d	115.089
			Magoh	9		Srsf1	114.935
			Pycard	8.9		Ptbp1	114.483
			Phgdh	8.9		Psma3	114.383
			Kpnb1	8.9		Snx5	114.298
			Dlst	8.9		Prdx5	113.979
			Tomm22	8.8		Lta4h	113.824
			Sf3a1	8.7		Uqcrq	113.665
			Dut	8.7		Actr2	113.639
			Sf3b3	8.7		Hist1h2br	113.615
			Ruvbl2	8.7		Snrnp70	113.491
			Rprd1b	8.6		Ndufv3	113.32
			Eif3d	8.6		Slirp	112.922
			Gimap4	8.6		U2af1	112.915
			Sf3b2	8.5		Ncoa4	112.607
			Rcc1	8.5		Psmd2	112.491
			Parp1	8.5		Dnmt1	112.205
			Prdx4	8.5		Eef1d	111.839
			Atp2a3	8.5		Gabarap	111.628
			Hypk	8.4		Uqcc2	111.62
			Copz1	8.4		Snora43	111.461
			Ndufa3	8.4		Ak2	111.429
			Snrnp70	8.4		Mcm3	111.313
			Arcn1	8.4		Csnk1a1	111.275
			Rrbp1	8.3		Slc25a4	110.709
			Esyt1	8.3		Tmem14c	110.697
			Ppp2r1a	8.3		Capza1	110.033
			Nop58	8.3		Sec61g	109.938
			Luc7l2	8.2		Aldh2	109.818
			Mrps36	8.2		Bcap31	109.69
			Eef1a2	8.2		Ssr2	109.549
			Rab35	8.2		Fis1	109.504
			Txnl1	8.2		Ptpn6	108.617
			Lmnb2	8.2		Anxa2	108.382
			F9	8.2		Ndufc2	108.266
			Ehd2	8.2		Ppp1r14b	108.224
			Rab1b	8		Rpl26	108.137
			Snx1	8		Atp5d	107.884
			Etfa	8		Snora52	107.794
			Acadl	8		Ndufa2	107.618
			Ier3ip1	7.9		Ssb	107.222
			Acat1	7.9		Snrpf	107.159
			Anxa11	7.9		Sf3b2	107.149
			Lsm2	7.8		Emg1	106.993
			Fh1	7.8		Vapa	106.901
			Matr3	7.8		St13	106.883
			Hdac1	7.8		Atf4	106.84
			Rnps1	7.8		Abracl	106.748
			Skp1a	7.7		Dazap2	106.702
			Hyou1	7.7		Fabp5	106.659
			Rpl22l1	7.7		Ndufb4	106.591
			Myl3	7.7		Odc1	106.404
			Copb2	7.7		Fcer1g	106.377
			Csnk2a1	7.7		Tbca	106.321
			Rtn2	7.7		Fam96a	105.865
			Samhd1	7.7		Atp6v1f	105.757
			Dbnl	7.6		Ube2d3	105.335
			Cstb	7.6		Rac1	105.228
			Dpy30	7.6		Napsa	104.547
			Mepe	7.6		Igfbp4	104.528
			Atpif1	7.6		Mrps21	104.416
			Ogn	7.6		Dctpp1	104.247
			Idh1	7.5		Tuba1a	104.226
			Rbm8a	7.5		Snd1	104.163
			Eftud2	7.5		Pgls	104.115
			Sfn	7.5		D8Ertd738e	103.871
			Hnrnpul2	7.5		Eif4g1	103.671
			Pros1	7.5		Ddx3x	103.477
			S100a13	7.4		Zfp207	103.419
			Hspa4	7.4		Hprt	103.204
			Cand1	7.4		Uba1	103.202
			Ppp1r7	7.4		Sec61a1	103.14
			Timm8a1	7.3		Serpina3g	102.779
			Itgb2	7.3		Pa2g4	102.475
			Sh3bgr	7.3		Ptp4a2	102.371
			Ddx17	7.3		Eif4a3	102.193
			Tmem43	7.3		Ifi30	102.174
			Ybx3	7.2		Arhgdia	102.08
			Actn1	7.2		Tfdp1	102.008
			Psmb8	7.2		Mdh1	101.912
			Kars	7.2		Smdt1	101.801
			Stk4	7.2		Sf3b5	101.674
			Sf3b1	7.2		Tomm5	101.603
			Snrpa1	7.2		Ivns1abp	101.502
			Hnrnpr	7.2		Psmd8	101.486
			Bub3	7.2		Cd9	101.453
			Copb1	7.2		Brk1	101.408
			Dhx15	7.2		Pdia4	101.302
			Coro1c	7.2		Nop56	101.263
			Ctsd	7.2		Fkbp8	101.212
			Ppm1g	7.2		Kars	101.103
			Twf2	7.1		Acsl5	101.055
			Eif2s2	7.1		Psmb9	101.037
			Pdhb	7.1		Ndufs2	100.96
			Aimp1	7.1		Lsm3	100.942
			Pacsin2	7.1		Syngr2	100.741
			Lsm8	7		Gstp1	100.666
			Pak2	7		Cpa3	100.659
			Gyg	7		Rfc2	100.656
			Cope	7		Tomm22	100.455
			Cbx5	7		Nutf2-ps1	100.441
			Top2a	7		Tecr	100.288
			Copa	7		Atpif1	100.237
			Reep5	7		Banf1	100.067
			Prtn3	6.9		Rrm1	99.9221
			Ahnak	6.9		Cap1	99.8881
			Anxa3	6.9		Gm10094	99.8644
			Myom2	6.9		Fkbp3	99.8404
			Cnpy2	6.8		Srsf7	99.8351
			Ube2v1	6.8		2900097C17Rik	99.6379
			Mybbp1a	6.8		Rsl1d1	99.5365
			Lsm3	6.7		Rbm39	99.5301
			Psmc1	6.7		Hnrnpc	99.3444
			Ssr3	6.7		Nhp2	99.0015
			Atp1a1	6.7		Ndufb6	98.7673
			Rab33b	6.7		Capzb	98.5779
			Eif3j1	6.7		Gm1821	98.4928
			Ttn	6.7		Chd4	98.3933
			Gsr	6.6		Idh3g	98.3536
			Tcea1	6.6		Cotl1	98.3432
			Cops8	6.6		Aes	98.3116
			Chmp5	6.5		Ptbp3	97.9536
			Prdx3	6.5		Mrpl20	97.9412
			Rrm1	6.5		Capns1	97.8169
			Pyhin1	6.5		Arpc4	97.7489
			Fam107b	6.4		Sun2	97.6437
			Efhd2	6.4		Ap3s1	97.619
			Sf3a3	6.4		F2r	97.4637
			Uqcrfs1	6.4		Stip1	97.422
			Yars	6.4		Sdhb	97.3806
			Eif3e	6.4		Ppp4c	97.3527
			Aqp1	6.4		Rtcb	97.2925
			Tmed9	6.3		Nedd4	97.1869
			Eif4b	6.3		Sfpq	96.76
			Echs1	6.3		Polr1d	96.4624
			Bzw1	6.3		Serbp1	96.3697
			Snrpc	6.2		Hp	96.3267
			Spcs1	6.2		Surf4	96.2531
			Gng12	6.1		Cst7	96.2151
			Uba2	6.1		Grcc10	96.0463
			Ppa1	6.1		Nucb1	95.9837
			Ndufb10	6.1		Mcm5	95.9026
			Sec22b	6.1		Tapbp	95.5582
			Cryab	6.1		Scarna3a	95.3557
			U2af1	6.1		Idi1	95.3545
			Dkc1	6.1		Morf4l1	95.343
			Acan	6.1		Dhx15	95.2326
			Dynlrb1	6		S100a6	95.0711
			Cnn2	6		Ndufs8	94.8797
			Sf1	6		Polr2j	94.7336
			1110004F10Rik	6		Ahcy	94.7131
			Acin1	6		Psmc4	94.6221
			Sdhb	6		2310036O22Rik	94.304
			Nudt21	6		Aprt	94.2922
			Tpd52	5.9		Txnip	94.2447
			Dmp1	5.9		Psmc1	94.1755
			Dynll1	5.9		Pdcd4	94.0455
			Decr1	5.9		Ifngr1	93.9982
			Srm	5.8		Hypk	93.9564
			Dstn	5.8		Stt3a	93.9074
			Ppp1cb	5.8		Ndufb11	93.7295
			Crp	5.8		Gmfg	93.6724
			Mcts1	5.8		Eif4g2	93.5578
			Vat1	5.7		Sdf2l1	93.5219
			Rpa3	5.7		Cope	93.3408
			Crip1	5.7		Cxcr4	93.186
			Rab10	5.7		C1qbp	93.0655
			Immt	5.7		Timm23	93.0431
			Rbm39	5.7		Atp6v1g1	93.0355
			Clec11a	5.7		Ndufa1	92.5616
			Ap2m1	5.7		Ndufb3	92.5244
			Rsu1	5.7		Bag1	92.2714
			Nfya	5.6		Tmem256	92.0448
			Tfg	5.6		Sdha	91.9385
			Actr1a	5.6		Ly6d	91.8081
			Ifitm3	5.6		Sec13	91.7801
			Psmc3	5.6		Parp1	91.7793
			Psmd14	5.6		Rnf130	91.777
			Sptbn1	5.6		Nop58	91.7403
			Puf60	5.6		Nudt21	91.6762
			Ndufb6	5.6		Mrpl18	91.3883
			Prmt1	5.6		Snora17	91.3852
			H2-K1	5.6		Gstm1	91.2685
			Pafah1b1	5.6		Phb	91.2008
			Itgam	5.5		Taf9	91.1061
			Mrpl12	5.5		Psmd4	91.0425
			Stom	5.5		Eif3a	90.9055
			Ndufb8	5.5		Hexa	90.5885
			Ndufb9	5.5		Sumo1	90.5472
			Vamp3	5.5		Ccna2	90.4471
			Copg1	5.5		Msrb1	90.2616
			Srsf10	5.5		Snora70	90.1026
			Spcs3	5.5		Snora7a	90.1026
			Purb	5.5		Csnk2b	89.9829
			2700060E02Rik	5.5		Srp14	89.9587
			Sh3bgrl	5.4		Ctla2a	89.9537
			Adpgk	5.4		Atp1a1	89.8645
			Caprin1	5.4		Ostc	89.8231
			Olfml3	5.4		Unc93b1	89.815
			Rbmxl1	5.4		Muc13	89.4652
			Ap2b1	5.4		Atp6v0b	89.4642
			Manf	5.4		Psmd14	89.4422
			Eif3k	5.4		Hcls1	89.3442
			Ap2s1	5.4		Rnh1	89.2625
			Coro1b	5.4		Cox17	88.9404
			Ndufs3	5.4		Dstn	88.8135
			Fubp1	5.3		Gm12070	88.731
			Serpina3k	5.3		Rnps1	88.7177
			Sfxn1	5.3		Ube2i	88.5773
			Tmod3	5.3		Cs	88.5455
			Psmb10	5.3		Csrp1	88.5386
			Srsf11	5.3		Ywhae	88.3569
			Cox7a1	5.3		Plek	87.9496
			Ndufa13	5.3		Nap1l4	87.6228
			Apoc3	5.2		Itga2b	87.6202
			Col11a2	5.2		Ms4a6c	87.5159
			Sdha	5.2		Kpnb1	87.5101
			Col5a2	5.2		Vps28	87.461
			Idh3b	5.2		Ubxn1	87.3756
			Mup3	5.2		Pfdn6	87.2625
			Mthfd1	5.2		Paip2	87.2607
			Api5	5.2		Irf8	86.8453
			Ndufs1	5.2		Tax1bp1	86.6036
			Eprs	5.2		Ppp6r1	86.4729
			Psmb9	5.2		Ifi27l2a	86.3912
			Ssrp1	5.2		Npm3	86.2866
			Snrnp40	5.2		Mrpl42	86.2497
			Cdk1	5.2		Romo1	86.0977
			Col10a1	5.2		Aco2	86.0554
			Eif4h	5.1		Galnt1	85.7278
			Grb2	5.1		Ipo7	85.5599
			Fkbp1a	5.1		Mrpl30	85.5171
			Vamp8	5.1		Lsp1	85.45
			Dad1	5.1		Dars	85.2476
			Smc3	5.1		Psmc6	85.235
			Ogdh	5.1		Lamp2	84.9102
			Eif4g1	5.1		Uba2	84.9075
			Pdcd4	5.1		Psat1	84.8946
			Rad23b	5		Anp32b	84.8933
			Ncf1	5		Snrpc	84.7779
			Sdf2l1	5		Gng10	84.7661
			Coro7	5		Tmed3	84.7219
			Strap	5		Sptssa	84.6486
			Wdr5	5		Esyt1	84.5462
			Cmpk1	5		Eif2s3x	84.3248
			Eif4e	5		Nfe2	84.3193
			Snx5	5		Prdx6	84.3108
			Top1	5		Npc2	84.2868
			Csrp1	4.9		Gsr	84.2836
			Ddx6	4.9		Sin3b	84.1827
			Lman1	4.9		Rrp1	84.1594
			Lrpap1	4.9		Fads2	84.0383
			Prpf8	4.9		Uqcrc2	84.0281
			Proz	4.9		Anp32a	83.5864
			Ndufa5	4.9		Ywhah	83.5864
			Smu1	4.9		Ndufb5	83.5649
			Actl6a	4.9		Rnaset2a	83.3159
			Scp2	4.9		Txnl4a	83.2975
			Smc2	4.9		Spcs3	83.062
			Cops6	4.9		Polr2f	83.0305
			Slc25a11	4.9		Mrpl23	82.835
			Srsf6	4.9		Ddx39	82.8282
			Pdcd10	4.9		Tmed9	82.8179
			2023-09-09	4.9		Msmo1	82.8156
			Ufm1	4.8		Tipin	82.6218
			Psmc6	4.8		Atp6v0e	82.5792
			Sae1	4.8		Vdac1	82.5179
			Sf3a2	4.8		Mrps18c	82.2995
			Dnmt1	4.8		Hnrnpul1	82.1184
			Arl8b	4.8		Cltc	81.9521
			Fbll1	4.8		Mpeg1	81.8246
			Cops2	4.8		Lrrc59	81.7074
			Sf3b6	4.8		Ctbp1	81.5768
			Etf1	4.7		Ndufs6	81.5672
			Nedd8	4.7		Ppm1g	81.548
			Cd47	4.7		Ruvbl2	81.3159
			Ilf3	4.7		Rab5c	81.2901
			Arl6ip5	4.7		Coro1b	81.2897
			Cisd1	4.7		Sf3b3	81.2063
			Ewsr1	4.6		Bloc1s1	81.1932
			Pafah1b2	4.6		2023-09-02	81.134
			Ppid	4.6		Copa	81.1236
			Atp6v1b2	4.6		Taf10	81.0733
			Nasp	4.6		H2-Eb1	80.9534
			Mki67	4.6		Cd47	80.7688
			Otub1	4.6		Dpy30	80.6405
			Dhfr	4.6		Cd48	80.5851
			Mat2a	4.6		Sae1	80.5299
			Glod4	4.6		Drap1	80.3381
			Sec61b	4.6		Smc4	80.2144
			Bzw2	4.6		Car1	79.9488
			Ckm	4.6		Sdhc	79.8786
			Dctn2	4.5		Mcm2	79.8755
			Col9a2	4.5		Atp1b3	79.7369
			Mapk14	4.5		Ppp2r1a	79.5298
			Clns1a	4.5		Nars	79.4219
			Ppil1	4.5		Tmem50a	79.2708
			Hsd17b12	4.5		Sf3b1	79.0716
			Cndp2	4.5		Supt16	79.0124
			Psmd11	4.5		Ncl	78.9982
			Rab8b	4.5		Chmp4b	78.9442
			Mlec	4.5		Adgrg1	78.692
			2023-09-06	4.5		Matr3	78.6647
			Atp5e	4.5		Zfp36l2	78.651
			Blvrb	4.5		Anxa5	78.6351
			Numa1	4.4		Puf60	78.598
			Tmem258	4.4		Glud1	78.5207
			Hnrnph2	4.4		Psmd6	78.3717
			Atp6v1a	4.4		Atic	78.29
			Mta2	4.4		Hmgb3	78.1698
			Ddb1	4.4		Gsto1	77.9927
			Gm4832	4.4		Dnajc8	77.8917
			Ndufa6	4.4		Mta2	77.8904
			Sumo1	4.4		Mob1a	77.8801
			Cops4	4.4		Tmem147	77.7457
			Pfkm	4.4		Cdca7	77.7409
			Sbds	4.4		Mpc1	77.7207
			Ppp2r4	4.3		Akt1	77.6949
			Cald1	4.3		Sell	77.691
			Uggt1	4.3		Ufc1	77.6403
			Fabp5	4.3		Gm6644	77.6323
			Oat	4.3		Cbfb	77.5159
			Txndc5	4.3		Uhrf1	77.4499
			Clec3b	4.2		Uck2	77.3518
			Psmd3	4.2		Sepw1	77.2204
			Hdac2	4.2		Smarca5	77.218
			Psmd13	4.2		Pnp	77.0765
			Psmd2	4.2		Dtymk	76.9453
			Gna13	4.2		Arf5	76.851
			Ilk	4.2		Sf3b6	76.7647
			Ebp	4.2		Prdx3	76.696
			Slc25a12	4.2		Abce1	76.5189
			Apoc1	4.2		2023-09-07	76.5068
			Nucb2	4.1		Ndufv1	76.4679
			Cdv3	4.1		Mtpn	76.3646
			Atp6v1g1	4.1		Chmp2a	76.3471
			Pitpna	4.1		Cyc1	76.3163
			Ncf4	4.1		Hmgcr	76.2909
			Rab8a	4.1		Serpinb1a	76.0894
			Mapk1	4.1		Dynlrb1	76.0552
			Atp6v1e1	4.1		Ppp2r4	75.925
			Pdha1	4.1		Bzw2	75.8799
			Paics	4.1		Ndufc1	75.8499
			Rars	4.1		Tmem59	75.6973
			Acaa1a	4.1		Irf2bp2	75.5328
			Thrap3	4.1		Ccdc12	75.5325
			Eci1	4.1		Mrps16	75.4811
			Gsto1	4.1		Birc5	75.4634
			Zyx	4		Rnaset2b	75.2703
			Serpina1b	4		Eno1b	75.1862
			Ppp1r2	4		Ociad1	75.0954
			Aprt	4		Creg1	75.0436
			Plbd1	4		Vars	74.8646
			Psat1	4		Psmb10	74.7859
			H13	4		Dnajc9	74.7713
			Casp3	4		Thrap3	74.7023
			Denr	4		Sh3bgrl	74.336
			Smc1a	4		Samm50	74.3178
			Prkaca	4		Psmc5	74.3118
			Smarca5	4		Nsa2	74.2425
			Rsl1d1	4		Fen1	74.1624
			Bid	3.9		Naa10	74.1115
			Acot7	3.9		Tmem176b	74.076
			Cd63	3.9		Dad1	73.9847
			Slc9a3r1	3.9		Adrbk1	73.9325
			Vasp	3.9		2410015M20Rik	73.6213
			Ndufb11	3.9		Got2	73.5896
			Psmd6	3.9		2700060E02Rik	73.4707
			Cdc42	3.9		Hnrnpa0	73.4597
			Impa1	3.9		Arf6	73.4543
			Sptan1	3.9		Myl12a	73.432
			Ahsa1	3.9		Lmnb1	73.4128
			Pcyt1a	3.9		Slbp	73.3676
			Pole3	3.9		Fh1	73.1493
			Atp2a2	3.9		2810417H13Rik	73.1433
			Hspg2	3.9		Ube2m	73.1083
			Gps1	3.9		Fcf1	73.1008
			Ndufa8	3.9		Sqstm1	73.05
			Asph	3.9		Api5	73.0313
			Abracl	3.8		Mydgf	72.9046
			Celf2	3.8		Uqcrfs1	72.8965
			Col11a1	3.8		2023-09-09	72.8307
			Cdc5l	3.8		Smc1a	72.8012
			Adsl	3.8		Sdf4	72.766
			Gspt1	3.8		Psmd13	72.6963
			Tnfaip8l2	3.8		Use1	72.6507
			Psmd7	3.8		Lsm8	72.4374
			Hmha1	3.8		Xbp1	72.2581
			Vrk1	3.8		Cstb	72.2354
			Prkacb	3.8		Cnn2	72.2235
			Mrfap1	3.7		Hyou1	72.1884
			Pfdn4	3.7		Ube2c	72.1165
			Tpd52l2	3.7		Rps6ka1	72.1131
			Cybb	3.7		Gars	72.0865
			Ndufs6	3.7		S100a11	72.0853
			Trmt112	3.7		Hmga1-rs1	72.0576
			Creb1	3.7		Rbmxl1	71.9591
			Aldh9a1	3.7		Fam120a	71.7449
			Rae1	3.7		Ndufs3	71.6267
			Hexb	3.7		Snora34	71.5168
			Ptbp3	3.7		Plp2	71.4294
			Hmgn5	3.7		Msn	71.3627
			Psmc2	3.7		Snhg1	71.249
			Clint1	3.7		Idh1	71.2336
			Ddx3x	3.7		Mogs	71.1327
			Stk26	3.7		Drg1	71.0286
			Zfp422	3.7		Ppih	70.9849
			Mup20	3.7		Ccnb1	70.9847
			Fkbp2	3.7		Ipo5	70.829
			Supt16	3.7		Nkg7	70.788
			Pgrmc1	3.7		Eif6	70.6066
			Neb	3.7		Rangap1	70.5959
			Nedd4	3.7		Hspa4	70.4957
			Myh11	3.7		Nup210	70.4362
			Rap1a	3.7		Skap2	70.4049
			Glrx	3.6		Ndufa9	70.3036
			Alox5ap	3.6		Tap1	70.0419
			Cpne3	3.6		Atp6ap2	70.0024
			Zfp207	3.6		Eif3b	69.9954
			Erp44	3.6		Dnajb11	69.976
			Dpysl2	3.6		Gnai3	69.9683
			Ipo5	3.6		Gart	69.9636
			Surf4	3.6		Timm8b	69.9574
			Rpa1	3.6		Srm	69.9566
			Safb	3.6		Eif1	69.8609
			Tsn	3.6		Mrpl52	69.8011
			Akr1a1	3.6		Cdk6	69.6766
			Tfrc	3.6		Selplg	69.6113
			Tma7	3.6		Fasn	69.4923
			Cat	3.6		Ndufa10	69.4072
			Lgals9	3.6		Cdv3	69.2076
			Ctsb	3.6		Mat2a	69.1906
			Clu	3.6		Cwc15	69.1743
			Ass1	3.5		Lims1	69.0502
			Rpia	3.5		Aamp	68.9771
			Nsfl1c	3.5		Tcf25	68.9573
			Folh1	3.5		Nckap1l	68.8661
			Rab27a	3.5		1110004F10Rik	68.859
			Rnh1	3.5		Rbm17	68.8383
			Capn1	3.5		Vps35	68.7758
			Glrx5	3.5		Cux1	68.5739
			Polr2e	3.5		Iqgap1	68.5415
			Dcps	3.5		Adh5	68.4684
			Nars	3.5		Psmd1	68.4445
			Ranbp3	3.5		Hmha1	68.439
			Stat1	3.5		Tomm7	68.4211
			Anxa7	3.5		Capg	68.4165
			Plec	3.5		Cetn3	68.3934
			Pip4k2a	3.5		Ndufa8	68.3475
			H2afy2	3.5		Copb2	68.3373
			Hmox2	3.5		Sf3a3	68.236
			Snx2	3.5		Insig1	68.0637
			Acadm	3.5		Nsmce4a	68.0489
			Prkar2a	3.5		Cd164	67.8884
			Ube2k	3.4		Pdcd5	67.8235
			Dnajb11	3.4		Spcs1	67.7692
			Uchl3	3.4		Thoc7	67.7063
			Gart	3.4		Anp32e	67.665
			Tpr	3.4		Nasp	67.4816
			Msra	3.4		Lgals9	67.4026
			Dnajc3	3.4		Rpa1	67.3616
			Alpl	3.4		Tmem97	67.3169
			Chd4	3.4		Atp6v1e1	67.1539
			Psmc5	3.4		Tmem123	67.0063
			Psmd12	3.4		Rnf187	66.9101
			Vta1	3.4		Chtf8	66.8965
			Abce1	3.4		Dapp1	66.8568
			Srp68	3.4		Sarnp	66.847
			Cops5	3.4		Fam111a	66.8432
			Syk	3.4		Rdx	66.833
			Snrpb2	3.4		Cers2	66.7367
			Myom1	3.4		Plcg2	66.7271
			Creg1	3.4		Ncapd2	66.7223
			Anxa4	3.4		Ddx21	66.5512
			Apoa2	3.4		Ndufb2	66.5232
			Alox15	3.3		Ctsc	66.479
			Txndc12	3.3		Cacybp	66.4438
			Usp5	3.3		Ap2m1	66.3883
			Gng2	3.3		Ech1	66.3868
			Lrrfip1	3.3		Rad23b	66.3515
			Atg3	3.3		Rabac1	66.0988
			Blmh	3.3		Rbbp4	66.0496
			Ppp6c	3.3		Cfdp1	66.0011
			Cdk6	3.3		Eif5	65.9986
			Vps35	3.3		Rer1	65.9523
			Arpc5l	3.3		Ik	65.9253
			Elmo1	3.3		Arl1	65.9178
			Wasf2	3.3		Bin2	65.878
			Acads	3.3		Ppa1	65.8751
			Srp72	3.3		Bub3	65.7355
			Psme3	3.3		Ncf1	65.6422
			Vav1	3.3		Xpo1	65.4693
			Nmt1	3.3		Cdk2ap2	65.4244
			Sri	3.3		Ptprc	65.364
			2023-09-08	3.3		Eif2s2	65.3233
			Ap2a2	3.3		Cd53	65.2444
			Nhp2	3.3		Rpia	65.2065
			Skap2	3.3		Mrpl12	65.1876
			Ndrg2	3.3		Ddx1	65.1282
			Hapln4	3.3		Ccnb2	65.1048
			Proc	3.3		Tm9sf3	65.0391
			Rcsd1	3.2		Trmt112	64.9928
			Mcfd2	3.2		Rsrp1	64.9887
			Git2	3.2		1810009A15Rik	64.9642
			Ncf2	3.2		Emilin2	64.8722
			Acly	3.2		Top2b	64.8394
			Hnrnpul1	3.2		BC005537	64.7922
			Wdr61	3.2		Ruvbl1	64.7361
			Mogs	3.2		Mrpl13	64.7196
			Ethe1	3.2		Snx1	64.6651
			Lamtor1	3.2		Tap2	64.6105
			Lsm4	3.2		Rgs18	64.523
			Nans	3.2		Vasp	64.4548
			Suclg1	3.2		Lman2	64.4379
			Aebp1	3.2		Trap1	64.3736
			Mthfd1l	3.2		Ostf1	64.2633
			Gtpbp1	3.2		Cdc37	64.2465
			Cisd2	3.2		Siva1	64.1233
			Cops7a	3.2		Lamtor2	64.0213
			Cpsf6	3.2		Srsf10	63.9748
			Acsl1	3.2		Ccni	63.9601
			Hmox1	3.2		Rrm2	63.9567
			Ptgr1	3.1		Syncrip	63.9563
			Nup62	3.1		Snrpd3	63.9005
			Hk3	3.1		Gusb	63.7709
			Dnm2	3.1		Saraf	63.7343
			Pld4	3.1		Itgb1	63.7102
			Hpcal1	3.1		Eprs	63.6665
			Cops3	3.1		Sephs2	63.6008
			Prps2	3.1		Srsf6	63.5448
			Psmd8	3.1		Ndufa5	63.4611
			Rab18	3.1		Tufm	63.3843
			Lig1	3.1		Nadk	63.2971
			Tor1aip1	3.1		Mki67	63.2011
			Psip1	3.1		Immt	63.2008
			Snrnp200	3.1		Atp2a2	63.1776
			Abcf1	3.1		Herpud1	63.1074
			Asah1	3.1		Esd	63.0842
			Cpox	3.1		Supt4a	63.0522
			Ddx1	3.1		Ear6	62.8776
			Gpx3	3.1		Amd2	62.8624
			Farsa	3.1		Mrpl54	62.7154
			Pdcd6	3.1		Cops3	62.6987
			Sdpr	3.1		Chchd3	62.6917
			Tecr	3		Cmpk1	62.6577
			Pcnp	3		Rac2	62.5264
			Me2	3		Arcn1	62.414
			Rps6ka1	3		Srrt	62.3967
			Rpa2	3		Cdc20	62.3455
			Ctsz	3		Nsun2	62.3383
			Glyr1	3		Oxct1	62.2957
			Stt3a	3		Ctsb	62.231
			Esd	3		Shisa5	62.2193
			Osbp	3		Tcea1	62.1885
			Sec11a	3		Commd1	62.1608
			Arf6	3		F13a1	62.1133
			Rangap1	3		Mcm4	62.1017
			Pafah1b3	3		Csk	62.0193
			Rfc4	3		Ganab	61.9915
			Ndufs2	3		Parvg	61.9
			Nup210	3		Prpf8	61.7227
			Pfdn2	2.9		Hba-a2	61.72
			Pqbp1	2.9		Hdac2	61.5895
			Cstf2	2.9		Ptprcap	61.5742
			Cct6b	2.9		Mcl1	61.4853
			Psmd4	2.9		Chchd1	61.427
			Sec13	2.9		Spi1	61.3718
			Sec61a1	2.9		Cyb5a	61.3574
			Sod2	2.9		Elf1	61.3322
			Frg1	2.9		Etf1	61.2855
			Usp7	2.9		Ass1	61.2375
			COX3	2.9		Hk1	61.2285
			Cst3	2.9		Dhcr24	61.1467
			Naa15	2.9		Mybbp1a	61.1263
			Pck2	2.9		Rbck1	61.0592
			Mocs3	2.8		Mlf2	60.9814
			Spn	2.8		Snx3	60.9627
			Mycbp	2.8		Llph	60.9068
			Galk1	2.8		Dkc1	60.8945
			Snap23	2.8		Strap	60.8476
			Eny2	2.8		Rgs10	60.7678
			C3	2.8		Lsm5	60.759
			Dr1	2.8		Hat1	60.6333
			Atp1b3	2.8		Clec12a	60.6037
			Lman2	2.8		Prkcsh	60.4986
			Sash3	2.8		Twf2	60.4202
			Tmco1	2.8		Suclg1	60.4196
			G3bp2	2.8		Maz	60.3984
			Dazap1	2.8		Ndufv2	60.3391
			Iars	2.8		1110001J03Rik	60.3071
			Aimp2	2.8		Dynll1	60.2777
			Gpx4	2.8		Rpl7l1	60.1603
			Rfc5	2.8		Psmd7	60.1146
			Uso1	2.8		Sord	60.0681
			Ldb3	2.8		Rab1b	60.0276
			Gp1bb	2.8		Copz1	60.0162
			Tgm2	2.8		Farsa	60.0038
			Mmp8	2.7		Pdha1	59.9411
			Emd	2.7		Smarcd2	59.8275
			Psmg3	2.7		Ndufs5	59.7879
			Sars	2.7		Pabpc4	59.7395
			Arhgef1	2.7		1110038B12Rik	59.606
			Uchl5	2.7		Ndufs7	59.587
			Psmd5	2.7		Ppil1	59.5442
			Cd44	2.7		Srp9	59.5283
			Ptrh2	2.7		Pcbp1	59.3377
			Rab21	2.7		Asah1	59.2723
			Asna1	2.7		Nrros	59.2025
			Stx7	2.7		Cnpy2	59.1885
			Cnih4	2.7		1500012F01Rik	59.1657
			Dlat	2.7		Stt3b	59.1393
			1700007K13Rik	2.7		Rnaseh2c	59.1382
			Farsb	2.7		Dnajb6	59.0816
			Ndufb3	2.7		Snrnp40	59.079
			Thbs4	2.7		Sat1	59.0607
			Chtop	2.7		Hp1bp3	58.9745
			Vps4b	2.7		Ppp1cb	58.9334
			Hsd17b4	2.7		Tomm70a	58.7497
			Nolc1	2.7		Timm8a1	58.7037
			Ifi47	2.7		Cuta	58.6696
			Sp3	2.7		Idh3b	58.6352
			Gusb	2.6		Oat	58.6212
			Ubqln1	2.6		Nfkb1	58.4566
			Dpp3	2.6		Samsn1	58.3859
			Adssl1	2.6		Hist2h2ab	58.3315
			Tceb2	2.6		Lamtor4	58.3255
			Ap1b1	2.6		Mapkapk3	58.1926
			Cbr1	2.6		Clint1	58.0811
			Nmral1	2.6		Cdca3	57.9995
			Hexa	2.6		Bax	57.9889
			Bax	2.6		Fcgr3	57.9144
			Ptprc	2.6		Ldlr	57.8951
			Cstf3	2.6		Shmt2	57.8934
			Ccdc12	2.6		Gnl3	57.889
			Nop10	2.6		Sqle	57.8186
			Tars	2.6		Lsm4	57.7839
			Atl3	2.6		Topbp1	57.7828
			Ndufa12	2.6		Rab7	57.7743
			Cd9	2.6		Sec11a	57.7293
			Tgfbi	2.6		Ngfrap1	57.6462
			Mpz	2.6		Selk	57.5634
			Tmed5	2.5		Map1lc3b	57.4203
			Snw1	2.5		Dnajc2	57.4198
			Arglu1	2.5		Atp2a3	57.3182
			Rab32	2.5		Srsf9	57.2597
			Crkl	2.5		Ilf2	57.1427
			Glo1	2.5		Manf	57.1093
			Rab5a	2.5		Rpl30	57.0768
			Napa	2.5		Mrpl36	57.0464
			Umps	2.5		Ppp2r5a	56.9986
			Gpd2	2.5		Prmt1	56.943
			Mesdc2	2.5		Atp6ap1	56.8504
			Sfxn3	2.5		Man2b1	56.8209
			Naa10	2.5		Exosc5	56.6803
			Ndufv2	2.5		Tpm4	56.6335
			Mgst1	2.5		Scp2	56.5355
			Prpf31	2.5		Tmbim4	56.5178
			Hars	2.5		Rsl24d1	56.4364
			Smarcd2	2.5		Mknk2	56.41
			Kpna2	2.5		Kif11	56.3752
			Oxct1	2.5		Gm12669	56.3696
			Mtdh	2.5		Tfrc	56.3631
			Top2b	2.5		Eif4a2	56.2828
			Dnaja2	2.5		Calu	56.2634
			Srpx2	2.5		Snw1	56.2465
			Ppp1r11	2.5		Fli1	56.1924
			Ttr	2.5		Prkcd	56.1843
			Btf3l4	2.5		Lat2	56.121
			Gatm	2.4		Polr2e	56.0747
			Phpt1	2.4		Usp5	56.0266
			Psmc4	2.4		Ndufa13	56.0214
			Cwc15	2.4		Mapk1	55.9801
			Pdcd6ip	2.4		Ccr2	55.8707
			Cbfb	2.4		Snhg6	55.8443
			0610010K14Rik	2.4		Gnb1	55.8307
			Cse1l	2.4		Ddx17	55.7896
			Smarcc1	2.4		Dbnl	55.7875
			Prpf40a	2.4		Nup85	55.7559
			Was	2.4		Tra2a	55.7122
			Dnajc8	2.4		Dnaja2	55.7031
			Adss	2.4		Hspa14	55.6749
			Vapb	2.4		Lamtor1	55.5826
			Psmb6	2.4		Acat2	55.5617
			Suclg2	2.4		Mgat2	55.4947
			Stk24	2.4		Fut8	55.4946
			Itga2b	2.4		Dazap1	55.2508
			Arsb	2.3		Psmd3	55.2374
			Phex	2.3		Nmt1	55.2345
			Sephs1	2.3		Sash3	55.2283
			Slc25a1	2.3		Ppp2r5c	55.1585
			Got1	2.3		Nt5dc2	55.1552
			Plcg2	2.3		Stag2	55.1182
			Xpo1	2.3		Polr2m	55.054
			Ctsh	2.3		Hn1l	54.9882
			Prep	2.3		Dctn2	54.9624
			Adh5	2.3		Cd79b	54.9524
			Ipo7	2.3		Ghitm	54.9341
			BC017643	2.3		Rpa3	54.7752
			Timm50	2.3		Wbp5	54.7642
			Apoa4	2.3		Mrpl2	54.6421
			Luc7l3	2.3		Tmx1	54.6156
			Nsun2	2.3		Ilk	54.591
			Ptgis	2.3		Pabpn1	54.5883
			Srrt	2.3		Psenen	54.5874
			Urod	2.3		Hnrnph2	54.5649
			Ddx46	2.3		Clec2d	54.5522
			Hadh	2.3		Son	54.4943
			Rad21	2.3		Wdr61	54.4881
			Ndufv1	2.3		Oaz1-ps	54.4695
			Acadvl	2.3		Snrnp200	54.4666
			Tspo	2.2		Hsd17b10	54.442
			Pfkp	2.2		Hsd17b12	54.4189
			Tnnc1	2.2		Aurkb	54.4023
			Lonp1	2.2		H2-Q4	54.3893
			Capns1	2.2		Bclaf1	54.3036
			Ptbp2	2.2		Dut	54.2798
			Usp14	2.2		Hk3	54.2751
			Tmx1	2.2		Mrpl28	54.2712
			Zmpste24	2.2		Cycs	54.2691
			Camk2d	2.2		Rfc5	54.2448
			Dync1h1	2.2		Serf2	54.2309
			Ik	2.2		Pds5a	54.0331
			Lamtor3	2.2		Slc39a7	53.938
			Polr2c	2.2		Mapk14	53.9306
			Psmb7	2.2		Pgd	53.8402
			Supt5	2.2		Txnrd1	53.8035
			Drg1	2.2		Glyr1	53.7778
			Btk	2.2		Glo1	53.7616
			Ndufs7	2.2		Coa3	53.7372
			Smarca4	2.2		Prkar2b	53.7229
			Srprb	2.2		Rexo2	53.6812
			Hnrnpll	2.2		Vbp1	53.6677
			Apmap	2.2		Mtdh	53.6656
			Eif4g2	2.2		Slc25a1	53.6462
			Ndufb5	2.2		Rnf4	53.6454
			Smc4	2.2		Sub1	53.6264
			Ubtf	2.2		Csnk1g2	53.6137
			Idh3g	2.2		Mtch1	53.606
			Sar1a	2.2		Casp3	53.5735
			Ecm2	2.2		Mrpl34	53.3822
			Abi1	2.1		Syk	53.2758
			Glrx3	2.1		Pld4	53.2743
			C1qa	2.1		Actr1a	53.2476
			Ubap2l	2.1		Cab39	53.2166
			Adprh	2.1		Apobec3	53.1492
			Grpel1	2.1		Pnrc2	53.1397
			Iqgap2	2.1		Kdelr2	53.1341
			Psmd1	2.1		Nudt3	53.1332
			Add1	2.1		Cdc26	53.1198
			Tomm34	2.1		Blmh	53.1133
			Aifm1	2.1		Mt1	53.0991
			Dtymk	2.1		Usp1	53.0231
			Gid8	2.1		Cdc42se1	52.9999
			Mmgt1	2.1		Rad21	52.9075
			Slc2a3	2.1		Ccnd3	52.9032
			Msh2	2.1		Commd3	52.7349
			Nup93	2.1		Cggbp1	52.7192
			Thumpd1	2.1		Higd2a	52.7028
			Smarce1	2.1		Prkar1a	52.6845
			Srsf4	2.1		G6pdx	52.6502
			Ncapd2	2.1		Atp6v0d1	52.578
			Snx9	2.1		Sfr1	52.5634
			Srrm1	2.1		Polr2h	52.5268
			Itgb1	2.1		Alas1	52.5024
			Slc3a2	2.1		Hadhb	52.4817
			Hsd17b11	2.1		Myc	52.4779
			Ndufa10	2.1		Ssna1	52.4094
			Nucks1	2.1		Tk1	52.3205
			Clec3a	2.1		Tm9sf2	52.3023
			Srp9	2.1		Anapc13	52.2998
			Ces2g	2.1		Spcs2	52.2539
			Cav1	2.1		Stoml2	52.2346
			Asf1b	2		Hars	52.2165
			Cdc42se2	2		B4galnt1	52.2063
			Chmp3	2		Sar1a	52.1674
			Man2b1	2		Adipor2	52.154
			Tmem14c	2		Rars	52.1451
			Bre	2		Txndc5	52.1262
			Tcirg1	2		Stk26	52.1157
			Tnpo1	2		Slc25a11	52.1153
			Cdk2	2		Rnf7	52.1131
			Naga	2		Gtf2f1	52.0947
			Nt5c	2		Clptm1l	52.092
			2023-09-05	2		Vps25	51.8551
			Bclaf1	2		Dpm3	51.7114
			Lamp1	2		Anxa6	51.6976
			Tomm40	2		Cyp51	51.6742
			Apoo	2		Cenpa	51.6591
			Pde6d	2		Ola1	51.5272
			Apbb1ip	2		H2-DMb1	51.5126
			Drg2	2		Tgfb1	51.5077
			Lars	2		Qars	51.4781
			Tmx3	2		Becn1	51.4322
			Cilp2	2		Abcf1	51.3813
			Flnc	2		Gps1	51.3767
			Lrrc47	2		Mat2b	51.3584
			Myot	2		Was	51.349
			Ube2h	2		Zwint	51.3036
			Mpc2	2		Dnajc15	51.2542
			Pon3	2		Ifnar2	51.2516
			Ucma	2		Snrpa1	51.2451
			Tnfaip8	1.9		Trappc6a	51.2182
			Vps25	1.9		Aimp1	51.1945
			Mtap	1.9		Ube2l3	51.1831
			Srsf9	1.9		Myo1f	51.1484
			C1qb	1.9		Psip1	51.0381
			Upf1	1.9		H2-Q8	50.8119
			Dock2	1.9		Rwdd1	50.793
			Dync1i2	1.9		Igsf6	50.7832
			Sqrdl	1.9		Adk	50.7764
			Arhgap1	1.9		Chtop	50.7369
			Bcas2	1.9		Coro1c	50.7183
			Brk1	1.9		Echs1	50.7128
			Eif6	1.9		Klhl6	50.6329
			Gmps	1.9		Csnk2a1	50.6268
			Tmx4	1.9		H2-Q7	50.6046
			Pfkl	1.9		Ptpn7	50.5305
			Pgrmc2	1.9		Lamtor5	50.5184
			Srpx	1.9		Khdrbs1	50.5077
			Ndufa2	1.9		Dlst	50.5054
			Por	1.9		Psmd12	50.461
			Prkcdbp	1.9		Smim4	50.4196
			Rab5b	1.9		Eif2s1	50.394
			Timp3	1.9		Psmc2	50.3226
			Ndufab1	1.9		Mrto4	50.2756
			Cenpv	1.9		Sirpa	50.266
			Nup37	1.8		Lmo4	50.1704
			Scamp2	1.8		Snrpb2	50.1659
			Pnkp	1.8		Ncaph2	50.162
			Arhgef6	1.8		Plin2	50.1349
			Ddx19b	1.8		Galk1	50.0948
			Erap1	1.8		Gmnn	49.9993
			Llph	1.8		Ftsj3	49.9946
			Dnajb1	1.8		Adss	49.9403
			Sf3b4	1.8		Polr2b	49.9326
			Tnc	1.8		Tmed7	49.9258
			Ap1m1	1.8		Polr2k	49.9005
			Stx12	1.8		Rrp7a	49.9001
			Ddx3y	1.8		Fes	49.8984
			Lox	1.8		Atp8b4	49.8953
			Csnk2b	1.8		Rsu1	49.8648
			Eif5b	1.8		Tomm40	49.8431
			Gypc	1.8		Glrx5	49.84
			Ndufa1	1.8		Itm2c	49.7638
			Pcmt1	1.8		Xrn2	49.7469
			Smarcc2	1.8		Tmed10	49.7206
			Gar1	1.8		Zc3h15	49.6256
			App	1.8		Syce2	49.5449
			Habp2	1.8		Cse1l	49.485
			Ifi35	1.8		Smarcb1	49.4664
			Ap2a1	1.8		Pim1	49.4231
			Cnp	1.8		Slc38a2	49.3693
			Myo1c	1.8		Dcun1d5	49.3585
			Tmem165	1.7		Polr2g	49.3398
			Mapkapk2	1.7		Ncf2	49.297
			Agps	1.7		Pdhb	49.2941
			Myo1g	1.7		Scarb1	49.2926
			Prkar1a	1.7		Igbp1	49.1946
			Drap1	1.7		Mrps12	49.166
			Raver1	1.7		Cbx5	49.1586
			Hibadh	1.7		Arl6ip5	49.155
			Mtch2	1.7		Tpr	49.136
			Tmem173	1.7		Srpk1	49.1305
			Kif5b	1.7		Nt5c3	49.0871
			Tcerg1	1.7		Aurkaip1	49.0721
			Cfdp1	1.7		Frg1	49.0123
			Chchd3	1.7		Cyb5b	49.0058
			Csnk2a2	1.7		Actl6a	49.0049
			Ola1	1.7		Ifi47	48.9947
			Pcyox1	1.7		Tsn	48.9769
			Srrm2	1.7		Lman1	48.9428
			Blvra	1.7		Hdlbp	48.9087
			Ddx42	1.7		Ehmt2	48.8843
			Eif2a	1.7		1810037I17Rik	48.8572
			Hk1	1.7		Asna1	48.7666
			Kdm1a	1.7		Aup1	48.7612
			Kpna3	1.7		Pqbp1	48.7356
			Nup155	1.7		Cul1	48.7101
			Sart3	1.7		Psme3	48.6788
			Chordc1	1.7		Maea	48.676
			Prkar2b	1.7		Fxr1	48.658
			Ddx18	1.7		Nt5c	48.6295
			Skiv2l2	1.7		Ywhab	48.6128
			Ociad1	1.7		Vav1	48.5994
			Spr	1.7		Cul3	48.5636
			Thy1	1.7		Fam117a	48.5531
			Pacsin3	1.7		Aarsd1	48.5483
			Alox5	1.6		Atp6v1b2	48.5277
			Agtrap	1.6		Rab8a	48.4765
			Sh3kbp1	1.6		Eif1a	48.4384
			Npepps	1.6		Vps29	48.4331
			Stxbp2	1.6		Nomo1	48.3862
			Arhgef2	1.6		Tacc3	48.3024
			Tfam	1.6		Ctsh	48.2714
			Adk	1.6		Bub1b	48.2462
			Hacd3	1.6		Adrm1	48.2443
			Map2k1	1.6		Elovl5	48.2188
			Prpf38a	1.6		Csgalnact2	48.211
			Rfc2	1.6		Lgals3bp	48.1322
			Txnrd1	1.6		Stom	48.1252
			Exosc8	1.6		Anxa3	48.0896
			Lap3	1.6		Acin1	48.0761
			Mmp2	1.6		Ube2d2a	48.0722
			Ndufs8	1.6		Os9	47.9869
			Pds5a	1.6		Ppid	47.9731
			Ehd1	1.6		Bccip	47.8022
			Letm1	1.6		Ergic3	47.7556
			Tra2a	1.6		Sp3	47.7129
			Atp6v0d1	1.6		Baz1b	47.5854
			Fam50a	1.6		Cat	47.5685
			Naa50	1.6		Terc	47.5419
			Nifk	1.6		Fam162a	47.5085
			Apoa1bp	1.6		Slmo2	47.5056
			Bcat2	1.6		Tbrg1	47.4883
			Bccip	1.6		Ube2v1	47.4819
			Clpp	1.6		6430706D22Rik	47.4747
			Csk	1.6		Txnl1	47.4201
			Mettl7a1	1.6		Itgb7	47.3813
			Xrn2	1.6		Ranbp2	47.3497
			Acbd3	1.6		Nsfl1c	47.3425
			Nop2	1.6		Nans	47.3104
			Ppbp	1.6		Wtap	47.1982
			Qars	1.6		Cops4	47.1975
			Erlin2	1.6		Mthfd1	47.1695
			Selenbp1	1.6		Rab38	47.1423
			U2surp	1.6		Amfr	47.1265
			Fnbp1	1.6		Eif4e	47.1196
			Myoc	1.6		Abcf2	47.0427
			Abhd12	1.6		Ear1	47.0412
			Brix1	1.6		Inpp5d	47.0193
			Gbas	1.6		Mgat1	46.9482
			Slc4a1	1.6		Mrps26	46.9261
			Igfbp5	1.6		Osbpl8	46.9157
			Mecp2	1.6		Exosc8	46.8952
			Ahsp	1.5		Timm13	46.8668
			Mapk1ip1l	1.5		Gorasp2	46.8369
			Qk	1.5		Rpa2	46.7944
			Scamp3	1.5		Slfn2	46.7748
			Ufc1	1.5		Dnajc19	46.6784
			Sart1	1.5		Golga7	46.5903
			Stat3	1.5		Isy1	46.5583
			Exosc3	1.5		Ccz1	46.5432
			Tm9sf2	1.5		Erap1	46.502
			Vps29	1.5		Brd2	46.44
			Cpne1	1.5		Tars	46.4391
			Ctps	1.5		Syf2	46.4345
			Snx6	1.5		Pgrmc1	46.3444
			Ccar2	1.5		Rab2a	46.2919
			Necap2	1.5		Pcnp	46.2503
			Nrd1	1.5		Rbm7	46.2141
			Polr2h	1.5		Stard7	46.1638
			Ppp6r1	1.5		Sumo3	46.1111
			Ptpn1	1.5		Smarce1	46.1072
			Rps6ka3	1.5		Otub1	46.1049
			Ap3m1	1.5		Gtpbp4	46.0859
			Apex1	1.5		Laptm4a	46.0606
			Baz1b	1.5		Qdpr	46.0455
			Ctnnbl1	1.5		Ctcf	45.9918
			Gtpbp4	1.5		Exosc7	45.919
			Morf4l1	1.5		Cd44	45.9177
			Pfas	1.5		Snx2	45.8791
			Ccar1	1.5		Lrmp	45.8769
			F7	1.5		Rab26os	45.8608
			Fam162a	1.5		Wdr83os	45.8055
			Lgals3bp	1.5		Tmem261	45.7248
			Sh3gl1	1.5		Ngdn	45.6738
			Wdr82	1.5		Sfxn1	45.5517
			Aldh18a1	1.5		Prr13	45.5449
			Apool	1.5		Arpc1a	45.5426
			Nceh1	1.5		Eftud2	45.5319
			Tmem205	1.5		Timm50	45.5195
			Usp39	1.5		Ssr1	45.5167
			Dnajb4	1.5		Emilin1	45.4504
			Sucla2	1.5		Nxt1	45.4322
			2023-09-01	1.5		Snrpa	45.4302
			Pml	1.5		1700020I14Rik	45.3824
			Pycr2	1.5		Urod	45.3494
			Cmas	1.5		Rab1	45.344
			Psmb5	1.5		Crlf3	45.3114
			Acyp1	1.5		Pes1	45.2997
			Cyba	1.5		9530068E07Rik	45.25
			Map4	1.4		Gabarapl1	45.2441
			Atp6v1d	1.4		Cdca8	45.2198
			Ehd4	1.4		Nptn	45.2006
			Hat1	1.4		Mpp6	45.1946
			Lsm6	1.4		Mbd2	45.154
			Hcfc1	1.4		Pin4	45.1043
			Prkcd	1.4		Nudt5	45.0179
			Fip1l1	1.4		Wdr43	44.9837
			Fmnl1	1.4		Blvrb	44.9284
			Larp1	1.4		Cybb	44.9228
			Lrpprc	1.4		Usp7	44.9131
			Pabpc4	1.4		Tgfbi	44.8925
			Stoml2	1.4		Tspan31	44.8592
			Tomm70a	1.4		Ube2e1	44.8585
			Nckap1l	1.4		Fam168b	44.8456
			Nup98	1.4		Nop2	44.8061
			Pdcl3	1.4		Rbfa	44.7732
			Srpr	1.4		Txn2	44.733
			Ugt1a7c	1.4		Tspan32	44.7271
			Cyfip2	1.4		Sepp1	44.7252
			Hspa14	1.4		Acot7	44.6786
			Ndufv3	1.4		Ddx24	44.6405
			Rbm25	1.4		Tsc22d1	44.639
			Rcor1	1.4		Rab27a	44.5418
			Mapre2	1.4		Cdk1	44.5397
			Uhrf1	1.4		Slc44a2	44.4906
			2700094K13Rik	1.4		Pdcd6	44.4473
			Ech1	1.4		Dock10	44.3702
			Emc8	1.4		Nifk	44.2989
			Gltp	1.4		Maf1	44.2812
			Nip7	1.4		Idh3a	44.2565
			Stt3b	1.4		Ppp1r9b	44.2063
			Ddx23	1.4		Cdc123	44.1968
			Dpm1	1.4		Cd81	44.1923
			Ncapg	1.4		Eif2a	44.1676
			Wars	1.4		Ccdc124	44.1576
			Carhsp1	1.4		Creld2	44.1159
			Mars	1.4		Atad2	44.1118
			Ndufb7	1.4		Ly86	44.0399
			Strn4	1.4		Def6	44.0198
			Ephx1	1.4		Snf8	44.0053
			Abcf2	1.3		Erbb2ip	43.9829
			Myo1f	1.3		Mvb12a	43.9774
			Smarcb1	1.3		Eif1b	43.9711
			Phf5a	1.3		Ubtf	43.963
			Add3	1.3		Coro2a	43.882
			Ap3s1	1.3		Bop1	43.8681
			Gatad2b	1.3		Ogfr	43.8655
			Myg1	1.3		Ywhag	43.7919
			Ppp1r12a	1.3		Slc38a10	43.7584
			Ddrgk1	1.3		Cdc5l	43.7377
			Scfd1	1.3		Pih1d1	43.7143
			Smchd1	1.3		Atp6v1a	43.7039
			Ykt6	1.3		Sp110	43.6793
			Padi4	1.3		Med21	43.6075
			Pgm2	1.3		Glul	43.592
			Rassf2	1.3		Rap1a	43.5873
			Higd1a	1.3		Itgb2	43.5839
			Ncaph	1.3		Smc3	43.5799
			Pds5b	1.3		Psmg4	43.5772
			Plrg1	1.3		Lypla1	43.5584
			Pnn	1.3		Prpf40a	43.5361
			Rpl7l1	1.3		Uchl3	43.5076
			Emc7	1.3		Xrcc6	43.4709
			Fundc2	1.3		Prnp	43.4102
			Ppp4r2	1.3		Cdc34	43.3968
			Prps1l1	1.3		Wsb1	43.3818
			Prosc	1.3		Stk4	43.3805
			Cul1	1.3		Asnsd1	43.3426
			Ppih	1.3		Elof1	43.34
			Snx3	1.3		Lsm2	43.3371
			Usp15	1.3		Srp72	43.332
			Ddx19a	1.3		Smc2	43.3116
			Oxsr1	1.3		Ldb1	43.3095
			Ndufa9	1.3		Picalm	43.2848
			Agk	1.3		Grk6	43.2783
			Sgpl1	1.3		Klhl9	43.2527
			Klhl41	1.3		Hectd1	43.2493
			Tapbp	1.3		Gabarapl2	43.222
			Angptl7	1.3		Dock2	43.2188
			Fth1	1.3		Fam103a1	43.2111
			Bsg	1.2		Ppil2	43.1698
			Cpne2	1.2		Ncf4	43.1256
			Flii	1.2		Rp9	43.0926
			Dld	1.2		Rbx1	43.0864
			Eps15	1.2		Trp53	43.08
			Vwa5a	1.2		Gtf2b	43.0635
			Wdr12	1.2		BC035044	43.0062
			Aldh3a2	1.2		Mrps33	42.9944
			Cpsf3	1.2		Acaa2	42.9537
			Memo1	1.2		Rfwd3	42.9503
			Sec23b	1.2		Metap2	42.9489
			Asf1a	1.2		Rnpep	42.8693
			Exosc6	1.2		Tnpo1	42.8642
			Fam120a	1.2		S100a1	42.8562
			Isoc1	1.2		2610507B11Rik	42.8559
			Prpf6	1.2		Mrpl51	42.8497
			Ranbp2	1.2		Mtch2	42.8326
			Rtn3	1.2		Rasa3	42.8298
			Padi2	1.2		Csf2rb	42.8194
			Lyn	1.2		Copb1	42.801
			Mndal	1.2		Ahnak	42.7928
			Prpf4	1.2		Arhgap30	42.7803
			Tcof1	1.2		Poldip3	42.6257
			Exosc4	1.2		Apoa1bp	42.5664
			Nsf	1.2		Zranb2	42.5419
			Ube2z	1.2		Pbk	42.5361
			Ergic1	1.2		0610007P14Rik	42.528
			Tap2	1.2		Necap2	42.5152
			Hdgfrp3	1.2		Nolc1	42.511
			Fabp4	1.2		Glrx3	42.4953
			Degs1	1.1		Rtfdc1	42.4783
			Pes1	1.1		Cenpb	42.4635
			Pspc1	1.1		Nudcd2	42.4493
			Ahcyl1	1.1		Qrich1	42.4144
			Arl8a	1.1		Acat3	42.4076
			Gclm	1.1		Magt1	42.3957
			Picalm	1.1		Kcnn4	42.3585
			Rpp30	1.1		Mrps7	42.3244
			Son	1.1		Lrrfip1	42.313
			Mrrf	1.1		Clk1	42.3014
			Sp110	1.1		G3bp2	42.2502
			Tpp1	1.1		Atxn7l3b	42.2357
			Ankrd44	1.1		Vamp3	42.2352
			Bop1	1.1		Wfdc17	42.1828
			Imp3	1.1		Smim11	42.1727
			Acsf2	1.1		Myo1g	42.1488
			Polr2b	1.1		Nxf1	42.1275
			Cherp	1.1		Cetn2	42.1124
			Ctcf	1.1		Rbm42	42.0783
			Dhrs7	1.1		Yme1l1	42.0373
			Tgfb1	1.1		Mrpl24	42.0225
			Col3a1	1.1		Mrps28	41.9336
			Mylk	1.1		Naa50	41.8971
			Bcl2l13	1.1		Ezr	41.8845
			Ap3b1	1.1		Plgrkt	41.8609
			Ctsa	1.1		Selt	41.8583
			Fyb	1.1		Rae1	41.8499
			Gfpt1	1.1		Imp3	41.8467
			Atad3a	1		Arhgap15	41.8349
			Gnai3	1		Arl6ip4	41.8105
			Apobec3	1		Mfsd1	41.7966
			Ppp2r2a	1		Prkacb	41.7919
			Ppt1	1		Dnajc7	41.776
			Babam1	1		Kit	41.7705
			Pus7	1		Mgst1	41.7492
			Rbm14	1		Haus4	41.7385
			Armc10	1		Yif1b	41.7348
			Cma1	1		Ppp2cb	41.6969
			Hint2	1		Naga	41.6945
			Mrto4	1		Khsrp	41.6944
			Stk10	1		Dcaf13	41.6664
			Nrm	1		Ndufs1	41.5807
			Prorsd1	1		Ccng1	41.5503
			Serpine2	1		Ly6a	41.5252
			Cd36	1		Tuba8	41.5161
			Fkbp15	1		Taf1d	41.4874
						Cuedc2	41.4547
						Kif5b	41.4218
						Prim1	41.4168
						Rhog	41.3951
						Hax1	41.3804
						Elp2	41.3602
						Derl1	41.3369
						Hnrnpdl	41.3171
						Hmbs	41.2913
						Traf7	41.2901
						Pold1	41.269
						Tex2	41.1964
						Snhg5	41.1329
						Cnpy3	41.1276
						Rcc1	41.0638
						Me2	40.9548
						Mars	40.9151
						Pole3	40.9123
						Ctsa	40.8034
						Tspan13	40.8015
						Ifi27	40.6947
						Supt5	40.6784
						Rab10	40.6729
						Aacs	40.6726
						Ddx27	40.6693
						Aars	40.6625
						Polr1c	40.6574
						Mrps23	40.6557
						Cnih1	40.6553
						Lage3	40.6519
						Lars	40.6163
						Cr1l	40.6105
						Mrpl32	40.5294
						Smarca4	40.5204
						Nfe2l2	40.5128
						Nubp2	40.5117
						Kctd20	40.4934
						Sptbn1	40.4754
						Nusap1	40.4751
						Lyar	40.4486
						Slc14a1	40.4277
						Lig1	40.3474
						Cd93	40.3314
						Pmf1	40.3297
						Sptan1	40.3241
						Add1	40.3045
						Tceb1	40.302
						Cnp	40.3013
						Slc9a3r1	40.2959
						Ap1s1	40.2601
						Slc30a5	40.2539
						2023-03-02	40.2435
						Tsc22d4	40.218
						Pdap1	40.2179
						Litaf	40.2175
						Flii	40.1659
						Stub1	40.1643
						Bcas2	40.1599
						Cops5	40.1492
						Ankrd10	40.1361
						Emc7	40.1322
						Exosc3	40.0963
						Ensa	40.0857
						Fbxo3	40.075
						Wdr82	40.071
						Ppie	40.0638
						Hmga1	40.0598
						Hdac3	40.0541
						Babam1	40.0356
						Fam173a	40.0207
						Prpf31	40.0007
						Phpt1	39.9961
						Ddx47	39.9761
						Nfkbia	39.9422
						Mad2l1	39.9239
						Tnfaip8	39.9124
						Stxbp2	39.9072
						Emc2	39.8928
						Dld	39.8627
						Smu1	39.8472
						Atxn10	39.8385
						Suz12	39.8249
						F630028O10Rik	39.8148
						Colgalt1	39.8147
						Gpbp1	39.8091
						Slpi	39.8063
						Ndufab1	39.7688
						Tacc1	39.7681
						Naa20	39.7563
						Ppan	39.749
						Csf1r	39.7457
						Hsbp1	39.7187
						Bola3	39.6903
						Churc1	39.6761
						Lyn	39.6738
						Top1	39.6731
						Slc35b1	39.6647
						Iscu	39.6347
						Gyg	39.6128
						Pik3cd	39.6124
						Pold2	39.5927
						Dcaf8	39.5917
						Sri	39.5703
						Adssl1	39.5689
						Fam49b	39.5299
						Plrg1	39.5247
						Timm17a	39.5061
						Ndfip1	39.4902
						Kcnab2	39.4745
						Mak16	39.429
						Itpa	39.4273
						Ube2e3	39.4033
						Tomm6	39.3833
						Ppif	39.3728
						Cdkn2aipnl	39.3342
						Limd2	39.3295
						Gosr2	39.3156
						Tbcb	39.3064
						Acadl	39.2673
						Nup205	39.2599
						Rtn3	39.2467
						Dynlt1b	39.2382
						Farsb	39.2356
						Srp19	39.2081
						Rgs19	39.2049
						Tmem242	39.1515
						Fgfr1op2	39.0975
						Chmp1a	39.0836
						Racgap1	39.0728
						Pts	39.041
						Tmem165	39.0369
						Wdr5	39.029
						Mcts1	39.0287
						Ssu72	39.0152
						Parl	38.9945
						Iqgap2	38.9944
						Cyb5r4	38.9865
						Nup62	38.9796
						B3gnt2	38.9148
						Stra13	38.9146
						Ncbp1	38.8847
						Chordc1	38.8746
						Yy1	38.8451
						Efhd2	38.8231
						Ptms	38.8171
						Trex1	38.8136
						Ppp6r3	38.7733
						Far1	38.7661
						Serinc1	38.7545
						Atp6v1d	38.7531
						Lrwd1	38.7233
						Edem2	38.7204
						Copg1	38.706
						Dnm2	38.696
						Abhd17a	38.6704
						Arpc5l	38.6674
						Nrbp1	38.6233
						H2-DMa	38.5961
						Ckap5	38.5864
						Dap	38.5464
						Slc25a39	38.4924
						Wdr36	38.433
						Dnajc10	38.3974
						Ddx23	38.3972
						Lonp1	38.3915
						Luc7l2	38.3857
						Hadha	38.377
						Dgkz	38.3603
						Mrpl40	38.2477
						Cpsf3	38.2373
						Arl8b	38.2355
						Prc1	38.0684
						Rab31	38.0093
						Ctnna1	37.9641
						Rnf181	37.9584
						Tifab	37.953
						Stat3	37.9517
						Kxd1	37.8774
						Srsf11	37.8353
						Lilrb4a	37.7645
						Arhgef2	37.755
						Gcsh	37.7514
						Fkbp2	37.7356
						Tcf20	37.714
						St8sia4	37.6923
						Slc48a1	37.6817
						Uchl5	37.6597
						Umps	37.6475
						Cmas	37.6192
						Bak1	37.6137
						Psmd5	37.6075
						Rbm5	37.6031
						Azin1	37.597
						Slc1a5	37.5778
						Gls	37.5693
						Hsd17b4	37.565
						Ist1	37.5533
						Nup88	37.551
						Mrps15	37.5148
						Exosc2	37.5117
						Clic4	37.4747
						Trpc4ap	37.4639
						Yeats4	37.4539
						Nde1	37.4401
						Tmem234	37.4362
						Mrpl48	37.4278
						Nup107	37.4091
						Eif2b5	37.4015
						Jak1	37.39
						Szrd1	37.3899
						Ppp1r8	37.3595
						Plscr1	37.3503
						Dync1i2	37.3104
						Dnajc3	37.2992
						2700029M09Rik	37.2727
						Bscl2	37.2684
						Cops6	37.256
						Msh6	37.2219
						Ikzf1	37.1612
						Fam32a	37.1434
						Pmvk	37.1127
						Dpp3	37.1091
						Mrps18a	37.0897
						Ncln	37.0863
						Prdx4	37.0687
						Rpf1	37.0548
						Slk	36.9935
						Rrp15	36.9759
						Epn1	36.974
						Ralbp1	36.9612
						Numa1	36.9475
						R3hdm4	36.9094
						Snhg3	36.8587
						Lst1	36.8357
						Cdt1	36.7791
						Pygl	36.7791
						Pafah1b1	36.769
						Utp11l	36.7664
						Tmem30a	36.7454
						Vimp	36.7216
						Tmem229b	36.7193
						Incenp	36.7122
						Scamp2	36.7051
						Elovl1	36.6993
						Ramp1	36.6916
						Prkag1	36.6869
						Kdelr1	36.6855
						Cd7	36.6663
						Ifrd2	36.6405
						Asf1b	36.6248
						Pitpna	36.6215
						Tmem160	36.6128
						Cox14	36.5822
						Ttc7	36.5657
						Scpep1	36.5486
						Cnot1	36.5403
						Vps4b	36.4677
						Plekho1	36.4526
						Chmp5	36.404
						Mcrs1	36.395
						Gtf2a2	36.3937
						Stk24	36.3855
						Slc16a1	36.3322
						Pitrm1	36.3181
						Spp1	36.3105
						Rfc4	36.3051
						Ppp1r15b	36.276
						Ppp6c	36.2668
						Adipor1	36.2634
						Dtnbp1	36.2624
						Ninj1	36.2601
						Gclm	36.2328
						Rheb	36.2016
						Pdrg1	36.1967
						Sympk	36.1614
						Dcaf7	36.158
						Tmem208	36.1466
						Ilf3	36.1411
						Mrpl3	36.1363
						Dnase2a	36.1293
						Cnot8	36.1002
						Prpf38a	36.0992
						Dcps	36.0783
						Eef1e1	36.0774
						Iars2	36.0754
						Wapal	36.0672
						Slc35c2	36.0126
						Cdc42se2	35.9884
						Eci2	35.9799
						Casp8	35.9673
						Snx17	35.9205
						App	35.8966
						Adgrg3	35.8689
						Usp25	35.8679
						Mrps18b	35.8618
[truncated: 13,780 more rows]

## Sheet: Fig. 2
			Rescue transplantation: CD45.2 reconstitution (%)								Peripheral blood CD45.2 reconstitution (%)											Western blot densitometry
			Ppia over exp. - 2 mo	Ppia over exp. - 4 mo	Ppia over exp. - 6 mo	Neg. ctrl. - 2 mo	Neg. ctrl. - 4 mo	Neg. ctrl. - 6 mo			Ppia over exp.	2 months	4 months	6 months		Neg. ctrl.	2 months	4 months	6 months			Ppia over exp.	Neg. ctrl.
			37.9	37	33.8	26	32.1	30.9			CD3	1.5	5.2	4.175		CD3	1.6	2.58	2.48			1.00775	0.579365
			39.2	44	41.6	16.1	25.4	41.3			B220	22.78	30.65	32.9		B220	15.86	17.9	14.8			1.15476	0.476821
			33.3	50.6	49.7	32.1	22.4	10			GR1	5.94	6.125	5.325		GR1	4.54	6.22	6.2			0.860294	0.75
			39.8	48.5	55	27.5	9.7	31.5			MAC1	10.3	13.325	8.15		MAC1	7.5	12.3	8.62			0.859259	0.53125
			32.6			33.1	38.8	16.3															0.391304

## Sheet: Fig. 3
		IDR fraction PPIA substrates vs overall proteome
		Proteome	PPIA targets
		0.157576	0
		0.026578	0.029333
		0	0.04662
		0.026135	0.05914
		0.036827	0.026846
		0.026471	0.088913
		0.120879	0.446615
		0.004464	0.018868
		0	0.145188
		0.002494	0.142259
		0	0.003284
		0	0.044025
		0.107226	0.046196
		0.27619	0.689114
		0.160714	0.060694
		0.229885	0.413861
		0.214286	0.012461
		0.007538	0.021875
		0.154839	0.040119
		0.094416	0.336066
		0.003643	0.070601
		0.05178	0.090909
		0.00216	0.282334
		0.592431	0.313272
		0.007767	0.015656
		0.047324	0.222749
		0.027868	0.022472
		0.017341	0
		0.118816	0.230483
		0.019366	0.349896
		0.072151	0.009804
		0.014616	0.77433
		0.015461	0.038321
		0.071307	0.627566
		0.027144	0.564838
		0.021552	0.244813
		0.026316	0.234694
		0.02981	0.212079
		0.035579	0.542308
		0.018663	0.742358
		0.044551	0.014294
		0.023753	0.772109
		0.058124	0
		0.040816	0.624633
		0.041612	0.008584
		0.035271	0.023202
		0.041555	0.127273
		0.034009	0.424365
		0.051508	0.085427
		0.032362	0.371622
		0.036018	0.039189
		0.030943	0.380301
		0.105776	0.360153
		0.05988	0.390244
		0.08796	0.053738
		0.03938	0.211726
		0.038926	0.297151
		0.004054	0.174843
		0.024279	0.128478
		0.0033	0.13937
		0	0.005894
		0.417751	0.302428
		0.134831	0.186398
		0.126183	0.015132
		0.084626	0.27907
		0.002427	0.179032
		0.00916	0
		0.03533	0.281496
		0.043091	0.386153
		0.02716	0.088745
		0.003268	0.022145
		0.142857	0.027542
		0.022277	0.235872
		0.022099	0.280394
		0	0.282276
		0.02214	0.024719
		0.02381	0.031301
		0.070513	0.05665
		0.094842	0.048662
		0.023454	0.319635
		0.066482	0.020649
		0.006826	0.122605
		0.121581	0.065574
		0.036638	0.008282
		0.002353	0.422259
		0	0.571429
		0.032164	0.136612
		0.028653	0.4219
		0.008902	0.478455
		0.236902	0.609442
		0.616142	0.028169
		0.573099	0.658631
		0.459016	0.002941
		0.433824	0.005882
		0.016575	0
		0.488251	0.002525
		0.444162	0.023207
		0.41247	0.508173
		0.388545	0.228216
		0.257687	0.260246
		0.117107	0.651163
		0.580052	0.304918
		0	0.5
		0.154034	0.529745
		0.428916	0.455026
		0.448529	0.650327
		0.020921	0.511905
		0	0.053012
		0.418182	0.112288
		1	0.158129
		0	0.193642
		0.380952	0.452586
		0.516008	0.378608
		0.413793	0.319178
		1	0.397799
		0.060241	0.549091
		0	0.570093
		0.492063	0.429719
		0	0.236534
		0.310721	0.211326
		0.803279	0.127925
		0.07971	0.129283
		0	0.211009
		0	0.192846
		0.4	0.19969
		0.966667	0.241532
		0.108761	0.360976
		0	0
		0.814433	0.261698
		0	0.231434
		0.518797	0.166667
		0.387755	0.64588
		0	0.088481
		0.357759	0.001946
		0.23741	0.186373
		0.40413	0.827004
		0.036585	0.181474
		0.125	0.122841
		0.106796	0.118605
		0.719368	0.634936
		0.216981	0.173439
		0.282353	0.498494
		0	0.426621
		0.257143	0.390323
		0.005952	0.530612
		0.384203	0.006849
		0	0
		0	0.592179
		0.022472	0.109344
		0.057778	0.095385
		0	0.069444
		0.046196	0.20339
		0.205298	0.145349
		0	0.010348
		0.50517	0.548936
		0.016315	0.375959
		0.46386	0.064557
		0.21978	0.678873
		0.253165	0.64738
		0.063492	0.653928
		0.133965	0.612245
		1	0.048872
		0.327103	0.237288
		0.044444	0.052863
		0.780645	0.034976
		0.006787	0.103409
		0.024194	0.190355
		0.003425	0.309748
		0.04829	0.293939
		0.00885	0.624183
		0.168675	0.140039
		0	0.13764
		0.029963	0.245902
		0	0.695158
		0.00303	0.070175
		0.064935	0.190311
		0.120283	0.018634
		0.062972	0.021583
		0.083401	0.039548
		0.025688	0.26772
		0.008974	0.01715
		0.006944	0.02439
		0.011272	0.268707
		0.072093	0.00381
		0.006608	0.243762
		0.014563	0.899582
		0.009091	0.070381
		0.140118	0.067278
		0.655336	0.070707
		0.208108	0.046875
		0.230077	0.052233
		0.147482	0.515373
		0	0.301807
		0.035264	0.04454
		0.42803	0
		0.16129	0.006231
		0.501873	0
		0.109929	0
		0	0.159864
		0.065868	0.119181
		0.079225	0.072569
		0.538603	0.17341
		0.018377	0.03125
		0.043478	0.12844
		0	0.109453
		0	0.192771
		0	0
		0.06483	0.025641
		0.904549	0.388489
		0	0.218058
		0.054688	0.207059
		0	0.366171
		0.011429	0.149254
		0.073569	0.101648
		0.005952	0.534483
		0.008999	0.910486
		0.129193	0.071625
		0.018711	0.081169
		0.009501	0.223464
		0.075783	0.016529
		0.021622	0
		0.014286	0.02765
		0.014493	0.109091
		0.002375	0.454976
		0.004751	0.090909
		0.15	0.29902
		0.100313	0.131579
		0.055804	0.281915
		0.054545	0.43125
		0.008811	0.054688
		0.001429	0.064286
		0.007313	0.170103
		0	0.598726
		0.078014	0.510345
		0	0.013986
		0.011737	0.096774
		0.021538	0.078261
		0.028037	0.207692
		0.009132	0.300813
		0.27791	0.323185
		0.333333	0.185185
		0.618868	0.378472
		0.088398	0.060484
		0.017188	0.229323
		0.078947	0.287938
		0.015759	0.009091
		0.027778	0.050473
		0.045007	0.313043
		0.033829	0.001585
		0.01385	0.29108
		0.041594	0
		0.019064	0
		0.025997	0.066225
		0.027304	0.456954
		0.003448	0.015385
		0.044905	0.013158
		0	0.020942
		0.047896	0.118421
		0.071429	0.268966
		0.043732	0.211604
		0.037135	0.366197
		0.034483	0
		0.029333	0.13986
		0.037135	0.228374
		0.026667	0.261905
		0.034574	0.02
		0.04662	0.138996
		0.061033	0.166667
		0.229885	0.045627
		0.106024	0.044444
		0.035519	0.502008
		0.168269	0.087629
		0.05914	0.245192
		0.026846	0.14433
		0.088913	0.27
		0.038369	0.029703
		0.010638	0.054825
		0.015957	0.025918
		0.005013	0.59
		0.007177	0.0625
		0.007177	0.726771
		0.346847	0.520833
		0.144975	0.953431
		0.012626	0.675914
		0.283654	0.046414
		0.005319	0.055875
		0.04244	0.181452
		0	0.769448
		0.005894	0
		0	0
		0	0.006593
		0.019493	0.150549
		0.070313	0.060861
		0.030948	0.092437
		0.100313	0.457447
		0.069767	0.270588
		0.02907	0.695833
		0.019284	0.288889
		0	0.378151
		0.034722	0.372881
		0.181955	0.18254
		0.057927	0
		0.121658	0
		0.148244	0.729508
		0.161716	0.125
		0.199536	0.178783
		0.151699	0.974564
		0	0.577075
		0.296335	0.841629
		0.021769	0.542683
		0.04768	0.680233
		0.165563	0.57563
		0.125	0.253394
		0.126452	0
		0.143902	0.403385
		0.091139	0.52513
		0.094028	0.099174
		0.124384	0.677165
		0.028351	0.21872
		0.106227	0.364366
		0.138298	0.15
		0.173733	0.03777
		0.06981	0.138211
		0.195734	0.213147
		0.111423	0.005865
		0.177814	0.031963
		0.094737	0.462536
		0.053105	0.387324
		0.072146	0.326797
		0.07371	0.319512
		0.154163	0.389474
		0.170933	0.751773
		0.021466	0.666667
		0.129461	0.366467
		0.107527	0.059867
		0.095699	0.055877
		0.024172	0.09009
		0.291815	0.094382
		0.11811	0.067265
		0.064599	0.309259
		0.08286	0.52356
		0.151887	0.052083
		0.074512	0.057395
		0.415679	0.361596
		0.131635	0.126551
		0.005195	0.045936
		0.036176	0
		0.333605	0.251073
		0.287449	0.263598
		0.278755	0.58804
		0.149402	0.068306
		0.167539	0.119869
		0.20436	0.913978
		0.001912	0.094118
		0.003195	0.117409
		0.003448	0.077236
		0.051832	0.718182
		0.003727
		0.04583
		0.087336
		0.041783
		0.050054
		0.065925
		0.082407
		0.117506
		0.134516
		0.001908
		0.446615
		0.488981
		0.449008
		0.283743
		0.35731
		0.233931
		0.208933
		0.238636
		0.267508
		0.143233
		0.013245
		0.202689
		0.004515
		0.032491
		0.033742
		0.041916
		0
		0.001412
		0.052827
		0.029255
		0.008172
		0.038961
		0.160275
		0.051002
		0.268506
		0.018939
		0.0128
		0.012547
		0.279512
		0.179783
		0.001449
		0
		0
		0
		0
		0
		0
		0.025696
		0.089385
		0.248731
		0.327869
		0.141333
		0.19171
		0.644737
		0.044199
		0.486486
		0.662162
		0.427405
		0.276746
		0.322222
		0.027607
		0.152913
		0.003012
		0
		0.004032
		0.022409
		0.744789
		0.046784
		0.057851
		0.063158
		0.188462
		0.236014
		0.316129
		0.159329
		0.033898
		0.004902
		0.513514
		0.034137
		0.262
		0.048246
		0.004032
		0.489637
		0.595745
		0.415385
		0.470516
		0.339844
		0.496333
		0.566521
		0.823481
		0.647597
		0.758593
		0.819433
		0.014553
		0
		0.006678
		0.003247
		0.004823
		0.49359
		0.078035
		0.52479
		0.548658
		0.312843
		0.314869
		0.342566
		0.329446
		0.19469
		0.188043
		0.125249
		0.405192
		0.535714
		0.297945
		0.62578
		0.670868
		0.085308
		0.03329
		0.198864
		0.004494
		0.042007
		0.088475
		0.052326
		0.10453
		0.074205
		0.046763
		0
		0.002646
		0.024725
		0.142857
		0
		0.150122
		0.053608
		0.197183
		0.022843
		0
		0.018868
		0.017857
		0.003891
		0.374185
		0
		0.154717
		0.306056
		0.729258
		0.362876
		0.737861
		0.734771
		0.233491
		0.51167
		0.168639
		0.26087
		0.196078
		0
		0.166667
		0.329193
		0.119318
		0.145188
		0.008043
		0.076033
		0
		0.093294
		0.22619
		0.065625
		0.045455
		0.236979
		0.515596
		0.564477
		0.490706
		0.209524
		0.142259
		0.079295
		0.053812
		0.103203
		0.02907
		0.157676
		0.201988
		0.431894
		0.309668
		0.259863
		0.952301
		0.592829
		0.152284
		0.483453
		0.365768
		0.262295
		0.782201
		0.448469
		0.105714
		0.651734
		0.509288
		0.259079
		0.361905
		0.541667
		0.256158
		0.897846
		0.578947
		0.021538
		0.025316
		0.028481
		0
		0
		0.012384
		0
		0
		0
		0.108635
		0.033233
		0.154167
		0.902174
		0.08316
		0.141962
		0.255973
		0.457831
		0
		0.015873
		0.034483
		0.216535
		0
		0.25
		0.440945
		0.14094
		0
		0.478873
		0.20977
		0.148466
		0.5
		0.330739
		0.006682
		0.006536
		0.571429
		0.005236
		0.657143
		0
		0.607843
		0.03125
		0.06951
		1
		0.070175
		0.064378
		0.347826
		0.382979
		0.203125
		0.063032
		0.003284
		0.087479
		0.05985
		0.044025
		0.015968
		0.046332
		0.091797
		0.027079
		0.04386
		0.041845
		0.032882
		0.050773
		0
		0.002597
		0.031972
		0.009124
		0.056075
		0.00616
		0.013514
		0.046196
		0.03022
		0.041209
		0.036827
		0
		0
		0.002049
		0.333333
		0
		0
		0.019231
		0.006849
		0
		0
		0
		0.045307
		0.202469
		0.248062
		0.098684
		0.061697
		0.195402
		0.234266
		0.003311
		0.335025
		0.161654
		0.067873
		0.185907
		0.071611
		0.042232
		0.001427
		0.035313
		0.036982
		0.002967
		0.009174
		0.129699
		0.128788
		0.301447
		0.591244
		0.127863
		0.147664
		0.136995
		0.055614
		0.303681
		0.673469
		0.583942
		0.038071
		0.736018
		0.042614
		0.533898
		0.01497
		0.011737
		0.063973
		0.609756
		0.57767
		0.814978
		0.916542
		0.724739
		0.270607
		0.233929
		0.13089
		0.150101
		0.038314
		0.075397
		0.108108
		0.248387
		0.90625
		0
		0.689114
		0.697699
		0.757467
		0.020513
		0.211604
		0.173969
		0.592806
		0.010363
		0.545455
		0.023483
		0.023483
		0.023483
		0.017613
		0.202811
		0.05
		0.087963
		0.172973
		0.505102
		0.527027
		0.468421
		0.081818
		0.116788
		0.05068
		0.029139
		0.054422
		0.021277
		0.036765
		0.154618
		0.038306
		0.137177
		0.105906
		0.154158
		0.147826
		0.194581
		0.030928
		0.208511
		0.011561
		0.045455
		0.280443
		0.580225
		0.524332
		0.024407
		0.036398
		0.05799
		0.255401
		0.089182
		0.063008
		0.506294
		0.364555
		0.028758
		0.487294
		0.398721
		0.136893
		0.163265
		0.172524
		0.233333
		0.730755
		0.693986
		0.111864
		0.316294
		0.210721
		0
		0.024931
		0.539378
		0.150202
		0.167161
		0.336111
		0
		0.304982
		0
		0.183607
		0.581715
		0.1
		0.159048
		0.02754
		0.049834
		0.511214
		0.482219
		0.248062
		0.387047
		0.234513
		0.589069
		0.348249
		0.41958
		0.488189
		0
		0.142077
		0.442935
		0.068311
		0.041667
		0.308271
		0.038793
		0.301255
		0.02974
		0.409434
		0.38
		0.415309
		0.550206
		0
		0.119874
		0.458124
		0.405449
		0.315549
		0.376499
		0.533869
		0.487603
		0.506228
		0.109533
		0.022727
		0.215354
		0.042226
		0.122212
		0.06015
		0.097535
		0.477273
		0.029412
		0.161765
		0.422311
		0.466418
		0.054809
		0.080851
		0.281915
		0.122699
		0.060694
		0
		0.413861
		0.243697
		0.002801
		0.284974
		0.009288
		0.012461
		0.021875
		0.040119
		0.336066
		0.037681
		0.075325
		0.072751
		0.06291
		0.042735
		0.007474
		0.18254
		0
		1
		0.662252
		0.070601
		0.092121
		0.072611
		0.022989
		0.007059
		0.021053
		0
		0
		0.141249
		0.096809
		0.047826
		0
		0.213397
		0.230973
		0.285343
		0.011962
		0.043062
		0
		0
		0.024357
		0.08883
		0.065217
		0
		0.011905
		0.175
		0.061958
		0.005659
		0.589008
		0.452174
		0.509859
		0.516517
		0.472991
		0.093306
		0.744988
		0.636127
		0.058366
		0.143713
		0
		0.050204
		0.235849
		0.206564
		0
		0
		0.141221
		0.041322
		0.651663
		0.055263
		0.538462
		0.293578
		0.112981
		0.194757
		0.067669
		0.429293
		0.327869
		0.009643
		0.050847
		0.120536
		0.015075
		0.038776
		0
		0.002591
		0
		0
		0.190736
		0.128713
		0.068376
		0.013953
		0.157729
		0.079755
		0
		0.135266
		0.296214
		0.039801
		0
		0.272517
		0.035842
		0.053191
		0.040404
		0.268657
		0.37013
		0.005128
		0.248237
		0.132836
		0
		0.163743
		0
		0.033223
		0
		0.114007
		0.163934
		0.020548
		0.034056
		0.067925
		0.06383
		0.026316
		0
		0.030508
		0.13266
		0.375
		0.262726
		0.22
		0.157277
		0.297927
		0.325758
		0.237319
		0.416058
		0.065614
		0
		0
		0
		0.016667
		0
		0.504831
		0.356589
		0.182802
		0.108123
		0.178227
		0.270777
		0.227273
		0.078788
		0.107345
		0.298413
		0.586081
		0.120729
		0.234097
		0.467253
		0.433806
		0.174737
		0.531215
		0.351433
		0.317814
		0.356003
		0.664964
		0.516807
		0.534759
		0.185504
		0.460067
		0.341791
		0.323553
		0.666667
		0.704294
		0.58505
		0.545293
		0.153565
		0.436266
		0.31643
		0.234727
		0.26087
		0.424205
		0.460877
		0.215712
		0.550308
		0.107759
		0.377333
		0.502008
		0.218905
		0.017778
		0.414256
		0.30168
		0.230649
		0.575558
		0.502591
		0.527943
		0.368124
		0.604944
		0.495311
		0.381546
		0.348981
		0.457189
		0.442021
		0.305026
		0.259857
		0.597701
		0.902893
		0.134815
		0.106821
		0.104478
		0.342939
		0.418697
		0.680651
		0.128866
		0.303944
		0.078014
		0.773742
		0.761149
		0.496458
		0.617201
		0.568627
		0.65534
		0.649165
		0.678354
		0.484848
		0.484848
		0.199282
		0.119675
		0
		0.061475
		0.081633
		0.072414
		0.560748
		0.03125
		0.157692
		0.101523
		0.014184
		0.011299
		0
		0.005952
		0
		0.025
		0
		0.039801
		0
		0
		0
		0.005376
		0.004926
		0.893112
		0
		0
		0
		0
		0
		0.191489
		0.099125
		0.070845
		0.253749
		0.087156
		0.105364
		0.240777
		0.037924
		0.025253
		0.002972
		0.091729
		0.289183
		0.507911
		0.113456
		0.327957
		0.27
		0.03193
		0.749354
		0
		0.581749
		0.478382
		0.399361
		0.268868
		0.037838
		0.002688
		0.056667
		0.02809
		0.090909
		0.0624
		0.207792
		0.176471
		0.154867
		0.06599
		0.977099
		0.760148
		0.064433
		0.200957
		0.174419
		0.2194
		0.093366
		0.101449
		0.043062
		0.067251
		0.02554
		0.06379
		0.045531
		0.030508
		0.082601
		0.156928
		0.003731
		0
		0.039755
		0.164021
		0
		0.024055
		0.476793
		0
		0.531185
		0.558719
		0
		0
		0.083333
		0.006061
		0.371125
		0.312127
		0.294574
		0.083582
		0.117773
		0
		0.04717
		0.003597
		0.027257
		0.02551
		0.064018
		0
		0.116535
		0
		0.021127
		0.00304
		0.033254
		0.029197
		0
		0.139456
		0.11
		0.360634
		0.009537
		0.601695
		0.792746
		0.196532
		0.161765
		0.029703
		0.168385
		0.141479
		0.472213
		0.39172
		0.019164
		0.097691
		0.132969
		0.264264
		0.181818
		0.006466
		0
		0.080515
		0
		0.021773
		0
		0.137809
		0.389182
		0.287179
		0
		0.067875
		0.057895
		0.157434
		0.463679
		0.126623
		0.055825
		0.039773
		0.37587
		0.132148
		0.132935
		0.750162
		0.769338
		0.708185
		0.042105
		0.077562
		0.342446
		0.383402
		0.282334
		0.313272
		0.041363
		0.375271
		0.577197
		0.27027
		0.712177
		0.752475
		0.303867
		0.549858
		0.453731
		0.581792
		0.819249
		0.504399
		0.022727
		0
		0.285714
		0.26
		0.267628
		0.156704
		0.298246
		0.188643
		0.152866
		0.065327
		0.015267
		0.00655
		0.158228
		0.04
		0.034139
		0.225268
		0.015203
		0.027125
		0.085763
		0.040665
		0.025851
		0.36938
		0.905882
		0.177632
		0.71028
		0.027397
		0.374194
		0.15332
		0.072931
		0.031906
		0.029737
		0.003534
		0.037321
		0.052326
		0.05
		0.023596
		0.005017
		0.017241
		0.070381
		0.090196
		0.08075
		0.206963
		0.042904
		0.003448
		0.007168
		0.156863
		0.069106
		0.027972
		0.023992
		0.046578
		0.157377
		0.180209
		0.169672
		0.088034
		0.016444
		0.01641
		0.061836
		0
		0.007233
		0.05293
		0.02349
		0
		0
		0.650943
		0
		0
		0.014085
		0
		0.086957
		0
		0.217623
		0
		0
		0
		0.031056
		0.084034
		0
		0.002128
		0
		0.040573
		0.016355
		0.028571
		0
		0
		0.048469
		0
		0
		0.004862
		0.019493
		0.015656
		0.018325
		0.070938
		0.008097
		0.00885
		0
		0.136054
		0.313559
		0.886076
		0.606061
		0.645161
		0.037267
		0.032667
		0.098095
		0.015464
		0.023569
		0.078224
		0.032706
		0.101538
		0.041946
		0.022923
		0.053182
		0.125356
		0.012876
		0.015885
		0.225352
		0.346397
		0.014696
		0.036258
		0.57498
		0.623313
		0.042105
		0.865956
		0.86144
		0.372973
		0.394366
		0.779894
		0.692218
		0.66205
		0.497175
		0.051613
		0.520216
		0.212195
		0.344913
		0.19598
		0.118841
		0.064725
		0.907863
		0.776243
		0.052503
		0.243827
		0.085366
		0.598639
		0.053763
		0.073113
		0.163978
		0
		0.204545
		0.62761
		0.582444
		0.267338
		0.057047
		0.214286
		0.004464
		0.047917
		0.063745
		0
		0
		0
		0
		0.066351
		0.097884
		0.012739
		0.042553
		0.110778
		0.185759
		0.256716
		0.038153
		0.020151
		0.061828
		0.095238
		0
		0.119701
		0.083123
		0.072022
		0.065666
		0.007067
		0.235471
		0.330125
		0.306667
		0.187032
		0.287532
		0.005814
		0.010309
		0.005236
		0.088685
		0
		0.166667
		0
		0.872222
		0
		0.288754
		0.050602
		0.057884
		0.028958
		0.273098
		0.426873
		0.892857
		0.501449
		0.222749
		1
		0.814004
		0.104508
		0.659011
		0.681698
		0.283906
		0.35225
		0.52741
		0.100253
		0.222749
		0.057692
		0.022472
		0
		0.365605
		0.379576
		0.491084
		0.30888
		0.544343
		0.736434
		0.448819
		0.469534
		1
		1
		0.576642
		0.92126
		0.165138
		0.370823
		0.395145
		0.530709
		0.548893
		0.915709
		0.251418
		0
		0.052277
		0.042877
		0.019718
		0.037037
		0.177264
		0
		0.036364
		0.073276
		0.684378
		0.239796
		0.332602
		0.097701
		0.153355
		0.639738
		0.36
		0.986301
		0.062222
		0.293684
		0.14218
		0.002513
		0.031461
		0.319876
		0.089041
		0.003322
		0.129464
		0.035714
		0.019417
		0.454936
		0.641916
		0.610738
		0.242678
		0
		0.171674
		0.136929
		0.484848
		0.254491
		0.609037
		0.044444
		0.018405
		0.048485
		0.213213
		0.409692
		0.339943
		0.290188
		0.909091
		0.680751
		0.665517
		0.996494
		0.986658
		0.88913
		0.691983
		0.038391
		0.001835
		0.59886
		0.632963
		0.385523
		0
		0.002915
		0.04898
		0.002833
		0.082067
		0.841463
		0.694981
		0.226667
		0.571429
		0.374218
		0.206522
		0.289786
		0.655914
		0.450855
		0.256623
		0.139489
		0.315868
		0.243129
		0
		0.815789
		0.776
		0.60625
		0.747748
		0.891667
		0.720721
		0.015556
		0.502256
		0.224096
		0.04
		0.019022
		0.89418
		0.400366
		0.608924
		0.473029
		0.412621
		0.33195
		0.110837
		0.013774
		0.494867
		0.462564
		0.403509
		0.417103
		0.641405
		0.753205
		0.616311
		0.128631
		0.09375
		0.531197
		0.197628
		0.082524
		0.062914
		0.169697
		0.348993
		0.222846
		0
		0.10495
		0.308398
		0
		0.759815
		0.176056
		0.299539
		0.550802
		0.186441
		0.003378
		0.583673
		0.3075
		0.20098
		0.396739
		0.352761
		0.064909
		0.101415
		0.181818
		0.62963
		0.182203
		0.237745
		0.176211
		0.374269
		0.085847
		0.149254
		0.144279
		0
		0.031955
		0.031955
		0.453757
		0.423557
		0.096296
		0.111111
		0.408451
		0.485896
		0.062731
		0.48046
		0.679537
		0.666667
		0.456583
		0.327354
		0.6
		0.916093
		0
		0.343066
		0.032895
		0.032895
		0.11215
		0.09009
		0.422713
		0.290816
		0.708683
		0.132075
		0.132075
		0.019305
		0.003436
		0.026694
		0
		0.008032
		0.110236
		0.002066
		0
		0.008403
		0.037459
		0.004415
		0
		0.006494
		0.097493
		0.606041
		0.028302
		0.028302
		0.028302
		0.291563
		0.197635
		0.075518
		0.610934
		0.190755
		0.069401
		0.337258
		0.62201
		0.707989
		0.842144
		0.555215
		0.635121
		0.557308
		0.413589
		0.24821
		0.008
		0.027888
		0.173077
		0.009198
		0.002554
		0.013055
		0.099598
		0.280453
		0.293103
		0.297214
		0.080292
		0.493559
		0.416598
		0.0401
		0.491184
		0.398172
		0.453448
		0.375139
		0.396552
		0.533755
		0.230483
		0.839786
		0.590625
		0
		0.087065
		0.024024
		0.005556
		0.592275
		0.10384
		0.074689
		0.349896
		0.136775
		0.069038
		0.165714
		0.082375
		0.098969
		0.408127
		0.511719
		0.089869
		0.022472
		0.007339
		0.713592
		0.411392
		0.046784
		0.012658
		0.283784
		0
		0.099567
		0.065744
		0.112167
		0.020873
		0.005736
		0.046784
		0.035928
		0.164384
		0.039419
		0.027897
		0.092
		0.091589
		0.039669
		0.286636
		0.292293
		0.10061
		0.898223
		0.268456
		0.104167
		0.119444
		0.606061
		0.361556
		0.076372
		0.330827
		0.202985
		0.031847
		0.941704
		0.128378
		0.841812
		0.029915
		0.462089
		0
		0.084211
		0.244111
		0.47191
		0.76392
		0.345345
		0.198813
		0.788618
		0.4375
		0.025397
		0.994536
		0.073482
		0.408163
		0.181529
		0.695652
		0.588832
		0.714286
		0.419689
		0.095385
		0.086957
		0.300613
		0.552778
		0.682594
		0.805687
		0
		0.743961
		0.316832
		0.152733
		0.103175
		0.146939
		0.26506
		0.032051
		0.352113
		0.035714
		0.960452
		0.019355
		0.345826
		0.496283
		0.641834
		0.335329
		0.04878
		0.310606
		0
		0.44
		0.368557
		0.65625
		0.042654
		0.849162
		0.487273
		0.657895
		0.543396
		0.775
		0.013825
		1
		0
		0.177215
		0.263158
		0.528024
		0.309322
		0.322222
		0.164141
		0.543514
		0.858156
		0.154717
		0.4
		0.026316
		0.227017
		0.019737
		0.32093
		1
		0.204348
		0.675799
		0.57346
		0.949495
		0.287749
		0.907186
		0.273743
		0.100478
		0.222222
		0.119741
		0.012579
		0.006803
		0.256831
		0
		0.003517
		0.464789
		0.965058
		1
		0.511543
		0.709898
		0.225
		0
		0.170103
		0.347368
		0.322581
		0.418937
		0.757202
		0.145729
		0
		0.452229
		0.892734
		0.818182
		0.78327
		0.157447
		0.201005
		0.873626
		0.158621
		0.122137
		0.571848
		0.141026
		0
		0
		0.43956
		0.329431
		0.420408
		0.410359
		0.195035
		0.457143
		0.410853
		0.418118
		0.301961
		0.331933
		0.263345
		0.261589
		0.409091
		0.416928
		0.323944
		0.182371
		0.179856
		0.412162
		0.03125
		0.531532
		0.525526
		0.172485
		0.039244
		0.06383
		0.290909
		0.718954
		0
		0.041631
		0.565574
		0.035176
		0.065693
		0.203857
		0.852113
		0.007519
		0.161616
		0.006369
		0.608295
		0.434483
		0.133803
		0.278884
		0.320402
		0.533239
		0.342966
		0.430894
		0.381868
		0.610451
		0.120493
		0.335714
		0.192
		0.054007
		0.702586
		0.648148
		0.179487
		0.939759
		0.127273
		0.210169
		0.703833
		0.427835
		0
		0.176166
		0.513605
		0.368421
		0.084787
		0.053942
		0.242188
		0.580247
		0.181416
		0.368794
		0.061224
		0.624242
		0.06079
		0.303754
		0.116
		0.344569
		0.472
		0.473684
		0.069381
		0.073394
		0.073394
		0.030151
		0
		0.571031
		0.853503
		0.326633
		0
		0.034188
		0.584071
		0.330097
		0.461538
		0
		0.558491
		0.090498
		0.882979
		0.0721
		0.086957
		0.229885
		0.4375
		0.517007
		0.003401
		0.039615
		0.172708
		0.099476
		0.950337
		0.506048
		0.670769
		0.300912
		0.581633
		0.375
		0.036364
		0.065502
		0.019774
		0.026097
		0.114823
		0.042316
		0.228814
		0.423729
		0.572165
		0.694118
		0.18932
		0.005076
		0.089109
		0.665323
		0.776952
		0.21256
		0.106918
		0.08871
		0.341693
		0.665753
		0.132653
		0.028947
		0.069498
		0.014311
		0.176471
		0.689527
		0.008734
		0.719665
		0.057034
		0.903614
		0.019084
		0.896907
		0.490239
		0.410673
		0
		0
		0.002033
		0.768166
		0.094972
		0.003049
		0.103659
		0.064972
		0.057252
		0.198813
		0.103846
		0.119231
		0.080128
		0
		0.047319
		0.198083
		0.113636
		0.075862
		0.396514
		0.487535
		0.02346
		0.023739
		0.115385
		0.372973
		0.35861
		0.458159
		0.621622
		0.195455
		0.549091
		0.057803
		0.018605
		0.627848
		0.574037
		0.214592
		0.119309
		0.421576
		0.344872
		0.249434
		0.249427
		0.356247
		0.227112
		0.374001
		0.40374
		0.14362
		0.037171
		0.082394
		0.007333
[truncated: 15,183 more rows]

## Sheet: Fig. 4
		SILAC heavy incorporation of proteins. Original data also available as supplementary information										Densitometry Western blot control cells vs. PPIA knockdown
		Control cells:			PPIA knockdown cells:
		Proteome	PPIA targets		Proteome	PPIA targets							Control	PPIA knockdown
		0.0226726	0.371409		0.0210744	0.0482391						PABPC1	1.36019	1.1924
		0.0227468	0.373483		0.0355739	0.263143							1.10276	0.874525
		0.0382367	0.388288		0.0533275	0.273327							1.32098	1.01097
		0.0413182	0.399032		0.0916635	0.347514						DDX6	1.4456	1.36736
		0.0448134	0.401009		0.144092	0.360619							0.989033	0.826684
		0.0749481	0.420041		0.146888	0.387382							1.35302	1.18247
		0.120298	0.42008		0.151527	0.39527						NPM1	1.28161	1.08506
		0.137806	0.439945		0.165061	0.399382							1.17487	0.873489
		0.157216	0.445961		0.175658	0.402437							1.23264	0.920898
		0.177485	0.459044		0.178467	0.404202						PPIA	0.961313	0.518998
		0.186688	0.466981		0.178945	0.407346							0.915371	0.33057
		0.188032	0.471598		0.18202	0.418627							1.05829	0.44171
		0.193093	0.472804		0.202687	0.419127
		0.209249	0.473143		0.212554	0.421272
		0.209807	0.479239		0.221108	0.431797
		0.230077	0.479287		0.226588	0.434421
		0.234198	0.479464		0.228821	0.436268
		0.253402	0.481007		0.230813	0.436404
		0.261054	0.481035		0.231375	0.442726
		0.269135	0.494864		0.234898	0.448743
		0.269717	0.49531		0.245552	0.450254
		0.271499	0.49848		0.248312	0.454534
		0.277723	0.499233		0.252507	0.457115
		0.278767	0.501557		0.262147	0.45725
		0.279117	0.506004		0.262728	0.457943
		0.280731	0.508772		0.263967	0.458415
		0.296827	0.515785		0.269177	0.458722
		0.30149	0.516151		0.270365	0.460451
		0.30201	0.517918		0.275895	0.462598
		0.319037	0.518202		0.281708	0.464984
		0.320306	0.518967		0.283022	0.468569
		0.320569	0.520198		0.284462	0.47699
		0.321115	0.520758		0.284575	0.483948
		0.330556	0.52198		0.287907	0.484613
		0.331361	0.524002		0.288131	0.484732
		0.333257	0.525398		0.288605	0.486358
		0.333924	0.527426		0.289573	0.487282
		0.334079	0.529776		0.293029	0.487309
		0.336026	0.531206		0.295365	0.488423
		0.33629	0.531318		0.296675	0.488736
		0.340753	0.533653		0.301747	0.48957
		0.341214	0.535074		0.303243	0.491038
		0.345132	0.535666		0.303446	0.492286
		0.347598	0.539586		0.308954	0.492507
		0.348308	0.540008		0.310561	0.493223
		0.348613	0.543105		0.313864	0.493492
		0.353696	0.54513		0.313958	0.493768
		0.353953	0.545166		0.314506	0.495018
		0.355536	0.547823		0.317958	0.496654
		0.359909	0.548042		0.320182	0.498015
		0.360465	0.548327		0.320972	0.498468
		0.362229	0.549958		0.322402	0.498942
		0.364368	0.550013		0.322918	0.499994
		0.367674	0.550509		0.328468	0.500027
		0.370081	0.550709		0.328931	0.502256
		0.371907	0.55504		0.329385	0.502563
		0.372065	0.555206		0.330961	0.50552
		0.373078	0.556295		0.331242	0.505527
		0.374138	0.557643		0.332272	0.506034
		0.375181	0.557781		0.333864	0.50844
		0.376645	0.557797		0.334647	0.50997
		0.376921	0.558322		0.335027	0.510654
		0.379516	0.559755		0.33529	0.510808
		0.380843	0.561688		0.337037	0.511371
		0.381582	0.561855		0.337063	0.512302
		0.381812	0.56262		0.338341	0.513071
		0.38262	0.562971		0.339477	0.513708
		0.382954	0.564382		0.339962	0.513733
		0.383001	0.564648		0.341894	0.514015
		0.384208	0.564837		0.342189	0.514425
		0.387294	0.565145		0.342471	0.515763
		0.387516	0.56648		0.343762	0.516071
		0.387792	0.566985		0.345299	0.518986
		0.389358	0.570436		0.346424	0.522717
		0.389485	0.572265		0.348386	0.523148
		0.390159	0.572989		0.351467	0.525763
		0.393682	0.574594		0.352365	0.52878
		0.395813	0.576067		0.35331	0.530369
		0.396389	0.578857		0.353341	0.531092
		0.39945	0.579501		0.355737	0.531503
		0.399515	0.580179		0.356063	0.531587
		0.400084	0.580534		0.356314	0.533488
		0.400552	0.58418		0.358302	0.534069
		0.400863	0.584493		0.35884	0.534145
		0.403114	0.5852		0.359167	0.534481
		0.404331	0.586382		0.360938	0.537963
		0.405296	0.586984		0.360972	0.538554
		0.405486	0.58791		0.361883	0.538847
		0.411894	0.588044		0.362093	0.539567
		0.413659	0.589784		0.362486	0.541812
		0.415535	0.590472		0.363546	0.542249
		0.416548	0.591467		0.36377	0.544828
		0.418059	0.591665		0.364135	0.545005
		0.418508	0.592713		0.365045	0.547338
		0.419393	0.595188		0.365163	0.548668
		0.419994	0.599309		0.365621	0.550883
		0.421571	0.602598		0.365988	0.552987
		0.42184	0.60598		0.367721	0.553369
		0.422299	0.606096		0.369429	0.554647
		0.423896	0.606173		0.369778	0.554984
		0.424349	0.607873		0.370138	0.558674
		0.424836	0.60799		0.371045	0.561878
		0.424933	0.61152		0.371249	0.561976
		0.425387	0.611939		0.371805	0.563155
		0.426094	0.612476		0.373199	0.564525
		0.426213	0.617695		0.374842	0.565973
		0.426538	0.619038		0.375637	0.567784
		0.426694	0.625689		0.376607	0.573344
		0.428625	0.634734		0.378551	0.573393
		0.428687	0.63719		0.380856	0.573889
		0.42979	0.639391		0.38126	0.576595
		0.430732	0.640391		0.381539	0.579778
		0.431603	0.642972		0.383206	0.579831
		0.43278	0.643027		0.383848	0.57986
		0.432892	0.645346		0.384171	0.580429
		0.432935	0.649123		0.384722	0.580968
		0.433403	0.650922		0.38525	0.582248
		0.436065	0.652065		0.385972	0.583987
		0.436241	0.65224		0.38634	0.584578
		0.436553	0.654981		0.387181	0.590534
		0.437328	0.656141		0.387686	0.59131
		0.437603	0.656986		0.387976	0.593553
		0.43832	0.658063		0.38988	0.59686
		0.438431	0.658938		0.389969	0.598185
		0.439014	0.659392		0.390579	0.601246
		0.439181	0.666428		0.391738	0.603457
		0.43923	0.667513		0.3918	0.60701
		0.440225	0.670202		0.392158	0.60711
		0.44052	0.675316		0.393424	0.608662
		0.440711	0.675592		0.393475	0.610558
		0.442177	0.678416		0.394809	0.611946
		0.443298	0.682437		0.395061	0.613123
		0.44376	0.68256		0.395132	0.616328
		0.444899	0.683255		0.395287	0.622866
		0.446064	0.685744		0.395293	0.623773
		0.446777	0.686626		0.395701	0.624924
		0.447672	0.686868		0.395989	0.626724
		0.448575	0.6895		0.396847	0.639272
		0.448776	0.692849		0.397761	0.640795
		0.449841	0.696641		0.398703	0.651255
		0.450522	0.701981		0.398731	0.653196
		0.45113	0.706834		0.4021	0.655219
		0.452048	0.711375		0.402103	0.655743
		0.452775	0.716549		0.403298	0.657572
		0.454719	0.718164		0.404794	0.658217
		0.455627	0.719824		0.405062	0.679953
		0.455867	0.72216		0.405213	0.70178
		0.456167	0.730245		0.406792	0.713315
		0.456314	0.746651		0.406863	0.713366
		0.457526	0.749073		0.406951	0.713715
		0.458309	0.750067		0.407635	0.722544
		0.458458	0.76317		0.408481	0.723083
		0.459504	0.767265		0.408829	0.80094
		0.460073	0.77135		0.409465	0.810965
		0.46066	0.788313		0.409498	0.839787
		0.461981	0.791		0.409731	0.852239
		0.462147	0.793442		0.40978	0.878186
		0.462388	0.827819		0.410132	0.934833
		0.462539	0.836669		0.410732
		0.462666	0.875037		0.410851
		0.462969			0.411865
		0.463211			0.412124
		0.463547			0.412826
		0.463619			0.41441
		0.465891			0.414942
		0.465941			0.415498
		0.467421			0.416094
		0.467578			0.418253
		0.468193			0.418396
		0.468332			0.418431
		0.468442			0.418738
		0.469018			0.42007
		0.46963			0.420077
		0.470055			0.42085
		0.470236			0.421199
		0.470382			0.421903
		0.471227			0.421977
		0.471461			0.422064
		0.471863			0.42282
		0.471894			0.423314
		0.472113			0.423343
		0.472672			0.423622
		0.472746			0.424176
		0.474307			0.424598
		0.474575			0.424837
		0.475229			0.425169
		0.476743			0.425193
		0.477299			0.425542
		0.477529			0.426479
		0.477548			0.42699
		0.477554			0.42751
		0.478873			0.428273
		0.479746			0.429628
		0.48014			0.429643
		0.480271			0.429649
		0.481008			0.430702
		0.48116			0.432774
		0.481937			0.43312
		0.482067			0.433907
		0.482842			0.434649
		0.48302			0.434717
		0.485357			0.435026
		0.485833			0.435723
		0.486436			0.435901
		0.486512			0.436051
		0.486649			0.43611
		0.487185			0.436553
		0.490042			0.436965
		0.49025			0.437388
		0.491426			0.437732
		0.491794			0.438775
		0.491894			0.438892
		0.492027			0.439406
		0.49264			0.440199
		0.492743			0.440697
		0.494209			0.441095
		0.49436			0.44179
		0.494993			0.442425
		0.495508			0.442429
		0.495984			0.442625
		0.496001			0.443041
		0.496002			0.4432
		0.496691			0.444189
		0.496951			0.444695
		0.498027			0.445053
		0.498068			0.445871
		0.498628			0.446222
		0.499111			0.447036
		0.50037			0.447115
		0.500815			0.447558
		0.501682			0.447839
		0.502228			0.447942
		0.502635			0.448543
		0.502896			0.449227
		0.503461			0.449706
		0.50355			0.450072
		0.503665			0.450152
		0.504271			0.450307
		0.504496			0.450459
		0.50483			0.451054
		0.504904			0.451553
		0.505964			0.451825
		0.506431			0.452387
		0.506771			0.45242
		0.507166			0.452699
		0.507393			0.453727
		0.507573			0.453906
		0.508523			0.454704
		0.509634			0.454758
		0.510091			0.455399
		0.510349			0.456285
		0.511025			0.456344
		0.511228			0.456499
		0.5116			0.456549
		0.512156			0.45688
		0.51222			0.457359
		0.512849			0.457479
		0.513724			0.457835
		0.513964			0.458333
		0.514333			0.458437
		0.514393			0.458661
		0.514689			0.459612
		0.515044			0.459624
		0.515089			0.460616
		0.515343			0.460621
		0.515537			0.460973
		0.515881			0.461194
		0.516842			0.461508
		0.517389			0.461527
		0.517473			0.462238
		0.517795			0.462612
		0.518047			0.462724
		0.518472			0.463822
		0.518541			0.463868
		0.518856			0.463982
		0.519754			0.464339
		0.520271			0.464515
		0.520364			0.464895
		0.520919			0.465817
		0.521112			0.465921
		0.521315			0.465998
		0.521323			0.466216
		0.522255			0.466703
		0.522755			0.466715
		0.522881			0.466933
		0.523854			0.467513
		0.524086			0.467672
		0.524106			0.469224
		0.524514			0.469543
		0.524646			0.469763
		0.524836			0.470167
		0.525137			0.470257
		0.525287			0.470677
		0.52562			0.470729
		0.526432			0.470868
		0.526698			0.470902
		0.5269			0.470963
		0.527647			0.471103
		0.527692			0.47124
		0.528038			0.471358
		0.528279			0.471901
		0.528707			0.471923
		0.528865			0.471954
		0.529301			0.472537
		0.529374			0.473139
		0.529642			0.473385
		0.529913			0.473388
		0.530404			0.473913
		0.531416			0.474315
		0.531472			0.474688
		0.532295			0.474845
		0.532297			0.474868
		0.53291			0.474888
		0.533031			0.47518
		0.533471			0.475486
		0.533487			0.475891
		0.533488			0.475974
		0.534374			0.476022
		0.534466			0.476065
		0.534529			0.476103
		0.534699			0.47626
		0.53477			0.476879
		0.534832			0.477366
		0.534991			0.47741
		0.535003			0.477712
		0.53531			0.478733
		0.535474			0.478974
		0.535631			0.479123
		0.536035			0.479717
		0.53611			0.480062
		0.536434			0.480216
		0.537722			0.480497
		0.538761			0.480586
		0.539085			0.480761
		0.539326			0.480973
		0.539382			0.481081
		0.539403			0.481187
		0.539468			0.481301
		0.539717			0.481749
		0.539759			0.481895
		0.540079			0.482339
		0.540274			0.4825
		0.540812			0.482759
		0.540895			0.482861
		0.541147			0.483024
		0.541233			0.483124
		0.541296			0.483413
		0.541582			0.483414
		0.541973			0.483576
		0.54269			0.483732
		0.542922			0.484008
		0.543069			0.484328
		0.543197			0.484578
		0.544165			0.485609
		0.544307			0.485729
		0.544347			0.485828
		0.544672			0.486264
		0.544716			0.486319
		0.545771			0.486484
		0.545774			0.486919
		0.545953			0.487485
		0.546181			0.487983
		0.54624			0.488261
		0.547135			0.488381
		0.547275			0.488445
		0.547476			0.488594
		0.547683			0.489253
		0.547707			0.490164
		0.548058			0.490311
		0.548234			0.491348
		0.548254			0.491419
		0.548689			0.491989
		0.548743			0.492041
		0.548795			0.492052
		0.54907			0.492098
		0.549238			0.492673
		0.549782			0.49283
		0.550673			0.492922
		0.550875			0.492988
		0.551251			0.493617
		0.551959			0.493658
		0.552043			0.493881
		0.552511			0.494088
		0.553253			0.494145
		0.553303			0.495362
		0.553338			0.49551
		0.553434			0.496
		0.553545			0.496146
		0.553886			0.496189
		0.55391			0.496379
		0.555223			0.49678
		0.555499			0.49707
		0.555661			0.49717
		0.555713			0.497396
		0.55589			0.497458
		0.556607			0.497788
		0.557096			0.49779
		0.557123			0.497956
		0.557574			0.498116
		0.557911			0.498524
		0.558616			0.498765
		0.558692			0.49895
		0.558777			0.499104
		0.5589			0.499539
		0.559209			0.499546
		0.559288			0.500371
		0.559297			0.500424
		0.559379			0.50077
		0.559752			0.501304
		0.560081			0.501313
		0.560188			0.501613
		0.560505			0.502303
		0.561129			0.502404
		0.561138			0.502689
		0.561733			0.502922
		0.56321			0.503009
		0.563337			0.503569
		0.563978			0.503948
		0.564764			0.503978
		0.564782			0.504659
		0.564848			0.504663
		0.565235			0.504686
		0.565337			0.504689
		0.565882			0.505822
		0.56626			0.505854
		0.56651			0.505876
		0.566512			0.505955
		0.56694			0.506262
		0.566974			0.506383
		0.567298			0.508086
		0.567379			0.508332
		0.56747			0.509102
		0.567497			0.509656
		0.56775			0.509937
		0.567964			0.510423
		0.568054			0.511021
		0.568598			0.511077
		0.568755			0.511266
		0.569025			0.5116
		0.569107			0.511935
		0.569399			0.511975
		0.569446			0.511978
		0.569473			0.512197
		0.569708			0.512465
		0.570122			0.512858
		0.570171			0.513423
		0.570893			0.513842
		0.571464			0.514226
		0.571861			0.514394
		0.572134			0.514575
		0.572649			0.516238
		0.573043			0.516358
		0.573245			0.516544
		0.573666			0.516849
		0.573692			0.517055
		0.573989			0.517664
		0.574036			0.518577
		0.574073			0.519066
		0.574395			0.519214
		0.57441			0.519439
		0.575129			0.519534
		0.575162			0.519581
		0.575162			0.519718
		0.575283			0.520209
		0.575729			0.520449
		0.575806			0.521265
		0.575982			0.521732
		0.576104			0.522263
		0.576311			0.522429
		0.576506			0.522506
		0.576669			0.523318
		0.576692			0.523378
		0.576782			0.523407
		0.576824			0.523524
		0.577132			0.52358
		0.577146			0.524072
		0.577606			0.524082
		0.577709			0.524279
		0.57804			0.524616
		0.578103			0.525003
		0.578132			0.525549
		0.578351			0.525779
		0.578507			0.525879
		0.578525			0.52613
		0.578885			0.526234
		0.578977			0.526236
		0.579034			0.52684
		0.579087			0.526887
		0.579466			0.527444
		0.579514			0.527524
		0.579523			0.52774
		0.57974			0.52813
		0.579888			0.528285
		0.580109			0.52866
		0.580182			0.528811
		0.580655			0.528857
		0.58073			0.529059
		0.580773			0.529095
		0.580834			0.529343
		0.580872			0.529393
		0.581022			0.529524
		0.581283			0.529575
		0.581307			0.529787
		0.581592			0.529798
		0.581601			0.530184
		0.581603			0.530279
		0.582302			0.530879
		0.582617			0.531092
		0.58262			0.531133
		0.582641			0.531217
		0.582667			0.531438
		0.582861			0.531521
		0.582988			0.532456
		0.583101			0.53269
		0.583307			0.532706
		0.584494			0.532805
		0.585439			0.533501
		0.58583			0.533858
		0.586945			0.534305
		0.587019			0.534396
		0.587451			0.534472
		0.587858			0.534816
		0.587864			0.535328
		0.58823			0.535427
		0.588328			0.535436
		0.589105			0.535624
		0.58924			0.536009
		0.589906			0.536147
		0.589939			0.536347
		0.590029			0.536772
		0.590196			0.536774
		0.590314			0.537242
		0.590552			0.537416
		0.590778			0.537863
		0.590809			0.537952
		0.591081			0.53801
		0.591384			0.538412
		0.591671			0.53895
		0.592015			0.539142
		0.59206			0.539471
		0.592483			0.539626
		0.59262			0.539703
		0.593387			0.539861
		0.593472			0.540536
		0.593719			0.540757
		0.593833			0.540827
		0.594511			0.54102
		0.594582			0.541149
		0.594695			0.541261
		0.595738			0.54146
		0.596132			0.541892
		0.596144			0.543754
		0.596154			0.544017
		0.596173			0.544089
		0.59624			0.544179
		0.59625			0.544237
		0.596251			0.544323
		0.596824			0.544664
		0.596931			0.544738
		0.597033			0.54487
		0.597041			0.545241
		0.597076			0.545402
		0.597606			0.545412
		0.597679			0.545483
		0.597762			0.545485
		0.598037			0.545701
		0.598061			0.545713
		0.598069			0.545755
		0.598155			0.545783
		0.598369			0.545924
		0.598401			0.546729
		0.598409			0.547134
		0.598611			0.547497
		0.598746			0.5475
		0.598915			0.54773
		0.599618			0.547996
		0.599923			0.548332
		0.600863			0.548995
		0.601178			0.549089
		0.601392			0.549491
		0.601451			0.549534
		0.60153			0.549596
		0.60164			0.54979
		0.601687			0.550458
		0.601803			0.550756
		0.601853			0.550777
		0.601929			0.550816
		0.602011			0.55087
		0.602074			0.550902
		0.602145			0.551205
		0.602216			0.551347
		0.602231			0.551689
		0.602399			0.551752
		0.602526			0.552155
		0.603005			0.552367
		0.603579			0.552487
		0.603689			0.552506
		0.604395			0.552676
		0.604406			0.553269
		0.604417			0.554028
		0.60484			0.554155
		0.60489			0.554529
		0.605082			0.554991
		0.605163			0.555104
		0.605184			0.555342
		0.6062			0.555602
		0.606498			0.55705
		0.606704			0.557247
		0.606821			0.557931
		0.607847			0.558077
		0.607934			0.558328
		0.608108			0.558495
		0.608381			0.558598
		0.608695			0.558727
		0.608801			0.559081
		0.609127			0.559566
		0.609256			0.559845
		0.609795			0.559943
		0.610064			0.560151
		0.610075			0.560158
		0.610281			0.5604
		0.610289			0.56105
		0.610877			0.561204
		0.610963			0.561642
		0.611168			0.561688
		0.611302			0.561743
		0.611978			0.562373
		0.612382			0.562467
		0.613054			0.562535
		0.613059			0.56277
		0.61379			0.562894
		0.613947			0.56302
		0.614206			0.563073
		0.614224			0.563187
		0.614326			0.563225
		0.61473			0.563845
		0.614843			0.563898
		0.614915			0.564096
		0.61498			0.564282
		0.616069			0.564286
		0.616373			0.564429
		0.617474			0.564611
		0.617558			0.565119
		0.61758			0.565222
		0.617614			0.565293
		0.617768			0.565343
		0.61781			0.565493
		0.617862			0.565718
		0.618068			0.56601
		0.618234			0.566074
		0.618379			0.566255
		0.618408			0.566529
		0.618704			0.566569
		0.618753			0.567062
		0.618796			0.567251
		0.619018			0.567356
		0.619055			0.567419
		0.619101			0.567801
		0.619105			0.568031
		0.61922			0.568363
		0.619291			0.568363
		0.619292			0.568446
		0.619366			0.568641
		0.619595			0.568742
		0.619723			0.568892
		0.620158			0.568897
		0.620204			0.569646
		0.620405			0.569667
		0.620663			0.569773
		0.620733			0.569875
		0.620804			0.569883
		0.621033			0.57003
		0.621532			0.570067
		0.621758			0.570265
		0.621766			0.570307
		0.621867			0.570612
		0.621952			0.570709
		0.622347			0.570819
		0.622398			0.571006
		0.622867			0.571172
		0.623072			0.571434
		0.623253			0.571577
		0.623498			0.571838
		0.623686			0.571933
		0.623863			0.572032
		0.624159			0.572499
		0.62425			0.572656
		0.624257			0.572746
		0.624462			0.572777
		0.624553			0.57281
		0.624615			0.573126
		0.624618			0.57344
		0.625526			0.573557
		0.625637			0.573914
		0.625786			0.573935
		0.625839			0.574057
		0.626445			0.574314
		0.626492			0.574443
		0.627121			0.574552
		0.627449			0.574732
		0.627785			0.575244
		0.627885			0.575333
		0.628017			0.575762
		0.628157			0.57578
		0.628181			0.575881
		0.628223			0.575913
		0.628402			0.576801
		0.628441			0.576883
		0.628449			0.576891
		0.628515			0.577098
		0.629088			0.577471
		0.629112			0.57748
		0.629268			0.577649
		0.629301			0.577687
		0.629884			0.577871
		0.630163			0.578328
		0.630221			0.578531
		0.630317			0.579063
		0.631189			0.579408
		0.631214			0.579544
		0.631425			0.580827
		0.632106			0.580972
		0.632132			0.58098
		0.632252			0.582064
		0.632398			0.582428
		0.633278			0.582647
		0.633642			0.582871
		0.633986			0.58346
		0.634072			0.583817
		0.634209			0.584007
		0.634294			0.584105
		0.634379			0.584183
		0.634476			0.584261
		0.635205			0.584268
		0.635939			0.584295
		0.636033			0.584741
		0.63606			0.585211
		0.636097			0.585455
		0.636115			0.585582
		0.63624			0.585623
		0.636394			0.58585
		0.637033			0.585916
		0.637062			0.585957
		0.637098			0.586436
		0.637889			0.586548
		0.637893			0.588026
		0.638138			0.588115
		0.63835			0.588692
		0.638676			0.58875
		0.639109			0.588828
		0.639335			0.589081
		0.639478			0.589704
		0.639907			0.589837
		0.639976			0.589962
		0.640197			0.590112
		0.640202			0.590664
		0.640225			0.590682
		0.640353			0.590741
		0.640585			0.590903
		0.641061			0.591215
		0.641081			0.591716
		0.641751			0.592158
		0.641874			0.592226
		0.642555			0.592278
		0.642641			0.592283
		0.643			0.593105
		0.643036			0.593513
		0.643223			0.593957
		0.643485			0.594067
		0.643551			0.594556
		0.643835			0.594625
		0.644088			0.595327
		0.644259			0.595748
		0.644276			0.595769
		0.644506			0.595887
		0.64457			0.596058
		0.644892			0.596536
		0.644895			0.596783
		0.645325			0.596962
		0.645579			0.597287
		0.645608			0.597314
		0.645818			0.598095
		0.646219			0.598612
		0.646452			0.59863
		0.646714			0.598688
		0.647016			0.598839
		0.647118			0.598878
		0.647254			0.599188
		0.647298			0.599293
		0.647369			0.599298
		0.647373			0.599856
		0.647529			0.599897
		0.647663			0.600071
		0.647818			0.600295
		0.648107			0.600574
		0.64852			0.601636
		0.648542			0.601683
		0.648627			0.601828
		0.649214			0.602194
		0.649236			0.602612
		0.64955			0.602694
		0.649644			0.602852
		0.649663			0.603654
		0.649671			0.603736
		0.649832			0.604015
		0.650106			0.604046
		0.650894			0.604287
		0.651409			0.604682
		0.65149			0.604851
		0.652994			0.605029
		0.653008			0.60518
		0.653778			0.60522
		0.654217			0.605499
		0.654321			0.605539
		0.654598			0.606381
		0.655571			0.606891
		0.655916			0.607281
		0.656639			0.6075
		0.656664			0.60783
		0.65679			0.607974
		0.657083			0.608107
		0.657119			0.609079
		0.657827			0.609414
		0.658041			0.609494
		0.658043			0.60955
		0.658175			0.609943
		0.658354			0.610362
		0.658743			0.610802
		0.659193			0.611063
		0.65941			0.611765
		0.65946			0.612152
		0.659785			0.612169
		0.660229			0.61218
		0.660248			0.612315
		0.660556			0.612771
		0.661288			0.612847
		0.661615			0.612957
		0.661967			0.613251
		0.661997			0.613711
		0.662143			0.613857
		0.662196			0.613863
		0.662452			0.614176
		0.662709			0.614245
		0.66285			0.614367
		0.663259			0.614476
		0.663309			0.614922
		0.663576			0.614961
		0.664906			0.615245
		0.6654			0.615941
		0.66582			0.616425
		0.665933			0.616664
		0.666022			0.616762
		0.666874			0.616862
		0.667285			0.616943
		0.667482			0.617236
		0.667518			0.617401
		0.668852			0.618084
		0.669007			0.618175
		0.669319			0.618459
		0.669476			0.618503
		0.669519			0.618569
		0.669643			0.619221
		0.670314			0.619386
		0.67032			0.620045
		0.670334			0.620639
		0.6711			0.620735
		0.671489			0.620801
		0.67261			0.620825
		0.672796			0.620893
		0.673073			0.621025
		0.673811			0.621086
		0.673814			0.621103
		0.674455			0.62125
		0.674652			0.624658
		0.674827			0.624709
		0.674901			0.625071
		0.674995			0.625704
		0.675219			0.625945
		0.675245			0.626029
		0.675713			0.626635
		0.675914			0.626716
		0.676154			0.627767
		0.676279			0.627882
		0.6766			0.628424
		0.676808			0.628957
		0.677267			0.629039
		0.677323			0.62915
		0.677478			0.629844
		0.677574			0.630386
		0.677709			0.63117
		0.678228			0.631449
		0.678302			0.631557
		0.678608			0.632421
		0.679489			0.632439
		0.680908			0.632671
		0.681119			0.633888
		0.681282			0.633942
		0.681361			0.634241
		0.681616			0.634717
		0.682043			0.634972
		0.682098			0.635357
		0.682576			0.635828
		0.683068			0.636106
		0.683802			0.636123
		0.684125			0.636569
		0.684573			0.638543
		0.684693			0.639121
		0.684933			0.639736
		0.685058			0.64027
		0.685376			0.64035
		0.685435			0.640356
		0.685936			0.640666
		0.685944			0.640892
		0.685984			0.641358
		0.686203			0.642458
		0.686611			0.64259
		0.68741			0.643364
		0.687456			0.643551
		0.687645			0.643682
		0.687707			0.644052
		0.688305			0.645332
		0.688391			0.645845
		0.688565			0.646566
		0.689119			0.647025
		0.689746			0.647034
		0.689885			0.647306
		0.689933			0.647595
		0.690049			0.647606
		0.690084			0.647873
		0.690343			0.647922
		0.690405			0.648382
		0.690662			0.648757
		0.692303			0.649821
		0.693154			0.649949
		0.693225			0.650184
		0.693436			0.650261
		0.693771			0.650572
		0.693824			0.650646
		0.69461			0.650657
		0.694619			0.651182
		0.695035			0.651388
		0.695557			0.651546
		0.69609			0.651616
		0.696177			0.652348
		0.696935			0.652768
		0.69714			0.653073
		0.697281			0.653157
		0.697704			0.654139
		0.697838			0.654537
		0.697967			0.654759
		0.698468			0.654869
		0.698836			0.65494
		0.699277			0.655454
		0.699412			0.655524
		0.69943			0.655945
		0.699758			0.657182
		0.699845			0.657333
		0.701234			0.657863
		0.701473			0.658248
		0.702233			0.658315
		0.702266			0.658379
		0.70241			0.659326
		0.702962			0.659719
		0.703098			0.660503
		0.703814			0.660645
		0.703929			0.660721
		0.704264			0.661311
		0.704343			0.661848
		0.704469			0.662815
		0.704628			0.662853
		0.705413			0.662937
		0.705724			0.664689
		0.70574			0.665087
		0.705979			0.666244
		0.706269			0.666321
		0.706387			0.666735
		0.706822			0.666944
		0.707421			0.667284
		0.707771			0.667338
		0.708446			0.667746
		0.709013			0.667866
		0.709671			0.667954
		0.70976			0.668436
		0.710278			0.668446
		0.710965			0.669518
		0.711036			0.6702
		0.711557			0.67178
		0.713088			0.672513
		0.713468			0.672993
		0.713517			0.673279
		0.713517			0.67328
		0.714083			0.673681
		0.7142			0.673797
		0.714787			0.673881
		0.714799			0.674354
		0.714826			0.674506
		0.715949			0.674762
		0.716183			0.676216
		0.716264			0.677487
		0.717427			0.677863
		0.717498			0.678158
		0.717935			0.678315
		0.718994			0.678677
		0.719367			0.679531
		0.719493			0.679984
		0.719912			0.68038
		0.720102			0.680928
		0.720166			0.681086
		0.720472			0.682837
		0.721071			0.683252
		0.721077			0.683587
		0.721341			0.683803
		0.72173			0.684094
		0.7224			0.684945
		0.722508			0.685189
		0.722676			0.685922
		0.723199			0.68594
		0.724484			0.68598
		0.724784			0.686461
		0.72491			0.686825
		0.724936			0.686872
		0.725725			0.687364
		0.72645			0.687868
		0.726484			0.689695
		0.7266			0.689737
		0.726706			0.692259
		0.726853			0.692416
		0.727212			0.693357
		0.727321			0.6934
		0.727342			0.693676
		0.727568			0.694194
		0.727576			0.694834
		0.727743			0.695349
		0.727803			0.695668
		0.728072			0.696562
		0.728098			0.696575
		0.729257			0.696782
		0.730776			0.697041
		0.731318			0.697335
		0.731376			0.698448
		0.731403			0.700698
		0.733037			0.700907
		0.733149			0.701739
		0.733577			0.702216
		0.733713			0.70272
		0.733965			0.702999
		0.734105			0.703197
		0.734209			0.703956
		0.73446			0.704103
		0.734663			0.704321
		0.734754			0.704539
		0.734904			0.705079
		0.73494			0.705431
		0.735427			0.705477
		0.735817			0.705807
		0.735993			0.7065
		0.736023			0.706754
		0.736853			0.707835
		0.737534			0.7079
		0.737547			0.710647
		0.73813			0.711493
		0.738285			0.711842
		0.738684			0.712029
		0.740415			0.712392
		0.740977			0.713002
		0.741298			0.713539
		0.741441			0.714956
		0.741589			0.716299
		0.741814			0.716803
		0.742125			0.717822
		0.742891			0.718306
		0.74438			0.718971
		0.744394			0.719202
		0.744471			0.720297
		0.745216			0.720995
		0.745568			0.721097
		0.745879			0.722356
		0.746307			0.722855
		0.746356			0.724134
		0.746765			0.724235
		0.747257			0.724511
		0.748099			0.726009
		0.748569			0.727215
		0.749351			0.727468
		0.749707			0.728
		0.749822			0.72807
		0.750705			0.728298
		0.750942			0.730011
		0.751643			0.730061
		0.751854			0.732299
		0.753147			0.736208
		0.75367			0.738126
		0.753766			0.738783
		0.754446			0.739026
		0.754874			0.739359
		0.755618			0.739972
		0.755724			0.74011
		0.756019			0.74019
		0.756022			0.742064
		0.756386			0.742162
		0.75639			0.742234
		0.757268			0.742828
		0.757788			0.743866
		0.757962			0.744621
		0.758076			0.748219
		0.758245			0.748249
		0.758892			0.748432
		0.760244			0.749159
		0.761749			0.750165
		0.762387			0.75117
		0.762743			0.753071
		0.762989			0.753363
		0.763504			0.753793
		0.764162			0.755478
		0.764305			0.756846
		0.764495			0.75721
		0.765404			0.758837
		0.765796			0.759962
		0.766165			0.760289
		0.767373			0.7607
		0.769183			0.761401
		0.769524			0.762131
		0.770264			0.76259
		0.771153			0.762624
		0.771979			0.762692
		0.772448			0.76285
		0.774087			0.762895
		0.775404			0.764843
		0.775493			0.766114
		0.775589			0.7673
		0.775972			0.769406
		0.77691			0.769964
		0.777239			0.774143
		0.778417			0.775224
		0.778652			0.776437
		0.780356			0.776654
		0.780593			0.777647
		0.782215			0.77781
		0.782362			0.77807
		0.782481			0.778994
		0.782526			0.780123
		0.782744			0.783282
		0.78321			0.784052
		0.783529			0.785338
		0.783649			0.785551
		0.784927			0.786509
		0.785153			0.78665
		0.786878			0.786751
		0.788435			0.789115
		0.788466			0.78929
		0.789064			0.790139
		0.789257			0.790392
		0.789518			0.792937
		0.78966			0.794304
		0.790574			0.79487
		0.790824			0.795885
		0.7914			0.796118
		0.791663			0.797871
		0.791732			0.797994
		0.792203			0.798719
		0.793337			0.798914
		0.79395			0.800015
		0.794696			0.801153
		0.794914			0.803102
		0.795931			0.805173
		0.797066			0.80528
		0.797921			0.807498
		0.798103			0.808474
		0.798356			0.810111
		0.798806			0.810525
		0.801263			0.811001
		0.801637			0.812146
		0.801987			0.814216
		0.802267			0.814916
		0.802357			0.816363
		0.802956			0.817358
		0.803891			0.81744
		0.807658			0.82177
		0.807746			0.826981
		0.807992			0.827454
		0.808073			0.829771
		0.808659			0.831858
		0.808819			0.832156
		0.810422			0.832653
		0.811195			0.835534
		0.811222			0.836364
		0.81279			0.836641
		0.813527			0.837481
		0.813697			0.838029
		0.814472			0.842326
		0.815032			0.844962
		0.815372			0.846304
		0.815711			0.849112
		0.817381			0.849415
		0.818294			0.849754
		0.818413			0.849838
		0.818483			0.852164
		0.819538			0.852838
		0.819932			0.853406
		0.821476			0.854341
		0.822262			0.854489
		0.823084			0.854622
		0.824687			0.856815
		0.825631			0.862937
		0.826953			0.863094
		0.827802			0.8638
		0.827913			0.86467
		0.829027			0.866816
		0.8313			0.869674
		0.831521			0.871164
		0.832217			0.87119
		0.83227			0.872534
		0.832437			0.875815
		0.832522			0.876297
		0.832956			0.878501
		0.834046			0.878782
		0.83422			0.881163
		0.835338			0.88125
		0.835734			0.883632
		0.839608			0.88458
		0.840799			0.888503
		0.840846			0.888906
		0.84195			0.889706
		0.842031			0.891815
		0.842161			0.892323
		0.842674			0.893058
		0.844795			0.899191
		0.845549			0.899233
		0.846499			0.900229
		0.848219			0.902984
		0.849025			0.909078
		0.849713			0.91522
		0.849806			0.915711
		0.855037			0.916219
		0.855044			0.917166
		0.855618			0.917614
		0.856849			0.921086
		0.859229			0.926174
		0.861047			0.930963
		0.864219			0.931253
		0.865015			0.932856
		0.865238			0.933197
		0.865509			0.934669
		0.866693			0.942524
		0.869768			0.944907
		0.870034			0.947934
		0.87029			0.948151
		0.870506			0.950046
		0.87113			0.95148
		0.871295			0.952024
		0.8723			0.956151
		0.876214			0.956986
		0.878657			0.960107
		0.879712			0.970327
		0.880878
		0.88303
		0.884016
		0.885051
		0.893194
		0.896279
		0.898165
		0.898869
		0.899972
		0.899974
		0.906338
		0.910936
		0.915173
		0.919259
		0.920532
		0.921441
		0.921735
		0.922085
		0.922487
		0.922539
		0.93143
		0.933523
		0.948619
		0.953707
		0.95551
		0.964269
		0.964828

## Sheet: Fig. 5
		Stress granule counts					Cell viability following arsenite treatment (%)					DDX6 granules (P-bodies)				NPM1 nucleolar area size			NPM1 nucleolar roundness				Proximity ligation assay signals per HSCs
		Control	Control + PPIA	PPIA knockdown	PPIA knockdown + PPIA		Control	PPIA knockdown				Control	PPIA knockdown			Control	PPIA knockdown		Control	PPIA knockdown			unstained	PPIA	PABP	DDX6	NPM	PPIA/PABP	PPIA/DDX6	PPIA/NPM
		10	2	0	0		89.9	69.6				9	9			262	180		0.773	0.284			0	4	8	14	12	34	32	44
		7	5	0	0		86.2	47.8				11	6			228	537		0.932	0.894			0	7	14	22	22	45	28	64
		7	3	0	0		89.9	69.3				16	4			379	594		0.486	0.804			0	2	17	18	18	51	41	77
		5	4	0	0		82.5	58.7				18	5			952	68		0.65	0.918			4	4	4	6	26	38	43	38
		4	4	0	0		80	40.6				16	2			61	251		0.491	0.582			0	28	16	0	17	16	44	81
		41	4	0	0		94.2	82.1				25	6			353	256		0.77	0.709			12	0	12	0	5	62	31	44
		14	4	0	1							1	12			599	720		0.796	0.828			0	13	9	3	23	54	29	36
		4	3	0	0							4	7			515	94		0.845	0.916			2	1	0	5	18	42	39	50
		3	18	0	0							19	5			6	473		0.775	0.526			3	2	0	4	14	66	37	92
		3	4	2	0							13	10			25	47		0.751	0.814			1	4	14	1	15	72	41	97
		5	7	0	0							26	4			713	34		0.438	0.369			0	1	3	2	8	35	44	46
		7	0	0	0							15	2			747	238		0.445	0.762			7	2	0	6	5	64	52	87
		8	4	0	15							19	3			484	69		0.911	0.864			21	4	8	4	13	33	45	66
		6	11	0	0							20	2			362	34		0.728	0.506			1	8	0	12	10	89	33	59
		54	9	11	0							0	1			29	205		0.861	0.889			2	3	5	0	0	22	26	31
		12	4	0	0							0	4			398	138		0.921	0.301			0	3	13	22	0	41	33	45
		4	4	0	0							3	6			93	378		0.692	0.748			4	4	3	6	7	39	41	34
		6	5	0	13							3	8			60	866		0.719	0.594			2	5	6	2	2	77	29	69
		2	2	14	0							9	3			8	223		0.837	0.806			1	2	2	0	5	56	54	22
		4	4	0	0							22	5			19	160		0.861	0.86			3	7	12	5	20	30	35	19
		15	2	0	0							18	5			159	187		0.477	0.754
		14	7	0	2							16	6			96	276		0.753	0.663
		3	15	0	0							11	8			91	302		0.65	0.791
		5	23	0	0							18	6			1024	27		0.645	0.517
		11	9	0	0							15	13			544	148		0.736	0.699
		22	13	1	1							21	7			41	170		0.866	0.479
		71	12	0	0							18	3			28	133		0.828	0.816
		7	10	4	3							17	2			333	212		0.566	0.66
		7	10	0	0							15	4			289	313		0.733	0.653
		11	8	0	0							7	2			207	215		0.928	0.929
		6	22	0	8							14	6			640	287		0.863	0.769
		14	10	0	6							6	0			324	172		0.604	0.805
		6	24	2	0							6	0			110	93		0.762	0.542
		0	15	0	0							10	0			155	169		0.739	0.934
		21	12	0	0							5	10			283	174		0.593	0.723
		39	16	0	7							3	7			168	14		0.939	0.488
		0	7	0	4							0	0			537	139		0.463	0.586
		36	21	0	0							9	3			572	35		0.775	0.786
		11	11	0	0							14	2			564	15		0.551	0.731
		26	15	0	0							13	0			685	18		0.745	0.706
		7	14	0	0							3	1			26	383		0.631	0.684
		5	12	1	0							8	3			1425	675		0.776	0.532
		12	25	0	0							5	9			365	439		0.738	0.66
		9	14	0	10							6	8			129	28		0.66	0.71
		24	16	0	0							4	8			129	158		0.527	0.623
		2	19	0	0							6	0			131	457		0.33	0.63
		12	10	7	0							8	6			533	123		0.711	0.672
		2	12	0	0							0	4			1284	376		0.73	0.598
		10	27	0	1							2	2			5	207		0.433	0.604
		4	10	2	0							3	4			182	55		0.885	0.782
		1	6	0	1							10	5			125	2		0.842	0.5
		6	12	0	0							12	3			276	110		0.723	0.74
		12	8	0	7							12	7			462	422		0.841	0.596
		10	9	0	26							7	3			826	265		0.797	0.756
		0	12	0	1							4	4			851	309		0.795	0.787
		11	14	0	0							10	5			664	135		0.452	0.804
		8	1	1	0							13	6			277	87		0.489	0.876
		5	9	0	0							1	10			855	582		0.812	0.425
		7	5	0	0							19	5			803	241		0.703	0.942
		38	3	0	0							20	1			539	66		0.892	0.801
		7	17	0	0							15	5			212	172		0.362	0.796
		5	10	0	2							23	1			423	8		0.415	0.837
		2	11	0	0							8	6			28	106		0.816	0.621
		2	11	0	0							5	2			563	68		0.725	0.655
		11	12	0	1							13	5			191	541		0.883	0.929
		11	12	7	0							22	1			276	244		0.909	0.667
		11	3	0	2							0	8			88	323		0.753	0.471
		9	6	2	13							13	8			161	71		0.627	0.721
		7	3	0	3							10	7			664	229		0.833	0.465
		17	17	0	0							7	9			315	312		0.552	0.657
		12	13	1	0							6	0			928	4		0.732	1
		24	23	0	8							7	3			222	398		0.361	0.866
		18	14	0	0							8	2			661	638		0.561	0.849
		13	4	0	0							8	9			760	392		0.406	0.954
		10	13	0	0							18	2			465	354		0.511	0.659
		13	15	0	0							9	8			770	512		0.897	0.459
		9	6	0	0							15	1			705	128		0.689	0.53
		1	15	0	0							8	4			114	527		0.805	0.793
		8	18	0	0							11	7			614	177		0.724	0.561
		6	11	0	5							9	1			444	1056		0.897	0.349
		8	19	0	0							16	3			167	48		0.745	0.716
		8	7	0	0							13	7			310	98		0.507	0.924
		10	4	0	0							12	11			185	652		0.58	0.715
		14	17	6	0							14	12			204	30		0.655	0.668
		4	12	0	0							15	13			34	252		0.784	0.746
		7	16	2	0							10	3			744	524		0.761	0.585
		16	12	0	0							11	17			5	305		0.644	0.269
		6	15	0	0							14	5			50	469		0.889	0.541
		19	10	0	17							9	6			42	95		0.781	0.961
		40	53	0	0							4	9			702	21		0.863	1
		16	1	0	5							10	12			223	54		0.85	0.504
		12	16	0	0							10	7			986	317		0.895	0.479
		20	4	3	0							11	6			47	472		0.918	0.477
		6	15	0	0							9	9			39	607		0.742	0.822
		3	25	0	0							7	5			188	201		0.636	0.47
		15	13	0	0							8	5			92	382		0.823	0.801
		14	0	0	0							8	7			630	420		0.527	0.583
		7	13	4	11							3	0			451	1612		0.744	0.78
		8	8	0	0							5	1			639	353		0.819	0.594
		8	19	1	0							6	0			331	882		0.528	0.598
		14	13	1	0							7	3			249	80		0.923	0.677
		10	4	0	0							15	4			2	55		0.5	0.733
		46	8	0	7							6	2			831	639		0.854	0.799
		11	21	1	0							8	4			44	78		0.586	0.355
		52	12	1	2							10	0			45	4		0.684	1
		10	22	0	0							9	1			782	55		0.71	0.743
		14	21	0	0							6	1			209	77		0.729	0.697
		26	8	0	0							11	7			228	54		0.781	0.822
		20	8	0	2							7	9			533	375		0.643	0.624
		7	17	0	0							2	5			527	441		0.557	0.528
		15	12	0	0							12	4			270	230		0.884	0.62
		7	10	0	0							8	2			330	92		0.645	0.842
		10	22	0	0							7	10			828	59		0.587	0.862
		22	5	0	15							10	6			255	298		0.683	0.676
		7	20	0	0							6	9			305	390		0.513	0.652
		10	18	0	9							16	8			3	388		0.683	0.437
		12	15	0	0							12	5			159	179		0.738	0.93
		20	10	0	0							13	9			364	79		0.644	0.561
		5	11	5	11							2	2			555	322		0.433	0.635
		10	5	0	0							11	13			7	322		0.936	0.828
		14	14	0	0							1	0			456	225		0.616	0.762
		3	9	0	22							11	1			609	889		0.936	0.595
		12	11	0	0							7	0			551	123		0.837	0.822
		11	11	0	0							9	0			136	494		0.867	0.745
		16	10	0	15							9	0			171	317		0.618	0.572
		8	19	0	5							7	2			982	6		0.835	0.775
		13	14	0	0							0	4			453	7		0.665	0.517
		9	18	0	0							8	5			876	221		0.922	0.571
		5	13	0	14							5	3			406	617		0.855	0.805
		12	16	0	0							5	6			458	578		0.864	0.78
		6	13	0	11							7	2			1010	465		0.875	0.578
		10	13	0	0							9	2			1004	155		0.762	0.88
		20	11	3	0							2	5			162	336		0.74	0.692
		6	4	0	0							8	8			342	339		0.705	0.873
		27	14	0	16							3	4			229	119		0.524	0.727
		16	15	0	0							13	2			43	148		0.867	0.68
		7	13	7	0							12	6			338	166		0.889	0.721
		33	15	0	11							4	2			752	536		0.856	0.868
		23	8	10	0							14	2			25	100		0.571	0.743
		9	15	0	0							4	8			461	1		0.898	1
		16	12	1	0							7	7			104	306		0.439	0.913
		14	10	0	7							5	2			1409	20		0.56	0.697
		12	9	0	0							3	0			633	222		0.661	0.766
		0	19	0	4							11	2			498	410		0.821	0.596
		8	9	0	30							10	3			314	363		0.615	0.59
		7	5	1	0							4	4			6	318		0.775	0.794
		15	8	0	4							11	4			151	24		0.82	0.716
		4	10	0	0							17	4			382	22		0.84	0.735
		7	9	9	0							5	5			493	150		0.75	0.57
		4	15	0	0							7	5			453	740		0.435	0.773
		15	3	0	0							6	6			487	327		0.657	0.526
		21	13	6	0							7	12			7	735		0.936	0.741
		5	18	9	0							5	5			475	307		0.804	0.436
		19	17	0	0							8	5			176	80		0.7	0.837
		11	15	0	0							9	3			514	11		0.795	0.681
		19	12	0	0							15	3			251	172		0.461	0.422
		9	17	5	0							11	0			211	450		0.58	0.404
		27	12	0	18							4	0			643	459		0.459	0.816
		9	10	0	0							4	1			318	281		0.756	0.798
		10	36	0	0							7	2			410	61		0.897	0.884
		0	6	0	0							3	1			574	196		0.83	0.443
		19	8	6	0							1	0			3	189		0.683	0.472
		14	13	2	0							2	0			162	202		0.746	0.784
		12	7	0	2							2	11			333	528		0.521	0.656
		11	9	5	0							3	13			557	308		0.877	0.662
		7	17	1	0							6	5			319	442		0.943	0.375
		2	8	1	25							7	15			272	576		0.704	0.7
		13	10	0	0							9	7			155	176		0.865	0.595
		17	19	0	0							13	8			403	490		0.836	0.679
		6	18	0	19							2	4			72	514		0.935	0.517
		11	31	0	0							0	8			292	287		0.853	0.642
		43	14	0	0							5	11			96	626		0.834	0.91
		5	12	0	0							20	3			554	223		0.677	0.828
		11	14	9	9							13	5			417	48		0.869	0.891
		14	4	3	10							9	6			717	517		0.622	0.489
		11	20	0	0							7	3			272	400		0.905	0.634
		10	16	0	0							12	8			4	18		0.492	0.459
		18	42	0	0							17	12			470	422		0.642	0.747
		13	17	0	5							16	11			130	132		0.641	0.656
		10	11	1	3							4	19			85	551		0.718	0.774
		10	9	0	1							10	7			690	758		0.883	0.363
		9	7	0	0							4	2			129	515		0.718	0.642
		36	12	0	0							6	2			17	347		0.792	0.597
		14	15	0	0							3	5			1615	407		0.476	0.908
		14	7	0	11							6	4			95	165		0.499	0.677
		3	22	0	0							7	2			9	426		0.746	0.718
		12	31	2	11							0	4			633	3		0.733	0.683
		2	14	0	0							13	12			337	227		0.684	0.693
		14	11	0	8							3	5			677	352		0.825	0.507
		18	16	0	3							5	3			551	410		0.614	0.478
		12	14	0	2							16	10			302	102		0.846	0.445
		17	11	0	0							7	6			693	325		0.977	0.573
		9	13	0	0							17	7			266	168		0.816	0.892
		18	20	0	13							7	3			405	468		0.663	0.887
		18	18	0	0							6	4			49	148		0.464	0.825
		15	13	0	0							12	10			550	308		0.939	0.789
		6	13	0	0							18	0			216	14		0.643	0.981
		10	6	0	10							4	0			192	157		0.833	0.823
		14	12	0	0							9	5			63	231		0.828	0.627
		13	9	0	6							10	0			87	427		0.612	0.807
		9	10	0	4							8	6			299	309		0.32	0.68
		17	4	0	0							7	11			197	244		0.689	0.487
		9	18	0	0							13	8			170	624		0.718	0.691
		10	12	0	1							9	9			35	31		0.894	0.801
		1	10	0	7							8	0			188	87		0.595	0.601
		12	11	0	0							8	0			199	284		0.351	0.731
		13	28	0	0							12	0			392	138		0.65	0.774
		17	17	0	0							14	2			175	122		0.368	0.326
		8	15	0	0							8	2			1205	147		0.534	0.657
		13	24	0	0							13	0			305	788		0.64	0.783
		16	14	0	0							14	6			138	24		0.521	0.66
		14	8	0	8							22	9			325	356		0.847	0.607
		14	23	0	0							15	0			270	134		0.818	0.806
		3	19	0	0							19	3			77	593		0.741	0.658
		15	12	0	0							9	14			272	100		0.883	0.64
		21	16	0	0							3	4			286	378		0.895	0.509
		9	9	0	19							8	3			327	415		0.852	0.618
		7	14	0	0							10	5			208	471		0.407	0.926
		8	5	0	0							8	8			803	40		0.879	0.87
		4	19	0	0							6	3			615	224		0.649	0.622
		17	20	0	0							5	11			494	272		0.382	0.629
		8	17	0	0							7	6			345	212		0.779	0.606
		7	12	0	7							0	4			1040	250		0.764	0.591
		5	4	0	0							4	4			745	372		0.897	0.517
		23	14	0	1							10	13			373	853		0.628	0.872
		5	15	0	3							8	6			836	167		0.719	0.416
		1	17	0	0							6	4			880	270		0.834	0.739
		16	14	0	0							5	6			23	362		0.489	0.602
		18	21	0	12							4	8			465	256		0.911	0.893
		15	7	0	21							9	7			216	79		0.894	0.408
		10	15	0	0							10	2			891	206		0.854	0.795
		6	20	0	0							8	8			309	172		0.529	0.755
		24	24	0	0							9	6			31	131		0.441	0.92
		18	28	0	0							7	1			620	87		0.622	0.55
		11	14	0	0							14	0			14	128		0.791	0.743
		14	9	0	12							8	4			819	101		0.62	0.71
		0	13	0	0							5	6			1053	152		0.626	0.873
		15	9	0	0							9	5			4	195		1	0.49
		5	12	0	0							7	3			698	16		0.696	0.827
		16	12	1	0							22	3			475	220		0.565	0.673
		5	10	0	13							6	0			416	383		0.845	0.615
		10	19	0	0							9	5			56	342		0.823	0.63
		32	10	0	28							7	4			177	183		0.51	0.647
		14	10	0	0							8	6			470	400		0.315	0.647
		13	13	0	0							7	0			640	787		0.487	0.434
		31	12	3	1							8	7			358	579		0.896	0.854
		12	7	0	0							10	8			190	521		0.938	0.666
		6	8	0	8							10	4			10	333		0.809	0.584
		4	12	3	0							8	0			375	82		0.793	0.696
		15	19	0	9							10	3			483	107		0.258	0.619
		11	13	0	14							7	5			343	559		0.956	0.694
		10	15	0	8							15	4			438	758		0.861	0.639
		4	10	0	0							8	2			307	395		0.765	0.901
		10	29	0	15							11	9			292	480		0.324	0.497
		11	14	0	1							7	3			405	128		0.743	0.703
		12	10		0							5	1			258	113		0.968	0.704
		3	16		12							8	7			224	395		0.462	0.65
		3	17		0							13	4			57	66		0.881	0.521
		11	17		6							9	5			58	32		0.715	0.85
		4	13		0							14	7			467	19		0.673	0.861
		23	23		1							6	2			410	387		0.651	0.862
		10	8		0							2	1			52	321		0.935	0.764
		14	17		0							18	8			291	622		0.885	0.754
		15	1		17							12	3			321	559		0.415	0.857
		11	17		0							11	6			108	201		0.761	0.552
		8	17		2							23	4			627	137		0.52	0.809
		9	15		0							7	2			227	186		0.717	0.827
		8	18		0							9	12			368	192		0.458	0.801
		2	7		1							3	2			482	529		0.352	0.672
		17	17		0							8	3			296	527		0.828	0.801
		12	16		2							8	2			8	190		0.814	0.516
		2	19		0							4	0			460	318		0.84	0.783
		8	1		4							9	0			95	622		0.734	0.404
		21	12		0							13	0			584	219		0.544	0.551
		9	8		5							8	1			951	324		0.576	0.725
		4	11		0							2	8			174	349		0.788	0.761
		9	15		0							8	2			668	444		0.839	0.462
		18	16		0							7	1			276	405		0.519	0.597
		7	21		3							8	7			472	365		0.88	0.704
		9	12		0							2	11			101	626		0.813	0.899
		13	20		0							5	8			312	69		0.94	0.91
		13	17		0							4	6			287	288		0.522	0.603
		10	6		0							10	7			947	358		0.722	0.706
		23	8		8							3	4			424	2		0.944	0.5
		25	15		0							4	3			769	291		0.466	0.822
		21	9		1							5				656	65		0.668	0.694
		4	1		0							5				283	1008		0.486	0.787
		6	6		0							7				434	412		0.917	0.457
		4	11		0							9				474	186		0.871	0.558
		10	18		0							1				248	146		0.787	0.861
		4	16		0							3				267	295		0.917	0.673
		3	12		0							6				463	410		0.836	0.746
		1	18		1							4				212	294		0.886	0.959
		1	13		0							0				496	123		0.754	0.885
		1	14									1				250	229		0.688	0.52
		20	20									6				55	254		0.671	0.525
		6	30									5				57	261		0.879	0.5
		16	22									8				243	14		0.649	0.791
		19	39									4				122	305		0.713	0.752
		20	19									5				131	398		0.575	0.825
		12	23									12				68	162		0.794	0.854
		8	13									6				70	94		0.887	0.713
		24	18									12				662	212		0.945	0.631
		2	11									5				658	157		0.585	0.763
		18	20									5				271	40		0.804	0.857
		12	0									9				987	102		0.919	0.796
		3	14									8				62	509		0.676	0.491
		8	19									9				546	462		0.729	0.708
		1	25									14				2208	398		0.497	0.633
		1	16									16				376	68		0.753	0.716
		8	17									0				758	142		0.471	0.72
		11	6									0				336	333		0.63	0.877
		7	17									20				751	271		0.832	0.434
		21	10									15				63	7		0.318	0.517
		9	6									2				249	521		0.559	0.726
		6	20									10				35	59		0.785	0.605
		17	9									11				344	119		0.466	0.566
		7	6									13				636	40		0.732	0.67
		14	6									10				784	5		0.441	1
		11	9									11				966	16		0.845	0.534
		25	12									13				242	201		0.754	0.785
		5	9									14				352	507		0.824	0.711
		9	25									0				556	684		0.826	0.329
		8	16									0				104	237		0.857	0.379
		3	7									12				945	222		0.533	0.478
		2	14									6				227	215		0.479	0.283
		16	20									12				703	262		0.419	0.811
		7	15									7				231	1438		0.436	0.869
		0	12									6				35	290		0.537	0.861
		12	10									8				525	285		0.75	0.509
		8	12									6				418	571		0.692	0.523
		10	23									4				219	34		0.454	0.59
		20	17									1				524	219		0.602	0.467
		16	16									8				499	56		0.892	0.649
		12	8									12				9	93		0.746	0.633
		3	9									14				49	291		0.657	0.665
		0	15									5				330	273		0.515	0.639
		4	9									6				539	109		0.859	0.442
		10	16									1				68	534		0.918	0.898
		16	18									8				189	21		0.828	0.942
		21	15									7				684	395		0.977	0.882
		12	17									6				238	5		0.743	1
		14	10									5				450	128		0.462	0.46
		20	12									14				803	486		0.803	0.759
		11	16									5				130	33		0.663	0.59
		5	10									5				558	6		0.678	0.667
		12	21									7				558	251		0.698	0.579
		5	9									3				15	697		0.772	0.673
		0	10									2				161	850		0.496	0.763
		14	13									7				405	127		0.493	0.781
		22	28									8				439	5		0.707	0.644
		0	15									2				164	33		0.41	0.621
		32	19									4				582	650		0.894	0.756
		5	23									10				214	272		0.736	0.468
		5	14									10				159	337		0.698	0.587
		9	9									11				564	661		0.838	0.737
		1	9									13				415	159		0.626	0.773
		24	11									9				468	466		0.772	0.711
		13	8									11				325	37		0.576	0.586
		0	12									8				904	70		0.885	0.887
		16	6									7				530	115		0.561	0.849
		10	16									10				308	744		0.809	0.71
		19	9									10				410	262		0.735	0.594
		10	14									6				550	578		0.773	0.727
		12	21									14				158	250		0.474	0.76
		4	20									3				185	414		0.748	0.638
		11	24									12				1030	56		0.927	0.559
		9	23									17				195	32		0.811	0.594
		15	5									13				225	1145		0.774	0.622
		4	19									11				448	165		0.852	0.465
		13	10									16				171	373		0.433	0.522
		18	26									14				50	80		0.841	0.855
		15	17									11				419	233		0.586	0.435
		0	14									10				317	421		0.761	0.482
		5	14									5				91	231		0.413	0.623
		9	11									6				120	530		0.591	0.659
		39	9									14				342	271		0.792	0.839
		26	14									10				59	38		0.93	0.561
		16	6									7				143	243		0.772	0.766
		13	12									2				391	5		0.79	0.644
		20	1									10				210	169		0.669	0.874
		11	20									12				445	74		0.386	0.719
		3	14									9				462	813		0.737	0.511
		2	14									3				28	553		0.762	0.727
		7	10									2				116	233		0.747	0.547
		8	15									5				614	85		0.38	0.704
		24	8									8				883	10		0.744	0.806
		18	10									6				308	419		0.856	0.539
		27	1									5				545	227		0.88	0.548
		9	14									8				475	225		0.779	0.549
		9	14									4				32	439		0.263	0.667
		19	12									6				306	415		0.761	0.86
		10	14									10				1152	81		0.617	0.307
		44	14									11				461	339		0.587	0.456
		17	4									4				1223	386		0.49	0.848
		18	24									5				683	28		0.785	0.689
		3	19									6				388	448		0.56	0.55
		18	13									3				432	195		0.607	0.717
		2	7									0				108	539		0.602	0.574
		13	9									9				626	101		0.633	0.527
		16	15									7				105	154		0.972	0.786
		5	7									1				36	146		0.843	0.887
		10	11									3				720	120		0.792	0.599
		2	11									3				693	206		0.48	0.51
		8	10									5				401	245		0.701	0.547
		11	13									2				232	599		0.7	0.868
		14	19									4				249	206		0.938	0.783
		11	6									4				825	676		0.803	0.763
		12	0									4				401	589		0.876	0.491
		11	14									7				431	332		0.745	0.78
		3	11									11				645	513		0.553	0.619
		15	8									12				149	870		0.464	0.498
		5	5									10				5	406		1	0.388
		6	14									5				190	115		0.931	0.282
		14	11									4				306	24		0.465	0.818
		1	14									12				234	166		0.693	0.636
		2	13									7				990	105		0.82	0.814
		12	1									4				579	79		0.383	0.909
		10	36									12				706	1261		0.699	0.901
		12	15									17				375	209		0.757	0.724
		13	16									10				466	772		0.668	0.726
		5	15									7				96	1155		0.69	0.651
		13	23									4				186	525		0.864	0.732
		8	10									5				267	156		0.604	0.583
		7	0									6				475	146		0.668	0.901
		10	22									8				285	818		0.811	0.92
		8	10									7				13	436		0.863	0.656
		19	8									10				347	352		0.482	0.849
		2	26									13				733	447		0.622	0.943
		5	19									12				309	511		0.776	0.599
		19	16									12				528	222		0.534	0.472
		30	17									0				80	377		0.505	0.559
		17	12									0				415	62		0.62	0.709
		12	16									5				520	2		0.86	0.5
		12	20									2				496	92		0.777	0.656
		16	26									6				1755	268		0.472	0.801
		38	15									2				473	52		0.789	0.814
		5	20									4				1187	243		0.805	0.768
		9	14									3				732	377		0.78	0.695
		14	13									10				17	199		0.644	0.449
		11	14									13				10	149		0.4	0.644
		13	18									14				76	565		0.685	0.58
		7	2									17				153	256		0.872	0.884
		14	17									8				480	764		0.592	0.59
		13	0									6				39	499		0.677	0.748
		17	9									5				423	462		0.781	0.668
		6	11									0				384	213		0.81	0.811
		15	13									3				543	485		0.736	0.565
		12	0									9				105	479		0.95	0.445
		9	8									6				697	394		0.386	0.746
		11	18									7				431	271		0.779	0.726
		5	6									10				132	30		0.666	0.896
		2	6									3				40	185		0.379	0.741
		14	19									4				195	236		0.687	0.68
		21	1									10				49	685		0.561	0.81
		15	22									9				1292	1216		0.807	0.908
		11	8									8				39	39		0.374	0.64
		6	21									13				200	238		0.619	0.842
		5	13													507	401		0.586	0.465
		6	25													226	490		0.504	0.883
		15	0													555	325		0.695	0.673
		5	12													287	667		0.905	0.483
		13	20													15	17		0.654	0.644
		8	17													139	557		0.713	0.766
		0	21													277	342		0.686	0.772
		1	1													17	457		0.65	0.995
		2	10													307	506		0.873	0.571
		19	23													461	8		0.711	0.5
		23	16													101	570		0.564	0.526
		14	0													362	112		0.641	0.779
		15	11													73	1080		0.585	0.526
		7	11													1320	374		0.549	0.749
		12	17													8	59		0.837	0.693
		5	11													43	331		0.722	0.748
		8	15													324	112		0.673	0.941
		2	23													168	474		0.607	0.52
		4	14													711	444		0.927	0.598
		12	12													17	228		0.792	0.501
		2	8													185	432		0.763	0.525
		9	6													484	60		0.381	0.76
		5	15													661	218		0.792	0.856
		8	13													529	404		0.735	0.729
		3	11													290	1040		0.859	0.849
		0	28													658	108		0.462	0.718
		10	18													168	154		0.785	0.716
		13	32													34	25		0.801	0.687
		8	20													311	447		0.605	0.68
		8	15													585	343		0.668	0.334
		11	18													507	492		0.759	0.788
		11	16													376	241		0.471	0.534
		7	12													605	301		0.8	0.667
		2	11													458	549		0.592	0.926
		8	31													953	237		0.675	0.693
		4	12													542	390		0.806	0.532
		0	18													176	885		0.713	0.9
		5	15													1103	120		0.863	0.477
		14	7													221	303		0.694	0.878
		2	13													543	15		0.776	0.697
		14	8													227	1		0.62	1
		19	16													340	68		0.888	0.636
		10	4													235	20		0.79	0.37
		9	13													56	83		0.716	0.768
		1	8													53	324		0.862	0.773
		3	12													1522	100		0.643	0.796
		16	21													234	188		0.893	0.736
		8	6													381	332		0.613	0.801
		19	16													213	300		0.795	0.47
		4	35													661	6		0.698	0.775
		23	11													294	626		0.659	0.69
		17	17													24	48		0.742	0.801
		2	14													615	39		0.723	0.625
		8	18													879	31		0.758	0.827
		13	12													899	99		0.807	0.782
		10	8													369	441		0.966	0.541
		14	12													665	408		0.718	0.687
		1	12													519	42		0.768	0.722
		24	4													742	299		0.806	0.707
		11	8													708	9		0.591	0.746
		10	9													895	220		0.806	0.602
		12	12													176	487		0.523	0.74
		3	10													196	889		0.76	0.712
		14	11													119	618		0.715	0.649
		1	13													886	166		0.938	0.508
		6	14													876	16		0.827	0.827
		28	9													624	272		0.858	0.759
		7	9													280	1072		0.574	0.712
		18	14													50	53		0.759	0.869
		7	9													981	88		0.87	0.794
		7	47													677	515		0.689	0.54
		20	11													829	123		0.546	0.576
		1	8													288	268		0.67	0.906
		7	12													326	252		0.832	0.628
		5	25													360	21		0.799	0.737
		20	17													1022	355		0.615	0.623
		11	15													85	189		0.94	0.92
		16	7													492	791		0.895	0.8
		26	12													1140	9		0.913	0.746
		13	10													9	414		0.746	0.622
		16	10													152	59		0.598	0.492
		3	7													64	112		0.837	0.839
		8	20													49	440		0.912	0.809
		13	13													204	177		0.564	0.554
		7	6													311	77		0.817	0.847
		20	7													502	453		0.625	0.759
		14	20													432	265		0.785	0.614
		7	14													421	305		0.534	0.509
		11	20													533	45		0.672	0.324
		5	13													508	186		0.688	0.426
		5	15													290	246		0.717	0.726
		11	12													250	54		0.348	0.931
		10	11													55	543		0.607	0.651
		5	8													454	315		0.959	0.865
		6	14													833	118		0.811	0.629
		0	3													303	945		0.385	0.763
		24	16													600	140		0.911	0.358
		6	10													1092	213		0.656	0.927
		2	6													526	286		0.697	0.33
		7	0													188	507		0.713	0.468
		49	17													53	343		0.69	0.638
		7	9													801	137		0.752	0.762
		9	17													879	16		0.83	0.25
		5	18													49	774		0.807	0.647
		23	5													700	286		0.926	0.52
		11	24													508	236		0.762	0.845
		21	7													408	141		0.489	0.905
		5	22														389			0.536
		8	8														398			0.438
		2	3														583			0.555
		4	13														146			0.724
		5	18														6			0.667
		22	2														273			0.791
		11	12														2			0.5
		9	14														510			0.591
		6	0														37			0.759
		11	16														335			0.827
		13	5														181			0.833
		14	10														414			0.59
		9	10														57			0.589
		8	8														631			0.624
		23	22														371			0.702
		14	6														50			0.704
		12	5														289			0.555
		18	17														61			0.805
		6	22														641			0.468
		4	10														334			0.59
		16	15														256			0.522
		13	10														347			0.517
		27	14														1312			0.545
		6	2														434			0.477
		11	0														416			0.782
		7	12														515			0.671
		7	7														273			0.755
		12	12														548			0.715
		21	4														32			0.636
		11	16														4			0.681
		19	8														237			0.694
		8	16														340			0.429
		17	8														405			0.71
		14	14														103			0.547
		5	29														350			0.737
		29	14														167			0.612
		4	12														240			0.855
		10	19														431			0.458
		9	7														72			0.834
		13	21														458			0.476
		6	5														729			0.646
		19	8														439			0.52
		19	10														34			0.422
		14	0														366			0.928
		2	11														539			0.483
		7	10														296			0.4
		12	15														290			0.448
		10	19														191			0.727
		1	5														725			0.783
		9	6														383			0.492
		5	2														320			0.786
		2	0														273			0.889
			15														267			0.938
			8
			1
			20
			8
			0
			4
			14
			8
			2
			13
			8
			8
			2
			10
			14
			0
			12
			0
			4
			2
			13
			14
			5
			10
			10
			12
			4
			0
			4
			6
			3
			7
			1
			2
			6
			4
			2
			2
			0

## Sheet: Fig. 6
		Proximity ligation assay: PPIA signal per HSC						IDR fraction of top 25% of proteins upregulated in young or old HSPCs							Consolidated results of the 3 replicates					IDR fraction of top 25% of proteins upregulated in PPIA het vs KO HSPCs							Consolidated results of the 3 replicates						Transcriptome based analysis
		Young	Old					Young 1	Old 1	Young 2	Old 2	Young 3	Old 3		Young	Old				Ppia het 1	Ppia KO 1	Ppia het 2	Ppia KO 2	Ppia het 3	Ppia KO 3		Ppia het	Ppia KO					Young	Old		Ppia het	Ppia KO
		32	9					0.207574	0.033932	0.243619	0.375427	0.114973	0.219907		0	0.019068				0	0.032659	0.059867	0.151886	0.036585	0.032136		0.036585	0					0.712177	0.120673		0.082111	0.64881
		22	5					0.340081	0.055785	0.086207	0.05042	0.168421	0		0	0.073298				0.25	0.10289	0.013567	0.134921	0.00641	0.020833		0.132813	0.088571					0.01	0.220573		0.529032	0.335878
		19	10					0.627419	0	0	0.199461	0	0.060606		0.132813	0.094883				0.036585	0.011268	0.012987	0.054834	0	0.006623		0.142308	0.003817					0.02809	0.384054		0.152755	0.452658
		30	17					0.132813	0.028455	0	0.021825	0.329487	0.697765		0.020101	0.08381				0	0.055351	0.121795	0.046243	0.629921	0		0.199234	0.008287					0.119869	0.172379		0.970052	0.850633
		23	17					0.25	0.090069	0.020101	0.040625	0	0.070136		0.319605	0.295918				0.380952	0	0.01432	0.356843	0.02095	0		0.275938	0.071006					0.206578	0.30303		0.039474	0.176904
		24	11					0.319605	0.236443	0.112832	0.69899	0.179989	0.106952		0.338235	0.189542				0.116631	0.044335	0.350877	0.040724	0.101744	0		0	0.031429					0.422819	0.052402		0.04878	0.756739
		18	12					0.483126	0.084399	0.324961	0.491228	0.180645	0		0.10226	0.275763				0.148352	0.009197	0.325967	0.121495	0.012146	0		0	0.002247					0.326797	0.113586		0.082873	0.664502
		23	10					0.397093	0	0.132813	0.021277	0.115942	0.030556		0.25	0.058442				0.020101	0.468004	0.505263	0.016181	0.179487	0.919463		0.225941	0.763514					0.418133	0.126055		0.010204	0
		30	9					0.731959	0.123515	0.394625	0.200803	0.033573	0.004751		0.805471	0.363636				0.20765	0.03437	0.351648	0.099359	0.014218	0.902062		0.320755	0.011315					0.462598	0.305128		0.110902	0.24234
		42	14					0.027505	0.015748	0.117296	0.061466	0.020101	0.002037		0.606557	0.495536				0.805471	0.510557	0.13986	0.067986	0.336323	0.649351		0.01432	0.393096					0.077562	0.336182		0.208124	0
		48	10					0.255814	0.041237	0.10226	0.330033	0.010395	0.022792		0.380952	0.018868				0.380952	0.075	0.428571	0.02095	0.110092	0.589835		0.649351	0.112971					0.268446	0.044527		0.036585	0.120066
		15	12					0.022472	0.360563	0.319605	0.023282	0	0.275748		0.287425	0.02969				0.033708	0.379061	0.015957	0.903448	0	0.431694		0	0.042453					0.049689	0.54675		0.02095	0.051613
		18	15					0.606557	0.30842	0.756739	0.136054	0.173913	0.545143		0.218543	0.012085				0.837104	0.119171	0	0.115663	0.168595	0.373494		0.068111	0.178167					0.234023	0.676391		0.042411	0.089965
		25	19					1	0.136929	0.010753	0.387779	0.022727	0.083591		0.203883	0.108738				0.156863	0.02008	0.136187	0.070022	0.006452	0.35873		0.012987	0.012085					0.19334	0.4		0.880597	0.75566
		43	10					0.380952	0.096459	0.306889	0	0.058659	0.105046		0.020264	0.309168				0.00885	0.055484	0.275938	0.002247	1	0.279387		0.841629	0					0.022544	0.359281		0.116631	0.237194
		30	30					0.155	0.18254	0.002415	0.467626	0.319605	0.147059		0.151436	0.154639				0.199234	0.123348	0.213953	0.302021	0.132813	0.253406		0.609091	0.007018					0.087629	0.376756		0	0.03937
		41	16					0.237705	0.177171	0.338235	0.462963	0.08867	0.018561		0.731959	0				0.05	0.196154	0.132813	0.130178	0.397449	0.236443		0.110092	0.326531					0	0.13587		0.04499	0.455511
		25	9					0.837104	0.061688	0.010934	0.092857	0.759091	0.47836		0.468004	0.074531				0	0.38171	0.02809	0.459677	0	0.202381		0.13986	0.4					0.333333	0.174267		0.186352	0.516129
		27	8					0.320755	0	0.479608	0.070175	0.022727	0.013274		0.371212	0				0.433099	0.441224	0.008403	0.037398	0.07454	0.128713		0.017789	0.087692					0.011396	0.858785		0.049759	0.001647
		25	20					0.365854	0.06929	0.156863	0.80786	0.133333	0.075		0.380952	0.209091				0.357022	0	0.587361	0.028656	0.533163	0.121685		0.174863	0.237427					0.273988	0.296367		0.325714	0.055556
		28	14					0.468004	0.454667	0.377358	0.282828	0.043584	0.255627		0.627419	0.191176				0.052065	0.191436	0.142308	0.733586	0.443599	0.118841		0.820513	0.051095					0.052846	0		0	0.364116
		13	11					1	0.022774	0.020151	0.00708	0.019438	0.020264		0	0				0.338235	0.089005	0.670996	0.011315	0.542683	0.089005		0.168595	0.560166					0.213397	0.133297		0.339483	0.074719
		26	9					0	0.046448	0.290323	0.536101	0.154867	0.451578		0.156863	0.222397				0.142308	0.482618	0.623288	0	0.066514	0.060519		0.284553	0.253394					0.114428	0.284702		0.091228	0.021429
		27	12					0.111737	0.213068	0.25	0.133018	0.10226	0.414167		1	0				0	0.116635	1	0.313776	0.841629	0.059113		0.006024	0.02411					0	0.009643		0.064166	0.164643
		52	21					0.680939	0.033623	0.210923	0	0.245614	0.030534		0.479941	0.032609				0.540541	0.035928	0.343558	0.144674	0.017789	0.055484		0.336323	0.241142					0.841629	0.013928		0.113208	0.772563
		21	18					0.380952	0.043137	0.10989	0.609091	0.339048	0.066667		0.255814	0.093458				0.075758	0.034483	0.046316	0.087692	0	0.050532		0.029175	0.009929					0.471698	0.390572		0.002941	0.663968
		13	8					0.13413	0.179396	0.199234	0.5996	0.071599	0.088199		0.803166	0.025538				0.230769	0.005076	0.290323	0.048485	0.170478	0.036247		0.651163	0.016012					0.199422	0.438337		0.336323	0.330975
		46	9					0.029412	0.320442	0.705611	0.03504	0.335256	0.117021		0.380581	0				0.10226	0	0.103226	0.026477	0.225941	0.021212		0.07454	0					0.576037	0.073466		0.271726	0.416667
		16	17					0.402439	0.095109	0.033708	0.32028	0.348813	0.53937		0.165354	0.013567				0.820513	0.211364	0.990291	0.021845	0	0.01773		0.008475	0.285714					0.259334	0.042925		0.036536	0.348813
		18	12					0.349515	0.106581	0.142308	0.373494	0.067084	0.24234		0.348813	0				0.347059	0	0.008368	0.454802	0.689474	0		0.033708	0.180017					0.56338	0.534606		0.123862	0.3756
		19	16					0.474059	0.42953	0.240741	0.433457	0.085106	0.441358		0.70696	0.04918				0.609091	0.013755	0.004329	0.153488	0.029175	0.903448		0.014218	0.081395					0.297959	0.608856		0.803166	0
		28	13					0	0.162637	0.805471	0	0.412162	0.404762		0.086207	0.325069				0.878536	0.08365	0	0.655391	0.041714	0.851468		0.032051	0.368321					0.043532	0		0.021164	0
		22	9					0.708877	0.422053	0.136842	0.122523	0.190299	0		0.365854	0.208				0.425676	0.021127	0.1	0.908089	0.087076	0.64723		0.024272	0.392982					0.337963	0.496599		0.519663	0.487002
		32	10					0.086835	0.175066	0.013514	0.291045	0	0.006803		0.081395	0.283871				0.649351	0.341935	0.216	0.415966	0.242308	0.613054		0.337679	0					0.580717	0.202909		0.443038	0.569948
		33	18					0.116631	0	0.280344	0	0.02439	0.484778		0.429487	0.721675				0.338583	0.05298	0.721127	0.092732	0.313187	0.306667		0.385475	0.13308					0.536064	0.213198		0.40519	0.004211
		24	18					0.629921	0.09018	0.006452	0.236542	0.073643	0.006329		0.453875	0.097078				0.726415	0.081967	0.868687	0.05974	0.118881	0.300806		0.179487	0.50817					0.533766	0.303473		0.158596	0.442105
		50	16					0.043307	0.03522	0.355346	0.020073	0.117432	0.031429		0.044643	0.458333				0.004124	0.094118	0.044118	0.024719	0.319288	0.280344		1	0.051087					0.01511	0.029787		0.022013	0.682917
		50	19					1	0.353053	0.70696	0	0.042553	0.003205		0.789007	0.195946				0.009756	0.183673	0.013699	0.10289	0.385475	0.230769		0.088176	0.02439					0.008929	0.056235		0.079602	0.008666
		18	13					0.165354	0	0.513274	0.068351	0.134228	0.444444		0.598726	0.59695				0.275938	0.18254	0.284553	0.070988	0.163683	0.185185		0.093306	0.342912					0.181197	0.200593		0.10443	0.472798
		26	12					0.542683	0.009479	0.00641	0.019774	0.606557	0.145349		0.191919	0.088722				0.186828	0.031373	0.214953	0.004396	0.305556	0.144928		0.426277	0.045714					0.117914	0.103107		0.291819	0.251015
		25	19					0.652835	0.470588	0.287425	0.248705	0.093851	0.287179		0.389121	0				0	0.01773	0.167355	0.345185	0.671965	0.136017		0.237389	0.020115					0.185304	0.453823		0.22093	0.359962
		29	13					0.192719	0	0.055556	0.095855	0.09622	0.220608		0.389313	0.009569				0.203883	0.113772	0	0.063474	0.611111	0.126551		0.067542	0					0.29683	0.221629		0.068041	0.119171
		28	8					0.479941	0.348718	0.118191	0.09018	0.202439	0		0.008457	0.002985				0.01432	0	0.470588	0.045918	0.320755	0.120766		0.413249	0.162584					0.037572	0.019011		0.677189	0.209302
		18	12					0.462963	0.020202	0.086636	0.129032	0.092249	0.047525		0.230769	0				0.025381	0.313043	0	0.04454	1	0.091954		0.010142	0.655022					0.067518	0.076253		0.311475	0.590213
		20	14					0.13986	0.060561	0	0.032215	0.160998	0.334728		0.240741	0.153409				0.458333	0.409138	0.29902	0.043243	0.161228	0.087583		0	0.428571					0.029536	0.400621		0.219484	0.406943
		35	21					0.051163	0.255583	0.020264	0.315545	0.470745	0		0.157742	0.314024				0.313776	0.126551	0.225941	0.036286	0.80786	0.064417		0.09009	0.109589					0.451948	0.239741		0	0.431518
		18	16					0.265038	0.411392	0.247934	0.008065	0.380952	0.065075		0.075	0.00974				1	0.237721	0.118421	0.004831	0.199234	0.060976		0.044118	0.43609					0.759804	0.492647		0.059867	0.671642
		21	13					0.605732	0.133018	0	0.367171	0.435791	0.32731		0.442308	0.510557				0.201493	0.069767	0.222222	0.067449	0.055172	0.00346		0.015957	0.022774					0.851064	0.235612		0.124642	0.432099
		34	8					0.338235	0.130159	0.190541	0.034929	0.264901	0.03876		0.337413	0.924242				0.067265	0.392539	0.071429	0.006356	0.02133	0		0.075758	0.006452					0.009479	0.634473		0.018534	0.00627
		14	11					0.598726	0.013889	0.071429	0.613054	0.818182	0.025794		0.818182	0.039604				0.068111	0.118421	0.204444	0.835681	0.663968	0		0.002604	0.094556					0	0.472991		0.074932	0.17546
		50	10					0.002532	0.129771	0.151436	0	0.003478	0.063158		1	0.119874				0.954274	0.091904	0	0.012365	0.193103	0.866667		0.011788	0.134921					0.325641	0.014616		0.144231	0.018648
		18	15					0.596154	0.002137	0.203883	0.086538	0.112595	0.015666		0.862745	0.074419				0.960044	0.354037	0.320755	0.408124	0.010142	0.540541		0.142105	0.043022					0.263158	0.230226		0	0.428571
		28	12					0.091093	0.103371	0.218543	0.360595	0.168842	0.337165		0.268416	0.010526				0.05	0.323258	0.649351	0.318033	0	0.28869		0.540698	0.196809					0.470588	0.140078		0.086207	0.028902
		15	9					0.608696	0.325817	0.954274	0.121951	0.090816	0.130137		0	0.094118				0.513109	0.061924	0.481752	0.136691	0.426014	0.281374		0.686275	0.546559					0.150549	0.509859		0.105708	0.03653
		24	11					0.492881	0.13308	0.064356	0.422819	0.203883	0		0.2891	0.557858				0	0.144476	0.420561	0.426895	0.540698	0.263761		0	0.00818					0.186047	0.146718		0.258696	0.878887
		34	7					0.023936	0.007792	0.468004	0.053708	0.076531	0.10989		0.305556	0.048143				0.006024	0.022772	0.088176	0.050888	0.039356	0.244477		0.397449	0					0.003436	0.157401		0.43593	0.034965
		22	12					0.158859	0.295276	0.731959	0.067084	0.057203	0.378378		0.043307	0.409524				0.210976	0.0625	0.068111	0.057252	0.557173	0.222222		0.009132	0.058608					0	0.125485		0.01087	0.430657
		43	15					1	0.068762	0.28013	0.100486	0.044872	0.008403		0.300912	0.116732				0.092575	0.105897	0.014085	0.146739	0.021277	0.212835		0.785714	0.088146					0	0.986658		0.585448	0.95163
		25	5					0	0.00578	0.138889	0	0	0.565672		0.115044	0.56176				0.093306	0.154982	0.162963	0.123348	0.060217	0.157407		0	0.103343					0.058124	0.154848		0.067265	0.060606
		9	13					0.428571	0.012461	0.171381	0.41115	0.223849	0.032051		0.733333	0.477273				0.454802	0.225	0.103053	0.038261	0.031429	0.145349		0.34384	0.087076					0.705426	0.242678		0.232087	0.102867
		6	13					0.805471	0.075	0.347059	0.356843	0.057644	0.732759		0.027273	0.282828				0.116343	0.409704	0.375959	0.204327	0	0.13764		1	0.005305					0.034722	0.1125		0.086538	0.184319
		14	7					0.232376	0.121019	0.627419	0	0.807256	0.780399		1	0.053763				0.841629	0.052147	0.174863	0.051402	0.11236	0.104072		0.119874	0					0.183962	0.005115		0.448331	0.121951
		16	16					0.218543	0.038929	0.026379	0.416572	0.05178	0.09816		0.422101	0.055172				0.523077	0.168	0.087977	0.00561	0.708661	0.1		0.249169	0.582908					0.247136	0.642348		0.065217	0.246124
		18	12					0.426087	0	0.056338	0.048333	0.094872	0.356371		0.022624	0.589717				0.142105	0.153488	0.02809	0.093182	0.313684	0.089912		0.513109	0.191136					0.169192	0.365003		0.015152	0
		17	8					0.964319	0.03164	0.034783	0.569187	0	0.295154		0.199234	0				0.032051	0.151448	0.106667	0.216867	0.05298	0.081395		0.034682	0.48017					0.507752	0.018237		0	0.400881
		23	4					0.224096	0.032787	0.479941	0.144674	0.005236	0.024719		0.787133	0.050926				0.049133	0.050971	0.261905	0.047884	0.158392	0.06267		0.316981	0.027165					0.595436	0.197787		0.223496	0.473103
		48	18					0.082585	0	0.803166	0.158508	0.287425	0.033623		0.249169	0.231674				0.996441	0.754717	0.197216	0.018939	0.108209	0.05974		0.03003	0.032					0.270161	0.225688		0.435733	0
		18	13					0.101587	0.013861	0.092575	0.537341	0.162722	0.176101		0.013514	0.482618				0.68509	0	0.051339	0.002869	0.012987	0.051402		0	0.903978					0.555215	0.05974		0	0.049751
		17	7					0.118881	0.037398	0.425676	0.051988	0.5	0.074941		0.433099	0.163683				0.310484	0.666667	0.287938	0.257778	0.013889	0.048718		0.055016	0.016393					0.420765	0.059278		0.068571	0
		53	4					0.164544	0.721127	0.044643	0.017241	0.380581	0.181549		0.426087	0.012245				0.078818	0.216612	0.078759	0.113772	0.439914	0.042017		0.325967	0.589857					0.08311	0.312127		0.985075	0.343886
		18	11					0.196721	0	0.027149	0.562112	0.218543	0.013084		0.020151	0				0	0.191919	0.09009	0.619205	0.315315	0.01497		0.572581	0.001946					0.24474	0.013393		0.006803	0.675226
			23					0.249169	0.199461	0.596154	0.196319	0.803631	0.442765		0	0				0.029175	0.04918	0.721675	0.157407	0.256897	0.013567		0.113353	0.147465					0.292293	0.533869		0.031429	0.2508
			24					0.200565	0.109948	0.026549	0.345277	0.194342	0.314729		0	0.135107				0.572581	0.780399	0.313043	0.038136	0.043716	0.01087		0.004329	0.69765					0.29982	0.111913		0.14988	0.246835
			13					0.820513	0.342508	0.442308	0.247934	0.564315	0.443878		0.680939	0.023641				0.280344	0.723827	0.841629	0.005917	0.03003	0.008772		0.470588	0.089869					0.11039	0.923577		0.167401	0
			38					0.046563	0	0.237194	0.009747	0.172652	0		0.268444	0.007519				0.144654	0.055785	0.168	0.052126	0.067542	0.007177		0.623288	0.139241					0	0.070138		0.489971	0.590308
			11					0.084046	0.5996	0.022624	0.1125	0.371212	0.147059		0.486017	0.004831				0.011788	0.187302	0.416	0.263699	0.057252	0.006024		0.186828	0.03178					0.13913	0.127698		0	0.698361
			21					0.593361	0.039106	0.011364	0.543578	0.127907	0.4453		0.085997	0.037611				0.022581	0.569267	0.579487	0	0.018868	0		0.161228	0.03504					0.039474	0.13089		0.075758	0.100055
			18					0.133256	0.03504	0.085997	0.738947	0.193103	0.4375		0.328339	0				0.04878	0.302021	0.009901	0	0	0		0.006378	0.032692					0.390994	0.440509		0.351536	0.93001
			17					0.065527	0.162791	0.348813	0.236994	1	0.167203		0.954274	0.606498				0.030928	0.059406	0.519022	0.231674	0.463158	0		0.087977	0.365971					0.072093	0		0.459218	0.391417
			21					0.397449	0.153488	0.271682	0.012793	0.029175	0.127586		0	0.049702				0.449126	0.005952	0.108808	0.120301	0.145349	0		0.878536	0.010776					0.163793	0.049393		0.051282	0.641832
			19					0.651334	0	0.336323	0.058691	0.265089	0.003984		0.011315	0				0.385475	0.013106	0.147465	0.064286	0.651163	0.905344		0.919463	0.149584					0.534483	0.81571		0.635922	0.06383
			10					0.096927	0	0.291005	0.663968	0.060241	0.00905		0.280344	0				0.555	0	0.609091	0.020833	0.237389	0.661342		0.071429	0.260246					0.163227	0.067669		0.486842	0.043379
			18					1	0.149321	0.472727	0.160681	0.442073	0.034574		0	0.170213				0.088176	0.160671	0.686275	0.707361	0.202439	0.619355		0.118129	0.004167					0.171569	0.966443		0.385695	0.422323
			14					0.914894	0.034951	0.00211	0.140625	0.065089	0.088406		0.651334	0.191919				0.01061	0.126204	0.118129	0.63275	0.13986	0.568938		0.68509	0					0.03112	0.237785		0	0.144317
			14					0.026999	0.069633	0.116343	0	0.724026	0.147465		0.84375	0.025539				0.237389	0.241963	0.110092	0.435897	0	0.383367		0.63275	0.015748					0.119097	0.01555		0.273923	0.201194
			18					0.012788	0.170213	0.365854	0.327014	0.192593	0.196319		1	0.304688				0.836081	0.009967	0.120066	0.10226	0.863636	0.215094		0.449126	0					0	0.161392		0.232848	0.754224
			18					0.225941	0.368321	0.429487	0.236443	0.662577	0.613054		0.199721	0.015432				0	0.353417	0.40404	0.032895	0.379061	0.169903		0.006803	0.263636					0	0.396154		0.003241	0.392638
			27					0.482893	0.255947	0.337413	0.065075	0.223881	0.119298		0.949315	0.33365				0.09009	0	0.439437	0.097187	0.174863	0.153409		0.02809	0					0.099567	0.20436		0.002732	0.445988
			20					0.271429	0.030848	0.081395	0.087336	0.843294	0.034483		0.357022	0.09375				0.044118	0.079295	0.95625	0.300806	0.249169	0.123515		0.443599	0					0.391304	0.169851		0.670038	0.150249
			19					0.041284	0.055875	0.453875	0.420561	0.005455	0.146739		0.09009	0.108291				0.002604	0	0.534483	0.115279	0.572509	0.103175		0.037037	0.136276					0.311031	0.013641		0.22842	0.401177
			14					0.526149	0.025263	0.380952	0.146032	0.135107	0.967424		0.4	0.0059				0.010417	0.002415	0.43125	0	0.342508	0.06383		0.532578	0					0.569863	0.275936		0.445238	0
			6					0.956647	0.106796	0.011315	0.058573	0.380952	0.054688		0.029412	0.167286				0.22315	0.018116	0.216917	0.606498	0	0.063433		0.214953	0.003096					0.086294	0.057143		0.095775	0.0875
			14					0.138889	0.608808	0.230769	0	0	0.468439		0.13986	0.300508				0.3756	0.014328	0.016667	0.29491	0.017341	0.04491		0.067416	0.010676					0.035573	0.05914		0.589686	0.437209
			6					0.988764	0.604545	0	0.040373	0.073239	0.052147		0.085511	0.0875				0.283951	0	0.231293	0.407756	0.016393	0.042017		0.863636	0.072247					0.15	0.287281		0.366697	0.058603
			14					0.902062	0.089005	0.4	0.76681	0	0.227129		0.20979	0.294665				0.027363	0.101215	0.017789	0.342916	0.004831	0.033898		0.837104	0.988764					0.223561	0.217959		0.013514	0.276119
			11					0.533163	0.247727	0.253333	0.118825	0.156863	0.032874		0.033573	0.343402				0.210309	0.122857	0.116635	0.029528	0.003484	0.031373		0.420561	0.269142					0.354156	0.065327		0.103627	0.572581
			11					0.034783	0.026843	0.473786	0.182741	0.146697	0.242308		0.95625	0.177171				0.121685	0.382075	0.650519	0.008556	0.604218	0.028257		0.836081	0.089342					0.421053	0		0.843294	0.629921
			12					0.116279	0.070175	0.66951	0.271429	0.054893	0.394366		1	0.057903				0.009132	0.024719	0.695817	0.002967	0.367171	0.023622		0.039474	0.187032					0.13728	0.415509		0.105263	0.152672
			9					0.014	0	0.365621	0.013187	0.528169	0		0.046563	0.026477				0.785714	0.300508	0.398305	0.002778	0.426813	0.009901		0.066514	0.467433					0.542683	0.355007		0.540698	0.645973
			14					0.845802	0.160681	0.075	0.17433	0.698165	0.033195		0.252809	0.333333				0.34384	0.051988	0.009132	0.636929	0.337679	0.003205		0.902062	0.113811					0.151599	0.020958		0.123967	0.081481
			19					0.762781	0.241142	0.02095	0.03003	0.255814	0.087248		0.366712	0.024221				0.055556	0.012461	0.967424	0.383367	0.284553	0		0.005435	0.04023					0.145038	0.380952		0.085774	0.32028
			10					0.204698	0.416572	0.094737	0.051364	0.014347	0.20073		0.914894	0.118129				0	0.032468	0.257463	0.06383	0.255006	0.548128		0.057522	0.024221					0.415308	0		0.208333	0.478395
								0.67505	0.057269	0.397093	0.013478	0.225962	0.84739		0.409704	0.130952				0.033241	0.007874	0.681754	0.032292	0.095128	0.539326		0.009901	0.031088					0.050584	0.905882		0.125891	0.095833
								0.526243	0.075614	0.598726	0.158333	0.060403	0.403537		0.513274	0.132137				0.018939	0.233533	0	0.677173	0.210821	0.513109		0.103226	0.008242					0.112981	0.757895		0	0.151361
								0.650251	0	0.088757	0.256897	0.081395	0.00974		0.471545	0.039381				0.505535	0.663968	0.866667	0.187856	0.049751	0.510557		0.05	0.275748					0.02935	1		0.028653	0
								0.836081	0.043243	0.389121	0.167715	0.085511	0.002985		0	0.204748				0.037267	0.263761	0.820513	0.083095	0.008475	0.433099		0.153543	0.057377					0.097523	0.444444		0.660592	0.16087
								0.231707	0.015957	0.066841	0.058603	0.549451	0.426813		0.094382	0.127319				0.015674	0.002037	0.081481	0.062827	0.132438	0.408124		0.05298	0.036797					0.782303	0.018762		0.038055	0.082452
								0.165389	0.038745	0.082585	0	0.338235	0.50817		0.142308	0.182692				0.035176	0.548128	0.14433	0.557173	0.526243	0.348624		0.004464	0.013216					0.270513	0.002342		0.655738	0.253636
								0.548387	0.032292	0.389313	0.021127	0.701673	0.393096		0.724026	0.070624				0.107034	0.01087	0.024272	0.409704	0.271754	0.300601		0.194539	0.018868					0.010471	0.046567		0.366667	0.096774
								0.299213	0.392659	0.077493	0.241206	0.778351	0.482412		0.071329	0.037395				0	0.95625	0.327316	0	0.091093	0.172652		0.142241	0.287006					0.044444	0.18733		0.59661	0.382075
								0.189922	0	0.380952	0.756551	0.803166	0.055172		0.632353	0.055172				0.964319	0.413249	0	0.032755	0.071795	0.146032		0.95163	0.019817					0.228814	0.356643		0	0.496287
								0.418301	0.016204	0.016393	0.084399	0.011299	0.102597		0.284553	0.036999				0	0.020067	0.168595	0.277389	0.033708	0.12537		0.313684	0.015432					0.479656	0.506623		0.045627	0.264706
								0.733333	0.154982	0.107023	0.231674	0.035831	0.721053		0.202439	0.008403				0.243243	0.048043	0	0.244477	0.052632	0.118825		0.429487	0.11236					0.331818	0.043062		0.127688	0.147826
								0.433099	0.653719	0.593361	0.035573	0.231061	0.169283		0.994475	0.023923				0.295918	0.01083	0.426277	0.170213	0.032051	0.107955		0.513514	0.220608					0.445808	0.42378		0.044369	0.353909
								0.546193	0.031429	0.157742	0	0.037037	0.064557		0.785714	0.023622				0	0.056122	0.245192	0.086207	0.004902	0.105897		0.058691	0.326087					0.046196	0.209257		0.086636	0.649107
								0.913043	0.732143	0.075758	0.09428	0.336336	0.00346		0.310484	0.018576				0.325967	0.344961	0.643653	0	0.474041	0.098743		0.551515	0.027027					0.53125	0.025851		0.842271	0.590698
								0.823322	0	0.994475	0.434524	0.035599	0.011713		0.756739	0.110092				0.186047	0.130178	0.361582	0	0.081579	0.071429		0.066667	0.044539					0	0.017123		0.233929	0.103275
								0.746757	0.131754	0.253305	0.006849	0.165354	0.441224		0.495682	0.014134				0.470588	0.105046	0.006024	0.145161	0.024272	0.034483		0.670996	0					0.050877	0.229481		0.011572	0.165509
								0.452632	0.036827	0.482893	0.273469	0.418052	0.034483		0.349515	0				0.675516	0.013746	0.238671	0.066139	0.918803	0.030848		0.313776	0.179487					0.131579	0.068888		0.121071	0.29697
								0.388451	0.136017	0.020408	0.089912	0.323263	0.572581		0.075758	0.035714				0.408124	0.277389	0.153543	0.473731	0.237721	0.028286		0.361582	0.456169					0.375278	0.205875		0.035354	0.91453
								0.429487	0.093306	0.357022	0.3756	0.783333	0.027778		0.063158	0.133705				0.623288	0.250489	0.140741	0.348624	0	0.027027		0.625887	0.025538					0.438776	0.352155		0	0.108209
								0.037037	0.291045	0.793296	0.207059	0.214539	0.76681		0.041714	0.085714				0.087977	0	0.785714	0.295918	0.589717	0.020253		0.412955	0.00317					0.093583	0.087873		0.149425	0.315152
								0.604403	0.00818	0.546193	0.084693	0.794931	0.365971		0.269939	0.00317				0.04023	0.050179	0.336323	0.557522	0.294737	0.02008		0.105846	0.379217					0.023904	0.317016		0.040115	0.052288
								0	0.097035	0.452632	0.008287	0.127319	0.077419		0.00885	0.002681				0.045783	0.771154	0.058608	0.422658	0.024291	0.015497		0.044776	0.081498					0.215686	0.068306		0.081197	0.62692
								0	0.851468	0.135231	0.011268	0.366712	0.166667		0.345406	0.034946				0.919463	0.002869	0.651163	0.484767	0.459677	0.002941		0.170478	0.109415					0.929791	0		0.334067	0.238281
								0.104167	0.275748	0.13413	0.403537	0.086207	0.192053		0.324961	0.500756				0.195035	0.04491	0.126551	0.169631	0.426277	0		0.587361	0					0	0.036697		0	0.429952
								0.389313	0.027725	1	0	0.356913	0.206452		0.013158	0.291026				0.004878	0.126531	0.089196	0.070136	0.41896	1		1	0.304688					0.022409	0.26772		0.030303	0.018939
								0.216028	0.571918	0.862745	0.194617	0.362927	0.018868		0.305556	0.092683				0.300412	0.132214	0.412955	0.034929	0.413249	0.643653		0.033241	0.756539					0	0.022599		0	0.140221
								0.486017	0.065075	0.397516	0.021127	0.339483	0.098743		0.40367	0.426277				0.038147	0.08381	0	0.008621	0.34384	0.639033		0.964319	0.622222					0.426621	0.406897		0.486766	0.116476
								0.216	0.067729	0.25731	0.459103	0.594668	0.327316		0.70625	0.122195				0.93865	0.305556	0	0.545143	0.196154	0.579487		0.862069	0.231674					0.586998	0.05516		0.624273	0.509514
								0.297956	0.386707	0.02071	0.087977	0.019031	0.426277		1	0.002933				0.63275	0.532895	0.620968	0.010638	0.052466	0.368321		0.438567	0.047771					0.161765	0		0.067542	0.075676
								0.199721	0.004329	0.276758	0.073986	0.700483	0.364379		0.033573	0.302564				0.058691	0.238671	0.413249	0.59695	0.316981	0.31388		0.144654	0.09428					0.595142	0.182474		0.290488	0.166352
								0	0.037344	0.513423	0.3337	0.00885	0.342912		0.804921	0.008421				0.318033	0.028761	0.930502	0.240175	0.268639	0.230088		0.013158	0.061688					0.126541	0.703349		0.050562	0.045918
								0.158333	0.067084	0.076142	0.424776	0.027363	0.866769		0.477193	0.040373				0.006803	0.047697	0.202381	0.132258	0.044776	0.220608		0.082136	0.005128					0.466165	0.499058		0	0.708333
								0.21791	0.031056	0.272251	0.076503	0.789007	0.064286		0.237389	0.00639				0.059211	0.309748	0.07454	0.749333	0.034929	0.202555		0.035176	0.036145					0	0.010309		0.520548	0.122622
								0.353417	0.191874	0.2891	0.57808	0.191919	0.551351		0.116631	0.01773				0.001083	0.209632	0.004494	0.5996	0.230114	0.162353		0.495682	0.312354					0.090909	0.634021		0.084444	0.01173
								0.009709	0.130137	0.008197	0.619205	0	0.589835		0.424084	0.005102				0.02809	0	0.851429	0.3756	0.022792	0.109453		0.473731	0.013106					0.266717	0.053763		0.247913	0.284264
								0.100186	0.122271	0.361522	0.12537	0.061453	0.04454		0.425676	0.046448				0.037037	0.268145	0.095833	0.341463	0.038786	0.096459		0.555	0.077869					0.087049	0.072016		0.120846	0.047431
								0.949315	0.633484	0.305556	0	0	0.108696		0.030928	0.098214				0.035599	0.218543	0.077295	0.287179	0.018576	0.075		0.038147	0.109948					0.582759	0.049573		0.248826	0.008772
								0.020264	0.251015	0.088199	0.004464	0.008457	0.06929		0.191874	0.123894				0.532578	0	0.37766	0.251883	0.015957	0.057903		0.053412	0.016667					0.067496	0.087156		0.440678	0.334917
								0.308117	0.067986	0	0	0.838235	0.237968		0.820513	0.1125				0.214953	0.002861	0	0.099099	0.00644	0.056396		0.620968	0					0.120493	0.005348		0.25	0.139949
								0.294737	0.409138	0	0.137931	0.151786	0.735194		0.050542	0.263636				0.067416	0.040373	0.459716	0	0.177171	0.056013		0.014446	0.036145					0.099727	0.01087		0.085399	0.314537
								0.156044	0.484778	0.191843	0.104357	0.063321	0.23494		0.515964	0				0.006483	0	0.426087	0.058442	0.142105	0.031847		0.004902	0.011957					0.094556	0.075904		0	0
								0.275938	0.058608	0.043307	0	0.224026	0.005988		0.013699	0.644231				0.123377	0.027027	0	0.023129	0.020073	0		0.027778	0.411392					0.228571	0		0.891275	0.251515
								0.05575	0.594558	0.016	0.006623	0.052478	0.633962		0.068063	0				0.039474	0.195946	0.482618	0.01083	0.011788	0.866769		0.035794	0.305556					0.23741	1		0.108274	0.341691
								0.914127	0.021212	0.027273	0.180723	0.240741	0.02619		0.077419	0.300601				0.044577	0.004831	0.119171	0.199461	0.011194	0.502008		0.459103	0.054905					0.658789	0.276316		0.025526	0.525903
								0.216981	0.037284	0.179337	0.34375	0.312785	0.424776		0.155	0.282468				0.902062	0.13986	0.336516	0.144476	0.002967	0.364379		0.088199	0.091093					0.045007	0.040323		0.318841	0.956332
								0.661342	0.118841	0.010453	0.653719	0.053097	0.039356		0.510345	0.015244				0	0.105128	0.163482	0.055556	0.002604	0.309168		0.93865	0.121495					0.015461	0.253012		0.28866	0.240175
								0.789007	0.08547	0.818182	0.067278	0.003472	0.390476		0.00995	0				0.438567	0.128713	0.07451	0.050179	0.686275	0.305556		0	0.858913					0.028708	0.63301		0.467308	0.073826
								0.495682	0.040602	0.109541	0.133333	0	0.076786		0.09571	0.164804				0.027273	0.032136	0.008475	0.015094	0.297556	0.210309		0.80786	0.287425					0.371125	0.337284		0.583333	0.064338
								0.018797	0.011249	0.115044	0	0.515964	0.115279		0	0.06				0.005435	0.149321	0.005013	0.004926	0.141204	0.20916		0.627172	0					0.510121	0.38843		0.066327	0.120332
								0.151436	0.161123	0.733333	0.047516	0.620879	0		0.526149	0.156863				0.004464	0.072202	0.878887	1	0.055016	0.144476		0.091346	0.441358					0.221622	0.017188		1	0.544153
								0.539412	0.554622	0.422101	0.442765	0.544521	0.144476		0.019251	0.116476				0.009901	0.006024	0.194539	0.356371	0.63275	0.066139		0.29902	0					0.072464	0.458848		0.672982	0.506787
								0.453875	0.12	0.787133	0.277717	0.030928	0.091803		0.166667	0.2431				0.180556	0.101852	0.661342	0.033708	0.370909	0.060952		0.357022	0.009091					0.268707	0.162495		0.951168	0.01039
								0.052385	0.046243	0.387719	0	0.25	0		0.081481	0.441358				0.589857	0.011811	0.191919	0.353417	0.271186	0.035398		0.013474	0.014085					0.624633	0.585816		0.054159	0.019231
								0.145349	0.12311	0.021672	0.028169	0.115044	0.054834		0.449126	0.41896				0.246787	0.028169	0.216612	0.099515	0.140794	0.009756		0.140794	0.3125					0.075758	0.459016		0.188049	0.052361
								0.010934	0.071429	0.249169	0	0.07393	0.187856		0.439739	0.018797				0.032258	0.120066	0.014218	0	0.09893	0		0.079646	0.097187					0.23871	0.029441		0.315315	0.193191
								0.803166	0.209632	0.041714	0.061856	0.686275	0.028455		0.326087	0.0125				0.001866	0.133136	0.64723	0.118451	0.050542	0.816964		0.878887	0.567708					0.772109	0		0.153846	0.137931
								0.128405	0.358069	0.191874	0.015165	0.268416	0.435897		0.061453	0.005128				0.479941	0.031847	0.431694	0.051518	0	0.604217		0.542683	0.201493					0	0		1	0.513834
								0.025093	0	0.005291	0.050439	0.4	0.960044		0.451173	0				0.361522	0.040625	0.33059	0	0.089021	0.53875		0.45	0					0.581749	0.058279		0.904681	0.032922
								0.416667	0.107735	0.426087	0.015244	0.004608	0.090909		0.200565	0.312354				0	0.5	0.637205	0.103175	0.07611	0.466192		0.416667	0.004386					0.032882	0.115983		0.005425	0.437788
								0.268444	0.162584	0.015296	0.017341	0.097638	0.414435		0.107034	0.056396				0.249169	0.001946	0.861635	0	0.070175	0.424776		0.116343	0.732759					0.140673	0.035714		0.512777	0.077907
								0.012848	0.2249	0.478193	0.013514	0.190789	0.19613		0.05464	0.021063				0.194539	0.05314	0.084986	0.191874	0.067416	0.423469		0.108434	0.199519					0.860898	0.335824		0.995	0.845802
								0.196118	0.033865	0.071329	0.726862	0.143172	0.15814		0	0.121951				0	0.69765	0.063091	0.314417	0.054496	0.199446		0.051339	0.236994					0.652542	0.178882		0.679558	0.894009
								0.325243	0.081081	0.540541	0.043137	0	0.810811		0.321932	0.030651				0.142241	0.034169	0.044335	0.195946	0	0.182741		0.019251	0.020073					0.073077	0.427405		0.248042	0.037391
								0.862745	0.042198	0.074359	0	0.831907	0.460976		0.903226	0.688136				0.95163	0.209581	0.006803	0.025263	0.119874	0.134293		0.967424	0.256211					0.097276	0.143177		0.881928	0.239766
								0	0.010057	0	0.011788	0.393617	0.269595		0.612326	0.02008				0.839556	0.044289	0.337679	0.092575	0.103125	0.132214		0.606061	0					0.093294	0.269939		0.278626	0.033501
								0.321932	0	0.486017	0.602174	0.214552	0.011189		0.539326	0.055446				0.026125	0	0.023622	0.022792	0.085868	0.092732		0.180556	0.154717					0.236307	0.431894		0.298013	0.022727
								0.025316	0.175732	0.328339	0	0.3531	0.048649		0.43125	0				0.088406	0	1	0.242485	0.048143	0.049133		0.10177	0.002762					0.666667	0.58926		0.287425	0.005236
								0.502008	0.044743	0.275748	0.049751	0.390859	0.151886		0.268145	0.009929				0.40553	0.423488	0.179487	0.032609	0.00818	0.047525		0.241653	0.133333					0.076923	0		0.29021	0.351351
								0.012146	0.076786	0.338583	0.021063	0.049566	0.004		0.065527	0.140794				0.565672	0.005495	0.240331	0.020067	0	0.032659		0.22069	0.132353					0.031461	0.030542		0.036232	0.635693
								0.917141	0.251883	0.648318	0	0.279661	0.145161		0.04023	0				0.295154	0.35249	0.182741	0	0.271981	0.032609		0.047619	0.007634					0	0.021322		0.108392	0.012953
								0.80786	0.130952	0	0.064557	0.046429	0.350877		0.035794	0.334837				0	0.098237	0.037037	0.078818	0.160784	0.028348		0.09893	0.116476					0	0.015548		0.300654	0.487465
								0.513514	0.138714	0.060751	0	0.494118	0.052632		0.394387	0.097884				0.513514	0.187192	0.95163	0.089005	0.049808	0.013478		0.315545	0.513274					0.383954	0.023515		0.19174	0.002933
								0.09571	0.032289	0.40367	0	0.237389	0.14823		0.320755	0.75566				0.551515	0.054688	0.026087	0.138714	0.034682	0.008287		0.637205	0.005495					0.766598	0		0.510516	0.679569
								0.284553	0.097113	0.548387	0.030349	0	0		0.797859	0.121071				0.013514	0.048143	0.015015	0.038147	0.021127	0.006024		0.477193	0					0.285714	0		0.300268	0.093615
								0	0.097765	0.474059	0.020833	0.030429	0.264563		0.567365	0.038055				0.625887	0.222541	0.113353	0.038086	0.423488	0.004444		0.004878	0.088406					0.14	0.160714		0.059406	0.221453
								0.595361	0	0.380581	0.029528	0.257282	0.166667		0.797927	0.028257				0.412955	0.004132	0.093306	0.025538	0	0		0.024291	0.019202					0.078818	0.374028		0.513575	0.315866
								0.115096	0.739538	0.076667	0.142105	0.226891	0.341935		0.416	0.031746				0.105846	0.235614	0.329078	0.525253	0	0		0	0					0.658065	0.466599		0.2891	0.31066
								0.026851	0.004405	0.041284	0.036782	0.013158	0.064394		0.115942	0.057143				0.705045	0.040267	0	0.505535	0.595361	0		0.059211	0.032787					0	0.344		0.322034	0.878571
								0.996441	0	0.433099	0.020202	0.300912	0.009747		1	0				0.044776	0	1	0.982234	0.554622	0		0.862894	0					0.003243	0.9375		0.086957	0.230114
								0.141732	0.055016	0.651334	0.178167	0.125558	0.071429		0.030429	0.186207				0.098361	0.063422	0.190955	0.256897	0.219907	0.95625		0	0.51074					0.059172	0.040639		0	0.414435
								0.088745	0.255172	0.016166	0.412955	0.108466	0.005882		0.123059	0.118353				0.587361	0.12311	0.050971	0.107955	0.082136	0.466667		0	0.011811					0.47433	0.126761		0.231425	0.083095
								0.787133	0.005952	0.304212	0.861635	0.066815	0.079365		0.25731	0.265583				0.426895	0	0	0.26796	0.013158	0.457627		0.071795	0.067278					0.081498	0.113043		0.00939	0.081967
								0.612326	0.235294	1	0.020339	0.022624	0.066139		0.470252	0				0.169903	0.215094	0.816964	0.180017	0.572581	0.422658		0.158392	0.345833					0.506716	0.084866		0.411392	0.194539
								0.472727	0.152589	0.002532	0.089005	1	0.902813		0.224287	0.205882				0.721053	0.25	0.072581	0.424883	0.545578	0.318985		0.990291	0.721053					0.370823	0.444444		0.72782	0.191145
								0	0.074401	0.199721	0.042453	0.027273	0.007209		0.027363	0.487002				0.862894	0.00561	0.056122	0.210821	0.429487	0.194617		0.289474	0.04918					0.618421	0.443126		0.009967	0.222395
								0.375959	0.027542	0.019251	0.960044	0.306823	0		0.145227	0.101852				0.242424	0.225405	0.038314	0.060952	0.115625	0.190196		0.019737	0.337838					0.474227	0.256522		0.028662	0.64723
								0.371212	0	0.70625	0.083095	0.401613	0.005698		0.521053	0.113812				1	0.708661	0	0.023091	0.113353	0.170213		0.005013	0.422053					0.086207	0.198844		0.002299	0
								0.008457	0.086826	0.191919	0.186047	0.185882	0.039071		0.67505	0.276215				0.627172	0	0	0.012146	0.058442	0.161123		0.077295	0.065					0.577075	0.048193		0.257557	0.151886
								0.572581	0.31388	0.13986	0.010142	0.199234	0.072816		0.344737	0.142544				0.044643	0.023129	0	0.05	0.01039	0.156303		0	0.046448					0.01626	0.075122		0	0.345833
								0.919463	0.568938	0.082645	0.055875	0.509434	0.771626		0.005495	0.099138				0.013158	0.251883	0.067542	0.370909	0.004329	0.151361		0.190123	0.05984					0.185971	0.282828		0.655207	0.137592
								0.918803	0.314685	0.088663	0.089196	0.020808	0		0.020408	0.756539				0.361582	0.393096	0.414435	0.035354	0.66242	0.137119		0.824176	0.043367					0.313673	0.092233		0.554217	0.678208
								0.191919	0.242489	0.085511	0.3795	0.013514	0.429103		0.116343	0.346269				0.01355	0.669231	0.010142	0.121685	0.409704	0.123348		0.681754	0.043243					0	0.167526		0.412674	0.751055
								0.010823	0.172082	0.196118	0.008571	0.433099	0		0.551515	0.016607				0.495682	0	0.532578	0.044878	0.006378	0.12		0.671971	0					0.505587	0.020073		0.026843	0.334728
								0.135659	0.244696	0.037037	0.002762	0.020151	0.069767		0.462343	0.397449				0	0	0.122093	0.023758	0	0.099099		0.013699	0.333333					0.043243	0.083241		0.275401	0.15619
								0.108808	0.057471	0.033573	0.098734	0.640801	0.557252		0.908089	0.107744				0.473731	0.012793	0.037344	0.012461	0.995	0.093182		0.733586	0.032755					0.07874	0.045708		0.101587	0.496696
								1	0.073958	0.380519	0.087583	0.680939	0.62692		0.010417	0.199519				0	0.042048	0.005435	0.300508	0.733586	0.081481		0.163482	0.025381					0.651163	0.069401		0.011299	0.043243
								0.69627	0	0.95625	0.177177	0	0.003724		0.902062	0.452522				0.416667	0.327316	0.477193	0	0.572698	0.079365		0.027944	0.070866					0	0.184422		0.632231	0.106419
								0.863636	0.011713	1	0	0.268444	0.004484		0.751503	0.015453				0	0.982234	0.902062	0.441224	0.118129	0.071461		0.122195	0.162738					0.138889	0.052326		0.00774	0.337413
								0.608187	0.056122	0.046563	0.042007	0	0.099515		0.831907	0.052632				0.620968	0.04454	0.140221	0.274549	0.097765	0.063291		0.255006	0.089912					0.074115	0.249533		0.453322	0.378689
								0.992958	0.087336	0.003003	0.011957	0.085997	0.154976		0.059867	0.190955				0.014446	0.134831	0.045627	0.107527	0.071429	0.050888		0.213953	0.014134					0.232456	0.169776		0.225	0.093673
								0.279518	0	0.04918	0.034483	0.2891	0.190123		0.818436	0.303815				0.004902	0.689366	0.071429	0.056396	0.554217	0.027027		0.032258	0					0.114943	0		0.078692	0.597222
								0.542039	0	0.277913	0.242015	0.439825	0.017595		0.143243	0.227129				0.430657	0.255287	0.049057	0.021127	0.449126	0.024876		0.053476	0.091234					0.029333	0.676991		0.013487	0.562882
								0.29902	0.028761	0.169903	0	0.043307	0.108808		0.059531	0.078947				0.027778	0.137119	0.542451	0.013746	0.292788	0.019737		0.055814	0.451429					0.166154	0.28806		0.613497	0.017773
								0.049249	0.032895	0.905363	0.034641	0.954274	0.414141		0.15683	0.700483				0.671971	0.096459	0.133136	0.002268	0.241653	0.016279		0.156863	0.012146					0.195531	0.262726		0.05364	0.225926
								0.510345	0	0	0.099359	0.907182	0.008902		0.919463	0.242884				0.035794	0.023758	0.543578	0.130159	0.034483	0.015152		0.33059	0.01061					0.945866	0.12326		0.041199	0.075758
								0.625786	0.009132	0.439739	0.35	0.036782	0.03252		0.542039	0.044674				0.459103	0.123515	0.12844	0.162353	0.461197	0.345029		0	0.291417					0.024279	0.027855		0.015355	0.036286
								0.629921	0.133136	0	0.097324	0.485825	0.004444		0.027523	0.092251				0.088199	0.177177	0	0.068762	0.433457	0.343886		0.242308	0.280294					0.035306	0.211604		0.452632	0.103371
								0.636929	0.119171	0.213058	0	0.011315	0.269142		0.778351	0.307826				0.066148	0.611111	0.075758	0.00678	0.055172	0.235614		1	0.073333					0.067143	0.184569		0.25	0
								0.10728	0.392539	0.785714	0.4	0.280344	0.008287		0.783333	0.020339				0.064935	0.010204	0.004444	0.001698	0.837104	0.191136		0.458333	0					0.502165	0.801115		0.057292	0.132438
								0.05298	0.263761	0.005495	0.315152	0.097152	0.231293		0	0.055556				0	0.308689	0.452555	0	0.105846	0.107034		0.914127	0					0.004329	0.166667		0.141414	0.019074
								0	0.048	0.40553	0.005495	0.002604	0.219424		0.229323	0.247706				0.80786	0.018868	0.2249	0.236443	0.022049	0.105046		0.557173	0.054167					0.106312	0.440217		0.298507	0.106509
								0.009033	0.020161	0.409704	0.542683	0.036999	0.006329		0.05178	0.25				0.091346	0.107955	0.051364	0.08365	0	0.10289		0.021127	0.043716					0.061433	0.038647		0.354497	0.22468
								0.191436	0	0.421053	0.047697	0.071429	0.033333		0.285714	0.082051				0.263699	0.930502	0.282828	0.378378	0.420561	0.090909		0.918803	0.245955					0.564322	0		0.262195	0.010057
								0.214088	0.604953	0	0.028761	0.84375	0.177177		0.862369	0				0.29902	0	0.118841	0.67144	0.221198	0.086826		0.751055	0.037611					0.050743	0.489437		0.525701	0.283871
								0.310484	0.06	0.325243	0.222222	0.031974	0.02193		0.089021	0.054905				0.013474	0.145105	0.101215	0.613054	0.057522	0.023758		0.013552	0					0.292479	0.005952		0.364312	0.226124
								0.551515	0	0.088353	0	0.739612	0.29902		0.317241	0.016012				0.151886	0.509434	0.073826	0.064394	0.047619	0.013514		0.049133	0.843621					0.270588	0.63986		0.279279	0.115279
								0.326087	0.024272	0.166352	0.114234	0.594558	0		0.31066	0.378689				0.291417	0.476274	0.540698	0.008242	0	0.012461		0.350877	0					0.508323	0.266388		0.348813	0.070981
								0.439914	0.327316	0.012788	0.023129	0.278626	0.240331		0.216	0.100486				0.903448	0.043137	0.016807	0.657993	1	0.009174		0.095833	0.063116					0.070667	0.279126		0.033573	0.064557
								0.689655	0.077869	0.029412	0.204833	0.047414	0.043379		0.428424	0.181818				0.083591	0.345833	0.639033	0.219424	0.771154	0.895954		0.191336	0.027523					0.273859	0.34962		0.175837	0.034884
								0.46383	0.277913	0.3	0.123059	0.71371	0.523901		0.025316	0.059269				0.878887	0.052632	0.317241	0.097113	0.315545	0.551351		0.037037	0.338583					0.13764	0.033613		0	0.361522
								0.518112	0.097187	0.908089	0.035461	0.056452	0.150602		0.209084	0.165242				0.751055	0.244477	0.510345	0.052632	0.209581	0.25		0.058052	0.009404					0.505721	0.103409		0.580097	0
								0.271186	0	0.471545	0.016575	0.001942	0.029703		0.189922	0.015666				0.042017	0.005894	0.059406	0.025641	0.204188	0.213523		0.09833	0.081395					0.290323	0		0.328467	0.090592
								0.114846	0	0.050542	0.008902	0.006329	0.401563		0.502364	0				0	0.677173	0.022472	0.209581	0.190123	0.186047		0.010453	0.677643					0.751773	0.588391		0.78012	0.177885
								0.862369	0.008772	0	0.560166	0.059361	0.212963		0.964319	0				0.028257	0.778351	0.770863	0.154982	0.088803	0.158351		0.038314	0.77757					0	0.001416		0.016194	0.092575
								0.162791	0.384694	0.094382	0.071429	0.097035	0.567365		0.347059	0.314314				0.008666	0.426014	0.225	0.028169	0.078947	0.139949		0.313501	0.255947					0.152866	0.157729		0.207574	0.902062
								0.060348	0.032692	0.116279	0.297365	0.466342	0.048276		0.913043	0.107527				0.132813	0	0	0.187032	0.005208	0.118421		0.054201	0.27037					0.321429	0.232845		0.383065	0.16886
								0.380581	0.024823	0.122137	0	0.949315	0.004831		0.231707	0.033767				0.411392	0.078947	0.397449	0.268639	0.507937	0.1		0.144886	0.033898					0.279012	0.732578		0.195995	0.086795
								0.063158	0	0.202439	0.01061	0.357022	0		0.408124	0.12963				0.049252	0.021277	0.035794	0.224371	0.153543	0.099515		0.733333	0.067729					0	0.064557		0	0.058824
								0.377193	0.735194	0.632353	0.392727	0.224287	0.517787		0.242424	0				0.108434	0.016548	0.031088	0.006452	0.142241	0.040816		0.165049	0.055556					0.006897	0.002299		0.003472	0.090487
								0.95625	0.038086	0.284553	0.219424	0.4	0.143312		0.049133	0.002941				0	0.257426	0.424776	0.12311	0.103226	0.03437		0.067506	0.101974					0.209068	0.680628		0.005742	0.342508
								0.587361	0	0	0.617021	0.748418	0.063474		0.318033	0.173611				0.051339	0.325817	0.013084	0.060217	0.05	0.023529		0.613139	0.145105					0.063391	0.946502		0.135231	0.28869
								0.048055	0	0.466313	0	0.421233	0.088542		0.224181	0.434938				0.019251	0.564738	0.919463	0.040625	0.598726	0.02193		0.01355	0.119141					0.398889	0.129964		0.095941	0.407407
								0.797927	0.035928	0.038147	0.05	0.029412	0.032659		0.445378	0.177885				1	0	0.762781	0.272553	0.014446	0.021429		0.052466	0					0.135897	0.443742		0.222433	0.674825
								0.547379	0.245	0.424084	0.556153	0.09009	0.426014		0.237427	0				0.22069	0.31388	0.007874	0.105477	0.234483	0.007209		0.018648	0.026022					0.142553	0.005		0.874667	0.157125
								0.174359	0.029528	0.310484	0.06929	0.184729	0.236994		0.428571	0.451429				0	0.066139	0	0.035398	0.092417	0.006849		0.519022	0.59695					0.457797	0.068266		0.034483	0.082353
								1	0.106952	0.123894	0.041667	0.035461	0		0.287938	0.77757				0.053476	0.022152	0.015497	0.200957	0.048485	0.00346		0.097297	0.908397					0.108911	0.583541		0.244131	0.207627
								0.053708	0.42953	0.495682	0.029412	0.048495	0		0.530015	0.200837				0.477193	0.004167	0.004132	0.028761	0.878536	0.001698		0.007505	0.020339					0.433382	0.512064		0	0.353417
								0.513109	0.040316	0.080925	0.058366	0.463158	0.467433		0	0.158798				0.560166	0.151361	0.551515	0.545578	0.836081	0		0.425676	0.035398					0.422259	0.032946		0	0
								0.567464	0	0.009666	0.004484	0.157742	0.257778		0.061386	0.0625				0.009404	0.032289	0.257426	0.191436	0.670996	0		0.174434	0					0.607643	0.226843		0.440529	0.878536
								0.434938	0.097078	0.349515	0.689474	0.20979	0.378726		0.343886	0.105846				0	0.202555	0.119874	0.089021	0.361582	0		0.295515	0.101727					0.028169	0.117647		0	0.495192
								0	0.2375	0.164274	0.057018	0.037135	0.029748		0.118451	0.022031				0.057377	0.104072	0	0.954274	0.313776	0		0	0.005894					0.046249	0.376667		0.09571	0.021526
								0.548387	0.443878	0.242424	0.107735	0.107468	0.020253		0.505535	0.072072				0.066841	0.216	1	0.225405	0.066667	0		0.280344	0.510204					0	0.02439		0.305921	0.359255
								0.895954	0.107884	0.063158	0.224096	0.006211	0.044539		0.032922	0.014218				0	0	0.039474	0.839556	0.040625	0.644231		0.41896	0.021429					0.259669	0.026882		0.499316	0.067278
								0.38647	0.054167	0.625097	0.108209	0.532227	0.004494		0.142259	0.02935				0.913043	0.272553	0	0.034169	0.02619	0.560166		1	0.142544					0	0.2669		0.095954	0.040568
								0.148472	0.128023	0.023936	0.966942	0.423913	0.051402		0.251515	0.005076				0.990291	0.237288	0	0.008772	0	0.4		0	0.058968					0.056667	0.294737		0.046263	0.66763
								0.70696	0.166667	0.345406	0.018325	0.434599	0.588125		0.540541	0.721127				0.289474	0.292788	0.584375	0.00317	0.524409	0.326531		0.242424	0.278947					0.167513	0.065625		0.150538	0
								0.613636	0.003788	0	0.213953	0.70696	0.041971		0.823322	0.445238				0.019737	0.011976	0.249169	0	0.216867	0.302564		0.02133	0					0.005013	0.019868		0	0.140741
								0.245192	0.039326	0.00885	0.165552	0.127688	0.036789		0.362374	0.019202				0.071429	0.271186	0.034682	0.021212	0.093168	0.300508		0.290323	0.542451					0.323155	0.208171		0.102362	0.106312
								0.478678	0.031847	0.145455	0.262921	0	0.081159		0.010453	0.1625				0.190123	0.087629	0.027778	0.094118	0.004751	0.293103		0.902813	0.271889					0.103512	0.177134		0.08547	0.291026
								0.449126	0.15683	0.151886	0.085586	0.213953	0.519737		0.625097	0.606132				0.079646	0.456954	0.513109	0.050258	0.964319	0.277717		0	0.006483					0.027397	0.227787		0.39727	0.283324
								0.689474	0.224371	0.255172	0.268416	0.172821	0.241206		0.467601	0				0.027944	0.484767	0.015385	0.210976	0.862069	0.258621		0.039356	0.141732					0.264948	0.141115		0.047016	0.211155
								0.389121	0.281374	0.207224	0.0059	0.252809	0.492593		0.162791	0.370909				0.43609	0.068681	0.209632	0.076923	0.679389	0.253394		0.141204	0.164804					0.170732	0.171569		0.004773	0.133929
								0.776316	0.278947	0.061453	0.289474	0.236244	0.122283		0.492611	0.278607				0.681754	0	0.188889	0.057903	0.473731	0.251015		0.958231	0.240175					0.576779	0.023753		0.425018	0.449126
								0.546253	0.09893	0.347458	0.130045	0.043689	0.012605		0.531765	0				0.651163	0.149606	0.179396	0.002941	0.251515	0.237427		0.060976	0.202439					0.964286	0.118816		0.042194	0.602165
								0.22069	0.191136	0.625786	0.06	0.591811	0.469849		0.613636	0.070866				0.013699	0.144928	0.172082	0.094883	0.144886	0.178167		0.162963	0.145349					0.017544	0.030923		0.102464	0.919463
								0.2891	0.105846	0.013158	0.060952	0.112903	1		0.958231	0.145349				0.551351	0.036247	0.158351	0.028257	0.103208	0.087692		0.120066	0.008902					0.263969	0.172945		0.004386	0.436728
								0.539326	0.029412	0.305556	0.013106	0.196185	0		0	0.037572				0.733586	0.063433	0	0.037109	0.10177	0.055912		0.235294	0.3337					0.205069	0.223464		0.026699	0.00616
								0.020335	0	0.442478	0.005882	0.914894	0.004167		0.121795	0.071795				0.45	0.022049	0	0	0.033241	0.052126		0.022031	0.036286					0	0.240678		0.009479	0.085714
								0.291405	0.230964	0.459283	0.333028	0.032911	0.732143		0.92616	0.10728				0.083095	0.036827	0.513834	0.586998	0.006356	0.051095		0.478559	0.902062					0.158049	0.026064		0.730864	0.165552
								0.3	0.010714	0.477193	0.763514	0.023605	0.771154		1	0.067416				0.039604	0.457627	0.316981	0.507937	0.002861	0.034951		0.477273	0.020979					0.161254	0.273273		0.286045	0.217199
								0.300912	0.004545	0.36407	0.079646	0.411082	0.247727		0.291417	0.011957				0.163482	0.072581	0.058091	0.897545	1	0.02411		0.543578	0					0	0.221168		0.308901	0.032402
								0.095624	0.058824	0.804921	0.851429	0.54251	0.426895		0.53937	0.421842				0.067542	0.116022	0.136017	0.119141	0.580808	0.012085		0.042017	0					0.364744	0.059361		0	0.00738
								0.20979	0.421053	0.237389	0.007207	0.292553	0.109589		0	0.085069				0.213953	0.234483	0.03003	0.341935	0.555	0.007018		0.317241	0.011765					0.07124	0.16188		0.093333	0.002874
								0.405896	0.247934	0.15683	0.41129	0.846939	0.011788		0.01626	0				0.007018	0.055912	0.214088	0.219243	0.103614	0		0.076503	0.003484					0.109541	0.028571		0.670455	0.835857
								0.470252	0.133333	0.013699	0.224371	0.057751	0		0.168	0.107143				0.33059	0.092732	0.199234	0.05042	0.079002	0		0.011194	0					0.218605	0.378689		0.612326	0
								0.393096	0.047525	0.00995	0.032	0.389313	0.089196		0.63275	0.201923				0.731161	0	0.126531	0.3337	0.053412	0.43609		0.050542	0.037665					0.070857	0.003546		0.046899	0.508264
								0.091346	0	0.087248	0.205882	0.709832	0.056555		0	0.009967				1	0.032292	0.227129	0.294665	0.038147	0.428571		0.627451	0.424431					0	0.433849		0.542199	0.48019
								0	0.063422	0.340081	0.015094	0.513274	0.00678		0.190939	0				0.215054	0.032558	0.066667	0.234483	0.005305	0.41115		0.414435	0.044743					0.171362	0.024876		0.064516	0.603531
								0.122137	0.677643	0.116631	0.13059	0.702646	0.049751		0.038314	0.17433				0.037398	0.007177	0	0	0	0.183193		0.738947	0.526243					0.019231	0.273264		0	0.418868
								0.044643	0.314417	0.020335	0.216867	0.036342	0.368321		0.096774	0				0.5	0.257463	0.130045	0.060519	0.520769	0.149606		0.154639	0.150943					0.082215	0.36938		0.00542	0.085627
								0.422101	0.180017	0.106443	0.177305	0.269939	0.054167		0.836081	0.050179				0.006329	0.072072	0.055016	0.05984	0.403909	0.109589		0.017021	0					0.008282	0.360656		0.312318	0.838554
								0.84375	0.200717	0.950673	0.123377	0.829493	0.118421		0.475859	0.047619				0.914127	0.708895	0.442765	0.113821	0.091803	0.098361		0.297556	0.078818					0.3	0.376245		0.03352	0
								0.797859	0.480851	0.038273	0.334385	0.022317	0.019737		0.29717	0.035176				0.557173	0.084693	0.077869	0.04878	0.079646	0.094556		0.01497	0					0.131627	0.456715		0.47836	0.426299
								0.116592	0.189236	0.308117	0.257576	0.914373	0.067449		0.434599	0.009868				0.021127	0.242308	0	0.479941	0	0.088571		0.02765	0.495192					0.195876	0.583432		0.975669	0.274549
								0.467601	0.127848	0.055556	0.776316	0.309198	0.022031		0.003003	0.02439				0.320442	0.170213	0.423469	0.03437	0.409524	0.055875		0	0.059867					0.479578	0.01476		0.013333	0.006689
								0.369863	0	0.117184	0.038554	0.604575	0.088745		0.078261	0.863636				0.304688	0.091954	0.895954	0.016279	0.357022	0.040417		0.261905	0.131429					0.497942	0.103659		0.841317	0.25
								0.557173	0.017241	0.207602	0.409524	0.03178	0.576419		0.589857	0.596822				0.441358	0.219424	0.513514	0.022792	0.046563	0.034169		0.054773	0.108291					0.387755	0.081413		0.304	0.318942
								0.272553	0.076667	0.095624	0	0.028881	0.003802		0.755631	0.049808				0.162353	0.029333	0.186828	0.048143	0.011976	0.022774		0.066225	0.006623					0.028846	0.072569		0.058573	0.68509
								0.868687	0.047771	0.313291	0.431694	0	0.329558		0.365644	0.028656				0.510204	0.568938	0.352657	0.023669	0	0.006452		0.108808	0					0.996494	0.056306		0.359638	0.596822
								0.287938	0.484767	0.217978	0.281374	0.129139	0.222964		0.29902	0.091228				0.350877	0.584375	0.250489	0.058366	0.669231	0		0	0.351955					0.520408	0.377922		0.477905	0.252033
								0.09009	0	0.515964	0.077907	0.142308	0.34141		0.180645	0.554217				0.532374	0.010638	0.072626	0	0.513514	0.878887		0.195035	0.080247					0.8107	0.737127		0.040968	0.165389
								0.902813	0.562112	0.072816	0	0.198582	0.092624		0.914127	0				0.918803	0.656716	0.015748	0.604217	0.45	0.69765		0.523077	0.199446					0.222222	0.010929		0	0.075614
								0.620968	0.006623	0.077419	0.082927	0.575064	0.345406		0.416667	0.077562				0.055016	0.154976	0.161228	0.009747	0.168099	0.414435		0.439914	0.160784					0.272599	0.263844		0.168595	0.891566
								0.328339	0	0.068063	0.10177	0.032609	0.017241		0.555	0.003322				0.09833	0.554622	0.006378	0.41115	0.15917	0.330033		0.444444	0.251015					0	0.709512		0.406943	0.268444
								0	0.023102	0.193269	0.430657	0.810967	0.075862		0.299213	0				0.010453	0.163683	0.091954	0.0625	0.079295	0.213068		0.059269	0.060765					0.447013	0.111673		0.008562	0.726829
								0.002941	0.167715	0.053571	0.123515	0.107034	0.002941		0.33059	0.005894				0.018648	0.520769	0	0.032847	0.037367	0.147465		0.731161	0.129032					0.04579	0.218085		0.003311	0.380385
								0.619355	0.643653	0.27762	0.388646	0.004348	0		0.011364	0.148463				0.038314	0.424883	0.878536	0.142544	0.023641	0.141732		0.042135	0.064935					0	0.660413		0.393478	0.239071
								0.005698	0.017094	0.359756	0.097744	0.452522	0.037109		0.307992	0.232899				0.313501	0.168595	0.009174	0.013752	0	0.139241		0.088745	0.048276					0.005435	0.02381		0.232919	0.251064
								0.034022	0.013158	0.510345	0.368321	0.094382	0.368984		0.094872	0.033654				0.054201	0.263636	0.902813	0.146032	0.967424	0.116343		0.484778	0.015674					1	0.162409		0.01548	0.055762
								0.104357	0.040179	1	0.031683	0.075758	0.002762		0.139241	0.038786				0.042017	0.286996	0.060561	0.004619	0.824176	0.089869		0.598726	0.345277					0.2	0.146769		0.208219	0.209581
								0.967638	0.010917	0.014446	0.422053	0.34542	0.085868		0.004878	0.040316				0.613139	0.110092	0	0.002037	0.606061	0.052147		0.013514	0.115132					0.099119	0.066068		0.530769	0.09098
								0.157742	0	0.019674	0.004926	0	0.08365		0.037037	0.032258				0.052466	0	0.235294	0.048232	0.228216	0.03178		0	0.315315					0.557823	0.037037		0.114238	0.379227
								0.903448	0	0.09571	0	0.733813	0.032353		0.308689	0.461197				0.133018	0.166667	0.019737	0	0.637205	0.027523		0.207131	0.179396					0.331179	0.022923		0.43824	0
								0.851429	0.378378	0.526149	0	0.219885	0.121495		0.802872	0.293413				0.024876	0.306667	0.035573	0.605422	0.354037	0.02439		0.03512	0.00216					0.229254	0.020362		0.244755	0.444329
								0.345406	0.3337	0.605732	0.424883	0.179487	0.060952		0.161145	0.26796				0.028286	0	0.68509	0.392539	0.174434	0.015432		0	0					0.117817	0.076372		0.071823	0.011352
								0.862692	0.157216	0.265038	0.168099	0.040816	0		0.053476	0.003521				0.519022	0.005208	0.067506	0.127907	0.059269	0.001946		0.049751	0					0.616142	0.298246		0.252874	0.051701
								0.53937	0	0.081481	0.333333	0.039801	0.242485		0.46383	0.016279				0.279387	0.004926	0.096774	0.054496	0.057143	0.913043		0.118881	0.132438					0.176692	0.037313		0	0.270607
								0.216917	0.703125	0.326087	0.040267	0.009535	0.433457		0	0.468612				0.083045	0.002941	0	0.756539	0.035354	0.76681		0.081481	0					0.186047	0.049929		0.032258	0.016667
								0.878887	0.014085	0.05464	0.179487	0.365854	0.034929		0.690678	0.908397				0.253406	0.196594	0.073986	0.039604	0.022031	0.467433		0.161145	0.027027					0.001376	0.07541		0.544843	0.675824
								0.398693	0.384211	0.548387	0.174863	0.208219	0.058608		0.09448	0.210821				0.174434	0	0.030162	0.011788	0.007704	0.407756		0.439437	0.194704					0.02439	0.069877		0.990291	0.068111
								0.268416	0	0.013716	0.133916	0.671252	0.094883		0	0.456169				0.295515	0.078261	0	0.247706	0	0.401487		0.006849	0.282828					0.46856	0.309259		0.606583	0.206452
								0.143243	0.058091	0.107034	0.043022	0.033573	0.082317		0.66835	0.004551				0	0.103053	0.613139	0.235521	0.862894	0.310484		0.851429	0.086207					0.093656	0.13266		0.072524	0.48685
								0.304212	0.568922	0.087671	0.037344	0.394387	0.084986		0.587361	0.094118				0.058052	0.018576	0.18254	0.230114	0.606498	0.275748		0.126531	0.314024					0.251429	0.086372		0.247849	0.544521
								0.33059	0.142241	0.343886	0.241966	1	0.175732		0.021548	0.036286				0.41896	0.116476	0.095109	0.457627	0.313501	0.269142		0.348718	0.039106					0.297927	0.811533		0.351955	0
								0.230769	0.0875	0.340102	0.088542	0.324961	0.020833		0.012953	0.008658				0.03512	0.082317	0.443599	0.572509	0.122195	0.231293		0.286996	0.009259					0	0.084642		0.063348	0.111684
								0.110429	0.145631	0.093306	0.017241	0.076923	0.095833		0.845802	0.019231				1	0.032874	0.134293	0.028286	0.118353	0.207059		0.071429	0.307826					0	0.023202		0.381679	0
								0.318033	0.020115	0	0.027322	0.010929	0.028286		0.683007	0.443599				0.080169	0.047619	0.019251	0.043137	0.820513	0.187032		0.062222	0					0.257235	0.407845		0.302219	0.020979
								0.381579	0.176101	0.255814	0.047525	0	0.45		0.5	0.502075				0	0.433457	0.314917	0.097765	0.627451	0.158508		0.027273	0.433471					0.568312	0.037924		0.648338	0.45
								0.190123	0.023641	0	0.62852	0.493213	0.011268		0.092417	0.344156				0.285714	0.287724	0.013474	0.004831	0.50817	0.113811		0.008666	0.35249					0.252321	0.168514		0.052478	0.486122
								0.336788	0.063943	0.059867	0	0.424084	0		0.996441	0.004				0.046243	0.00317	0	0.057269	0.368984	0.089342		0.13764	0.099359					0.069767	0		0.2	0.084175
								0.033573	0.557522	0.166667	0.093851	0	0		0.091093	0				0.290323	0.025641	0.02765	0.02193	0.077295	0.08365		0.15917	0.835681					0.44709	0.515779		0.068351	0.12
								0.707361	0.064557	0.416	0.176101	0.66624	0.166667		0.588125	0.166667				0.530015	0	0.863636	0.372881	0.005013	0.076503		0.283871	0.302564					0.0625	0.33617		0.234499	0.045033
								0.333333	0.195946	0.457364	0.057143	0.167715	0.105128		0.252896	0.292788				0.135107	0	0.22069	0.317886	0.00431	0.059211		0.035573	0.245192					0.016842	0.120879		0.109541	0.223881
								0.098993	0.1625	0.342342	0.557273	0.967213	0.26796		0.862894	0.169631				0.902813	0.033898	0.02411	0.018223	0.671971	0.04023		0.045455	0.361522					0.139282	0.031561		0.122051	0.215569
								0.256055	0.055556	0.539326	0.004132	0.004329	0.28869		0.313776	0.060519				0.160681	0.468242	0.862069	0.001946	0.274549	0.037398		0.334728	0.005952					0.191756	0.042007		0.054439	0.024291
								0.471545	0.183962	0.214286	0.035398	0.425676	0.153659		0.868687	0.177858				0	0.050888	0	0.3125	0.028455	0.031088		0.416	0.05575					0.030452	0.241117		0.239193	0.032609
								0.436728	0.133916	0.002137	0.526027	0	0.748514		0.071429	0.011765				0.039356	0.006211	0.466667	0.02619	0.763514	0.024221		0.026125	0.095128					0.540103	0.106936		0.082317	0.440662
								0.02809	0.256211	0.975645	0.054167	0.027523	0.058201		0.650251	0.060561				0.077295	0.619205	0.398693	0.066148	0.481383	0.008242		0.432099	0.098446					0.512484	0.20283		0.146789	0.846192
								0.36407	0.51074	0.268145	0.754717	0.325967	0.39726		0	0.061688				0.908089	0.313187	0.334385	0	0.414141	0.532578		0.666667	0.121951					0.370558	0.104121		0.031567	0.002762
								0.632353	0.017595	0.04023	0.917141	0.062425	0.011811		0.045576	0.69765				0.042453	0.175732	0.036247	0.107744	0.318681	0.479941		0.026578	0.040417					0.09108	0		0.504451	0.088199
								0.462343	0.034574	0.204698	0.070988	0	0		0.313317	0				0.958231	0.00346	0.836081	0.039106	0.242485	0.404762		0.258621	0.047884					0.040119	0.105195		0.009063	0.267797
								0.567365	0.173611	0.43125	0.905344	0.234104	0.012461		0.669231	0				0.060976	0.107527	0.047431	0.754224	0.055814	0.392982		0.013084	0.861635					0.021127	0.093272		0.512391	0.078652
								0.611111	0	0.468407	0.158654	0.315545	0.090634		0.661342	0				0.162963	0.009747	0.01497	0.336788	0.013552	0.365971		0.028455	0.183962					0.128631	0.11883		0.967638	0
								0.852833	0.059113	0	0.708895	0.191874	0.245955		0.216917	0.967213				0.017595	0.00678	0.495682	0.030556	0.994475	0.18254		0.041714	0.048649					0.022082	0.585639		0.048689	0.265372
								0.001282	0	0.320755	0.237721	0.080357	0		0.271186	0.006073				0.863636	0.312354	0.091346	0.041401	0.785714	0.044743		0.589717	0.15677					0.207792	0.15		0.06968	0
								0.075	0.556153	0.251515	0.366352	0.820513	0.153543		0.124542	0.067506				0.478559	0.029126	0.072243	0.12381	0.353417	0.025538		0.046563	0.40404					0.001565	0.415929		0.188498	0.114764
								0.442308	0.164804	0.037267	0	0.139241	0.072626		0.337079	0.002268				0.477273	0.013567	0.04	0.118993	0.100152	0.016012		0.215054	0.180723					0	0.034198		0.119548	0.203644
								0.215054	0.041401	0.035794	0.506542	0.11326	0.203488		0.564175	0.091356				0.543578	0.235294	0.247849	0.101974	0.075269	0.013216		0.073826	0.132137					0.065693	0.306294		0.059242	0.189922
								0.337413	0.458184	0.797927	0.010057	0.03125	0		0.101587	0.158351				0.005917	0.789773	0.155763	0.033333	0.038261	0.008666		0.012245	0					1	0.753196		0.597059	0.105376
								0.196594	0.177966	0.43609	0.229474	0.645412	0.333028		0.207574	0				0.317241	0.318985	0.066514	0.030651	0.013086	0.005076		0.545578	0					1	0.407407		0.603896	0.142202
								0.051282	0	0.567365	0.02349	0.386503	0.006024		0.001282	0.021429				0.076503	0	0.461449	0.960044	0.002037	0.00317		0.005208	0.108209					0.001429	0.011949		0.781788	0
								0.305556	0.035176	0.66835	0.027027	0.461161	0.290058		0.608187	0.036797				0.011194	0.009569	0.051282	0.251055	0.38171	0		0.139535	0.022727					0.689114	0.375834		0.240122	0.65
								0.242015	0.004751	0	0.033865	0.045564	0.055875		0.915567	0.069652				0.050542	0.067729	0.191336	0.070624	0.191336	0		0.251515	0.130952					0.047544	0.47343		0.107741	0.210027
								0.477193	0.066148	0.328571	0.456954	0.035794	0.651163		0.018648	0.070022				0.057903	0.107735	0.070175	0.460123	0.169283	0		0.329078	0.055446					0.011278	0.46332		0.039568	0.714769
								0.013889	0.059531	0.456522	0	0.738947	0.013514		0.191436	0.021127				0.627451	0.209366	0.057522	0.280294	0.095833	0.426895		0.148352	0					0.254178	0.056194		0.025143	0.621118
								0.818182	0.026125	0.115942	0.826484	0.0625	0.118841		0.424883	0.003145				0.414435	0.042929	0.625887	0	0.081498	0.415966		0	0.026477					0.012539	0.108635		0	0.381579
								0.07381	0.066139	0.010294	0.098993	0.056338	0.002959		0.26738	0.266904				0.297556	0.15683	0.466192	0.25	0.073359	0.352657		0.780399	0.064557					0.320833	0.128478		0.551148	0.184659
								0.818436	0.217241	0.092417	0.004926	0.005277	0.015453		0.207224	0.056122				0.01497	0.035789	0.055814	0.318681	0.067986	0.33059		0.072626	0.035608					0.243762	0.012195		0.775531	0.219462
								0.874644	0.023091	0.027363	0.412674	0.155	0.023282		0.225962	0.918803				0.03512	0.115625	0.053412	0.036827	0.058052	0.312354		0.424776	0.060547					0.005839	0		0.252809	0.541568
								0	0.036212	0.224287	0.03512	0.00995	0.113095		0.11694	0.095833				0.02765	0.035354	0.087629	0.513274	0.055351	0.168		0.895292	0.037395					0	0.367372		0.064935	0.4
								0.466313	0.191919	0.470252	0.143443	0.248555	0.34714		0.313043	0				0	0.606061	0.283784	0.211364	0.037037	0.164804		0.109453	0.093923					0.230077	0.052233		0.079493	0.503817
								0.409704	0	0.492881	0.073298	0.416667	0.108374		0.026866	0.335404				0.261905	0	0	0.097744	0.010204	0.094118		0.045783	0.037284					0.454545	0.762288		0.008811	0.209639
								0.492611	0.522876	0.053476	0.055556	0.015957	0.251015		0.055758	0.009901				0.004329	0	0.76681	0.430657	0.009669	0.077869		0.66242	0.013889					0.114173	0.110112		0.091356	0.522876
								0.252809	0.063433	0.521053	0.014	0.059531	0.083095		0.154976	0.043367				0.054773	0.139949	0.45	0	0.733333	0.072243		0.00644	0.004					0.021127	0.261062		0.442438	0.756539
								0.417582	0.204188	0.145227	0.558897	0.407143	0.168099		0.150843	0.014184				0.066225	0.081579	0.409138	0.160681	0.666667	0.061688		0.463158	0.0064					0.01341	0.392086		0	0.300601
								0.156522	0.789326	0.051383	0.027027	0	0.00561		0	0.35249				0.108808	0.009868	0.196594	0.037267	0.224371	0.044539		0.474041	0.187994					0.117107	0.210547		0.221027	0.271186
								0	0.022792	0.92616	0.179592	0.017637	0.0064		0.092575	0.072243				0.174863	0.14604	0.07362	0.033846	0.165049	0.036212		0.063291	0					0.238095	0.293684		0.015068	0
								0.098743	0.318985	0.08547	0	0.016181	0.006483		0.033708	0.140221				0	0.036145	0.174014	0.244635	0.088146	0.036145		0.136017	0.03268					0.141577	0.90268		0.09839	0.118243
								0.051095	0.296984	0.244444	0.00561	0.06528	0.077655		0.40553	0				0.27972	0.097744	0.05298	0.177177	0.067506	0.015385		0.257463	0.177171					0.222222	0.39011		0.153453	0.731161
								0.521472	0.027027	0.344737	0.234483	0.519011	0.216		0.216981	0.008666				0.33945	0.604218	0.041322	0.070175	0.038929	0.013106		0.1	0.145349					0.181093	0.079075		0.267327	1
								0.078261	0.078261	0.551515	0.24234	0.087379	0.047771		0.210923	0.081731				0.439914	0.300601	0.417582	0.040316	0.029126	0.010776		0.158798	0.190196					0.008772	0.452188		0.012658	0.613139
								0.092857	0.020151	0.051339	0.103208	0.166667	0.666667		0.430657	0.841629				0.444444	0.113353	0.117409	0.009197	0	0.005128		0.454802	0.017341					0.027668	0.06244		0.480418	0.59179
								0.085774	0.850633	0.72381	0	0.639796	0.510345		0.043243	0.007505				0.207131	0.029106	0.004464	0	0.511491	0.695817		0.049808	0.068323					0.115523	0.015495		0.005208	0.605422
								0.34384	0	0.03876	0.031373	0.526149	0.031373		0.030837	0.0064				0.088745	0.058366	0.958231	0.202555	0.425676	0.68509		0.459716	0.135521					0	0.299248		0.444142	0.149321
								0.303823	0.005988	0.462343	0.525253	0.449126	0		0.045627	0.440994				0.484778	0	0.313684	0.213068	0.139535	0.442765		0.905344	0.074401					0.241081	0.025641		0.201646	0.280761
								0.285714	0.105046	0.164155	0.682959	0.200565	0.255947		0.636929	0				0.432099	0.010142	0.128713	0.175732	0.097297	0.441358		0.047288	0.269018					0.099057	0.067033		0.376771	0.186992
								0.605422	0.728	0.358255	0	0.223684	0.411488		0.858913	0				0.400881	0.502008	0.429487	0.091904	0.047771	0.398305		0.20765	0.00431					0.580589	0.195035		0.0181	0.587234
								0	0.14795	0.049133	0.051518	0.026866	0.096774		0.120766	0.138686				0	0.442765	0.088745	0.032558	0.021845	0.245955		0.020101	0.119171					0.12	0.071044		0.155673	0.478678
								0.63275	0.080169	0.010417	0.154982	0.207229	0.532578		0.217241	0.07601				0.024809	0.213523	0.004386	0.013216	0.011957	0.235521		0.010417	0.40367					0.027397	0.04		0.70904	0.061869
								0.408124	0.039427	0.902062	0.031792	0.451173	0.090909		0.169903	0.094556				0.023529	0.025518	0.148148	0.742466	0.009747	0.155763		0.185185	0.074359					0.099609	0.006231		0.127551	0.168979
								0.11694	0	0	0.231362	0.866667	0		0.645749	0				0.049751	0.492611	0.058691	0.323258	0.008621	0.103053		0.333028	0.021526					0.089005	0.018692		0.428424	0.114058
								0.183673	0.055172	0.047297	0.572509	0	0.00289		0.267797	0.091803				0.905344	0.081395	0.459103	0.011249	0.007505	0.093306		0.116635	0.103614					0	0.085308		0.138672	0.329773
								0.313776	0	0.818436	0.45	0	0.248705		0.510204	0.037367				0.081481	0.136276	0.090909	1	0	0.05618		0.762781	0.247727					0.805139	0.001122		0.513631	0.080321
								0.682796	0.156986	0.143243	0.778351	0.05464	0.352834		0.015957	0.015351				0.161145	0.521505	0.325817	0.369565	0.369565	0.020067		0.770863	0.216893					0.531197	0.0033		0.516903	0.2249
								0.257576	0.20916	0.458333	0.521505	0.422111	0.778351		0.313291	0.019934				0.439437	0.415966	0.295515	0.003817	0.344961	0.014085		0.650519	0.33945					0.288462	0.308673		0.067138	0.560761
								0.050439	0.024876	0.542039	0.093923	0.321932	0.1		0.248619	0.126531				0.100211	0.051518	0.019817	0.031429	0.283871	0.009091		0.418919	0.014706					0.004367	0.650212		0.207339	0.472077
								0	0.059809	0.059531	0.130159	0.137931	0.016		0.088745	0.005208				0.315545	0.156303	0.037665	0.258706	0.048276	0.008368		0.319288	0.219907					0.110312	0.168639		0.453333	0.343127
								0.572698	0.03655	0.919463	0.006873	0.451673	0.011249		0.144928	0.644269				0.006849	0.140741	0.010526	0.41896	0.032292	0		0.071429	0.102597					0.487828	0		0.244681	0.044878
								0.428424	0.028902	0.050877	0.309651	0.016985	0.007207		0.290708	0.020378				0.851429	0.862069	0	0.763514	0.020115	0		0.115152	0.018325					0.01222	0.096234		0.658385	0.469003
								0.193191	0	0.002941	0.033846	0.10929	0.22315		0.27451	0.19774				0.4	0.008368	0.895292	0.400881	0.01432	0.732759		0.343886	0					0	0.058974		0.032432	0.533529
								0.960044	0.056555	0.683007	0.009174	0.903226	1		0.47191	0.05				0.026578	0.256897	0.170478	0.393096	0.011765	0.236994		0.375959	0.15103					0.827751	0.211726		0.454918	0.047745
								0.958231	0.067449	0.027523	0.079002	0.612326	0.142241		0.895954	0.647059				0.027322	0.209091	0.066225	0.042453	0.00561	0.201493		0	0.005882					0.283743	0.127989		0.343066	0.242485
								0.344668	0.009569	0.206349	0.04491	0.116631	0.089005		0.116592	0				0.180723	0.204748	0.051136	0.241142	0.582908	0.199519		0.347059	0.409524					0.583673	0.458498		0.241803	0.316614
								0.975645	0.035794	0.652835	0.162584	0.07197	0.150943		0.076667	0.078818				0.153409	0	0.010453	0.105046	0.569267	0.092575		0.060561	0.003817					0.015759	0.157044		0.379828	0.587819
								0.695817	0.085627	0.680939	0.023529	0.171303	0.01773		0.184762	0				0.003817	0.002959	0.56176	0.009929	0.567708	0.057377		0.055172	0.011713					0.001852	0.141249		0.378613	0.186486
								0	0.57808	0.016667	0.178082	0.123239	0.116635		0.010638	0.62692				0.13764	0.109589	0.043165	0	0.334728	0.057018		0.2249	0.063474					0.146119	0		0.332875	0.085868
								0.193269	0.394625	0.042135	0.007813	0.065527	0.073826		0.087629	0				0.035573	0.526372	0.013514	0.285714	0.235294	0.043165		0.10728	0.580808					0	0		0.114823	0.285714
								0.247934	0.012793	0.783333	0.077447	0.554622	0.295515		0.056338	0.082136				0.045455	0.010057	0.606061	0	0.169631	0.043022		0.452555	0.924242					0.605096	0.21288		0.022026	0.511886
								0.841629	0.648951	0.84878	0.113353	0.042475	0.010776		0.183673	0.069959				0.044917	0.088571	0.823322	0.082317	0.148463	0.004386		0.078261	0.007207					1	0.132166		0.028953	0.290323
								0.06986	0	0.235614	0.018868	0.751503	0.287938		0.442478	0.102597				0.334728	0.008287	0	0.081395	0.121951	0		0.738095	0.001866					0.713287	0.088748		0.180258	0.646457
								0.475859	0.060952	0.004545	0.037398	0.797859	0.148472		1	0.074627				0.709832	0.071006	0.438567	0.569267	0.120066	0		0.082927	0.046316					0.943152	0.651734		0.01573	0.226891
								0.044776	0.040417	0.778351	0	0.007813	0.058968		0.032628	0.034772				0.416	0.019074	0.144654	0.144476	0.092683	0.477273		0.023529	0.093168					0.371648	0.231638		0.321978	0.151416
								0.510204	0.204833	0.193291	0.257778	0.150843	0.113772		0.060998	0.154717				0.333028	0.378378	0.53875	0	0.09018	0.375427		0.02349	0.230964					0.00905	0.84168		0.118881	0.635961
								0	0.171303	0.144902	0.029333	0.72525	0.958231		0.397516	0.005013				0.462963	0.002247	0.392982	0.50817	0.054201	0.241142		0.021127	0					0.014085	0.143617		0.006329	0.15298
								0.337679	0.392727	0.285714	0.386838	0.027542	0.071461		0.640351	0.231061				0	0.345185	0.108434	0.051087	0.043137	0.231674		0.913043	0.006329					0.418831	0.119869		0.475859	0.015666
								0.551351	0.118353	0.29717	0.83391	0.838794	0.075614		0.208038	0.67218				0.258621	0.064394	0.082136	0.007018	0.012245	0.166667		0	0.287724					0	0.047368		0.242303	0.362374
								0.00708	0.190196	0.317241	0.164544	0.04	0.014328		0.190123	0.031683				0.013084	0	0.12537	0.342912	0.003096	0.104167		0.156863	0.148089					0.689557	0.066376		0.465983	0.353345
								0.314917	0.066841	0.089021	0.426014	0.531765	0.454667		0.074359	0.024291				0.028455	0.011315	0.086826	0.02439	1	0.088406		0.004494	0.088803					0.465587	0.227794		0.611746	0.386838
								0.354651	0.008287	0.229323	0.773994	0.172757	0.160428		0.237288	0.115942				0.041714	0.112971	0.075614	0.045714	0.738947	0.078759		0.697765	0.172652					0.470516	0.086826		0.11138	0.651613
								0.295515	0.047431	0.05178	0.210821	0.145227	0		0.206349	0.042048				0.542683	0.742466	0.035176	0	0.682959	0.049702		0.193103	0.093458					0.008264	0.16791		0.021776	0.296778
								0.770863	0.077889	0.862369	0.079365	0.017301	0.067416		0.066225	0.009404				0.046563	0.158351	0.844749	0.655022	0.421744	0.047697		0.414317	0.186352					0.280443	0.163551		0.18956	0.461197
								0.106856	0.105477	0.165389	0.109589	0.40678	0.110283		0.502008	0.022792				0.063291	0.016012	0.17433	0.546559	0.414317	0.047288		0.204444	0.023256					0	0.408127		0.049505	0.357881
								0.206452	0.002415	0.428424	0.172757	0.452555	0.222541		0.051339	0.215385				0.073826	0.095109	0.1	0.196809	0.354067	0.019251		0.325817	0					0	0.297945		0.223734	0.070513
								0.47191	0.020067	0.216	0.147465	0.123059	0.723827		0.423469	0.066015				0.034574	0.180017	0.052147	0.049751	0.154639	0.019202		0.417582	0.049057					0.012461	0.319672		0.219742	0.773994
								0.136187	0.377193	0.31066	0	0.459677	0.089021		0.106443	0.40884				0.012245	0.186352	0.034946	0.00818	0.053476	0.018116		0	0.016529					0	0.714135		0.275362	0.298722
								0.081481	0.070988	0.620155	0.629921	0.219788	0.015094		0.439437	0.136364				0.545578	0.368321	0	0	0.017021	0.012158		0	0.705045					0.007042	0.104508		0.122016	0.20166
								0.41115	0.325967	0.045576	0.209366	0.179396	0.442478		0.533163	0.008475				0.12	0.013478	0.088199	0.087076	0.0125	0.009259		0.534483	0.012158					0.600846	0.166271		0.763158	0.168394
								0.037037	0.503817	0.209084	0.055147	0.092652	0.05974		0.689655	0				0.329078	0.392982	0.134831	0.005305	0.00216	0.002941		0.595361	0.028656					0.11811	0.188279		0.156038	0.293103
								0.035608	0.181549	0.025316	0.299029	0.002681	0.422053		0.361522	0.651163				0.074359	0.13308	0.058052	0	0	0		0.018576	0.006452					0.01497	0.012797		0.10728	0.009666
								0.267016	0.001789	0.964319	0.202381	0.310924	0.129032		0.623288	0.300169				0.094382	0.097113	0.034951	0.48017	0.93865	0		0.824866	0.033623					0.053333	0.11859		0.698225	0.207059
								0.268145	0.414317	0.583277	0	0.082126	0.004619		0.353417	0.255618				0.424776	0.294665	0.020202	0.032	0.523077	0.930502		0.721675	0.156863					0.002801	0.032723		0.198444	0.115152
								0.532578	0.105897	0.158784	0.113772	0.233577	0.369565		0.414305	0				0.118993	0.038786	0.93865	0.00346	0.195035	0.655022		0.14433	0.054878					1	0.524887		0	0.732143
								0	0	0.189922	0.135135	0.67505	0.416		0.439914	0.111905				0.895292	0.020115	0.156303	0.589857	0.107744	0.333333		0.511491	0.123711					0.159367	0.069182		0.169265	0.059211
								0.5	0.006452	0.607311	0.00216	0.103053	0.091797		0.402439	0.006378				0.109453	0.40367	0.020253	0.253406	0.092593	0.287938		0.466192	0.380952					0.025564	0.172867		0.66	0.173759
								0.064877	0.148265	0.231707	0.586998	0.005495	0.160671		0.032847	0.68509				0.66242	0.162584	0.015152	0.010776	0.042135	0.180017		0.554217	0.468004					0.056716	0.097973		0	0.219243
								0.190939	0.926893	0.032895	0.145105	0.03164	0.091954		0.466192	0.11236				0.165049	0.138714	0	0.004167	0.020202	0.162791		0.024809	0.468242					0.29638	0.281437		0.141026	0.651267
								0.144033	0.082051	0.318033	0.05303	0.660592	0.708895		0.595361	0.052632				0.463158	0.134921	0.624073	0	0.018223	0.088722		0.679389	0.209091					0.016667	0.032895		0	0.349515
								0.044118	0.243243	0.913043	0.524409	0	0.520334		0.193291	0.101412				0.343886	0.10177	0.627172	0	0	0.05984		0.07611	0.221198					0.021277	0.294737		0.012048	0.011815
								0.009259	0.225	0.054773	0.671965	0.020408	0.152672		0.015296	0				0.967424	0.043022	0.007177	0.263636	0.625887	0.056122		0	0.075269					0.839786	1		0.694059	0.049774
								0.030534	0.007704	0.408124	0.028455	0.355487	0		0.364379	0.591811				0.275748	0	0	0.554217	0.163482	0.046243		0.5	0					0.227513	0.042776		0.045738	0.035354
								0.139116	0.148556	0.138311	0.37037	0.116343	0.002299		0.233577	0.008523				0.136017	0.417582	0.019737	0.354067	0.072072	0.043367		0	0.055172					0.069638	0.041885		0.008421	0.361582
								0.336516	0.557858	0.237427	0.724026	0.041111	0.008065		0.196154	0.016393				0.049808	0.058608	0.478559	0.136276	0.021063	0.043243		0.271981	0.5					0.242857	0.723618		0.077889	0.251883
								0	0.040625	0.445378	0.219243	0.053012	0.099617		0.013889	0.04908				0.136691	0.088146	0	0.010676	0.006803	0.032755		0	0					0	0.007538		0.087551	0.165485
								0.666667	0.797153	0.078035	0.004494	0	0.341691		0.174359	0.009132				0.459716	0.103343	0.055785	0.003096	0.004926	0.025381		0.240331	0.118353					0.231834	0.127168		0.207343	0.005988
								0.136842	0.345029	0	0.201954	0.455446	0.103226		0.381579	0.027027				0.108787	0.065075	0.028902	0	0	0		0	0.539326					0	0.515373		0.443461	0.681754
								0.277389	0.378689	0.428571	0.037949	0.006329	0.115663		0.878536	0.287179				0.013889	0.087583	0.154639	0.40553	0.697765	0		0.683983	0.048458					0.206507	0.267819		0.60962	0.023423
								0.087629	0.049252	0.043243	0	0.191268	0.360595		0.048495	0.033898				0	0.414317	0.140794	0.057377	0.416667	0.858913		0.764192	0.462963					0.054688	0.016086		0.179775	0.054496
								0.878536	0.034946	0.287938	0.010917	0.589857	0		0	0.582908				0.047288	0	0.363309	0.036797	0.348718	0.587361		0.290859	0.022472					0.021875	0.081169		0.18241	0.065
								0.064286	0.028653	0.074941	0.021845	0.032895	0		0.253406	0.275168				0.843621	0.05575	0.166667	0.11236	0.286996	0.343558		0.034946	0.019074					0.06379	0.756757		0.241212	0.041667
								0.588125	0.14604	0.155	0.002037	0.206612	0.135521		0.174014	0.415966				0.022663	0.582908	0.079646	0.015432	0.269018	0.342912		0.228216	0.237288					0.237643	0.111111		0.239879	0
								0.021672	0.866667	0.635379	0.040417	0.521053	0.924242		0	0.010929				0.052126	0.191136	0.851468	0.00346	0.222386	0.291417		0.070175	0.778351					0.290645	0.026316		0.020161	0.161228
								0.240175	0.028902	0.118451	0.197368	0.818436	0.619205		0.039474	0.072566				0.162791	0.326531	0.850633	0.133018	0.126531	0.280294		0.588125	0.368984					0.075758	0.055875		0.026316	0.244477
								0.060172	0.771154	0.505535	0.0625	0.15683	0		0	0.115663				0.013752	0.64723	0.286996	0.032659	0.082927	0.130178		0.587234	0.154976					0.148452	0.372917		0	0.022774
								0	0.097744	0.564738	0.546253	0.784461	0.013552		0.055351	0.017021				0.670996	0.006452	0.237427	0.179487	0.071429	0.084615		0.487002	0.844749					0	0.212079		0.045918	0.010234
								0.08583	0.055325	0.789007	0.384211	0.03178	0.101727		0.513514	0.005277				0.858913	0.027165	0.207059	0.732759	0.062222	0.073333		0.042198	1					0.093541	0.303398		0.05625	0.868687
								0.016	0.542451	0.032922	0.040385	0	0		0.454802	0.026266				0.487002	0.903978	0.073333	0.020115	0.04584	0.064286		0.426014	0.451673					0.071594	0.360153		0.746787	0.039604
								0.423469	0.287006	0.012158	0.424431	0.730231	0.043796		0.006356	0.035354				0.185185	0.03655	0.542683	0.022049	0.041401	0.02809		0.169283	0.115663					0.060694	0.380301		0.026786	0.038261
								1	0.669231	0.258273	0.00818	0.01626	0.037572		0	0.088176				0.770863	0.067506	0.09833	0.05314	0.033846	0.013699		0.510345	0					0.045852	0.222749		0.633962	0.554511
								0.472441	0	0.092308	0.020202	0.151738	0.587234		0.016807	0.020737				0.352834	0.016393	0.165049	0.107034	0.022222	0.0064		0	0.020202					0.023609	0.050934		0.186323	0.384762
								0.014706	0.144902	0.323258	0.200957	0.186047	0.375959		0.160998	0.003484				0.650519	0.383367	0.006849	0.119171	0	0		0.231293	0.038554					0.009288	0.302772		0.221963	0.193103
								0.009416	0.095855	0.467601	0.180017	0.252348	0.021127		0.40404	0.081081				0.418919	0.03504	0.02008	0.00317	0	0		0.056555	0.010178					0.00304	0.188643		0.37931	0.043088
								0.624073	0.139665	0.05	0.004386	0	0.087583		0.121212	0				0.356913	0.032692	0.780399	0.304688	0.294665	0		0.051282	0					0.178161	0		0.289003	0.043137
								0.118451	0.011194	0.162791	0.352657	0.801034	0.03512		0	0.03437				0.319288	0.365971	0.416667	0.622222	0.244635	0.510345		0.055785	0.172757					0.31003	0.047794		0.036342	0.219928
								0.087671	0.06	0.007018	0	0.229474	0.438567		0.22069	0.062827				0.071429	0.026022	0.116343	0.344961	0.215054	0.338583		0.244821	0					0.909091	0.472477		0.105042	0.495702
								0.051136	0.015296	0.362374	0.060241	0.030837	0.040267		0.001083	0				0.115152	0.443878	0.007722	0.43609	0.074419	0.3125		0.5996	0					0.041667	0.276746		0.473934	0.140741
								0.431694	0.077655	0.009033	0.008065	0.530015	0.041475		0.951168	0.09893				0	0.057269	0.137119	0.09428	0.071006	0.285714		0.290058	0.709832					0.915094	0.004464		0	0.02011
								0.461449	0.097297	0.492611	0.042929	0.338527	0.049407		0.400881	0.10177				0.375959	0.187994	0.106944	0	0.047516	0.204327		0.263699	0.166667					0.573808	0.281011		0.128609	0.235614
								0.426471	0.018223	0.568922	0.223753	0.471545	0.052491		0	0.038261				0.557522	0.149584	0.241653	0.109948	0	0.175732		0.011976	0.356913					0.443503	0.015421		0	0.692777
								0.93865	0.018868	0.018939	0.097765	0.033767	0.084399		0.103053	0.003205				0.070981	0.260246	0.180556	0.055484	0.780399	0.1744		0.060241	0.032353					0.117085	0.17257		1	0.117296
								0.043912	0.013889	0.613636	0.459677	0.291417	0.15103		0.064286	0.026379				0.060561	0.194704	0.10177	0.425676	0.484767	0.105477		0.013514	0.028571					0.17418	0.149563		0.029024	0.060885
								0.060751	0	0.958231	0.300395	0.018576	0.025806		0.455446	0.829493				0.055172	0.015748	0.022727	0.158654	0.072626	0.069767		0.404762	0.600834					0.021552	0.31407		0.002933	0.09589
								0.451173	0	0.717277	0.081395	0.024876	0.015152		0.067265	0.033333				0.2249	0.022774	0.733333	0.036145	0.061924	0.027778		0.020202	0.101744					0.028829	0.109562		0.05364	0.177177
								0.122137	0.371147	1	0.065	0.362374	0		0.413249	0.172652				0.025263	0.199519	0.109453	0	0.051988	0.024719		0.092417	0.186207					0.061441	0.897846		0.156522	0.074434
								0.027778	0.002985	0.056769	0.086826	0.00817	0.002967		0.022792	0.085859				0.016	0.02619	0.021127	0.411392	0.040724	0.022663		0.009174	0.00885					0.179191	0.739927		0.383199	0.165064
								0.136364	0.099617	0.606557	0.00289	0.027601	0.851468		0.04491	0.054496				0.738095	0	0.112971	0.682959	0	0.012365		0.106944	0.247706					0.116535	0.017391		0.081481	0.147465
								0.614801	0.043243	0.01626	0.190991	0.33945	0.10289		0.613139	0.058824				0.032847	0.070136	0.047619	0.054905	0.454802	0.009404		0.624073	0.027363					0.109712	0.104072		0.055156	0.340493
								0	0	0.53937	0.084175	0.132813	0.001698		0.022472	0.369048				0.02349	0	0.315545	0.612777	0.388747	0.003817		0.166667	0.338235					0.198614	0.010554		0.218579	0.080769
								0.666667	0.454545	0.184762	0.193103	0.059867	0.130178		0.835681	0.637205				0.021127	0	0.09893	0.604218	0.257463	0		0.097248	0.127319					0.014085	0.224138		0.121339	0.078759
								0.364362	0.116732	0.168	0.586806	0.364086	0.05298		0.09833	0.170478				0	0.033623	0.023102	0.15677	0.193291	0.908397		0.367171	0.25					0.374359	0.001045		0.009804	0.739538
								0.032922	0	0.170098	0.698165	0.502364	0.191436		0.537341	0.008621				0.452555	0.072247	0.853354	0.105711	0.158798	0.708895		0.038786	0.021063					0.167803	0.143403		0.435154	0.454093
								0.780399	0	0.121795	0.153488	0.347059	0.055912		0.709832	0.036212				0	0.168822	0.097297	0.091093	0.154717	0.59695		0	0					0.072125	0.043367		0.276451	0.129676
								0.240331	0.749333	0.438567	0.363309	0.203271	0.058366		0.061924	0.314685				0.156863	0.072626	0.054773	0	0.1	0.439437		0.461197	0					0.032864	0.22875		0.209184	0.417254
								0.094382	0.089196	0.515639	0	0.09571	0.42953		0.708661	0.25				0.187856	0.02411	0.264563	0.858913	0.060547	0.326087		0.414141	0.057143					0.554331	0.092391		0.382114	0.193269
								0.01173	0	0.038251	0	0.480754	0.307826		0.675516	0.057252				0.004494	0.367171	0.222541	0.237721	0.02349	0.309748		0.091797	0.732143					0.040568	0.555215		0.034772	0.314685
								0.364379	0.341463	0	0.03268	0.165242	0.407756		0.695817	0				0.5996	0.988764	0.004878	0	0.022727	0.166667		0.016	0.380952					0.352381	0.274576		0.169096	0.353151
								0.895292	0.108738	0.046448	0.008457	0.165541	0.196594		0.805044	0.004132				0.697765	0	0.258621	0.263761	0.762781	0.145105		0.721127	0					0.149378	0.002222		0.089706	0.263785
								0.366712	0.055484	0.096774	0.721053	0.224181	0.007353		0.287724	0.244635				0.193103	0.013216	0.024291	0.01087	0.356371	0.119141		0.044577	0					0.117216	0.446494		0.770563	0.096226
								0.242308	0.063116	0	0.216641	0.453875	0.010348		0.575064	0.436242				0.212835	0.051364	0.022152	0	0.333028	0.037611		0.097324	0.309651					0.00572	0.138776		0.66758	0.187856
								0	0.135231	0.836081	0	0.217241	0.044828		0.043716	0.01629				0.67144	0.018868	0.061688	0.046563	0.156863	0.035398		0.028902	0.20979					0.239583	0.057851		0	0.568922
								0.232087	0.002268	0.053604	0.003788	0.370909	0.583026		0.377193	0.666667				0.204444	0.287006	0.382075	0.386707	0.116635	0.026022		0.08381	0.052632					0.015322	0.783019		0.404332	0.130178
								0.27451	0.063636	0.475859	0.396016	0.523077	0.644269		0.204444	0.064417				0.422819	0.103208	0.209366	0.055446	0.097113	0.020339		0	0.019231					0.13308	0.149254		0.565217	0.057592
								0.670996	0	0.038314	0.163212	0.005618	0.189236		0.019737	0				0.824866	0.019817	0.862894	0.011957	0.080247	0.019817		0.013158	0.996441					0.320988	0.319734		0.508475	0.224194
								0.721053	0.309168	0.034169	0.00317	0.283465	0.5		0.092857	0.139583				0.721675	0.004444	0.10728	0	0.043243	0		0	0.203883					0.039106	0.341908		0	0.683408
								0.532374	0.012085	0.237705	0.032468	0.062099	0.133916		0.178082	0.051095				0.14433	0.220608	0.059211	0.174434	0.040316	0		0.034574	0.048043					0.087379	0.442478		0.052491	0
								0.238671	0.327014	0.742466	0.417108	0.107477	0.564738		0.5	0.077033				0.012987	0.02809	0.054201	0.04584	0.030556	0		0.1	0.314685					0.167914	0.632796		0.448625	0.03962
								0.135493	0.048596	0.29902	0	0.682959	0.026125		0.122093	0.269142				0.466192	0.255006	0.020891	0.032051	0.023669	0		0.118841	0.05					0	0.176552		0.26455	0.072261
								0.127273	0.013567	0.039356	0.279387	0.805471	0.067204		0.108808	0.081967				0.554217	0.326087	0	0.230088	0.011713	0.484778		0.632353	0.049702					0.628253	0.333333		0.197782	0.164155
								0.130178	0	0.278607	0.187192	0.479941	0.103368		0.430294	0.386503				0	0.122195	0.158392	0.037284	0	0.42953		0.106952	0.00641					0.07483	0.426976		0.067296	0.013889
								0	0.201954	0.589857	0.38647	0.269231	0.023256		0	0.030349				0.460123	0.540698	0.071795	0.020073	0.526372	0.337079		0.271754	0.145038					0.002101	0.071625		0.113281	0.68172
								0.023669	0.061856	0.180645	0.046316	0.142259	0.118451		0.127907	0.299029				0	0.027027	0.060976	0.154717	0.500756	0.3337		0.107744	0.020891					0	0.012821		0	0.581935
								0.805044	0.4375	0.914127	0.030651	0	0.008368		0.212835	0.225				0.271981	0.044539	0	0	0.476274	0.271889		0.078261	0.035599					0.006667	0.458491		0.306452	0.409134
								0.53875	0.187994	0.055351	0.461197	0.061386	0.3337		0.903448	0.197216				0.586998	0.016529	0.289474	0.133333	0.452555	0.161145		0.481383	0.03655					0.041949	0.176515		0.56176	0.33059
								0.25	0.021277	0.416667	0.046632	0.025641	0		0.198294	0.007634				0	0.019202	0.27451	0.132353	0.396016	0.097248		0	0.950673					0.216216	0.134831		0.14557	0
								0.76681	0.093458	0	0.01432	0.823322	0		0.403909	0.247748				0.240331	0	0.043379	0.116476	0.138714	0.089196		0.009669	0.052065					0	0.343066		0.002941	0.09893
								0.045783	0.479412	0.078261	0.240172	0.477273	0.260504		0.378151	0.0125				0.153543	0.113811	0	0.037367	0.133333	0.070866		0.12537	0.387719					0.142222	0.252788		0.159033	0.06
								0.217391	0.199446	0.306667	0	0.625097	0.04584		0.878887	0.103343				0.021526	0.046448	0.151448	0.007634	0.10728	0.042453		0.006329	0.240741					0.035343	0.008242		0.043478	0.262921
								0.804921	0.545578	0.089239	0.00678	0.791667	0.412955		0.905363	0.008403				0	0.456169	0.113811	0.388747	0.078261	0.036286		0.034929	0.115942					0	0.531118		0.52609	0.375
								0.40404	0.721675	0.735194	0.988764	0.041714	0.001946		0.414435	0.01039				0.03003	1	0.088542	0.627451	0.032353	0.025263		0.117409	0.606557					0.182203	0.084815		0.023055	0.182952
								0.903226	0.462069	0.252809	0.51074	0.04491	0.148148		0.950673	0.345833				0.228216	0.030162	0	0.005495	0.011268	0.00678											0.164598	0.506542
								0.526027	0.010142	0.09448	0.626645	0.010453	0.045627		0.245192	0.039106				0.070175	0.014218	0.28869	0	0.534483	0.005894											0.38171	0.611336
								0.528634	0.045564	0.33059	0.162162	0.046563	0.246835		0.166667	0.195728				0.588125	0	0	0.51074	0.417582	0											0.015859	0.619355
								0.224181	0.088722	0.001946	0.140794	0.028509	0.568922		0.149606	0.014286				0.587234	0.11236	0.708895	0.011811	0.325817	0.492611											0.021448	0.092417
								0.019674	0.019817	0.089385	0.843621	0.196262	0.018987		0.059361	0.319288				0.135521	0	0.371084	0.067278	0.289474	0.481752											0.149758	0.422648
								0.239766	0.004386	0.555	0.41896	0.030265	0.528634		0.013752	0.065134				0.036797	0.643653	0.078261	0.008287	0.287179	0.424431											0.077083	0.637874
								0.365644	0.014446	0.307992	0	0.545315	0.315217		0.620155	0.010753				0.042198	0.00644	0	0.345833	0.068111	0.347059											0.04902	0
								0.724026	0	0.094872	0.589835	1	0.123711		0.271981	0				0.169283	0.379217	0.824176	0.042017	0.054905	0.174014											0	0
								0.650519	0.074419	0.564175	0.028286	0.549915	0.079646		0.129568	0.009346				0.048232	0.034946	0.271889	0.011194	0	0.166667											0.921348	0.576816
								0.071329	0.182292	0.139241	0.608808	0.044606	0.540541		0.206452	0.090909				0.008772	0.081498	0	0.721053	0	0.160671											0.536245	0.037135
								0.994475	0.05974	0.004878	0.184211	0.003241	0.68509		0.046823	0.098446				0.510345	0.089021	0	0.04918	0.764192	0.130159											0.356913	0.172082
								0.31066	0.010526	0.104167	0.139665	0	0.144674		0	0.049057				0.231293	0.109415	0.345277	0.337838	0.683983	0.117409											0.698243	0.309425
								0.767554	0.231674	0.037037	0	0.168	0.049808		0.048043	0.103614				0.056555	0	0.143243	0.357022	0.522876	0.058608											0.754184	0.063636
								0.785714	0.014328	0.034884	0.033573	0.024609	0.148352		0.375959	0.073643				0.632353	0.118129	0.032289	0.271981	0.40884	0.051339											0.016588	0.640975
								0.252896	0.796992	0.345185	0.003096	0.785714	0.026477		0	0.4214				0.07611	0.756539	0.988764	0.046448	0.386707	0.050575											0.016471	0.209366
								0.012953	0.477273	0.46383	0	0.223753	0.051087		0.393096	0.066667				0.051282	0.202381	0.158798	0.109589	0.290859	0.050258											0.900316	0.148472
								0.456954	0	0.043716	0.058968	0.052632	0.005952		0.235521	0.296559				0.15917	0.070624	0	0.103125	0.210027	0.037665											0.333333	0.100152
								0.756739	0.003145	0.354067	0.145349	0.802872	0.078759		0.705045	0.294715				0.20979	0	0.572581	0.269142	0.142308	0.030576											0.67218	0.146739
								0.087977	0.050926	0.161145	0.088803	0.92616	0.07451		0	0.008333				0.060241	0.022031	0.255006	0.162738	0.106952	0.029106											0	0.124386
								0.546559	0.039604	0.608696	0.005435	0	0.103343		0.312785	0.342466				0.013514	0.533163	0.122195	0.295154	0.102597	0.023102											0.044073	0.11694
								0.675516	0.4	0.545578	0.14795	0.390857	0.028169		0.094737	0.013468				0.404762	0.231674	0.091797	0.109415	0.094883	0.005495											0.035794	0.162479
								0.386838	0.726829	0.326923	0.392539	0	0.183193		0.195035	0.053004				0.020202	0	0.027944	0.582908	0.087977	0											0.097727	0.604167
								0.424883	0.269018	1	0.028653	0.022284	0.156303		0.100186	0.068762				0.115132	0.047771	0.866769	0.433471	0.034946	0.495192											0.368984	0
								0.269939	0.671971	0.105897	0.335404	0.041854	0.392539		0.193191	0.291159				0.092417	0.595361	0.077655	0.033898	0.032	0.419628											0.062562	0.045455
								0.041714	0	0.255583	0.052478	0.003322	0.13764		0.277389	0.009988				0.009174	0.17433	0.267797	0	0.002778	0.227129											0.02193	0.431694
								0.623288	0.156863	0.835681	0.183962	0.759916	0		0.05575	0.02133				0.106944	0.316981	0.053476	0.656716	0.789773	0.191874											0.057769	0.144995
								0.010417	0	0.690678	0.030162	0.077477	0.174359		0.35873	0				0.071429	0.056396	0.032258	0.091234	0.656716	0.142544											0.120582	0.060217
								0.388747	0.321429	0.287724	0.136364	0.116935	0.206795		0.108808	0.019737				0.733333	0.086826	0.156863	0.012146	0.5996	0.059867											0.076531	0.200348
								0.305556	0	0.084046	0.218543	0.300395	0.036697		0.853354	0.002778				0.624073	0.016667	0.116732	0.01061	0.532895	0.058091											0.119298	0.431555
								0.478193	0.004831	0	0.035789	0.190939	0.311475		0.845455	0.026022				0.166667	0.011957	0.037037	0	0.290058	0.042929											0.140741	0.179435
								0.166667	0.482618	0.258706	0.120301	0.477301	0.10119		0.620968	0.00905				0.097248	0.094883	0.242308	0	0.268145	0.016548											0.82659	0.377467
								0.473786	0.215094	0.421744	0.396985	0	0		0.025381	0				0.525253	0.305556	0.014446	0.526372	0.263699	0.013752											0.28801	0.278947
								0.639033	0.649351	0.044335	0.435897	0.308689	0.103208		0.091121	0				0.606132	0.317886	0	0.22315	0.247727	0											0.128151	0.170098
								0.123711	0.136792	0.042017	0.192053	0.63275	0.039216		0.72381	0.040724				0.118825	0.145161	0.1	0.004751	0.244821	0.841555											0.395	0.148089
								0.077419	0.606498	0.188498	0.105128	0	0.29717		0.532578	0.022152				0.045918	0	0.914127	0.245955	0.130952	0.754224											0.187192	0.028902
								0.40367	0	0.862894	0.351955	0.032847	0.300601		0.478678	0.056013				0	0.121495	0.113276	0.101727	0.109415	0.424883											0.226667	0.033191
								0.291026	0	0.868687	0	0.358323	0.0625		0.006803	0.047273				0.461197	0.005882	0.763907	0.333333	0.081967	0.210976											0.087452	0.020311
								0.70625	0.56176	0.189542	0.123711	0.713568	0.473731		0.770863	0.037037				0.035398	0.038086	0.458333	0.314685	0.058968	0.129032											0.164948	0.207224
								0.481752	0	0.071429	0	0.416572	0.099099		0.421744	0.075269				0	0.287425	0.272251	0.843621	0.055785	0.068681											0.121019	0.145349
								0.158392	0.026477	0.996441	0.13308	0.365644	0.843621		0.104167	0.093182				0.158508	0.016279	0.237389	0.063116	0.03252	0.064935											0.820513	0.547059
								0.967424	0.062222	0.091093	0.500756	0.996317	0.011268		0.557252	0.141204				0.091797	0.09428	0.104072	0	0.010676	0.060765											0.085586	0.417015
								0.35	0.409524	0.588125	0.133256	0.280397	0.149606		0.218341	0				0.170478	0.3125	0.555	0.306667	0.007634	0.05042											0.346269	0.293219
								0.466192	0.067114	0.252896	0.237736	0.429669	0.274549		0.338583	0				0.721127	0.097187	0.422053	0.081395	0.325967	0.032787											0.157895	0.32928
								0.459716	0.328691	0.09009	0.043103	0.003003	0.070022		0	0.066514				0.037572	0.082136	0.326087	0.771154	0.257778	0.014328											0.141732	0.087692
								0.186828	0	0.650251	0.359962	0.755631	0		0.459716	0.087076				0.534483	0.060765	0.241963	0.77757	0.097324	0											0.705882	0.258427
								0.445378	0.268639	0	0.405896	0.192855	0.235294		0.117409	0.336323				0	0.077655	0.181549	0.256211	0.08381	0.902813											0.459677	0.466313
								0.011788	0.253394	0.207131	0.302564	0.508264	0.034169		0.196594	0.013746				0.132353	0.567708	0.168822	0.14604	0.073958	0.721053											0.685	0.061386
								0.912556	0.106667	0	0.163993	0.025381	0.02349		0	0.022727				0.348624	0.256211	0.404762	0.027027	0.054773	0.225405											0.084483	0.043716
								0.093306	0.304688	0.186207	0.133127	0.555	0		0.061728	0.068681				0.1	0.342508	0.117021	0.255947	0.044577	0.2249											0.167715	0.040625
								0.317241	0.085714	0.319797	0.031429	0.562061	0		0.042017	0.121807				0.655391	0.092251	0.13764	0.191136	0.038086	0.216612											0.081818	0
								0.348813	0.127319	0.585885	0.007704	0.116456	0.063091		0.192719	0.230118				0.118841	0.024221	0.918803	0.144928	0.028902	0.166352											0.546559	0.222646
								0.050971	0.315545	0.061386	0.004329	0.140863	0.623288		0.866769	0.017637				0	0.56176	0.751055	0.035789	0.026266	0.101974											0.926893	0.028571
								0.237288	0.199519	0.007009	0.165049	0.299213	0.821895		0	0.128713				0.356843	0.002762	0.013552	0.352834	0.013158	0.072202											0.186047	0.542683
								0.243017	0.008403	0.894009	0	0.669231	0.046053		0.009091	0.114516				0.106952	0.024272	0.31066	0.067729	0.006073	0.066148											0.181378	0.161765
								0.708895	0.025539	0.313317	0.005208	0.567708	0.008702		0.682796	0				0.271754	0.100152	0.287425	0.071006	0	0.041971											0.194342	0.158351
								0	0.025518	0.039326	0.021212	0.789326	0.298913		0.113095	0.319797				0.107744	0.513274	0.049133	0.510204	0	0.020979											0.387632	0.006542
								0.378151	0.295918	0.669231	0.033932	0.248619	0.386431		0.044335	0.165834				0.078261	0.059269	0.467433	0.01085	0	0											0.028455	0.378897
								0.43125	0.015152	0.661342	0.191268	0.120766	0.208226		0.00346	0.053012				0.481383	0.241653	0.046448	0.005894	0.95163	0											0.400844	0.107477
								0.096774	0.002681	0.271186	1	0.077372	0.090909		0.350877	0.183168				0.009669	0.116732	0.327014	0.532895	0.914127	0											0.177858	0.22093
								0.215385	0.00317	0.101587	0.165064	0.016393	0.580065		0.793296	0.40678				0.033333	0.032787	0.964319	0.021429	0.707361	0.650519											0	0.11039
								0.030928	0.536101	0.337079	0.00644	0.606132	0.122271		0.196474	0.040179				0.12537	0.008621	0	0.278947	0.622222	0.282828											0.126761	0.438017
								0	0.401177	0.48265	0.020979	0.011364	0.00644		0.007813	0.025641				0.002941	0.414141	0.80786	0	0.519022	0.272251											0.032289	0.029617
								0.245955	0.037395	0.124542	0.468242	0.239437	0.124514		0.566085	0.032847				0.161228	0.019737	0	0.141732	0.472077	0.238671											0.553488	0.037395
								0.022663	0.133705	0.066148	0.320442	0.084048	0		1	0.03252				0.006329	0.168099	0	0.006483	0.456169	0.194704											0.005013	0.843621
								0.513274	0.014134	0.207574	0.024809	0.05	0.009132		0.136187	0				0.034929	0.114234	0.244821	0.009404	0.443878	0.088176											0.309966	0.291159
								0.071429	0.132137	0.246787	0.082126	0.053476	0.40884		0.072816	0.046778				0.117409	0.055556	0.144886	0.142105	0.392539	0.027027											0.005215	0.258621
								0.121795	0.388646	0.216917	0.103368	0.084693	0		0.174434	0.025518				0.122523	0.219243	0.075	0.02349	0.308689	0.005917											0.274549	0.863636
								0.122093	0.143443	0.084986	0.139535	0.201493	0.050971		0.11349	0.014085				0	0.236994	0.068681	0	0.307826	0.770863											0.009592	0.028656
								0.036585	0.786834	0	0.034739	0.802541	0.070988		0.303823	0				0.682959	0.431694	0.348718	0.902062	0.109948	0.721127											0.114878	0.243173
								0.050542	0.290058	0.191436	0.356371	0.002222	0.006452		0.053571	0.025806				0.037367	0.251055	0.241071	0.020979	0.098237	0.35249											0.129032	0.289243
								0.04023	0.098214	0.131765	0.074401	0	0.675516		0.336516	0.017341				0.144886	0	0.236994	0.081498	0.077447	0.341935											0.294479	0.018987
								0.086207	0.002933	0.956647	0.02994	0.09448	0.043022		0.118993	0.010676				0.092593	0.014085	0.01355	0.368321	0.060241	0.114516											0.12172	0.337165
								0.068063	0.114551	0.225962	0.088571	0.66835	0.077447		0	0.013086				0.210027	0.422053	0.007505	0.183962	0.047431	0.099359											0.303371	0.175182
								0.439437	0.500756	0.018648	0.010178	0.676093	0.132214		0	0.018717				0.333333	0	0.006329	0.011765	0	0.09833											0.255583	0.222397
								0.037037	0.663968	0.043011	0.031974	0.254658	0.072581		0.422819	0.179487				0.063116	0.065	0.738947	0	0	0.088745											0.428571	0.41896
								0.045627	0	0.027273	0.087248	0.613636	0.213523		0.194539	0.351648				0.038136	0.237427	0.097324	0.500756	0	0.049252											0.051593	0.858913
								0.013699	0.028348	0.313043	0.031088	0.845802	0.443599		0.158392	0.00431				0.016807	0.070866	0.018648	0.044743	0	0.048232											0.214664	0.104072
								0.13764	0.123894	0.026125	0.080508	0.012953	0.513289		0.009259	0.153543				0.229323	0.50817	0	0.199519	0.726862	0.038314											0.106207	0.289474
								0.089239	0.1125	0.101412	0	0.093458	0.034965		0.148556	0				0.106667	0.077869	0.442478	0.287006	0.505535	0.025641											0.004237	0.096419
								0.061924	0.644231	0.154976	0.025538	0.045918	0.050505		0.034682	0.629921				0.174014	0.133333	0.097248	0.023256	0.48017	0.022727											0.664093	0.170341
								0	0.526372	0.055016	0.002222	0.01061	0.242015		0.762781	0.044577				0.912556	0.099099	0.074941	0.150943	0.320442	0.451429											0.30504	0.38874
								0.089021	0.116476	0.026866	0.035928	0.587361	0.071749		0.1	0.184729				0.011249	0.089912	0.057471	0	0.31066	0.272553											0.129139	0.569267
								0.262921	0.149905	0.291417	0.190196	0.021548	0.349515		0.018939	0.075949				0.074941	0.196809	0.013158	0.078818	0.26796	0.267797											0.283654	0.967424
								0.022222	0.040267	0.110638	0.251055	0.016627	0.143443		0.3125	0.726829				0	0.014134	0.076503	0.009868	0.225	0.132353											0.170667	0.32343
								0.210145	0.398119	0	0.643653	0.024618	0		0	0.051988				0.726862	0.017021	0.444444	0.423488	0.188889	0.107527											0.119141	0.430348
								0.657993	0.309425	0.241142	0.047414	0.009756	0.130045		0.364086	0.032486				0.178167	0.008242	0.280344	0.048718	0.172082	0.098446											0	0.010256
								0.773994	0.441358	0	0.07197	0.267327	0.284753		0.414141	0.662921				0.421744	0.05298	0.589835	0.131429	0.168822	0.072581											0.704082	0.386431
								0.719807	0.163993	0.430657	0.007874	0.090592	0.043137		0.113276	0.024845				0.378151	0.091234	0.242424	0.074419	0.133136	0.057471											0.033623	0.592998
								0.521053	0.410714	0.216981	0.648951	0	0		0.036145	0.016529				0.257778	0	0.058773	0.908397	0.133018	0.045783											0.761978	0.09981
								0.2431	0.229474	0.059211	0.372881	0.313776	0		0.625887	0.506173				0.02439	0.451429	0.02133	0.108291	0.042048	0.037037											0.321932	0
								0.149606	0.077447	0.006356	0.042017	0.824176	0.462963		0.328571	0.253394				0.003155	0.043243	0	0.199446	0.033333	0.03512											0.334426	0.116981
								0.066225	0.219344	0.334728	0.006024	0.092417	0.072247		0.148089	0.006689				0.02133	0.027027	0.378151	0.160784	0.023129	0.004494											0.094162	0.01061
								0.404762	0.056396	0.253406	0.036585	0.5	0.145349		0.128405	0.051471				0.671965	0.109948	0.032874	0.080247	0.009929	0											0.065015	0.620968
								0.738095	0.189542	0.078759	0.358182	0.309168	0.237721		0.851429	0				0.216917	0.054167	0.017021	0	0.004124	1											0.635849	0.240741
								0.041971	0.107034	0.858913	0.002967	0.635607	0.021845		0.064356	0.017301				0.661342	0.043716	0.014286	0.251015	0.379217	0.843621											0.596133	0
								0.34141	0.153409	0.045627	0.010638	0	0.256897		0.098743	0				0.459677	0.411488	0.116022	0.027027	0.337838	0.295918											0.082589	0.168639
								0.229323	0.021063	0.009592	0.071429	0.11349	0.166352		0.03178	0.38171				0.148148	0.020073	0.040441	0.015674	0.318033	0.229323											0.307992	0.125392
								0.375427	0	0.433071	0.600834	0.60129	0.051136		0.398693	0.080247				0.012146	0.210821	0.141204	0.001083	0.317886	0.218543											0.223753	0.357143
								0.1	0.135521	0.152672	0.4375	0.313441	0.044118		0.387719	0.25753				0.204327	0.824176	0.059113	0.115132	0.204748	0.180723											0.560417	0.719149
								0.083045	0.12963	0.217241	0.091954	0.045576	0.009404		0.356913	0.119141				0.076923	0.230114	0.030576	0.551351	0.116732	0.162738											0.928934	0.246824
								0.290323	0.139573	0.636929	0.032874	0.127551	0.470588		0.043912	0.052466				0.277717	0.037611	0.321224	0.476274	0.116022	0.132137											0.423077	0.060976
								0.004878	0.031746	0.120766	0.099138	0.034921	0.466667		0.837104	0.423488				0.188889	0.018223	0.104167	0.421744	0.115279	0.014134											0.067986	0.01791
								0.015015	0.75566	0.242489	0.167355	0	0.217391		0.054773	0.03525				0.113276	0	0.477273	0.002762	0.09816	0.002247											0.302078	0.45116
								0.019251	0.17931	0.015957	0.317886	0.416667	0.005013		0.15917	0.029412				0.144476	0.031429	0.056013	0.461197	0.044878	0.751055											0.211031	0.419628
								0.396985	0.334837	0	0.048649	0.055758	0.038745		0.565672	0				0.03268	0.426277	0.022031	0.268145	0.011268	0.564738											0.00708	0.495349
								0.012987	0.057522	0.267797	0.004396	0.733333	0.144902		0.639033	0.144886				0.260504	0.179487	0.204833	0.034483	0.010453	0.317241											0.087464	0
								0.454802	0.237968	0.640351	0.117409	0.521008	0.524378		0.092732	0.379061				0.043796	0.027523	0.277717	0.060765	0	0.116476											0.429293	0.058366
								0.313317	0.009929	0.375758	0.119171	0.209184	0.220528		0.136364	0				0.396016	0.00818	0.042017	0.187302	0.824866	0.068063											0.043243	0.614801
								0.038314	0.030651	0.144928	0.320093	0.518519	0.585331		0	0.048023				0	0.054905	0.566085	0.032692	0.636929	0.055446											0.205703	0.187332
								0.204444	0.586777	0	0.862069	0.203209	0.09375		1	0.028881				0.230088	0.677643	0.290859	0.012085	0.587234	0.051136											0.515672	0.1
								0.305556	0.140794	0.003724	0.779614	0.690678	0.483126		0.077372	0.844749				0.030848	0.020737	0.090069	0	0.557273	0.044118											0.358255	0.397959
								0.104167	0.163683	0.090608	0.206468	0.608187	0.183673		0.255287	0.043922				0.015152	0.146032	0.045455	0.132438	0.482618	0.043379											0.645977	0.137405
								0.439739	0	0.27451	0.059809	0.564175	0.241142		0.532374	0.172414				0	0	0.035928	0.520769	0.466667	0.028169											0.409732	0.335008
								0.061453	0	0.187856	0.193548	0.472362	0.145038		0.256211	0.214552				0.03252	0.897545	0.587234	0.449126	0.196319	0.024823											0.191268	0
								0.401487	0.062024	0.088745	0.739538	0.001282	0.6		0.151886	0.187192				0.356371	0.27037	0.002415	0.055172	0.181549	0.013084											0.230964	0.216557
								0.178082	0.103208	0.531765	0	0.271186	0.461449		0	0.187032				0.853354	0.024291	0.056555	0	0.145161	0											0.480754	0.035608
								0.194539	0.010776	0.567464	0.081579	0.057522	0		0.05618	0				0.191874	0.436242	0.253394	0.092683	0.108434	0											0.03164	0.468612
								0.514946	0.107744	0.175355	0.051402	0.326531	0.656716		0.33945	0.873486				0.033846	0.033898	0.418919	0.036145	0.044289	0.861635											0.206468	0.640351
								0.5	0	0.47191	0.012146	0.548128	0		0.468439	0.118321				0.513834	0.055556	0.020737	0.403909	0.023091	0.731161											0.004132	0.67144
								0.123059	0.015453	0.221607	0.401487	0.413249	0.00578		0.258621	0.225352				0.054834	0.101974	0.564738	0.050542	0.008902	0.613139											0.238494	0.024823
								0.337079	0.343402	0.091121	0.071006	0.103371	0.291045		0.418919	0.469459				0.07451	0.01039	0.063433	0	0.982234	0.588125											0.004751	0.022792
								0.344737	0.41129	0.056338	0.015038	0.093525	0.643653		0.751055	0.056872				0.403909	0.089869	0.731161	0.212835	0.912556	0.513834											0.507937	0.065854
								0.434524	0.114234	0.032628	0.440994	0.11694	0.014218		0.080761	0.044369				0.676359	0.101727	0.484778	0.03178	0.677173	0.329078											0	0.726862
								0.196154	0.113812	0.087629	0.398119	0.176399	0		0.444444	0				0	0.318681	0.314314	0.472077	0.655391	0.29902											0.513423	0.003724
								0.414305	0.502075	0.092593	0.135521	0.26738	0.004396		0	0.15103				0.015094	0.31066	0.059269	0.064557	0.509434	0.144476											0.059809	0.159341
								0.015165	0.452522	0.221198	0.660413	0.915567	0.426087		0.232376	0.009901				0.090634	0.060952	0.042135	0	0.430657	0.123377											0.377049	0.802875
								0.013216	0.034483	0.183673	0.070136	0.424883	0.126204		0.417582	0				0.047516	0.142544	0.00885	0.073359	0.351648	0.097744											0.4246	0.504698
								0.05298	0.276215	0	0.895292	0.002861	0.236443		0.06528	0.19697				0.012085	0.058968	0.439914	0.307826	0.214953	0.097187											0.418052	0.524409
								0	0.101852	0.002869	0.118321	0.212835	0.058091		0.323258	0				0.058773	0.247748	0.1744	0.048276	0.199461	0.064557											0.062222	0.039063
								0.908397	0.012857	0.190123	0.176399	0.009416	0.052897		0	0.042198				0.084986	0.190955	0.088571	0.04491	0.070624	0.063116											0.793238	0.145714
								0.221607	0.227129	0.502008	0.23494	0.031746	0.090069		0.902813	0.004484				0.00346	0.542451	0.05618	0.004902	0.061386	0.051518											0.370909	0.64459
								0.394387	0.655022	0.066225	0.749333	0	0.118993		0.897545	0.045226				0.481752	0.271889	0.598726	0.677643	0.035794	0.044335											0.775449	0.586998
								0.755631	0.107023	0.903226	0.04717	0.377507	0.071429		0.587234	0				0.199461	0.164804	0.08381	0.145105	0.019231	0.025518											0.397403	0.158508
								0.210976	0	0.680365	0.028257	0.177232	0.115942		0.145455	0				0	0.240175	0.024823	0.524409	0.016607	0.021127											0	0.796034
								0.416	0.303815	0	0.287006	0.196474	0.06		0.37766	0.108434				0.363309	0.202439	0.003155	0.726415	0	0.016807											0.282468	0.363248
								0.545143	0.053476	0.256211	0.028348	0.328339	0.025424		0.481752	0.020073				0	0.255947	0.456954	0.723827	0	0.016											0.030829	0.671971
								0.613139	0.62852	0.689655	0	0.024809	0.02011		0.006329	0.170124				0.341463	0.145349	0.115152	0.669231	0.398693	0.007722											0.071429	0.011111
								0.862894	0.247706	0.020851	0.005988	0.305556	0.076063		0.291405	0.216893				0.309168	0.07454	0.084615	0.302564	0.372881	0.004831											0.396104	0.002941
								0.25731	0.034641	0.232087	0.384694	0.235521	0.414305		0.059211	0.146697				0.155763	0.589835	0.568938	0.361522	0.321538	0.862692											0.466342	0.382353
								0.435897	0.005495	0.439437	0.048569	0.261346	0.139949		0.044118	0.024283				0.063091	0.008902	0.062222	0.005952	0.314417	0.191176											0.055758	0.629986
								0.839556	0.432099	0.423469	0.606061	0	0.973214		0.557173	0				0.749333	0.005305	0.047288	0.002959	0.27037	0.187994											0	0.826876
								1	0	0.06267	0	0.943111	0.013474		0.513834	0.148485				0.0125	0.158798	0.726862	0.089912	0.256211	0.051087											0.643326	0.425676
								0.030429	0.092251	0.090069	0.063116	0.082474	0.200957		0.28869	0.166667				0.038929	0.025538	0.207131	0.05575	0.251883	0.03268											0.182131	0.344564
								0.208038	0.700483	0.050824	0.470588	0.092575	0.033898		0	0.148352				0.055814	0.639033	0.037037	0.193103	0.247748	0.022772											0.155488	0
								0.279387	0.044674	0.111737	0.042048	0.175719	0.09018		0.175355	0.474041				1	0.004831	0.03512	0.095128	0.083045	0.011811											0.155989	0.315545
								0.020891	0.032558	0.533163	0.015432	0.043243	0.278947		0.359756	0.065574				0.030556	0.274549	0.034433	0.094382	0.078818	0.006329											0.067867	0.023729
								0.523901	0.107527	0.402439	0.048055	0.40553	0		0.144476	0.258706				0	0.023622	0.013514	0.121951	0.074401	0.004											0.294737	0.321739
								0.915567	0.015666	0.05364	0.052897	0.210923	0.409704		0.14604	0.002299				0.012365	0.762781	0	0.107735	0.057269	0											0.089912	0.582878
								0.1744	0.059269	0.131429	0.27234	0.116022	0.055484		0.28739	0.20916				0.505017	0	0.161145	0.281374	0.043796	0											0.256055	0.065527
								0.033573	0	0.353417	0	0.033708	0.194617		0.094937	0.091904				0.426813	0.162637	0.05665	0.675516	0.035789	0.37766											0.019305	0.241653
								0.315315	0.121495	1	0.004751	0.047619	0.105477		0.038147	0				0.06	0.003484	0.118881	0.004124	0.035573	0.25											0.124744	0.179592
								0.057377	0	0.557252	0	0	0.037037		0.338527	0.048569				0.327014	0.12381	0	0.456169	0.027165	0.183962											0.039817	0.167513
								0.296512	0.100486	0.796992	0.022792	0.423488	0.028348		0.004545	0.057471				0.293103	0.526243	0.837104	0.063422	0.011249	0.15677											0.047771	0.032215
								0.39886	0.054905	0.439914	0.518112	0.129568	0.088722		0.015497	0.463035				0.042135	0.474041	0.03522	0.083045	0.010638	0.140741											0.064815	0
								0	0.307826	0.11236	0.325967	0	0.244635		0.452555	0.279661				0.029748	0.035398	0.025518	0.629921	0	0.135521											0.080851	0.166667
								0.016	0.216867	0.414305	0.12844	0.169903	0.506173		0.034884	0.333333				0.42953	0.245955	0.42953	0.09018	0.530015	0.04											0.063158	0.091503
								0.186992	0.177885	0.225352	0.210145	0.645749	0.072524		0.708877	0.037665				0.300806	0.144674	0.305556	0.013755	0.287006	0											0.003096	0.461538
								0.733586	0	0.325817	0.081967	0.231362	0.005525		0.398305	0.156044				0.43125	0.150943	0.079365	0.505017	0.105128	0.902062											0.020408	0.053604
								0.042017	0.048485	0.623288	0.089869	0	0.039427		0.035398	0.01497				0.264563	0.003096	0.057018	0	0.015015	0.67144											0.040816	0.162963
								0.124542	0.211364	0.086835	0.150943	0.430294	0.845455		0.244681	0.035842				0.010526	0.050532	0.027273	0.03512	0.00317	0.451673											0.074766	0.428951
								0.218341	0.073359	0.063474	0.085714	0.510204	0.771863		0.707361	0				0.40884	0.004619	0.008666	0.003817	0	0.40367											0.334047	0.821429
								0.348624	0.158798	0.149626	0.497183	0.161145	0		0.246124	0.017789				0.227129	0.036286	0.283871	0.228216	0	0.393096											0.283465	0.118297
								0.581935	0.69765	0	0.265372	0.117073	0.156863		0.084693	0.032				0	0.070022	0.15917	0	0	0.345277											0.232899	0.110429
								0.209084	0.438567	0.032847	0.034574	0.418182	0		0.246787	0.940083				0.020408	0.313684	0.09816	0.035608	0	0.230964											0.428571	0.71319
								0.400524	0.134921	0.595361	0.023091	0.256075	0.580808		0.283951	0.495192				0.008556	0.098446	0.029333	0.903978	0	0.209632											0.304933	0.108434
								0	0.040373	0.046005	0.060348	0.050926	0.044776		0.02765	0.40708				0.073986	0.77757	0.122523	0.38171	0.738095	0.119171											0.018576	0.010526
								0.606061	0.281768	0.466192	0.162637	0.008571	0.013889		0.093306	0.020891				0.00578	0.038554	0.432099	0.052466	0.565672	0.075758											0.639706	0.327316
								0	0.379217	0.174359	0.093306	0.148556	0.214286		0.519022	0				0.291045	0.048485	0.411488	0.054167	0.56176	0.070981											0.659942	0.003817
								0.058366	0.022152	0.364379	0.126551	0.076667	0.234483		0.048055	0.208748				0.041322	0	0.185185	0.030928	0.342916	0.065											0.298276	0.40404
								0.154976	0.021127	0.013889	0.336788	0.290708	0.034433		0.038961	0.396605				0	0.006623	0.026125	0.093923	0.314024	0.056555											0.232742	0.555
								0.144928	0.092575	0.02011	0.032353	0	0.448378		0.037949	0.127907				0.337079	0.040316	0.666667	0.013889	0.134831	0.046448											0.317791	0.005291
								0.751503	0.0625	0.381579	0.686275	0.895954	0.546559		0.807229	0.239071				0.006356	0	0.026578	0.004	0.127907	0.029748											0.205323	0.05668
								0.316981	0.004484	0	0.203835	0	0.041401		0.053604	0.005435				0.604217	0	0.589717	0.15103	0.113821	0.009569											0.118388	0.136017
								0.313684	0.060241	0.156986	0.093333	0.119141	0.457627		1	0.07454				0.053412	0	0.148472	0.096459	0.094382	0											0.094737	0.451058
								0.357022	0.200837	0.101379	0.135659	0.116592	0.202555		0.084615	0.210526				0.683983	0.351955	0.309748	0.0125	0.082317	0.33945											0.553942	0.329073
								0.142259	0.008658	0.148089	0.510204	0.168595	0.2249		0.086864	0				0.28869	0.028902	0.300601	0.108787	0.070136	0.302021											0.258132	0.031941
								0.07362	0.014218	0.011249	0.1	0.174014	0.082927		0.045783	1				0.557273	0.572509	0.443878	0.085868	0.027273	0.255287											0.027864	0.359679
								0.060976	0.016607	0.013752	0.255006	0.339056	0.225405		0.031974	0.051829				0.388747	0.087692	0.044289	0.177171	0.018868	0.153488											0.025547	0.165834
								0.681754	0.278607	0.149905	0.05984	0	0.191919		0.34384	0.003559				0.689474	0.224371	0.005208	0.318985	0.013755	0.088199											0.047273	0.460976
								0.908089	0	0.364362	0.040323	0.640351	0.302021		0	0.059406				0.095833	0.046448	0.255287	0.354037	0.009967	0.054688											0.273006	0.030534
								0.161145	0	0.004902	0.250489	0.397516	0.05665		0.1744	0.015674				0.091803	0.030651	0.251515	0.180723	0.426087	0.005952											0.214552	0.044335
								0.046316	0.412955	0.565672	0.608209	0.060998	0.195489		0	0.344059				0.140221	0.851468	0.139535	0.260246	0.411488	0.624073											0.196474	0.076923
								0.059867	0.145349	0.039474	0.063422	0.208038	0.27234		0.134831	0.050119				0	0.048276	0.824866	0.068323	0.177177	0.551515											0.330275	0.588125
								0.166667	0	0.153659	0.644231	0.108209	0.381579		0.026578	0.00641				0.629921	0.423469	0.148352	0.017341	0.121795	0.130045											0.067204	0.081836
								0.831907	0.038251	0	0	1	0		0	0.069652				0.007722	0.345277	0.06	0.098237	0.118451	0.122093											0.249097	0.069971
								0	0.037572	0.238532	0.027505	0.009967	0.304505		0.436728	0.129676				0.130045	0.141732	0.033241	0.003205	0.116631	0.108808											0.224096	0.10289
								0.061386	0.107056	0.174014	0.032051	0.010638	0.053763		0.138462	0				0.191176	0.26796	0.014134	0.31388	0.108787	0.032895											0.299029	0.5
								0.511491	0.032432	0.043103	0.161123	0.206721	0.131664		0.137255	0.024618				0.09816	0.193291	0.738095	0.074401	0.077655	0.01061											0.064963	0.030848
								0.09833	0.013755	0.454802	0.07451	0.014286	0.106227		0.03512	0.25				0.045627	0.398693	0.229323	0.092417	0.070988	0.009132											0.166205	0.065075
								0.492784	0.142308	0.121685	0.075614	0.071672	0.506787		0.250209	0.216641				0.013552	0.732759	0.129568	0.27037	0.058773	0.005882											0.170234	0.04454
								0.010638	0.013168	0.052385	0.628488	0.351648	0.433471		0.191336	0.010204				0.166352	0.156863	0.016012	0	0.051364	0											0.341622	0.65212
								0.100152	0.421842	0	0.025539	0.66242	0.321224		0.172821	0.095238				0.066667	0.278947	0.330033	0.220608	0.03522	0											0.807256	0.498439
								0.321538	0.263158	0.058824	0.064935	0.237288	0.622222		0.231362	0.012146				0.334385	0.315315	0.290058	0.187192	0.008403	0											0.437419	0.087977
								0.036145	0.09375	0.310078	0.030556	0	0.163683		0.496696	0.479608				0.064417	0.179396	0.502008	0	0	0											0.485053	0.363636
								0.237427	0.05984	0.105711	0.041289	0.063636	0.342916		0.016393	0.145038				0.057471	0.00216	0.183193	0.145349	0	0.461449											0.676221	0.416667
								0.113095	0.191268	0.40404	0.141732	0	0.247748		0.773994	0.093525				0.04	0.342916	0.142241	0.074359	0.721675	0.112971											0.463035	0.035836
								0.502364	0.071795	0.647059	0.337838	0.504178	0.010142		0	1				0.020833	0.181549	0.078261	0.021526	0.525253	0.101852											0.603104	0.129771
								0.232899	0.011957	0.15917	0.062024	0.952239	0.07611		0.545578	0.764192				0.386707	0.443599	0.014706	0.554622	0.5	0.04878											0.996317	0.386707
								0.778351	0.092593	0	0.012605	0.207002	0.382075		0.044289	0				0.132258	0.160784	0.045783	0.312354	0.470588	0											0.004329	0.862894
								0.115044	0	0.076786	0.015015	0.003788	0.033241		0.411082	0.01087				0.020339	0.057252	0.132214	0.247727	0.442478	0.924242											0.006098	0.675516
								0.046823	0.116343	0.001083	0.21097	0.012048	0		0.016985	0				0.200957	0	0.00644	0	0.435897	0.605422											0.276848	0.088745
								0	0.034483	0.011189	0.038929	0.130693	0.093284		0.705611	0.093168				0.037037	0.59695	0.474041	0.12	0.336788	0.5											0	0.055814
								0.313043	0.558897	0.152057	0.122857	1	0.011429		0	0.134921				0.644231	0.032609	0.016548	0.091803	0.211364	0.416											0	0.992958
								0.037949	0.043118	0.080769	0.019398	0.001083	0		0.054688	0.058394				0.579487	0.097297	0.492611	0.433457	0.15683	0.277389											0.031088	0.113879
								0.307992	0.116981	0.067265	0.027322	0.0625	0		0.358069	0.20765				0.351648	0	0.063291	0.028348	0.14604	0.14433											0.276949	0.390857
								0.027322	0.943111	0.121212	0.026843	0.338235	0.992958		0.580065	0.137931				0.122093	0.002778	0.002604	0.4	0.095109	0.132258											0.033408	0.058201
								0.076503	0.607311	0.001866	0.039801	0.190145	0		0.105711	0.089342				0.1	0	0.905344	0.320442	0.054167	0.078261											0.025518	0.021002
								0.059211	0.196474	0.064286	0	0.199291	0.090487		0.146382	0.540698				0.655022	0.169631	0.548128	0.102597	0.04454	0.007207											0.016129	0.775652
								0.419628	0.891566	0.481383	0.082317	0.097087	0.008629		0.072247	1				0.047525	0.026087	0.032787	0.105128	0.037344	0.004878											0.11809	0.15103
								0.020408	0.058691	0	0.072202	0.133127	0.47191		0.306667	1				0.034951	0.086207	0.20765	0.162584	0.033898	0											0.182051	0.075995
								0.067204	0.047619	0.143791	0.443878	0.018116	0.073718		0.123377	0.022026				0.148089	0.314024	0	0.047771	0.022581	0.584375											0.30832	0
								0.628488	0.255006	0.513514	0.064394	0.015296	0.106581		0	0.006452				0.010776	0.348718	0.912556	0.409524	0.003145	0.287724											0.027119	0.062425
								0.140741	0.862069	0.041322	0.269018	0.172082	0		0.114846	0				0.074419	0.039106	0.020101	0.044776	0.001083	0.148089											0.016166	0.473786
								0.26738	0	0.061924	0.318681	0.012085	0.059406		0.53875	0.05364				0.004396	0.009259	0.010417	0.032136	0.897545	0.103343											0.132673	0.039071
								0.056338	0.130693	0.575064	0.763907	0.101124	0.032755		0.051136	0.970588				0.823322	0	0.365971	0.03252	0.676359	0.10226											0.403131	0.582857
								0.313501	0	0.295154	0.261261	0.004444	0.064417		0	0.06642				0.103125	0.433471	0.050575	0.279387	0.532374	0.036827											0.166667	0.940083
								0.130952	0.006073	0.675516	0.023102	0.262108	0.136017		0.434524	0.022581				0	0.280294	0.764192	0.088146	0.460123	0.006329											0.296512	0.088722
								0.204327	0	0.805044	0.63881	0.650251	0.136187		0.314917	0.027944				0.068323	0.336323	0.66242	0	0.363309	0											0.080508	0.334385
								0.006024	0.049808	0.365682	0.047431	0.878536	0.108291		0.275938	0.031447				0.043243	0	0.343886	0.081579	0.260246	0											0.278777	0.003817
								0.267797	0.004926	0.041298	0.073333	0.067542	0.01083		0.514946	0.252348				0.53875	0.763907	0	0.009091	0.187302	0.191436											0.34141	0.519022
								0.522505	0.010294	0.708661	0.02969	0.158654	0.013158		0.468242	0				0.051087	0.606498	0.347059	0.088406	0.144654	0.186352											0.385254	0.022663
								0.242424	0.064394	0.09833	0.495536	0.196154	0.098237		0.05298	0.029175				0.06267	0.077447	0.313501	0.580808	0.074941	0.13308											0.404011	0.038136
								0.592516	0.019774	0.019737	0.241963	0.390009	0.009174		0.196185	0.02095				0.009091	0.287179	0.032468	0.116631	0.017595	0.131429											0.430267	0.053688
								0.042453	0.110638	0.63275	0.049702	0.055351	0.297556		0.38647	0				0.290058	0	0.021127	0.064417	0	0.12311											0.071212	0.041971
								0.040816	0.087583	0.106944	0.099558	0.456169	0.095109		0.168317	0.011976				0.05042	0.835681	0.082927	0.481383	0	0.121495											0.631194	0.306667
								0.049133	0.972671	0.228374	0.094883	0.008242	0.543578		0.054201	0.002941				0.00885	0.245192	0.076786	0.123711	0.351955	0.093458											0.090816	0.032895
								0.495536	0.41896	0.204444	0.020833	0	0.401487		0.016181	0.017699				0.084615	0.467433	0.053604	0.0064	0.283784	0.073986											0.106136	0.042007
								0.302021	0.148463	0.755631	0.180077	0.253406	0.038786		0.013084	0.192593				0.866769	0.094556	0.023529	0.001866	0.257426	0.05665											0.606349	0.647585
								0.101727	0.596822	0.377193	0	0.513514	0.078261		0.027322	0.355613				0.041971	0.204188	0.009132	0.093168	0.186047	0.047884											0	0.168605
								0.363309	0.049751	0.5	0.275763	0.337079	0		0.492784	0.045714				0.186047	0.119874	0.913043	0.00431	0.162584	0.023256											0.21978	0.046756
								0.309748	0.293413	0	0.161585	0.216557	0.066514		0.467433	0.385475				0.058091	0	0.326531	0.020339	0.150943	0.021548											0.657143	0
								0.198294	0.032353	0.122093	0.058442	0.016807	0.661342		0.41115	0.052065				0.140794	0.040417	0.588125	0	0.136054	0.018939											0.421233	0.173375
								0	0.26796	0.430294	0.762781	0.269231	0.157407		0.348624	0.175719				0.194617	0.047884	0	0.00216	0.072247	0.015748											0.052065	0.13318
								0.627451	0.003984	0.034483	0	0.053599	0.428424		0.04534	0.134293				0.130159	0.015432	0.419628	0.210309	0.058691	0.001946											0.082051	0
								0.241071	0.302564	0.127907	0.205805	0.24812	0.296512		0	0.101744				0	0.861635	0.12	0.006623	0.045455	0.546559											0.411197	0.067395
								0.530015	0.158351	0.231293	0.162353	0.186352	0.456897		0.283133	0.018349				0.241142	0.321538	0.683983	0.663968	0.039474	0.459716											0.126316	0.054905
								0.032051	0.468612	0.426626	0.063943	0.060765	0.127848		0.43609	0.146269				0.020979	0.022792	0.414317	0.172757	0.027944	0.180556											0.388268	0.003484
								0.95163	0.019231	0.018786	0.072243	0.511111	0.049249		0.128713	0.016129				0.505263	0.099515	0.071429	0.033898	0.020737	0.15103											0.008715	0.020635
								0.022792	0.032136	0.304826	0.363636	0.351955	0.648318		0.473731	0.34542				0.008403	0.1	0.595361	0.178167	0	0.148148											0.222727	0.135107
								0.343886	0.048649	0.429103	0.034022	0.133018	0.048276		0.355346	0				0.104167	0.321224	0.15683	0.022222	0	0.068323											0.021978	0.284174
								0.472077	0.013106	0.198294	0	0.006356	0.539326		0.432099	0.214953				0.247849	0.183962	0.042198	0.135107	0	0.049057											1	0
								0	0.005894	0.403909	0.191176	0	0.190196		0.297365	0.116935				0.196319	0.054878	0.022772	0	0.823322	0.016529											0.01497	0.009967
								0.539541	0.094118	0.100877	0	0.045296	0.572509		0.260504	0.902062				0.010178	0	0.018576	0.006024	0.596822	0											0.080128	0.664794
								0.422658	0.016279	0.013552	0.222397	0.061728	0.068323		0.076063	0.059322				0.633484	0.048649	0.511491	0.269018	0.545143	0											0	0.711111
								0.540541	0.456169	0.878887	0.149584	0.107884	0.063433		0.022222	0.113755				0	0.15677	0.247748	0.705045	0.336717	0.314917											0.295337	0.421721
								0.123377	0.005076	0.398305	0.151361	0.951168	0.025263		0.689366	0.048458				0.862692	0.40404	0.183673	0.011268	0.291045	0.156863											0.270968	0.236686
								0.032628	0.092308	0.14604	0.074531	0.088803	0		0.247849	0.043584				0.354067	0.023641	0.037611	0.022727	0.264563	0.151886											0.008571	0
								0.505535	0.138311	0.060998	0	0.22069	0.1							0.695817	0.148463	0.679389	0.008902	0.247849	0.140221											0.452581	0.021127
								0.251515	0.018692	0.124514	0.005698	0.964319	0.255287							0.172082	0	0.337079	0	0.240331	0.123711											0	0.218487
								0.4	0.136054	0.166667	0.095109	0.400881	0.216612							0.336516	0.108209	0.07611	0.287724	0.197216	0.108291											0.08	0.25
								0.054688	0.330033	0.149606	0.00582	0.625887	0.244477							0.352657	0.022727	0.024809	0.233533	0.196809	0.062827											0.416933	0.010934
								0.118993	0.179487	0.321429	0.209091	0.03003	0.105691							0	0.130952	0.5	0.380952	0.158654	0.054878											0.739612	0.174014
								0.00346	0.004	0.238281	0.009929	0.022792	0.033333							0.197216	0.003145	0.068063	0.351955	0.145631	0.033623											0.016313	0.524532
								0.580065	0.166667	0.206452	0.208	0.009804	0.505155							0.207059	0.51074	0.094556	0.108209	0.136691	0.851429											0.824691	0.300169
								0.531765	0.034929	0.059361	0.315217	0.015306	0.069815							0	0.141204	0.051095	0.468004	0.120301	0.609091											0.410714	0.693333
								0.858913	0	0.414435	0.057377	0.31066	0.059006							0	0.002268	0	0.336717	0.114234	0.487002											0	0.805471
								0.557756	0.00561	0.271981	0.005076	0.409138	0.48017							0.994475	0.026477	0.950673	0.072247	0.106944	0.468242											0.052897	0.012793
								0.087248	0.275168	0.245192	0.42953	0.392982	0.749333							0.115279	0.064557	0.055556	0	0.097967	0.422053											0.00885	0.733524
								0.039474	0.035398	0	0.666667	0.161123	0.491228							0.073958	0.007505	0.671971	0.031373	0.083591	0.361522											0.483961	0.287724
								0.756551	0.292788	0.705045	0	0.120301	0.264151							0.118451	0.067278	0.487002	0.671965	0.083095	0.243243											0.803887	0.061808
								0.816964	0.091954	0.375959	0.414317	0.00216	0							0.314917	0.060547	0.043243	0.169283	0.076786	0.241071											0.949315	0.007722
								0.430657	0.180556	0.048043	0.283871	0.078818	0.80786							0.036145	0.037395	0.426014	0.565672	0.058366	0.209091											0.005952	0.283465
								0.690678	0.027273	0	0	0.551515	0.123762							0.146739	0.121951	0.060241	0.69765	0.044643	0.191919											0.648022	0.468069
								0.290708	0.055556	0.312785	0.04918	0.067265	0.988764							0.054496	0.009929	0	0	0.032289	0.127319											0.013793	0.506908
								0.117409	0.020378	0.05618	0.219344	0.027027	0.042929							0.022222	0.021845	0.050532	0.156863	0.032258	0.073826											0.197581	0.034641
								0.005291	0.067506	0.055785	0.34141	0	0							0.373494	0.037284	0.055875	0.033623	0.027322	0.035608											0.061453	0.246253
								0	0.032258	0.235521	0.035714	0.067381	0							0.085868	0.007634	0.043022	0	0.026379	0											0.426277	0.034946
								0.02969	0.12844	0.266904	0.695817	0.44586	0.002869							0.022727	0.099359	0.101852	0	0.016181	0.118993											0.684549	0.048718
								0.264563	0.118825	0.230088	0.451173	0.074627	0.344961							0.024823	0.147465	0.030848	0	0.012793	0.090634											1	0.103053
								0.080761	0	0.951168	0	0.061453	0.010057							0.507937	0.071795	0.011976	0.209091	0.010526	0.087629											0.440723	0.76681
								0	0.244821	0.07381	0	0.537341	0.277717							0.272251	0.0064	0.367171	0.600834	0.002869	0.02765											0.021429	0.80786
								0.291417	0.538462	0.393096	0.060519	0.043716	0.101974							0.707361	0.242485	0.038786	0.196154	0	0.011315											0.021176	0.129032
								0.182741	0.142544	0.076923	0.325069	0.022472	0.518124							0	0.466667	0.027725	0.539326	0	0.01083											0.241966	0.037109
								0.461538	0.035599	0	0.070822	0.613139	0.085859							0.612777	0.145349	0	0	0	0.5											0.095211	0.807229
								0.400881	0.280294	0.036145	0.352834	0.287724	0							1	0.081395	0.309168	0.221198	0.960044	0.433471											0.040064	0.305994
								0.35873	0.967213	0.193191	0.130542	0.695817	0.433071							0.01085	0.190196	0.149584	0.190196	0.763907	0.246787											0.018031	0.055072
								0.128713	0	0.025381	0.041401	0.050542	0.183168							0.213068	0.225941	0.414141	0.042048	0.657993	0.204444											0.348718	0.482618
								0.190955	0.300395	0.216612	0.107143	0.835681	0.188498							0.090069	0.021429	0.401487	0.012158	0.612777	0.115152											0.480851	0.055172
								0.098361	0.175355	0.195035	0.101727	0.352159	0.078261							0.103226	0.269018	0.016	0.35873	0.586998	0.106667											0.32334	0.0064
								0.005013	0.054878	0.620968	0.189236	0.491573	0.310484							0.120766	0.026266	0	0.462963	0.468439	0.004464											0.022831	0.022026
								0.381303	0.018116	0.845455	0	0.092857	0.005013							0.103175	0.080247	0.424431	0.081967	0.412955	0											0.291633	0.475524
								0.195035	0.018868	0.05575	0.130952	0.053619	0.115625							0.016607	0.073333	0.689366	0.04534	0.186828	0.627172											0.008721	0.594558
								0.103125	0.092683	0.077889	0.153409	0	0.066015							0.078759	0.179487	0.495192	0.016529	0.12381	0.478559											0.159278	0.014706
								0.066667	0.029126	0.853354	0.063063	0.047431	0.17931							0.679389	0	0.092251	0.148089	0.076923	0.444444											0	0.620072
								0.29717	0.221344	0.35873	0.604218	0.044674	0							0.375427	0.00431	0.061386	0.201493	0.07362	0.441224											0.102597	0.459283
								0.434599	0.070022	0.108808	0.075	0.178082	0.160681							0	0.060519	0.034574	0.154976	0.05314	0.148472											0.193396	0.182979
								0.452261	0.072727	0.025126	0.00974	0.108808	0.178167							0.369565	0.732143	0.632353	0.011713	0.046448	0.048458											0.079208	0.445378
								0.147059	0.008333	0.022013	0.081494	0.478559	0							0.136187	0.032	0.105897	0.018868	0.04534	0.045627											0.172907	0.022049
								0.026578	0.043367	0.004049	0.175066	0.905363	0.894009							0.816964	0.009132	0	0.007704	0.040373	0.041322											0.091549	0.020851
								0.072524	0.048143	0.028902	0.037395	0.001601	0.060241							0.015497	0.442478	0.077447	0.210027	0.037572	0.018648											0.740909	0.013552
								0.070136	0.099138	0.263699	0	0.055147	0.354037							0.995	0.103614	0	0.051988	0.032874	0											0.5	0.076923
								0.034537	0.014184	0.218341	0.195946	0.151361	0.330033							0.036212	0.091093	0.213523	0.018868	0.032692	0.778351											0.248908	0.305128
								0.054201	0.095833	0.532578	0.59695	0.903448	0.044743							0.108291	0.216893	0.083591	0.778351	0.020408	0.513274											0.142105	0.031079
								0.495192	0.509202	0.478678	0.044941	0.268145	0.241071							0.059113	0.014706	0.079295	0.195035	0.009132	0.422819											0.730263	0.136865
								0.137255	0.057143	0.104167	0.763158	0.378151	0.033846							0.148472	0.015015	0.071461	0.092593	0	0.237288											0.125	0.825
								0.237194	0.193103	0.006803	0.005013	0.048143	0.098361							0.07362	0.044878	0.05298	0	0.908089	0.179396											0.586744	0.348668
								0.271754	0.053763	0.142241	0.097187	0.222397	0.040417							0.76681	0.219907	1	0.020202	0.675516	0.167355											0.363636	0.129344
								0.358255	0.00289	0.770863	0.202989	0.046823	0.38171							0.079002	0.018325	0.069767	0.526243	0.300412	0.066841											0.239351	0.763907
								0.076063	0	0	0.006689	0	0.283871							0.14823	0	0.689474	0	0.146739	0.022472											0.118098	0.02583
								0.382075	0.05	0.414141	0.245	0.620155	0.185185							0.167355	0.15103	0.014328	0.466667	0.144674	0.019074											0.261628	0.819672
								0.28739	0.081731	0.706339	0.077869	0.289003	0.584375							0	0.043367	0	0.006211	0.105711	0.003817											0	0.071429
								0.021548	0.83391	0	0.129676	0.065868	0.149321							0.061386	0.409524	0.422819	0.098446	0.091234	1											0.04878	0.041237
								0	0.365682	0.557756	0.924242	0	0.207131							0.281374	0.251015	0.168099	0.924242	0.065075	0.844749											0.525321	0.037782
								0.015497	0.028571	0.452261	0.119874	0	0.047884							0.613054	0.010676	0.021548	0.130952	0.063422	0.263636											0.430699	0.255627
								0.115942	0.069652	0.06642	0.485417	0.048043	0.317886							0.062827	0.003817	0.708661	0.135521	0.026125	0.194539											0.128405	0.525815
								0.187302	0.003521	0.009091	0.055172	0.091503	0.689474							0.566085	0.622222	0.345029	0	0.014286	0.143243											1	0.06267
								0.308689	0	0.012365	0.116732	0.40367	0.162584							0.214088	0.011713	0.075397	0.002861	0.009868	0.468004											0.445743	0.488658
								0	0.203883	0.008772	0.404762	0.542451	0.035789							0.5	0.119141	0.029748	0	0	0.136276											0	0.33945
								0.094937	0.038147	0.709832	0.016323	0.019202	0.267797							0	0.589717	0.018116	0.027165	0	0											0.122294	0
								0.802872	0.233533	0.457627	0.221344	0.013752	0.148463							0.158392	0	0.080169	0.308689	0	0.623288											0.022742	0.371084
								0.655391	0.002959	0.459716	0.048143	0.21875	0.054348							0.001698	0.063474	0.006073	0.567708	0.853354	0.313043											0.25183	0.697765
								0.566085	0.354067	0.677643	0	0	0.010626							0.098743	0.011765	0	0.260504	0.66835	0.038554											0.069988	0.704884
								0.042007	0.004926	0.108787	0.200565	0.950673	0.670996							0.051402	0.00317	0.521505	0.072072	0.633484	0.015674											0.121212	0
								0.645749	0.072243	0.444444	0.56176	0.032338	0.146032							0.636929	0.046316	0.148463	0	0.495682	0.013746											0.145455	0.378378
								0.05464	0.440994	0.192719	0.113812	0.007299	0.551351							0.686275	0.230964	0.118825	0.709832	0.456954	0.542451											0.115044	0.118321
								0.283784	0.079295	0	0.510557	0.691852	0.012365							0.067449	0.005013	0.066841	0.166667	0.3756	0.40404											0.033654	0.02619
								0	0.697765	0.866769	0.053763	0.094737	0.31388							0.096774	0.222222	0.040816	0.097967	0.371084	0.115132											0.159509	0.248739
								0.853354	0.037367	0.196594	0	0.047478	0.104167							0.637205	0.113821	0.754717	0.043796	0.341463	0.088542											0.009756	0.050575
								0.442765	0.006356	0.113095	0.131754	0.868687	0.726862							0.841555	0.062222	0.044539	0.356913	0.222541	0.010178											0.079734	0.518519
								0.779614	0.253333	0.142259	0.023641	0.198294	0.02809							0.043165	0.027725	0.087583	0.037395	0.149321	0.462963											0.159483	0.061924
								0.350877	0.128609	0.682796	0.012245	0.022049	0.683983							0.04584	0.268639	0.044577	0.572698	0.107735	0.067265											0.182609	0.132325
								0.018648	0.07601	0.098237	0.023622	0.919463	0.013478							0	0	0.070866	0.194704	0.101215	0.066225											0.308271	0.522478
								0.21097	0.07197	0.256055	0.020161	0.536524	0.912556							0	0.088803	0	0.060547	0.090069	0.036145											0.010142	0.118993
								0.019737	0.015094	0.010638	0.135107	0.566445	0.019068							0.511491	0.05974	0.176101	0.129032	0.067278	0.018325											0.103093	0.183771
								0.344059	0.366352	0.303823	0.163683	0.100186	0.070175							0.139535	0.093923	0.123515	0.010204	0.064394	0.003155											0.455056	0.561644
								0.162738	0.241206	0.972671	0.096197	0.556153	0.305556							0.023102	0	0.243243	0.04023	0.052897	0											0.061333	0.08587
								0.255618	0.004831	0.243631	0.060606	0	0.073298							0.287938	0.172652	0.235614	0.010178	0.045714	0.418919											0.601156	0.210309
								0.023256	0.206795	0.174434	0.170213	0.51751	0.092715							0.076786	0.060217	0.204748	0.040417	0.029528	0.378151											0.204327	0.243017
								0.060998	0	0.11349	0.157216	0.135135	0.029412							0.050575	0.283871	0.160671	0.028571	0.02809	0.060561											0.504	0.27762
								0.468439	0.461197	0.00346	0.002933	0.035398	0.746757							0.868687	0.066514	0.055556	0.103614	0.021127	0.026578											0.427885	0.078947
								0.291159	0.13059	0.196474	0.051095	0.763907	0.189542							0.522876	0.004386	0.037572	0.101744	0.008556	0.014706											0.004464	0.131313
								0.92616	0.028257	0.08583	0.162791	0.020979	0.295918							0.105711	0.005128	0.533163	0.379217	0.954274	0											0	0.03272
								0.040441	0.050575	0.173375	0.625887	0.277389	0.033898							0.004	0.095128	0.158508	0.194617	0.77757	0.032468											0.05163	0.015957
								0.247849	0.082136	0.566085	0.003891	0.059113	0							0.070988	0	0.044643	0.005882	0.689366	0.015094											0.033163	0.09739
								0.032215	0.312354	0.300169	0.177171	0.022822	0.041667							0.035608	0.041401	0.028455	0.118353	0.543578	0											0.540943	0.217734
								0.777045	0.102597	0.020067	0.009479	0.703125	0.01039							0.004751	0.3337	0.067265	0.314024	0.51074	0.216917											0.246589	0.115663
								0.683007	0.011765	0.243243	0.012048	0.793296	0.114516							0.129568	0.093458	0.364379	0.230964	0.378378	0.207131											0.327273	0.020183
								0.428571	0.092417	0.118993	0.006329	0.018223	0.356843							0.372881	0.251515	0.313187	0.040373	0.327316	0.134921											0.583333	0.154639
								0.003155	0.074627	0	0.069633	0.269018	0.289474							0.27451	0.026379	0.215094	0.5	0.22315	0.084693											0.361408	0.093264
								0.073826	0.210821	0.136187	0	0.110092	1							0.596822	0.061688	0.090634	0.34384	0.204833	0.00578											0	0.789773
								0.24234	0.003891	0.350877	0.101604	0.193291	0.08381							0.050258	0.013158	0.043367	0.013106	0.187192	0.705045											0.569141	0.063014
								0.491228	0.063474	0	0.172082	0.512015	0.03504							0.068063	0.023669	0.468439	0.120766	0.17433	0.126204											0.722222	0.442765
								0.347059	0	0.336516	0.315315	0.10989	0.020067							0.461449	0.037344	0.042929	0.039356	0.113772	0.039106											0.150522	0.066841
								0.027322	0.67218	0.277389	0.108291	0.07013	0.051518							0.06383	0.012158	0.001946	0	0.068762	0.600834											0.484991	0.509673
								0.179337	0.075758	0.587234	0.269939	0	0.264339							0.043379	0.028656	0	0.468242	0.039604	0.283951											0.07783	0.27234
								1	0.242884	0.05974	0.096927	0.439739	0.337793							0.545143	0.051095	0	0.007207	0.030928	0.172757											0.033865	0.549915
								0.094118	0.548128	0.01049	0.242308	0.295833	0.118881							0.158654	0.199446	0.204188	0.061924	0.022792	0											0.30329	0.123314
								0.144654	0	0.157895	0	0.112903	0.023091							0.021548	0.006452	0.089869	0	0.020202	0.839556											0.097152	0.280344
								0.37766	0.40884	0.058773	0.072626	0	0							0.764192	0	1	0.027363	0.010057	0.756539											0.66138	0.408451
								0.426813	0	0.492386	0.167286	0.454802	0.67144							0.029528	0.302564	0.676359	0.044917	0.002268	0.345833											0.089869	0.37766
								0.071429	0.005102	0.158392	0.130952	0.074359	0							0.052897	0.056013	0.088722	0.560166	0.723827	0.247706											0.148463	0.018797
								0	0.070624	0.081498	0.132137	0.032289	0.209091							0.079365	0.028571	0.06267	0.338235	0.477193	0.03504											0.026649	0.112925
								0	0.088663	0.194539	0.472077	0.303815	0.1125							0.070175	0.032755	0.13308	0.216893	0.400881	0.00885											0.02439	0
								0.14433	0.042048	0.044539	0.204748	0.021127	0							0.314417	0.119171	0.089342	0.047516	0.356843	0.004396											0.430421	0.199446
								0.174434	0.037665	0.148556	0.09375	0.047516	0							0.037109	0.314314	0.073958	0.038554	0.334385	0.505263											0.730687	0.281673
								0.843621	0.169903	0.649351	0.118129	0.117409	0.336717							0.419628	0.177171	0.186047	0.25	0.314314	0.304688											0.018031	0.058824
								0.246124	0.003322	0.204678	0.014134	0.082353	0							0.267797	0.097324	0.103208	0	0.27972	0.115663											0	0.778351
								0.02411	0.002222	0.432099	0.110092	0.358309	0.096459							0.007209	0.282828	0.029106	0	0.260504	0.074359											0.130621	0.103208
								0.689366	0.008242	0.113276	0	1	0.154639							0.216867	0.221198	0.022774	0	0.255947	0.046316											0.179872	0
								0.036247	0.050258	0.1	0.019934	0	0.107527							0.097967	0.12	0.123377	0.292788	0.251055	0.336516											0.398812	0.309211
								0.342342	0.094556	0.122283	0.182692	0.072072	0.051364							0.145631	0.075269	0	0	0.233533	0.06											0.037037	0.557377
								0.12537	0.035461	0.400881	0.055172	0.161417	0.199721							0.204833	0.09893	0.193291	0.161123	0.213953	0.055556											0.591954	0.713568
								0.047884	0.066015	0.364086	0.241071	0.039024	0.06986							0.222386	0.002967	0.169903	0.145631	0.190955	0.006483											0.61435	0.653689
								0.426626	0	0.098743	0.484778	0.627419	0.131173							0.468439	0.055172	0.841555	0.048649	0.154982	0											0.097744	0.025263
								0.019737	0.309735	0.895954	0.023923	0.009259	0.246124							0.003205	0.337838	0.333028	0.079002	0.12	0											0.015674	0.156303
								0.077295	0.700629	0.128405	0	0	0.359756							0.034483	0.034433	0.291045	0.027322	0.091346	0.196594											0.252284	0
								0.708661	0.078947	0.3125	0.018576	0	0.346269							0.105477	0	0.139949	0.012793	0.055556	0.051282											0.194704	0.002268
								0.177177	0.671965	0.03178	0.02411	0.329078	0.013468							0.088542	0.118353	0.038929	0.145349	0.054834	0.037267											0.04717	0.719409
								0.115152	0	0.101215	0.031056	0.034682	0.629771							0.030576	0.48017	0.036212	0.078947	0.032558	0.01355											0	0.60625
								0.300412	0.300169	0.353053	0.851468	0.257426	0.636929							0.235521	0.102597	0.009569	0.153409	0.028761	0.958231											0.135838	0
								0.162963	0.111905	0.255287	0.106796	0.379217	0.167355							0.37766	0.244635	0.017595	0.115942	0.024809	0.067729											0.853801	0.066225
								0.706339	0.028656	0.837104	0.08908	0.762781	0.012987							0.082927	0.428571	0.644231	0.463158	0	0.037284											0.460317	0.016438
								0.207224	0.651163	0.696284	0.409138	0.422819	0.141732							0.040441	0.25	0.093458	0.380952	0	0.619205											0.463394	0.082176
								0.121212	0.006329	0.032292	0.433071	0.029333	0.032609							0.241071	0.139241	0.031847	0	1	0.43125											0.109477	0.384694
								0.055912	0	0.092732	0.151448	0.064356	0							0.371084	0	0.018325	0.379061	0.850633	0.219424											0.20678	0.340741
								0.113276	0.089342	0.398693	0.010823	0.218341	0.428571							0.908397	0.015957	0.024221	0.805471	0.805471	0.186992											0.564706	0.024719
								0.070866	0	0.00639	0.036999	0.506542	0.025538							0.020253	0.368984	0.013478	0.009967	0.749333	0											0.116022	0.025094
								0.150843	0.020635	0.043912	0.117021	0.068966	0.00317							0.182741	0.044743	0.013086	0.009669	0.436242	0											0.051335	0.045714
								0.705045	0.370909	0.596822	0.426277	0.13059	0.066225							0.058442	0.006378	0.122857	0.315315	0.345185	0.240175											0.003279	0.824866
								0.422819	0.101412	0.048	0.008421	0.045455	0.418813							0.407756	0.451673	0.070981	0.309651	0.323258	0.101727											0.268603	0.015267
								0.055758	0	0	0.026477	0.401028	0.047676							0.924242	0.115663	0.020408	0.187994	0.250489	0.035176											0.005314	0.43609
								0.053412	0.109415	0.356913	0.148649	0	0.757009							0.1744	0.031088	0.396016	0.132137	0.119171	0.028656											0.168776	0.079148
								0.430699	0.099558	0.101852	0.092683	0.005917	0.257576							0.330033	0.127907	0.139241	0	0.092251	0.632353											0.008357	0.692159
								0.101974	0.068681	0.109948	0.01773	0.914966	0.197368							0.007207	0.023256	0.196319	0.368984	0.075614	0.183673											0.02459	0.023641
								0	0.027165	0.671971	0.005102	0.851429	0.314024							0.132137	0.247727	0.166352	0.732143	0.0625	0.086207											0.313333	0.24557
								0.309651	0.015244	0	0.050888	0.12	0.097078							0.41115	0	0.222386	0.996441	0.053604	0.040441											0.073718	0.121951
								0.087692	0.591811	0.532374	0.196375	0.194704	0.002985							0.35873	0.320755	0.283951	0.067416	0.050971	0											0.104575	0
								0.037135	0.216893	0.467433	0.046448	0.751055	0.458333							0.136054	0.047431	0	0.026022	0.048649	0.732143											0.077922	0.535787
								0.072247	0.273469	0	0.058201	0.018939	0.238671							0.294737	0.763514	0	0.034483	0.044917	0.052632											0.060519	0.517661
								0.420561	0.047273	0.010204	0.114551	0.143243	0.492611							0.089196	0.154639	0.149321	0.01773	0.040267	0.019737											0.07454	0.250489
								0.731161	0.135107	0.007177	0.011353	0.453055	0.431694							0.244821	0.370909	0.246787	0.009259	0.030162	0.149584											0	0.26738
								0.200803	0.256075	0	0.043584	0.25687	0.240175							0.183193	0.023091	0.036585	0.66835	0.029333	0.063091											0.408451	0.042105
								0.507937	0.016012	0.034951	0.164804	0	0.009569							0.04534	0.078818	0.022663	0.058968	0.002762	0.010417											0.637205	0.575064
								0.030837	0.00678	0.354037	0.771154	0.136364	0							0.850633	0	0.072202	0.20979	0.677643	0.026477											0.043137	0.093791
								0.205805	0.028286	0.418919	0.290708	0.1	0.282651							0.336717	0.034682	0	0.064935	0.438567	0.013474											0.073103	0.318033
								0.3125	0.013474	0.051163	0.274549	0.361522	0.512015							0.114516	0.336788	0.215054	0.043716	0.295154	0.005435											0.484778	0.022031
								0.021127	0.742466	0.22069	0.066667	0.389121	1							0.345029	0.172757	0.186992	0.338583	0.29491	0.620968											0.062195	0.762136
								0.866769	0.582908	0.06528	0.047771	0.639033	0.152318							0.619355	0.049057	0.01039	0.098743	0.278947	0.245192											0.771044	0.468242
								0.251748	0.145105	0.258621	0.06	0.27451	0.467626							0.420561	0	0.994475	0.032353	0.258706	0.20979											0.66747	0.190763
								0	0.093333	0.468439	0.300601	0.387719	0.557858							0.03178	0.038261	0.040267	0.203883	0.209366	0.016667											0.377193	0.30303
								0.09375	0.052478	0.007519	0.771626	0.024272	0.409524							0.008475	0.426087	0.509434	0.596822	0.200957	0											0.394737	0.008772
								0.63881	0.065574	0	0.263761	0.325069	0.589717							0.572698	0.032353	0.166667	0.021063	0.187856	0.988764											0.604218	0.269142
								0.271981	0.487002	0.902813	0.156863	0.755854	0							0.754224	0.074401	0.054688	0.33945	0.179487	0.709832											0.422401	0.305556
								0.344564	0.265583	0.232376	0.312354	0.074719	0.014134							0.057018	0.093168	0.319288	0.03268	0.117021	0.162963											0.139423	0.048476
								0.313291	0.415966	0.654982	0.122195	0.040602	0.282828							0.435897	0.048458	0.126204	0.186352	0.070175	0.012146											0.451311	0.310881
								0.016323	0.194617	0.168822	0	0	0.199461							0.186992	0.013086	0.013889	0.530015	0.037109	0.129568											0.339426	0.022317
								0.732759	0.100877	0	0.032692	0.033654	0.180017							0	0.337679	0.029126	0.151361	0.027725	0.013889											0.130937	0.357977
								0.363636	0.105128	0.162683	0.08381	0.808642	0.172867							0.037037	0	0.27972	0.05	0.006211	0.589857											0.241739	0.676359
								0	0.564738	0	0.016012	0.39823	0.065							0.12844	0.580808	0.041971	0.00885	0.004619	0.09009											0.689093	0.754649
								0.248619	0.115663	0.080247	0.056013	0.146382	0.088146							0.071461	0.424431	0.114516	0.035398	0	0.314685											0.415966	0
								0.241963	0.017021	0.006329	0.054905	0.089912	0.342508							0.072243	0.166667	0	0.164804	0.895292	0.186207											0.645665	0.116343
								0.10989	0.089385	0.394387	0.685446	0.136691	0.094118							0.057522	0.022792	0.218543	0.40884	0.606132	0.048043											0.387654	0.001621
								0.951168	0.038786	0.481752	0.2431	0.230769	0.007519							0.075614	0.186207	0.373494	0.088803	0.566085	0.261905											0.95977	0.144828
								0.205105	0	0.28869	0.004619	0.148089	0.05848							0	0.283784	0.049808	0.016393	0.557522	0.295515											0.015432	0
								0.283951	0.717277	0.291405	0.191336	0.256211	0.08427							0.524409	0	0.149606	0.237288	0.521505	0.001866											0.422819	0.401853
								0.310078	0.188498	0.37766	0	0.014286	0.416877							0.422658	0.017341	0.010057	0.019202	0.409138	0.356913											0.18285	0
								0	0.282828	0.059211	0.296512	0.016181	0.191919							0.866667	0.037665	0.047525	0.00641	0.40553	0.309651											0.252896	0.122466
								1	0.020737	0.513834	0.057903	1	0.344737							0.007704	0.127319	0	0.019231	0.382075	0.290323											0.671554	0.295154
								0.589717	0.056769	0.557173	0.583026	0.897545	0.186047							0.546559	0	0.611111	0.054878	0.14823	0.214088											0.033113	0.015152
								0.313187	0.062827	0.158859	0.097884	0.00346	0							0.032895	0.021063	0.003145	0	0.122523	0.00885											0.323263	0.006329
								0.442478	0.03437	0.144476	0.606498	0.562112	0							0	0.284553	0.271754	0.433099	0.100211	0.996441											0.020619	0.820563
								0.163482	0.021127	0.044118	0.030928	0.032486	0.0125							0.162738	0.057143	0.156863	0.995	0.09428	0.27451											0.909236	0.21327
								0.184762	0.10177	0.307292	0.466667	0.097884	0.049702							0.05618	0.045714	0.03504	0.035599	0.091797	0.160681											0.401554	0.494118
								0.403909	0.004444	0.28739	0.613139	0.080761	0.170213							0.401487	0.600834	0.00578	0.540541	0.084986	0.459103											0.387311	0.094488
								0.352657	0	0.15677	0.334837	0.462069	0.95625							0.364379	0	0.451429	0.055351	0.080169	0											0.016181	0.051136
								0.283133	0.300601	0.452555	0.20073	0.233533	0							0.006073	0	0.016607	0.027027	0.075397	0.145038											0.377573	0
								0.05665	0.109453	0.015497	0.055446	1	0.015385							0.097765	0.055446	0.084693	0.426813	0.07451	0.05											0.065455	0.41092
								0.02994	0.027273	0	0.086358	0.417582	0.191176							0.143243	0.397449	0.789773	0.012245	0.070022	0.375959											0.070022	0.148352
								0.206349	0.03386	0.091228	0.265583	0.008556	0.037611							0.236443	0.154717	0.523077	0	0.038136	0.035599											0.149891	0.541667
								0.237721	0.058442	0.797153	0	0.191336	0.023102							0.472077	0	0.294737	0.35249	0.037037	0.020891											0.542857	0.14135
								0.074359	0.033767	0.358069	0	0.323258	0.0059							0.051136	0.309651	0.098361	0.219907	0.030651	0.754717											0.307295	0.34434
								0.055446	0.003205	0.982234	0.038055	0.07454	0.039381							0.343558	0.247706	0.011268	0.052632	0.022152	0.195946											0.803892	0.014222
								0.057588	0.505017	0.272436	0.118353	0.09589	0.167286							0.129032	0.052632	0	0.275748	0.01085	0.021526											0.236671	0.047676
								0.106443	0.024809	0.026999	0.163482	0.175355	0.343402							0.064286	0.019231	0.697765	0.163683	0.009197	0											0.644269	0.14433
								0.051339	0.04644	0	0.04534	0.745924	0.33365							0.398305	0.429487	0.114234	0.048043	0.004132	0.242424											0.486413	0.515964
								0.108808	0.054496	0.474926	0.325893	0.06	0.025539							0.067986	0	0.162637	0.03655	0	0.380952											0.008389	0.513514
								0.118421	1	0.707361	0.021548	0.307992	0.139665							0.895954	0.05984	0.103343	1	0.903978	0.05575											0.519936	0.770863
								0.073986	0.172652	0.244681	0.052632	0.145455	0.101695							0.03522	0	0.055912	0	0.742466	0.036797											0.167192	0.00644
								0.361522	0.099099	0.043796	0.199519	0.177273	0.197605							0.021212	0	0.191176	0.055172	0.22069	0											0.08209	0.120301
								0.345277	0.085859	0.035398	0.343558	0.807229	0.038261							0.131429	0.132438	0.100152	0.190123	0.176101	1											0.36694	0
								0	0	0.337165	0.346269	0.085586	0.333333							0.145038	0	0.065	0	0.136187	0.04918											0.333028	0
								0.009669	0.008523	0.246124	0.355613	0	0.0875							0.191336	0.598726	0.532374	0.006329	0.055556	0.027363											0	0.116635
								0.519022	0.052632	0.105477	0.016607	0.14604	0.015432							0.02193	0.240741	0.297556	0.127319	0.035928	0.004167											0.197674	0.009747
								0.068323	0.004132	0.538462	0	0.250209	0.261905							0.011268	0.134293	0.136054	0.006452	0.03512	0.350877											0.033932	0.623288
								0.727273	0.318681	0.055325	0	0.038055	0.087977							0.176101	0	0.385475	0	0.034574	0											0.418301	0.010225
								0	0.01773	0.315866	0.107744	0.004545	0.439914							0.290859	0.539326	0.436242	0.5	0.002959	0.154976											0.038929	0.040736
								0.094872	0.015038	0.456897	0.007634	0.338583	0.142105							0	0.049702	0.007209	0.021277	0	0.03655											0.154335	0.115385
								0.718182	0.00639	0.721675	0.067986	0.568938	0.057903							0.05665	0	0.321538	0.052897	0.990291	0.028571											0.050888	0.4
								0.995	0.051095	0.080169	0	0.009197	0.300508							0	1	0.005076	0.029175	0.681754	0											0.319288	0.065598
								0.007874	0.00644	0.02935	0.756539	0.094937	0.024221							0.738947	0	1	0.305556	0.505017	0											0	0.398041
								0.602174	0.056604	0.037284	0.487002	0.038147	0.294665							0.657993	0.314685	0.100211	0.300412	0.432099	0.063474											0.535019	0.098039
								0.191843	0.436242	1	0.645749	0	0							0.090909	0.253394	0.375427	0.441358	0.352834	0.25											0.127319	0.539412
								0.193291	0.139583	0	0.426895	0.021452	0.032468							0.028348	0.020891	0.14823	0.025381	0.241963	0.078818											0.477273	0.33687
								0.186047	0.010178	0.29491	0.074419	0.034884	0.182741							0.053604	0.307826	0.005128	0.075269	0.216893	0.042198											0.144578	0.103293
								0.233577	0.064417	0.290859	0.142544	0.78012	0.047697							0.088722	0.089342	0.065075	0.115625	0.216	0.458333											0.090909	0.055446
								0.261905	0.077907	0.02765	0	0	0.015015							0.09018	0.068762	0.047697	0.057143	0.162637	0											0	0.054054
								0.418919	0.120301	0.045783	0.055556	0.125	0.268603							0.29491	0.120301	0.026379	0.40367	0.135107	0											0.298932	0.665362
								0.197216	0.234483	0	0.751503	0.023333	0.695855							0.161123	0.022472	0.162791	0.002941	0.096774	0.20765											0.466187	0.913319
								0	0.68509	0.201299	0.789326	0.074434	0.001961							0.092683	0.123711	0.026266	0.145038	0.067449	0.007874											0.460554	0
								0.052147	0	0.032787	0.242884	0.016713	0.035714							0.073359	0.087076	0.633484	0.022581	0.05298	0											0.460237	0.105846
								0.005495	0.088176	0.14823	0.037037	0.053571	0.240172							0.040816	1	0.522876	0.013158	0.050179	0.287425											0.43026	0.158963
								0.604217	0.089506	0.505017	0.035354	0	0							0.605422	0.20916	0.342508	0.003484	0.045918	0.156863											0.041298	0.078947
								0.004167	0.006024	0.34384	0.307826	0.093182	0.470252							0.016181	0.093182	0.310484	0.606132	0.034433	0.510204											0.133256	0.398693
								0.048495	0.081967	0.1744	0	0.708877	0.007704							0	0.387719	0	0.052065	0.026087	0.606557											0.588339	0.096386
								0.024221	0.150943	0.369863	0.165242	0.756739	0.231674							0.258706	0.02095	0.334728	0.271186	0	0.380952											0.373874	0.636401
								0.002762	0.024291	0.026578	0.205105	0.210309	0.050532							0.466667	0.00641	0.023641	0.387719	0	0.338235											0.456328	0.600834
								0.097248	0.169631	0	0	0.398305	0.023622							0.048718	0.013889	0.106952	0.019074	0	0.115942											0.015326	0.06135
								0.034682	0.248705	0.212835	0.009346	0.012793	0.540698							0.117021	0.118881	0.049252	0.186047	0.868687	0.148352											0.216641	0.263699
								0.244681	0.319288	0.010776	0.181818	0.791866	0.108434							0.075397	0.020202	0.048458	0	0.726415	0.411392											0.084722	0
								0.016807	0.335404	0	0.482412	0.3756	0.204748							0.055875	0.187032	0.557273	0.240741	0.327014	0.950673											0	0.009091
								0.515964	0	0.222541	0.133705	0.048055	0							0.269142	0.012146	0.293103	0.009756	0.321224	0.059406											0.004847	0.304927
								0.4214	0.424431	0.492593	0.025157	0.381657	0.770863							0.157407	0.902062	0.230769	0.024876	0.219243	0.275938											0.160518	0.295515
								0.160998	0.121685	0.00627	0.166667	0.038961	0.034946							0.015385	0.495192	0.619355	0.291417	0.151448	0.081395											0.401028	0.255947
								0.02809	0.146739	0.134831	0.378689	0.037949	0.034951							0.66835	0.001946	0.20916	0.202439	0.12844	0.052065											0.012315	0.069652
								0.063091	0.014286	0.767554	0	0.086864	0.036827							0.014286	0.950673	0.862692	0.172652	0.122857	0.835681											0.09428	0.548458
								0.506787	0.267327	0.475661	0.509434	0.081081	0.070624							0.017789	0.844749	0.25	0.027523	0.113276	0.013514											0.013086	0.356373
								0.006803	0.193548	0.024291	0.018868	0.397177	0.487002							0.342912	0.101744	0	0.451673	0.093923	0.002415											0.048143	0.650519
								0.513834	0.403537	0	0.314314	0.106136	0.291026							0.040724	0.059867	0	0.049702	0.091904	0.203883											0.171053	0.382231
								0.164155	0	0.044878	0.052147	0.75566	0							0.121795	0.10728	0.510557	0.606557	0.037395	0.240741											0.143577	0.289242
								0.290984	0.088803	0.156863	0.031746	0.56176	0.033937							0.500756	0.606557	0.186207	0.105846	0.032847	0.387719											0.473731	0.299728
								0.104072	0.275763	0.436728	0.39886	0.088176	0.689655								0.115942		0.041714		0.020101											0.632353	0.070755
								0	0.170098	0.03512	0.175732	0.451429	0.00639																							0.156085	0.100211
								0.414435	0.626645	0.647585	0.12963	0.050258	0.302564																							0.039918	0.02027
								0.144674	0	0.137255	0.033767	0.093306	0.122195																							0.039402	0.1425
								0.100211	0.334385	0	0.103226	0.468242	0.040373																							0.517241	0.023102
								0.430657	0.010929	0.206795	0.02809	0.283951	0.177171																							0.051075	0.101215
								0.537341	0.066667	0.077372	0.342912	0.109415	0.053412																							0.030265	0.293255
								0.413249	0	0.53875	0.03437	0.053604	0.123515																							0.049566	0.29491
								0.086864	0.012245	0	0.290984	0.858913	0.282468																							0.165997	0
								0.04491	0.034772	0.251883	0.092251	0.084615	0.05364																							0.078652	0.022792
								0.103053	0.342466	0.580065	0.156303	0.074401	0.167513																							0.074742	0.042048
								0	0.017493	0.016807	0.434938	0.519022	0.005587																							0.619205	0.032895
								0.455446	0.185882	0.146382	0	0.087629	0.424096																							0	0.1744
								0.300508	0.013086	0.070981	0.054496	0.008523	0.295276																							0.058333	0.785714
								0.165552	0.036286	0.080761	0.002941	0.004329	0.353017																							0.572509	0.204461
								0.115942	0	0.054688	0.051095	0.891566	0.342466																							0.054348	0.01257
								0.709832	0.143791	0.022742	0.368984	0.609091	0.604167																							0.736954	0.168317
								0.090909	0.160784	0	0.013158	0	0.500756																							0.097638	0.053012
								0.28869	0.224287	0	0.451429	0.878613	0.015244																							0.00885	0.036145
								0.03512	0	0.430699	0.377193	0.787133	0.263636																							0.017301	0.709832
								0.116635	0.02133	0.072247	0.310924	0.496696	0																							0.138056	0.008403
								0.161585	0.294665	0.016204	0.101744	0.138462	0.522876																							0.719807	0.135556
								0.139949	0.007634	0.314917	0	0.773994	0																							0.358069	0.230263
								0.845455	0.039801	0	0.0625	0.242884	0.122093																							0.196185	0.818436
								0.258621	0.113811	0.05298	0.264151	0.265583	0.05618																							0.100486	0.033493
								0.004396	0.013944	0.42953	0.022031	0	0.072202																							0	0.253333
								0.015521	0.625097	0	0.105846	0.545578	0.862894																							0.227129	0.164804
								0.258273	0.397516	0.073718	0.067729	0.044289	0																							0.266385	0.013514
								0.314024	0.237736	0	0.388747	0.054773	0.439437																							0.233937	0.428899
								0.212835	0.0125	0.017493	0.03655	0	0.194539																							0.557173	0.424431
								0.003817	0	0.110429	0.370909	0.27037	0.10625																							0.38647	0.467456
								0.007209	0.324961	0.275938	0.5	0.484767	0.0125																							0.51751	0.061625
								0.191919	0.038554	0.152589	0.019202	0.008666	0.221027																							0.023282	0.256144
								0.085511	0.058824	0.011811	0.0875	0.209581	0.018797																							0.321124	0.59695
								0.081395	0.190541	0.051136	0.121071	0.052065	0.645973																							0.099099	0.475763
								0.148148	0.00216	0.679389	0.1625	0.341463	0.121951																							0.358127	0.162738
								0.037611	0.194704	0.17931	0.150522	0.113276	0.361582																							0.48125	0
								0.132353	0.174863	0.02619	0.072072	0	0.41896																							0.181549	0.121891
								0.585885	0.342916	0	0	0.662988	0.052466																							0.279621	0.468004
								0.050532	0.38273	0.612777	0.04644	0.182051	0.031088																							0.176879	0.566445
								0	0.091503	0.099617	0.633962	0.71916	0.318985																							0.513126	0
								0.051402	0.109589	0.514946	0.009868	0.211155	0.312354																							0.007474	0.625806
								0.032468	0.013716	0.073359	0.606132	0.014831	0.051282																							0.092683	0.708895
								0.315217	0.108291	0.196154	0.278947	0.705611	0.005128																							0.039275	0.127586
								0.164274	0.62692	0.068111	0.186828	0.388268	0.619355																							0.465492	0.697674
								0.129568	0.648318	0.196185	0.77757	0.114846	0.459103																							0.19083	0.279518
								0.555	0.456897	0.168317	0.064877	0.594189	0.076923																							0.108808	0.510345
								0.473731	0.244635	0.388451	0.132438	0.358069	0.469459																							0.509302	0.722148
								0	0.056013	0.013084	0.399012	0.422101	0.688136																							0.436147	0.421875
								0.041667	0.044828	0.751055	0.146789	0.05575	0.121071																							0.046477	0.003145
								0.006211	0.417108	0.348624	0.015666	0.671965	0.162791																							0.873859	0.348371
								0.213499	0.399012	0.019817	0.039604	0.123377	0.02027																							0.281588	0.399425
								0.029106	0.141204	0.874644	0.069767	0.136054	0																							0	1
								0.033195	0.201493	0.030848	0.438696	0	0.057143																							0	0.186207
								0.197368	0.075269	0.295276	0	0.009901	0																							0.018692	0.087379
								0.067278	0.243631	0.473731	0.094162	0.304688	0.606061																							0.115086	0
								0.604167	0.09448	0.128713	0.10728	0.568	0.028257																							0.175719	0.11349
								0.160671	0.492593	0.121495	0.093458	0.121019	0.186207																							0.05	0.908089
								0.086636	0.119403	0.096459	0.067416	0.168317	0.158798																							0.087255	0.422101
								0.66835	0.015432	0.022792	0.009967	0.434524	0.05314																							0.201299	0.407855
								0	0	0.019068	0.108808	0.38647	0.914127																							0.017426	0.363309
								0	0.231579	0.260504	0.484767	0.293413	0.07362																							0.332139	0.360563
								0.113772	0.002861	0.445238	0.027542	0.133705	0.044577																							0.049249	0.344304
								0.252874	0.593483	0.076063	0.554217	0.059269	0.02008																							0.046784	0.081724
								0.05314	0.086207	0	0.589717	0.373494	0.5																							0.150794	0.122137
								0.230114	0	0.247849	0.050179	0.04878	0.099138																							0.324607	0.146054
								0.421744	0	0.011713	0.150843	0.1744	0.004525																							0.461187	0.005415
								0.032847	0.008403	0.271754	0.077562	0.054201	0.205882																							0.396135	0.162791
								0.496696	0.346269	0.338527	0.115132	0.83391	0.118353																							0.28013	0.053599
								0.72381	0.517787	1	0.003322	0.247818	0.004405																							0.304826	0.039427
								0.543578	0.208748	0.065719	0.169631	0.797927	0																							0.476383	0.727273
								0.365971	0.112832	0.078261	0.02439	0.355346	0.043243																							0.546253	0.09018
								0.091121	0.586998	0.10625	0	0.492784	0.204444																							0.313187	0.081081
								0.179592	0.067511	0.20979	1	0.21875	0.190955																							0.44381	0.790698
								0.009091	0.084691	0.216028	0	0.027322	0.229323																							0.455882	0.097248
								0.557252	0.009868	0.244477	0.21875	0.061924	0.397449																							0.038462	0.284753
								0.180723	0.121807	0.689366	0.721127	0.34384	0																							0.005405	0.314417
								0.369565	1	0.329078	0.049808	0.04534	0.297136																							0.40915	0.087248
								0.520769	0.011353	0.337679	0.033654	0.283133	0.28739																							0.055016	0.491489
								0.016166	0.647059	0.146739	0.032258	0.038554	0.023641																							0.870968	0.260504
								0	0.036999	0.213068	0.26796	0.055814	0.078947																							0.322485	0.458162
								0.079002	0.044917	0.002247	0.040816	1	0.415966																							0.490074	0.452642
								0.338583	0	0.214088	0.009197	0.244821	0.020339																							0.024482	0
								1	0.0399	0.460123	0.091346	0.01355	0																							0.265423	0.448567
								0.038273	0.132258	0	0.038786	0.72381	0.030651																							0.526372	0.077477
								0.042017	0.137931	0.005455	0.040316	0	0.423469																							0.80292	0.66242
								0.212963	0.039381	0	0.116476	0.432099	0.25																							0.519324	0.283883
								0.061728	0.097884	0.823322	0.293413	0.43609	0																							0.586178	0.004464
								0.092732	0.136628	0.484177	0.037135	0.41115	0.12381																							0.040107	0.091346
								0	0.354037	0.138462	0.018223	0.606498	0.313043																							0.543103	0.302146
								0.053571	0.038055	0.054834	0.003521	0.134831	0.14433																							0.698997	0.457259
								0.044335	0.237389	0.130178	0.908397	0.705045	0.524691																							0.432432	0.034951
								0.007813	0.336323	0.115152	0.276215	0.02133	0.128405																							0.924966	0.032787
								0.077493	0.256897	0.820513	0.036797	0.574586	0.333333																							0.156716	0.353053
								0.32028	0.325069	0	0.036286	0.328571	0.082051																							0.058085	0.073958
								0.072816	0.425743	0.261905	0.995	0.02	0.362069																							0.714443	0.14823
								0.093923	0.251055	0.015748	0.949315	0.297365	0.236542																							0.637131	0.359116
								0.683983	0.008065	0.186323	0.004167	0.072165	0.027322																							0.545578	0.019835
								0.793296	0.40678	0	0.004551	0.020513	0.967638																							0.931689	0.300395
								0	0.130045	0.341463	0.572698	0.556086	0.246193																							0.20765	0
								0.166667	0.183168	0.051282	0.114846	0.064935	0																							0.647273	0.282828
								0.398067	0.091356	0.01085	0.650519	0.46383	0.148265																							0.409524	0.101717
								0.560166	0.022049	0.39726	0.443599	0.014184	0.037284																							0.145329	0.253482
								0.148089	0.168317	0.085868	0.095238	0.742466	0.275938																							0.978495	0.097967
								0.207059	0.038261	0	0	0.054878	0.526243																							0	0.009804
								0.004551	0.319797	0.700629	0.037367	0.022222	0.111905																							0.39726	0.862745
								0.414141	0.356913	0.022772	0.145349	0.03512	0.073333																							0.630603	0.070624
								0.101604	0.074531	0.086864	0.243017	0.063116	0.396016																							0.309735	0.015497
								0.038961	0.207602	0.31388	0.177858	0.222386	0.037344																							0.166667	0.044606
								0.3795	0.041298	0	0.397449	0.285714	0.05298																							0.112971	0.147766
								0.315152	0.047297	0.016181	0.050971	0.041237	0.016012																							0.353887	0.005495
								0.328571	0.230118	0.147059	0.509202	0.155738	0.119171																							0.231343	0
								0.625887	0.05178	0.660592	0.502075	0.643357	0.016279																							0.448413	0.03386
								0.235521	0.015859	0.627451	0.00346	0.063943	0.309748																							0.139269	0.394429
								0	0.204748	0.05314	0	0.275763	0.126551																							0.762781	0.375959
								0.036145	0.283871	0.478559	0.094118	0.238281	0																							0.839556	0.09771
								0.01432	0.451429	0.135493	0.181549	0.034898	0.109029																							0.041237	0.661499
								1	0.022031	0.003984	0.069959	0.300806	0.127434																							0.492881	0.505976
								0.04978	0.152672	0.281553	0.006073	0	0.256614																							0.118056	0.030466
								0.030162	0.005208	0.190939	0.022026	0	0.182692																							0.150459	0.381679
								0.091234	0.189091	0.383367	0.038961	0.120066	0.729625																							0.01315	0.038082
								0.356843	0.025641	0.165485	0.060976	0.021277	0																							0.526027	0.502966
								0.291005	0	0.222386	0	0.215094	0.036145																							0.087076	0.3337
								0.565672	0.10989	0.93865	0.005376	0.371084	0.173611																							0.045283	0.097403
								0.054773	0.021526	0.202555	0.061688	0.343886	0.430657																							0.078913	0.644909
								0.169283	0.019068	0.034537	0.18254	0.902062	0																							0.032659	0.260246
								0.044289	0.06528	0.191919	0.967213	0.318744	0.200837																							0.004926	0.10728
								0.966942	0.192053	0.148148	0.060561	0.455468	0.116732																							0.398305	0.08381
								0.022727	0.005305	0.020253	0	0.151436	0.094556																							0.025641	0.146138
								0.15917	0.321224	0.023202	0.403096	0.433071	0																							0.368515	0.004619
								0.082645	0.924242	0.305556	0.627172	0.046632	0																							0.003788	0.10625
								0.297365	0.090909	0.472441	0.69765	0.683007	0.789773																							0.184762	0.090634
								0.050888	0.052897	0.189091	0	0.268639	0																							0.503805	0.878613
								0	0.070822	0.027725	0.021429	0	0.13986																							0.05638	0
								0.361582	0.010676	0.733586	0.191136	0.538462	0.77757																							0.755854	0.341935
								0.568592	0.506542	0.256075	0.545455	0.557173	0.837104																							0.593483	0.313684
								0	0.026022	0.321978	0.097078	0.107744	0.02935																							0.13059	0.005102
								0.475661	0.341691	0.041971	0.161417	0.03655	0.146054																							0.029148	0.224181
								0.035573	0.011315	0.379217	0.477273	0.93865	0																							0.014134	0.033937
								0.151886	0.210923	0	0.013168	0.06383	0.2431																							0.094276	0.318367
								0.534483	0.025806	0.251748	0.098214	0.132258	0.039326																							0.131754	0.343173
								0.080925	0.02935	0.109453	0.319288	0.039474	0.67218																							0.317241	0.045226
								0.077372	0.013746	0	0.158351	0.408124	0.445238																							0.519737	0.218794
								0.084615	0.009346	0.00885	0.002268	0.677643	0.128713																							0.030822	0.03512
								0.05618	0.425676	0.639033	0.048276	0.481383	0.070175																							0.034036	0.488818
								0.097324	0.032847	0.224181	0.105915	0.060976	0																							0.118841	0.414317
								0.013084	0.179487	0	0.25753	0.314917	0.337838																							0.207317	0.095109
								0.255287	0.205882	0.14433	0.119171	0.33059	0.982234																							0.242884	0.891293
								0.138462	0.033333	0.300412	0.009901	0.003521	0.026022																							1	0.212835
								0.144476	0.018717	0.050575	0.045946	0.247934	0.097765																							0.158654	0.130363
								0.789773	0.023202	0.022663	0.154639	0.162683	0.721127																							0.190145	0
								0.137119	0	0.013889	0.024221	0.232376	0.037037																							0.08583	0.520334
								0.00317	0.754649	0.184211	0.918803	0	0.005076																							0.018198	0.400502
								0.751055	0.060765	0.336717	0.009569	0.038136	0.070866																							0.177895	0.584375
								0.113353	0.063063	0.407756	0	0	0.018648																							0.033767	0.271989
								0.103226	0.129032	0.611111	0.012857	0.460123	0.085069																							0.604575	0.620536
								0.433457	0.128713	0.103125	0.07601	0.037267	1																							0.070866	0.002404
								0.118129	0.044577	0	0.109827	0	0.121951																							0.005051	0.042184
								0.444444	0.009901	0.038136	0	0.001866	0.107143																							0.213953	0.221607
								0.33945	0.008621	0.160784	0	0.318681	0.087336																							0.125249	0.40708
								0.020253	0	0	0	0.388747	0.201923																							0.042039	0.073298
								0.726862	0.146032	0.065527	0	0.048232	0.035928																							0.656637	0.252348
								0.225352	0.424776	0.055814	0.056122	0.320755	0.081498																							0.524378	0.132214
								0.030576	0	0.208038	0.122137	0.021526	0																							0.175164	0.365523
								0.043165	0.016529	0.047288	0.007505	0.862369	0.051471																							0.198283	0.967213
								0.587234	0.115625	0.011194	0.138686	0.004464	0.17433																							0.03567	0.321224
								0.127907	0.222397	0.657993	0.017094	0.13308	0.010526																							0.271889	0.186879
								0.359756	0.150522	0.731161	0.034946	0.072566	0																							0.043758	0.354093
								0.094737	0.005525	0.060217	0.094556	0	0.026578																							0.233251	0
								0	0.204461	0.67144	0.35249	0.963303	0.017021																							0	0.042445
								0.018868	0.024845	0.345029	0.0064	0.101449	0.140794																							0.160681	0.138041
								0.897545	0.154717	0	0.008666	0.052632	0.59695																							0.39627	0.145105
								0.64723	0.387719	0.04878	0.139116	0.411392	0.021212																							0.405626	0.696284
								0.010453	0.033408	0.279518	0.037109	0.422658	0.930502																							0.040602	0.084691
								0.148485	0.299029	0.145631	0.841629	0.334385	0.055556																							0.056604	0.202128
								0.84739	0.062619	0.052126	0.015351	0.046448	0.214088																							0.165242	0.063474
								0.07611	0.345588	0.278756	0.091803	0	0.101379																							0.761488	0.192053
								0.011364	0.756539	0.001942	0.024876	0.352657	0.091228																							0	0.013168
								0.019074	0.081907	0.257426	0.127319	0.482618	0.065719																							0.110638	0.279661
								0.338527	0.055172	0.455446	0.190955	0.008772	0																							0.123469	0.467601
								0.247984	0.468407	0.571918	0.007722	0.363309	0.081731																							0.065868	0.241142
								0.654982	0.03003	0.308689	0.005482	0.019251	0.057252																							0.244696	0.0033
								0.080769	0.120789	0	0.5	0.267016	0.596822																							0.053963	0.698165
								0.265372	0.023923	0.280294	0	0.792395	0.300412																							0.353448	0.526132
								0.954274	0.093851	0.116592	0.644269	0.108738	0.130952																							0.438755	0.300412
								0.569187	0	0.115625	0.05	0.382199	0.009868																							0.18209	0.257463
								0.287724	0	0.012461	0.456169	0.007605	0.016548																							0.023202	0.109415
								0.013158	0.206468	0.083045	0.469849	0.098214	0.028656																							0.243386	0.135458
								0.048276	0.186207	0.551351	0.327316	0.118841	0.863636																							0.961039	0.044118
								0.27234	0.033654	0.727273	0	0.485417	0.139535																							0.198661	0.148415
								0.360595	0	0.013474	0.166667	0.836081	0.100152																							0.082474	0.11987
								0.139535	0.606132	0.049249	0.608187	0.133333	0.326087																							0.154321	0.092249
								0.013514	0.119141	0.009988	0.914894	0.013216	0.02765																							0.119253	1
								0.04534	0.136276	0.341241	0	0.222222	0.092732																							0.208434	0.329558
								0.12381	0.351955	0.047884	0.078818	0	0.024823																							0.107744	0.439201
								0.246787	0.064935	0.116022	0.106581	0.069767	0.035176																							0.103226	0.031373
								0.084693	0.34375	0.080357	0.034772	0.004878	0.39586																							0.017937	0.47191
								0.026087	0.03525	0.697765	0.451673	0.572698	0.798333																							0.123894	0.686612
								0.320093	0.089912	0.018692	0.056396	0.05	0.694805																							0.241963	0.071429
								0.807229	0.037267	0.422658	0.568592	0.403909	0.436728																							0.060403	0.036649
								0.515639	0.048023	0.267016	0.005013	0.509434	0																							0.303823	0
								0.049057	0.405882	0.09816	0.639049	0.039604	0.232899																							0.049252	0.225941
								0.02765	0.051988	0.780399	0.034682	0.372881	0.145631																							0.041459	0.424084
								0.043103	0.423488	0.008403	0	0.211364	0																							0.041289	0.041714
								0.219424	0.120066	0.023758	0.479412	0.113821	0.507937																							0.021472	0.236364
								0.441224	0.034433	0.004831	0.62692	0.017789	0.461197																							0.288066	0.469751
								0.604218	0.165242	0.027165	0.344668	0.48265	0.247849																							0.05984	0.291405
								0.04584	0.017699	0.624073	0.154717	0.356373	0.542683																							0.462366	0.027778
								0.257557	0.02011	0.100186	0.688136	0.009592	0.005894																							0.069124	0.002985
								0	0.106207	0.089506	0.231061	0.5625	0.09428																							0.289491	0.107034
								0.210027	0.445238	0.454545	0.016279	0.970588	0.101553																							0.184739	0.275748
								0.031974	0.028169	0.022049	0.136364	0.38273	0.100486																							0.016605	0.242839
								0.510557	0.046448	0.463158	0.75566	0.043912	0.008658																							0.016279	0.290058
								0.085069	0.0064	0.272553	0.666667	0.003484	0.198077																							0.117021	0.179078
								0.904762	0.17433	0.175908	0.009404	0.001946	0.662921																							0.110909	0.255287
								0.134831	0.110283	0.891566	0.067114	0.113353	0.611111																							0.365964	0.365971
								0.406989	0.091228	0.341935	0.521472	0.162791	0.221198																							0.479224	0
								0	0.088353	0.342508	0.272171	0.106667	0																							0.323459	0.247899
								0.260504	0.379061	0.091356	0.082136	0.345029	0.271889																							0.060423	0.011788
								0	0.114516	0.462069	0.215385	0.071429	0.210821																							0.011364	0
								0.1125	0.08908	0.786834	0.040602	0.606942	0.055785																							0.013115	0.368321
								0.071429	0.340102	0	0.01355	0.260246	0																							0.342916	0.05974
								0.250209	0.321978	0.186352	0.107527	0	0.290323																							0.063063	0.480734
								0.172821	0.045576	0.746757	0.008475	0.51074	0.089869																							0.150602	0.010417
								0.191336	0	0.66242	0.073826	0.689366	0.429487																							0.054773	0.389499
								0.106227	0.241966	0.129568	0.002681	0.05042	0.075995																							0.365269	0.038961
								0.016393	0.474926	0.069815	0.186992	0.03522	0.172018																							0.171079	0.030576
								0.231362	0.030349	0.019074	0	0.109948	0																							0.30014	0.217241
								0.058201	0	0.414163	0	0.321538	0.467601																							0.060976	0.066667
								0.004494	0.01039	0.132258	0.173611	0.013699	0.016064																							0.218718	0.652941
								0.201299	0.018576	0.067204	0.015453	0.463035	0.344156																							0.434397	0.3
								0.27972	0	0.053412	0.028902	0.125	0																							0.290708	0
								0.306667	0	0.681754	0.006378	0.164286	0.060519																							0.222222	0.396985
								1	0.084175	0.605422	0.502364	0.275	0.189922																							0.715084	0.085714
								0.950673	0.056338	0.091797	0.085774	0.582908	0.055016																							0.168796	0.771154
								0.236542	0.941805	0.00578	0.037572	0.003817	0.026087																							0.422658	0.071461
								0.459283	0.079646	0.118841	0.286996	0.114234	0.118129																							0.153005	0.00216
								0.411082	0.435791	0.551351	0.008523	0.032558	0.353417																							0.086782	0.110092
								0.105711	0.05	0.013216	0.013861	0.063422	0.011765																							0.269695	0.568
								0.016985	0.19774	0.130693	0.009132	0.290859	0.037395																							0.078947	0.353234
								0.178167	0.157895	0.097248	0	0.511491	0.107955																							0.522505	0.769231
								0.620536	0.247748	0.824866	0.101852	0.052126	0.283784																							0.051926	0.025126
								0.02008	0.088542	0.060172	0.204188	0.187994	0.169631																							0.056769	0.002861
								0.008902	0.069815	0.162963	0.844749	0.677173	0.825658																							0	0.771863
								0.375758	0.299611	0.006024	0.04908	0.38525	0.340909																							0.512015	0.434156
								0.468242	0.04908	0.030576	0.68509	0.486017	0.739538																							0.015385	0.64603
								0.004464	0.028708	0.071461	0.40884	0.278607	0.294737																							0.321429	0.204706
								0.824866	0.009259	0.282468	0.052632	0.731818	0.367171																							0.069767	0.360595
								0.078035	0.060519	0.587361	0.015859	0.365682	0																							0.534591	0.551351
								0.39726	0.184211	0.069652	0.088722	0	0.215054																							0.624073	0.001946
								0	0.073718	0.144476	0.016393	0.228571	0.532895																							0.255319	0.423469
								0.337838	0	0.106667	0.068323	0.091093	0.008475																							0.02859	1
								0.696284	0.013468	0.136691	0.033898	0.717277	0.093923																							0.162584	0.010676
								0.016181	0.04717	0.295515	0.005277	0.019817	0.023129																							0.247508	0.019342
								0.281553	0.240741	0.092624	0.287179	0.365269	0.345277																							0.077744	0.075949
								0.467433	0.188793	0.179396	0.372396	0.007018	0.219243																							0.138462	0.409437
								0.166667	0.019202	0.014706	0.039427	0.756539	0																							0.29	0.05303
								0.637205	0.052466	0.816964	0.006452	0.853354	0.069652																							0.106971	0.091954
								0.122857	0	0.036145	0.072566	0.841555	0.081803																							0.05538	0.035461
								0	0.035714	0.283133	0.304688	0.505535	0.091356																							0.337838	0.873727
								0.145227	0.188889	0.004405	0.010929	0.293103	0.698997																							0.732673	0.152344
								0.065	0	0.03386	0.081081	0.258621	0.02969																							0.106109	0.518124
								0.122523	0.214552	0	0.063636	0.255006	0.158333																							0.611203	0.375427
								0.84878	0.187856	0.209581	0.020408	0.470588	0.216981																							0.278552	0.051163
								0.156303	0.165834	0.101974	0.058394	0.210145	0.266904																							0.334451	0.05363
								0.034965	0.023622	0.056555	0.088176	0.276471	0.476274																							0.167355	0.261346
								0.023129	0.118321	0.02193	0.032609	0.648791	0.021127																							0	0.017621
								0.276758	0.133127	0.299213	0.297956	0.298817	0.103614																							0.451578	0.366352
								0.00582	0.873486	0.27037	0.009132	0.058052	0.009091																							0.527387	0
								0.521505	0.046632	0.381303	0.086207	0.016607	0.036797																							0.721053	0.084862
								0.174014	0.005277	0.345588	0.144886	0.604218	0.027725																							0.724211	0.06
								0.373494	0.00905	0.171303	0.003484	0.032895	0.008621																							0.251376	0.444972
								0.207131	0.358182	0.35906	0.018349	0.343558	0																							0.064018	0.627172
								0.015351	0.554217	0.290323	0.309735	0.306667	0.061688																							0.212963	0.319605
								0.126204	0.052632	0.034836	0.128713	0	0.056122																							0.926471	0.686275
								0.009666	0.469459	0.063091	0	0.895292	0																							0.290047	0.711361
								0.02439	0.585331	0.215054	0.309168	0.520769	0.003145																							0.230174	0.417323
								0.060606	0	0.125	0.454667	0.122523	0.091234																							0.306889	0.040094
								0.202381	0	0.106856	0.038261	0.015497	0.821429																							0.111111	0.03413
								0.036536	0	0.021127	0.296559	0.633484	0.444444																							0.044709	0.103343
								0.137405	0.008421	0.006483	0.066015	0.216917	0.055385																							0.156568	0.038147
								0	0.054983	0.532895	0.112971	0.207339	0.335404																							0.430782	0.604545
								0.336717	0.080247	0.004444	0.090634	0.478395	0.056075																							0.115282	0.037958
								0.166352	0.053004	0.148472	0.677173	0.30842	0.578818																							0.217573	0.058691
								0.016548	0.056872	0.522876	0.036212	0.279412	0.042411																							0.380342	0.163683
								0.096197	0.098446	0.361582	0.070866	0.131765	0.852833																							0.038462	0.086826
								0.163212	0.222541	0.005882	0.057588	0.247934	0.363636																							0.153488	0.056013
								0.009132	0.017301	0.238671	0.637205	0.27762	0																							0.201923	0.216893
								0.008571	0.344156	0.012987	0.033333	0.290162	0.05303																							0.34229	0.22077
								0.002778	0.018786	0	0.057252	0.40519	0.011976																							0.048569	0.188889
								0.272436	0	0.107955	0.008621	0	0.195946																							0.274096	0.502008
								0.176399	0.002941	0.604403	0.026379	0.032922	0.067278																							0.016731	0.231707
								0.068351	0.110092	0	0.369048	0	0.60452																							0.708605	0.719653
								0.589857	0.108209	0.732759	0.829493	0.475859	0.192719																							0.013889	0.190789
								0.003096	0.19697	0.051087	0.102597	0.186828	0.07601																							0.513289	0.280261
								0.257463	0	0.240331	0.170478	0.006873	0.019157																							0.269675	0.028257
								0.341935	0.009988	0.594558	0.303815	0.005102	0.177885																							0.189091	0.337248
								0.289474	0.383367	0.006211	0.604953	0.04023	0.170667																							0.022535	0.520769
								0.257778	0.005917	0.177885	0.244635	0.158392	0.085627																							0.543845	0.204833
								0.490074	1	0	0	0.013567	0.140221																							0.658307	0.115625
								0.24812	0.011811	0.148265	0.020378	0.132137	0.138714																							0.729625	0
								0.40553	0.020339	0.513109	0.085859	0.071795	0.095128																							0.161687	0.342466
								0.013478	0.025538	0.497391	0.386503	0.060547	0.097113																							0.843798	0.277859
								0.371084	0.497391	0.03522	0.133136	0.048718	0.421744																							0.128205	0.564175
								0.168	0.067416	0.309198	0	0.013755	0.004831																							0.792395	0.125558
								0.990291	0.458333	0.041237	0.269142	0.023529	0.075269																							0.076661	0.05618
								0.293103	0.091803	0.188889	0.480851	0.908089	0.502008																							0.298817	0.63881
								0.358309	0.170478	0.012848	0.0125	0.805044	0.00317																							0.139665	0.272251
								0.202989	0.187192	0.136017	0.213292	0.02926	0.418919																							0.021797	0.016949
								0.196319	0	0.060765	0.172821	0.01173	0.272251																							0.040984	0.204159
								0.048232	0.058052	0.070624	0.225	0.627172	0.074751																							0.416388	0.466431
								0.093182	0.186323	0	0.904762	0.073958	0.423423																							0.084746	0.314917
								0	0	0.10989	0.172652	0.00885	0.244681																							0.068044	0.090608
								0	0.080357	0.07362	0.158798	0.733586	0.012723																							0.437396	0.032511
								0.619205	0.03252	0.185185	0	0.062222	0.136364																							0.369565	0.138249
								0	0.043103	0.318985	0.247748	0	0																							0.065719	0.532578
								0.045455	0.081494	0.057269	0.070022	0.012245	0.019934																							0.247984	0.106443
								0.190991	0.365269	0.020635	0.010676	0.287006	0.099359																							0.067708	0.021661
								0.158508	0.008646	0.048232	0.291026	0.022727	0.681754																							0.970588	0.723827
								0.356371	0.103093	0.309748	0.148463	0.046448	0.220141																							0.007209	0.521888
								0.411488	0.153543	0.054878	0.252874	0.162738	0.049759																							0.1125	0.464646
								0.078759	0.294715	0.188793	0.008403	0	0.541058																							0.102941	0.236443
								0.213523	0.053012	0.139949	0.582908	0.075	0.502075																							0.274017	0.006024
								0.359962	0.020073	0.106227	0.275168	0.081481	0.19774																							0.521079	0.004049
								0.231293	0	0.411392	0.103343	0.649351	0.478678																							0.580645	0.033254
								0.147465	0.022792	0.382075	0.418301	0.186992	0.051587																							0.369218	0
								0.075397	0.103368	0.302021	0.039106	0.068063	0.647059																							0.056555	0.077803
								0.639049	0.010638	0.13764	0.054983	0.761488	0.020378																							0.306084	0.811918
								0.200957	0.051471	0.435791	0.01039	0.209084	0.005208																							0.617021	0.050258
								0.045283	0.044878	0.075397	0.195728	0.094118	0																							0.84739	0.001616
								0.686275	0.146697	0.057522	0.049057	0.182131	0.126531																							0.04978	0.416667
								0.300806	0.004049	0.247727	0.103614	0	0.115942																							0.138032	0.093137
								0.242485	0.03268	0.11694	0.703125	0.651334	0.033376																							0.746479	0.299611
								0	0	0.030534	0.059942	0.474926	0.031683																							0.27972	0.243243
								0.001698	0.135135	0.04584	0.065134	0.426471	0.086037																							0.774955	0.368504
								0.001083	0.031683	0.043367	0.84739	0.097187	0.338264																							0.713891	0.374854
								0.221198	0.164678	0.116635	0.073643	0.020202	0.139326																							0.020455	0.03522
								0.182692	0.307292	0.003155	0	0.016393	0.041322																							0.373716	0.222712
								0.29491	0.377358	0.210976	0.25	0.292788	0.202381																							0.418149	0.303597
								0.754224	0	0.237968	0.098446	0.032258	0.249169																							0.497717	0.451613
								0.00431	0	0	0.090909	0	0.069959																							0.175532	0.031847
								0.084986	0.050877	0.05298	0.081731	0.067986	0.020202																							0.231061	0.75246
								0.325893	0.380342	0.01083	0	0.209632	0.020115																							0.552672	0.398119
								0.157407	0	0	0.012085	0.154717	0.070981																							0.455468	0.081803
								0.072581	0.443599	0.122271	0	0.055556	0.024291																							0.139344	0.334146
								0	0	0.00317	0.33945	0.40404	0.022663																							0.177273	0
								0.140221	0.006483	0.187302	0.371147	0.044917	0.905344																							0.389121	0
								0.018939	0.241653	0.354839	0.048495	0.216867	0.913043																							0.729665	0.015015
								0.04	0.091904	0.401177	0.326531	0.074419	0.046961																							0.118191	0.055875
								0.046778	0.00974	0.085627	0.002985	0.087076	0.278607																							0	0.038031
								0.253406	0.027083	0	0.008333	0.158508	0.288889																							0.853701	0.053412
								0.695855	0.028881	0	0.024272	0.281374	0.427984																							0.645412	0
								0.074941	0	0.201493	0.294715	0.047288	0																							0.306016	0.09833
								0.183193	0.675159	0.053004	0.452522	0.230088	0.495682																							0.008065	0.268145
								0.145161	0.223753	0.056604	0.095833	0.079137	0.022792																							0.352505	0.527378
								0.3756	0.072566	0	0.013468	0.25731	0.013699																							0.030405	0
								0	0.463035	0.410714	0.008772	0.718182	0.062827																							0	0
								0.071461	0.279661	0.084615	0.028571	0.505017	0.003155																							0.644068	0.032292
								0.022742	0	0.204461	0.126531	0.028571	0.092135																							0.143243	0.092493
								0.271889	0	0.138041	0.022792	0.019074	0.158451																							0.365899	0.660487
								0.090608	0.008197	0.005525	0.392982	0.187302	0.255618																							0.293413	0.024148
								0.24192	0	0.016	0.213499	0.554217	0.299728																							0.655222	0.218137
								0.679389	0.040724	0.003817	0.251015	0.246787	0.103704																							0.525253	0
								0.029333	0	0.021526	0.300508	0.010178	0																							0.211382	0.016304
								0.589835	0.002247	0.283784	0.017021	0.472077	0.038462																							0.194617	0.416877
								0.01083	0.035842	0.240175	0.863636	0.586998	0.02809																							0.654982	0.118353
								0.02193	0.186352	0.113772	0.068762	0.077295	0.250489																							0.203835	0.495682
								0.117021	0	0.196721	0.001282	0.414317	0.158351																							0.014354	0.00578
								0.09428	0.01497	0	0.058091	0.046243	0																							0.017972	0.098765
								0	0.047414	0.029106	0.002778	0.010417	0																							0.452216	0.00831
								0.202555	0.763158	0.300912	0.035176	0.038929	0.353053																							0.419444	0.377215
								0.087248	0.280344	0	0.106207	0	0.002933																							0.385475	0.031792
								0.011268	0.170124	0.866667	0.210309	0.198198	0.203077																							0.075	0.061927
								0.013552	0.146269	0.006329	0.071429	0	0.11236																							0.604953	0.406056
								0.168595	0.017789	0.547379	0.244696	0.012626	0.067506																							0.302564	0.089506
								0.905344	0	0.033195	0.128609	0.276215	0.605422																							0.080717	0.191205
								0.113772	0.032	0.12234	0.00905	0.202989	0.044335																							0.036538	0.03252
								0.466667	0.144886	0.011765	0	0.419444	0.317241																							0.050877	0.062914
								0.705611	0.940083	0.19774	0.026022	0	0.162963																							0.321705	0.280294
								0.101215	0.020833	0.002861	0.378151	0.11991	0.336516																							0	0.468439
								0.433071	0.021845	0.009669	0.044674	0.271981	0																							0.012552	0.290162
								0	0.072072	0.210027	0.009416	0.273469	0.005405																							0.297214	0.081571
								0.071429	0.033898	0.341691	0.557522	0.05984	0.027143																							0.05848	0.030596
								0.459103	0.0625	0.530015	0.314024	0.235614	0.378689																							0.642336	0.055556
								0.236994	0.081579	0.585331	0.040724	0.029126	0.075388																							0.755631	0.224371
								0.115132	0.043922	0.120066	0.047273	0.066148	0.291405																							0.416365	0.006667
								0.162683	0.513423	0.033623	0.177966	0.862692	0.804921																							0.234104	0.557273
								0.03178	0.392523	0.099099	0.539541	0	0.468612																							0.512015	0.545809
								0.222386	0	0.098361	0.013567	0.386707	0.220207																							0.659381	0.078818
								0.10289	0.008646	0.211364	0.067542	0.655391	0.275168																							0.022727	0.236428
								0.006329	0.042135	0	0.093182	0.289491	0.027027																							0	0.397584
								0.055556	0.387779	0.231579	0.008811	0.054159	0.105711																							0.123711	0.1869
								0.05042	0.497183	0.075862	0.037037	0.66951	0.144928																							0.367486	0.043922
								0.037037	0.016393	1	0	0.115132	0.06																							0.625097	0.016548
								0.092624	0.38171	0.405882	0.461538	0.348624	0.195728																							0.262857	0.182741
								0.067542	0.196185	0.077033	0.007605	0.044878	0.604545																							0.44	0.026345
								0.119874	0.048718	0.032558	0.003145	0.016529	0.025316																							0.433471	0.115538
								0	0	0.002604	0.197216	0.35249	0.098446																							0.416667	0.048649
								0.162353	0.094883	0.873486	0.013889	0.018325	0.035354																							0.354839	0.223404
								0	0.012365	0.718182	0.005128	0.180077	0.43125																							0.041854	0.246787
								0.063291	0.077033	0	0.84375	0	0.026266																							0.149905	0.289855
								0.139241	0.239071	0.180556	0.01629	0.063291	0.40708																							0	0.39002
								0.001946	0.372396	0.398067	0.07013	0.731161	0.571918																							0.562112	0.498801
								0.605544	0.067265	0.043243	0.075893	0.059211	0.09893																							0.033898	0
								0.158784	0.506173	0.100211	0.247706	0.624073	0.020737																							0.198856	0.088571
								0.043022	0	0.021127	0	0.375427	0.040316																							0.067239	0.477193
								0	0.312785	0.032659	0.115663	0.023061	0.305556																							0.015453	0.042929
								0.184211	0.088406	0.055484	0.066514	0.141612	0.196809																							0.733333	0.016
								0.481383	0.004484	0	0.539412	0.007009	0.644231																							0.237288	0.818182
								0.187013	0.347458	0.136929	0.164678	0.062024	0																							0.027559	0.137427
								0.112971	0.660413	0.12381	0.441358	0.428571	0.456954																							0.150974	0.020151
								0.146382	0.005435	0.048485	0.087076	0	0.008114																							0.116972	0.22069
								0.551351	0.013187	0.126204	0.059269	0.043922	0.369048																							0.736731	0.596154
								0.054834	0.017637	0.183193	0.411082	0.243017	0.058824																							0.516817	0.958231
								0.220207	0.355346	0.839556	0.019231	0.055556	0.10058																							0.745924	0.062827
								0.032659	0.055147	0.040441	0.103053	0.160784	0.70625																							0.261753	0.094247
								0.106944	0	0.271889	0.990291	0.045918	0.137255																							0.797153	0.316422
								0.244477	0.127907	0	0.232899	0.526372	0.25																							0.398734	0.401786
								0.627172	0.188482	0.050119	0.013746	0.557273	0.013746																							0.499454	0
								0.451673	0.085586	0.007792	0.014184	0.004386	0																							0.700192	0.191919
								0.021825	0.1	0.136792	0.064417	0.144476	0.495536																							0.448436	0.098765
								0.058773	0.066514	0.903448	0	0.903978	0.011957																							0.503788	0.22541
								0.07451	0.210526	0.022774	0.230118	0.059113	0.197007																							0	0.303303
								0.210309	0.73913	0.64723	0.651163	0.057018	0.314685																							0.897545	0.005682
								0.345185	0.613054	0.050532	0.2249	0.466192	0.097297																							0.349633	0
								0.027027	0.304826	0.845802	0.107884	0.038314	0																							0.159806	0.018325
								0.826484	0	0.025093	0.022727	0.318033	0.036212																							0.767554	0
								0.167355	0.231061	0.738095	0.342466	0.006024	0.014706																							0.282651	0.373404
								0.01626	0.69899	0.011268	0.106952	0.09833	0.12537																							0.053465	0.032118
								0.903978	0	0.449126	0.121807	0.209366	0.006073																							0.747368	0.830178
								0.676359	0.23796	0.121019	0.115942	0	0.481752																							0.435791	0
								0.077562	0.024283	0.158103	0.017637	0.405882	0.443038																							0.089385	0.711443
								0.110503	0.023282	0.025263	0.114516	0.240506	0.140741																							0.352834	0.12
								0.012158	0.007009	0.297556	0.027027	0.307295	0.061453																							0.931278	0.141204
								0.165064	0.088199	0.078947	0.053012	0.106443	0.666667																							0.011765	0.139241
								0.043379	0.365621	0.04	0.263636	0.138041	0.01629																							0.034642	0.055912
								0.08365	0.082317	0.519022	0	0.032215	0.022581																							0.212879	0.163166
								0.467626	0.035789	0.789773	0.03252	0.004902	0.077033																							0.352459	0.057018
								0.177305	0.244444	0.257463	0.032847	0.030162	0.008403																							0.235808	0.107202
								0.219907	0	0	0	0.424431	0.612777																							0	0.242489
								0.006873	0.015674	0.091234	0.296984	0.161228	0.918803																							0.060952	0.69914
								0.07013	0.51831	0.144654	0.008368	0.008421	0.004484																							0.00582	0.933333
								0.763907	0.103614	0.554622	0.040179	0.560166	0.299029																							0.70202	0.318985
								0.050179	0	0.033408	0.035842	0.242424	0.007634																							0.908397	0.164274
								0.228216	0.033846	0.732143	0.406989	0.057377	0.037367																							0.571881	0.007194
								0.220608	0.059406	0.316981	0.128023	0.671971	0.030349																							0.105691	0.1125
								0.584375	0.396605	0.045564	0.007264	0.230118	0.36773																							0.044577	0.675926
								0.099515	0.045946	0.058052	0.263158	0.075397	0.046316																							0.944444	0.232558
								0.051518	0.0059	0.015385	0.025518	0.994475	0.081967																							0.912621	0.078829
								0.009747	0.351648	0	0.056872	0.263699	0.197216																							0.761246	0.615658
								0.1	0.03876	0	0.046778	0.154982	0.157143																							0.092112	0.052147
								0.344961	0.167286	0.018116	0.591811	0.076503	0.00831																							0.023513	0.144954
								0.047288	0.309198	0.11991	0.07485	0.18254	0.064034																							0.461449	0.325373
								0.173375	0.00641	0.248619	0.073958	0.604217	0.032628																							0.68146	0.010348
								0.640351	0	0.026087	0.472703	0.566085	0.032847																							0.059406	0.6
								0.057018	0.195728	0.097967	0.400524	0	0.382353																							0.043022	0.343882
								0.048333	0.662921	0.220207	0.351648	0.676359	0.011719																							0.335329	0.366712
								0.076923	0.041289	0	0.013086	0.181818	0.170124																							0	0.013106
								0.21875	0.027363	0.012953	0.004	0.303823	0.313501																							0.025126	0.649351
								0.026266	0.129676	0.009346	0.1125	0.034022	0.420561																							0.136792	0.320442
								0.140625	0	0.604167	0.153543	0.009346	0.345833																							0.826733	0.060976
								0.20073	0	0.048718	0.065539	0.016323	0																							0.055684	0.053571
								0.113821	0.08	0.060547	0.00431	0.023669	0.009132																							0.513514	0.51831
								0.213292	0.003559	0.050258	0.02008	0.091346	0.042048																							0.373494	0.251055
								0.022772	0.060217	0.237288	0.075949	0.244444	0.01087																							0.345644	0.035427
								0.103175	0.25	0.245955	0.666667	0.174863	0.01497																							0.377507	0.009901
								0.007605	0.398305	0	0.082051	0.542039	0.005988																							0.414634	0.006192
								0.026379	0	0	0.629921	0.241963	0.047312																							0.452555	0.071795
								0.620155	0.021127	0.897545	0.184729	0.097324	0.03525																							0	0.595426
								0.235614	0.136364	0.378378	0.210526	0.058773	0.187013																							0.091121	0.517897
								0.660592	0.258706	0.542451	0.075269	0.524409	0.010753																							0.029126	0.670996
								0.09816	0.181818	0.182131	0.506173	0.035573	0.009346																							0.661342	0.244821
								0.055351	0.216641	0.38273	0.253394	0.042453	0.024283																							0.023936	0.041379
								0.156863	0.474041	0.136276	0.108738	0.27972	0.044643																							0.071749	0.645363
								0.203835	0.095238	0.967638	0.032486	0	0.119874																							0.224315	0.401563
								0.043011	0.086538	0.526243	0.466667	0.015748	0.053004																							0.519924	0.067449
								0.367171	0.012146	0.172414	0	0.632353	0.015351																							0.147059	0.03125
								0.509434	0.048043	0.038086	0.662921	0.007177	0.077236																							0.653495	0.013921
								0.688136	0	0.241653	0.19697	0.525253	0.50905																							0.987952	0.105708
								0.047697	0.213058	0.118421	0	0.251883	0																							0.21097	0.313043
								0.153659	0.11349	0.077295	0.40678	0.824866	0.29697																							0.012723	0.070175
								0.06129	0.479608	0.314417	0.051471	0.445378	0.081395																							0.51074	0.084906
								0.072202	0.064356	0.276119	0.013072	0.207574	0.296559																							0.055888	0.178167
								0.044539	0.341241	0.033241	0.314685	0.503817	0.087692																							0.764192	0.114234
								0.007177	0.315866	0.371212	0.017301	0.252896	0.009929																							0	0.185882
								0.43609	0	0.083591	0.085069	0.462343	0.4214																							0.035928	0.06988
								0.109827	0.156863	0.468612	0.072727	0.051829	0.009988																							0.00266	0.643653
								0	0.158103	0.033898	0	0.327014	0																							0.032692	0
								0.457627	0.12234	0.139573	0.38171	0.663968	0.291159																							0.188482	0.093923
								0.007505	0.269142	0.110283	0.052466	0.230964	0.121212																							0	0.545055
								0.609091	0.27762	0	0.967424	0.074531	0.029885																							0.158488	0.025581
								0.314314	0.093525	0.586777	0.436242	0.188889	0.037037																							0.092857	0.964319
								0.013752	0.011189	0.105046	0.145161	0.195035	0.078818																							0.794931	0.027944
								0.218543	0.121951	0.027778	0.029412	0.514946	0.245192																							0.138359	0.221198
								0.693333	0.326923	0.160998	0	0.569187	0.101412																							0.396605	0.080761
								0.02619	0.022013	0.030837	0	0.103125	0.071329																							0.42517	0.05298
								0.033898	0.764192	0.103175	0.67218	0.014446	0.032787																							0	0.542411
								0.354839	0.004107	1	0.072524	0	0.019737																							0.007491	0.101281
								0.060547	0.031792	0.12311	0.754649	0.247706	0.026379																							0.065041	0.568282
								0.161228	0	0.10289	0.068681	0.595361	0.061682																							0.594189	0.042017
								0.617021	0.097967	0.293103	0.557858	0.057269	0																							0.061425	0.093085
								0.263699	0.004902	0.417582	0.22315	0.104072	0.113812																							0.464826	0.330211
								0.456522	0	0	0.014085	0.3125	0.184211																							0.38758	0.310573
								0.151448	0.005013	0.233533	0	0.136276	0.69765																							0.472441	0.219424
								0.015385	0.282468	0	0.018717	0.180556	0.002778																							0.269595	0.243631
								0.208	0.210191	0.162738	0	0.15917	0																							0.253305	0.014085
								0.007722	0	0.413249	0.593483	0.076923	0.841629																							0.121807	0.543578
								0.738947	0.073298	0.461449	0.30842	0.151448	0.225																							0	0.169492
								0.216612	0.069959	0.088406	0.028881	0.040816	0.072187																							0.11236	0.463093
								0.12	0.438696	0.281768	0.793296	0.022772	0.313291																							0	0.363458
								0.041322	0.085868	0	0.726829	0.171079	0.008333																							0.103261	0.094883
								0.144476	0.172414	0.063433	0.941805	0.098993	0.066667																							0.378981	0.005917
								0.047516	0.266904	0.200837	0.079254	0	0.022152																							0.097113	0.474854
								0.677173	0	0.614801	0.02133	0	0.013636																							0.096927	0.403386
								0.165049	0.175908	0.165834	0.061728	0.265973	0.180556																							0.227156	0.131222
								0.098734	0.085997	0.001789	0.014218	0.003257	0.04918																							0.020652	0.130693
								0.429103	0.01087	0.802872	0.043922	0.5996	0																							0.62852	0.467433
								0.04878	0.414163	0.09375	0.030429	0.113811	0.004132																							0.371147	0.099678
								0.154639	0.835681	0.212963	0.345833	0.461538	0.056013																							0.182081	0.124514
								0.002967	0.009967	0.260246	0.00295	0.004124	0.006826																							0.140863	0.006803
								0.023529	0.32902	0.049252	0	0.038086	0.490698																							0.032628	0.407792
								0.59695	0.006689	0.824176	0	0.313187	0.08776																							0.039363	0.190299
								0	0.094162	0	0.107056	0.02411	0.051095																							0	0.068063
								0.763514	0.647585	0.009259	0.426471	0.029106	0.036585																							0	0.076142
								0.081498	0.025126	0.078818	0.010714	0.122857	0.044073																							0.544932	0.738947
								0.088146	0.058968	0.619355	0	0.620968	0.069652																							0.099359	0.244898
								0.089869	0.008746	0.723827	0.33365	0.459716	0.004551																							0.067606	0.029018
								0.003817	0.146286	0.534483	0.225352	0.028736	0.180723																							0.273596	0.804521
								0.478559	0.016575	0.294737	0.071795	0.04717	0.547379																							0.008	0
								0.022727	0.00627	0.022727	0.187032	0.016438	0.300169																							0	0.026846
								0.485417	0	0.581935	0.940083	0.069633	0.106944																							0.054893	0.068282
								0.105915	0.003003	0.045455	0.693333	0	0.309651																							0.019337	0.221607
								0.112903	0.027523	0.592516	0.622222	0	0.088571																							0.01005	0.089196
								0.666667	0.059211	0.306823	0.21791	0.101852	0.002268																							0.818103	0.257426
								0.334728	0	0.95163	0.415966	0.238722	0.08125																							0.470297	0.122671
								0.007264	0.002869	0	0.036536	0.012146	0.028902																							0.072072	0.07485
								0.238281	0.48017	0.022472	1	0.383367	0.150838																							0.695221	0.097078
								0.162162	0	0.605544	0.025641	0.049252	0																							0.090909	0.135258
								0.424084	0.045455	0.313684	0.044369	0.320442	0.862745																							0.543796	0.199357
								0.009197	0	0.219907	0.156522	0.156863	0.085714																							0.126168	0.046429
								0.612777	0.66951	0.028708	0.048596	0.023202	0.398058																							0.092652	0.651163
								0.045226	0	0.209632	0.044577	0.03268	0																							0.412955	0.358306
								0.045918	0.37037	0.24812	0.026266	0.105897	0.598726																							0.070136	0.008251
								0.982234	0.11236	0	0.227129	0.679389	0.068681																							0	0.087671
								0.861635	0.829493	0.250209	0.15103	0.251515	0.208																							0.519481	0
								0.132214	0.225962	0.604545	0.850633	0.048485	0.165834																							0.975645	0.293939
								0	0	0.004831	0.009901	0.237736	0.129771																							0.068681	0.689366
								0.088571	0.309486	0.188482	0.003205	0.20765	0.128713																							0.818942	0.008523
								0.930502	0.022026	0.009259	0	0.168822	0.379104																							0.044723	0.58216
								0.138041	0.492386	0.037037	1	0.149584	0.271429																							0.515639	0.588073
								0.430294	0	0.005305	0	0.109453	0																							0.138406	0.030429
								0.326531	0.010204	0.255947	0.291159	0.103175	0.048333																							0.021063	0.013084
								0.572509	1	0.366712	0.797859	0.006623	0.091904																							0.104213	0.234483
								0.368984	0.472703	0.100152	0.058608	0.082136	0																							0.523901	0.036508
								0.484177	0.027149	0.029748	0.004484	0.158963	0.10084																							0.50817	0.191919
								0.075862	0	0.549915	0.045226	0.152057	0																							0.848064	0.392982
								0.396016	0.087076	0.097113	0.062827	0.586178	0.124542																							0.108808	0.323258
								0.25	0.006452	0.044743	0.047619	0.009901	0.014085																							0.355613	0.401613
								0	0.057252	0.123348	0.185505	0.179592	0.003096																							0.760341	0
								0.466667	0.35249	0.194704	0.423488	0	0																							0.218462	0.647441
								0.091797	0.058603	1	0.216893	0.539541	0.293076																							0.260214	0.124542
								0.426895	0	0.633484	0.170124	0.271754	0.035354																							0.37013	0.454545
								0.136691	0.00885	0.655391	0.093168	0.009967	0.009091																							0.138031	0.089744
								0.569267	0.463158	0.209184	0.108434	0.532374	0.617021																							0	0.026477
								0.032609	0	0.220608	0.708877	0.071006	0.05364																							0.174479	0.273408
								0.06267	0.306823	0.290058	0.434599	0.191136	0.721675																							0.456169	0.044289
								0.524409	0.05364	0.204327	0.024283	0.015674	0.325817																							0.304212	0.072581
								0.009592	0.40708	0.115279	0	0.006849	0																							0.594904	0.12763
								0.250489	0.209184	0.428571	0.042198	0.204327	0.017341																							0.873486	0.605544
								0.008772	0.228374	0	0.01173	0.64723	0.025518
								0.894009	0.047619	0.523901	0.077744	0.243243	1
								0.263636	0.005882	0.520769	0.0125	0	0.021407
								0.67144	0.01049	0.358309	0.015521	0.030848	0.077551
								0.297556	0.044369	0.943111	0.474041	0.477193	0.158784
								0.029748	0.024618	0.036827	0.002299	0.040625	0.127907
								0.905363	0	0	0	0.068351	0.055172
								0.122195	0.001942	0.242485	0	0.012048	0.107735
								0.023758	0.002037	0.054201	0.32902	0.001789	0.287066
								0.213953	0.273006	0.091503	0.148352	0.017937	0.071429
								0	0.122283	0.002959	0.385164	0.034772	0.123894
								0.608209	0.426277	0.210191	0.23796	0.272553	0.726829
								0.172757	0.199234	0.545143	0	0.165049	0.379061
								0.126551	0.272171	0.348718	0.20916	0.119171	0.012158
								1	0.07485	0.411488	0.016529	0	0.996441
								0.030556	0.00211	0.526372	0.344564	0.655022	0.007505
								0.219243	0.970588	0.336336	0.113821	0.086826	0.140741
								0.068111	0.038136	0	0.541568	0.850633	0.039106
								0.101379	0.196375	0.009756	0.022152	0.081579	0
								0.027027	0.077744	0.020737	0.166667	0.058442	0.024845
								0.482412	0.07454	0.103371	0.333333	0.043165	0.054905
								0	0.261261	0.199357	0.065574	0.045783	0.051988
								0.336336	0.058573	0.225941	0.130137	0.412674	0.293939
								0.35906	0.586806	0.187013	0.137405	0.23516	0.047273
								0.03512	0.040736	0.522505	0.091904	0.629921	0.006689
								0	0.214286	0.078947	0	0.166667	0
								0.043716	0.008475	0.055912	0	0.639049	0
								0.033241	0.017241	0.441224	0.016129	0.044369	0.121807
								0.045714	0.455056	0.008242	0.755854	0.051095	0.521505
								0.121071	0.25753	0.196809	0.037611	0.071429	0.080247
								0.043796	0.369048	0.670996	0.495192	0.320093	0.091121
								0.131429	0.108434	0.568938	0.40708	0.665362	0.25753
								0.257426	0.171381	0.496696	0.024845	0.406056	0.040179
								0.069767	0.005455	0.034433	0.054159	0.078078	0.319288
								0.180077	0.051151	0.022222	0.067511	0.377193	0.00818
								0.051087	0.029703	0	0.025806	0.025126	0.010676
								0.323258	0	0.113811	0.233577	0	0.230114
								0.098237	0.032486	0.167513	0.026851	0.019231	0
								0	0.287179	0.079295	0.020891	0.078947	0.173375
								0.682959	0.022581	0.517787	0.208748	0.174434	0.193191
								0.310924	0.031447	0.683983	0.903978	0.015301	0.31759
								0.020833	0.278756	0.046823	0.168595	0.738095	0.196491
								0.075893	0	0.228216	0.096126	0	0
								0.362374	0.680365	0.016985	0.396605	0.137119	0.004608
								0.77757	0.049702	0.344961	0.273006	0	0.663366
								0.532895	0.040323	0.024823	0	0.073359	0.295429
								0.549915	0.048569	0.032136	0.831907	0.878887	0.190991
								0.338264	0.165485	0	0.146697	0.123348	0.333333
								0.048276	0.009346	0.369565	0.728	0.682796	0.125249
								0	0.019934	0.067506	0.01145	0.101587	0.065134
								0.151361	0.217978	0.155763	0.094118	0.731959	0.080169
								0.120766	0.069652	0.528634	0.127907	0.054795	0.468004
								0.130542	0	0.862692	0	0.003559	0.144886
								0.277717	0.564175	0.185882	0.008646	0	0.005495
								0.031088	0.029412	0.584375	0.807229	0.466667	0
								0.065719	0	0.490074	0.878536	0.011194	0.224371
								0.02349	0.252348	0.12	0.047619	0.385475	0.03437
								0.035398	0	0.018868	0	0	0.69914
								0	0.035354	0.013944	0.037665	0.241653	0.608209
								0.04918	0.007018	0.050926	0.166667	0.707361	0.253846
								0.04454	0.296559	0.094937	0	0.153409	0.004219
								0.079365	0.457364	0.045455	0.031447	0.345185	0.048023
								0.778351	0.107143	0.005917	0.07454	0.3795	0.354417
								0.021429	0.01145	0.059113	0.014286	0.145105	0.763514
								0.083095	0	0	0	0.027165	0.022727
								0.022624	0.036145	0.182292	0.004049	0	0.199519
								0.05	0.012605	0.343402	0.027083	0.15677	0.844749
								0.132438	0.059942	0.015152	0.008658	0.286996	0.058824
								0.771626	0.058394	0.031847	0.379061	0.035398	0.077562
								0.075949	0.148649	0.365971	0.572581	0.436242	0.777045
								0.583026	0	0.038745	0.700483	0.028902	0.172414
								0.199357	0.02095	0.360563	0.074627	0.700629	0.138686
								0.182131	0.290323	0.029703	0.051829	0.203835	0.187192
								0.032874	0.093168	0.161228	0.022037	0	0.201923
								0.196809	0.036782	0.26738	0.841555	0.307292	0.162162
								0.460123	0.575064	0.199446	0	0.65	0.131429
								0.071006	0.149626	0.132214	0.200717	0.157182	0.162637
								0.009174	0.333333	0.217391	0.057471	0.392727	0
								0.152057	0	0.044917	0.141204	0.089385	0.056872
								0.583277	0	0.138714	0.090909	0.009259	0.02439
								0.260246	0.754717	0.313776	0.003559	0.600834	0
								0.177858	0.025126	0.386707	0	0.121685	0.1625
								0.016667	0.018325	0.044776	0.06129	0.031847	0.510557
								0.012048	0.452555	0.043165	0.01497	0.354067	0
								0.459677	0	0.48017	0.084691	0.280294	0.046778
								0.034739	0.412674	0.225405	0.992958	0.097967	0.03252
								0.083591	0.403096	0.140741	0.069652	0.118825	0.065015
								0.48265	0	0.165354	0.73913	0.149905	0.00431
								0.317886	0.009404	0.239071	0	0.210027	0
								0	0.032258	0.569267	0.25	0.042135	0.284553
								0	0.007519	0.001698	0.174727	0.086207	0
								0.329078	0.287425	0.144033	0.024618	0.020408	0.049057
								0.031373	0.174727	0	0.040736	0.108787	0
								0.11991	0.184729	0.2375	0.321932	0	0.022472
								0.005128	0.201923	0.213523	0.214552	0.153488	0
								0	0.051829	0.69627	0.24192	0.29491	0.396605
								0.276119	0.029412	0.058824	0.146286	0.95163	0.12963
								0.073333	0.050119	0.1	0.483126	0.721266	0.042198
								0.209581	0.008666	0.230114	0.179487	0.556054	0.10177
								0.723827	0.050824	0.046243	0.482618	0.009416	0.050179
								0.011268	0.005882	0.097297	0	0.626645	0
								0.01355	0.004049	0.930502	0.032258	0.394625	0.00939
								0.008556	0.204678	0.008556	0.017789	0.336788	0.060172
								0	0.033708	0.020115	0	0.237427	0.014553
								0	0.527903	0.695855	0.119141	0.337413	0.113208
								0.04918	0.306889	0.321538	0.620536	0.213499	0.421842
								0.5	0.180645	0	0.019737	0.067729	0.37766
								0.509434	0.003484	0.777045	0.145038	0.276119	0.260214
								0.0125	0.022037	0.005894	0.25	0.018717	0.242857
								0.286996	0.644269	0.05665	1	0.708661	0
								0.168822	0.15103	0.264563	0.03164	0.398693	0.021063
								0.052126	0.086358	0.187994	0.455056	0.100211	0.637205
								0.051364	1	0	0.380342	0.049133	0.029299
								0.161417	1	0.313187	0.136628	0.083045	0.592516
								0.222222	0.081395	0.007209	0	0	0.403846
								0.070981	0.635379	0.321224	0	0.092683	0.148485
								0.372881	0.202439	0.726415	0	0.004926	0.166667
								0.469849	0.040385	0.506787	0.268444	0.056396	0.036145
								0.002604	0.037037	0.009709	0.015674	0.183962	0.60733
								0.290859	0.146789	0.013755	0.04978	0.569267	0.045226
								0.240172	0.073643	0.024719	0	0.257463	0.032028
								0.05303	0.131765	0.676359	0.043118	0.12844	0.065574
								0.138686	0.044941	0.313501	0.043956	0.132353	0.258706
								0	0.008811	0.017595	0	0.754224	0.313684
								0.185185	0.103343	0.016548	0.140221	0.037398	0.048569
								0.078947	0.380519	0.032289	0.134921	0.01085	0
								0.126531	0.00885	0.655022	0.116981	0.008264	0.303597
								0.622222	0.017341	0.025126	0.309425	0.06129	0.764192
								0.783333	0.385475	0.458184	0.048023	0.041298	0.627451
								0.253305	0	0	0.032432	0.330189	0.057471
								0.33365	0	0.029412	0.093525	0.070524	0.013889
								0.125	0.145038	0.342916	0.20765	0.990291	0.156044
								0.025157	0.011976	0.028656	0.01087	0.231707	0.037665
								0	0.002299	0.06986	0.719807	0.079295	0
								0.057903	0.241986	0.604217	0.137931	0.04908	0.579487
								0.22315	0.051383	0	0.540698	0.078788	0.348718
								0.541568	0.28013	0.129771	0.089342	0.35873	0.902062
								0.337165	0.134293	0.186047	0.67505	0.204188	0
								0.186047	0.061466	0.010526	0.110503	0.050575	0
								0.15677	0	0.035599	0.113755	0.042017	0
								0.225352	0.364086	0	0	0	0.055446
								0.755854	0.210207	0.295918	0.425743	0.513834	0.474403
								0.345833	0.013072	0.029126	0.012146	0.002941	0.873486
								0.090634	0.06642	0.014328	0.08	0	0.12766
								0.082126	0.117296	0.507937	0.299611	0.028761	0.715976
								0.726415	0.101744	0.511491	0.022581	0.179487	0
								0.007207	0.117184	0.754224	0.03525	0.754717	0.035427
								0.020979	0	0	0.119403	0.00211	0.940083
								0.27037	0.109541	0.066667	0.05364	0.315866	0.01432
								0.01629	0	0.08365	0.51831	0.014354	0.337679
								0.841555	0.005482	0.267327	0	0.071429	0.01005
								0.392982	0.533663	0.109415	0.112903	0.474041	0.027944
								0.209091	0.137931	0.371084	0.027944	0.036247	0.225352
								0.116022	0.247818	0.27972	0.09893	0.073986	0.779614
								0	0.15858	0.328691	0	0.004926	0.043367
								0.45	0.333028	0.12	0.255618	0.12311	0.225941
								0	0.013514	0.088146	0.183168	0.032292	0.003817
								0.115279	0	0.160671	0	0.050888	0.434938
								0.05364	0.10226	0	0.492784	0.040724	0.054496
								0.099359	0.036797	0.02809	0.004107	0.058691	0.533163
								0.685446	0.00995	0.509434	0.392659	0.12	0
								0.020202	0.355613	0.023669	0	0.133136	0
								0.525253	0.124514	0.023256	0.392523	0.263761	1
								0.01061	0.009901	0.912556	0.764192	0.097248	0.032
								0.600834	0.385164	0.419628	0.029175	0.53875	0.201194
								0.01085	0.148352	0	1	0.049261	0.072243
								0.272251	0.018349	0.005952	0.148485	0.396985	0.419872
								0.225405	0.034836	0.294665	0	0.430657	0.344059
								0.080508	0	0.365269	0.926893	0	0.581935
								0.342912	0.096126	0	0	0.077907	0.005435
								0.295154	0.026549	0.044828	0	0	0.050119
								0.039356	0.020851	0.07611	0.527903	0.442308	0.007874
								0	0.271682	0.421842	0.230964	0.371383	0.068111
								0.14823	0.002941	0.036247	0.011976	0.862069	0.388889
								0.426014	0	0.067449	0	0.4	0.081081
								0.006849	0	0.157407	0.252348	0.035608	0.055016
								0.633962	0.118191	0	0.0399	0	0.239071
								0.123348	0.145455	0.235294	0.002941	0.513109	0
								0.23494	0.010753	0.127273	0.463035	0.130159	0
								0.274549	0.214953	0.077655	0.279661	0.006211	0.010204
								0.076142	0.027944	0.062619	0.134293	0	0.285714
								0.078818	0.545455	0.039381	0.15858	0.013106	0.013086
								0.557273	0.175719	0.201923	0	0.060885	0.121795
								0.082927	0.020101	0.072581	0.065598	0.359962	0.216893
								0.003724	0.006329	0.087692	0.017699	0.058594	0.050926
								0.352834	0.001866	0.546559	0.192593	0.715835	0.402439
								0.026866	0	0.051151	0	0.04747	0.025641
								0.008368	0.065598	0.118881	0.111905	0.200803	0.319797
								0.054159	0.008065	0.043379	0.045714	0.189091	0.144686
								0	0.333333	0.612326	0.675159	0.357143	0.164804
								0.034169	0	0.066139	0.239766	0.454545	0.184762
								0.108787	0.386503	0.034965	0.097035	0.033865	0.017094
								0.055814	0.698165	0.04454	0.354651	0.2	0.095238
								0.158654	0.025381	0.132353	0.052065	0.050562	0.093168
								0.168099	0.11324	0.127848	1	0.144654	0.012848
								0.149584	0.009756	0.120789	0.175719	0	0
								0	0	0.048276	0.247984	0.062619	0.105846
								0.343558	0.844749	0.008646	0.469459	0.557522	0.006378
								0.053604	0.048458	0	0.191919	0.045283	0.309211
								0.433071	0.20765	0.548128	0.008746	0.132438	0.414541
								0.065134	0.116935	0.003817	0.292788	0.210976	0.058394
								0.065539	0.043584	0.149321	0.055758	0	0.118321
								0.407756	0.019398	0.044289	0.115096	0.534483	0.316981
								0.042929	0.540698	0	0.4214	0.079002	0.279518
								0.006378	0.088757	0.247818	0.146269	0.016667	1
								0	0.185505	0.104072	0.156044	0.092251	0.253394
								0.264151	0.059322	0.300806	0.365644	0.045455	1
								0	0.243619	0.062222	0.059406	0.816964	0.629921
								0.230088	0.046005	0.215094	0.34542	0.018868	0.23866
								0.107955	0.073913	0.063291	0.073913	0.027027	0.177858
								0.238532	0.34542	0.045918	0.018797	0.036286	0
								0.187032	0.043956	0.210207	1	0.162353	0.314314
								0.005376	0.00295	0	0.344059	0.023758	0.022774
								0.037109	0.078818	0.333333	0.241986	0.115152	0.215385
								0.119171	0.113755	0.103093	0.214953	0.06267	0
								0.155763	0.052065	0.139583	0.902062	0.251055	0.020073
								0	0.016129	0.915567	0.116935	0.419628	0
								0.10625	0.029175	0.503817	1	0.518112	0
								0.02071	0.902062	0.338264	0.048458	0.360563	0.347243
								0.072626	0.026379	0.099515	0.059322	0.098734	0.134921
								0.824176	0.020408	0.244821	0.533663	0.628488	0.625875
								0.024719	0.079254	0.081907	0.970588	0	0.06642
								0.034884	0.055556	0.036145	0.045283	0.206349	0
								0.167513	0.043584	0.257557	0.11324	0.344564	0.908397
								0.101852	0.192593	0.268639	0.385475	0.262921	0.256144
								0.08381	0.049892	0.344156	0.043584	0.265372	0.068762
								0.00346	0.542199	0.283951	0.049892	0	0.044295
								0.191176	0.793296	0.852833	0.542199	0.279387	0
								0.142105	0.272	0.035608	0.272	0	0.139583
								0.004619	0.10119	0.137119	0.10119	0.007722	0.10089
								0.66242	0.380223	0.426813	0.380223	0.797153	0.152068
								0.059361	0.11399	0.169283	0.11399	0.199446	0.210526
								0.209366		0.309486		0.101215	0
												0.141204	0.093182
												0.155763	0.530315
												0.839556	0.02583
												0.005305	0.113772
												0.207059	0.313317
												0.04	0.28361
												0.040441	0.767205
												0.051339	0.035842
												0.078125	0.060561
												0.00708	0.208748
												0.304826	0.991189
												0.023923	0.02095
												0.207224	0.129676
												0.009709	0.657993
												0.096927	0.355613
												0.995	0.009464
												0.386838	0.00641
												0.163993	0.20916
												0.002247	0
												0.101852	0.495192
												0.018868	0.021429
												0.163482	0
												0	0.014286
												0.092593	0.216641
												0.213068	0.19697
												0.077869	0.012146
												0.228216	0.017699
												0.112971	0.045714
												0.218543	0.440994
												0.032692	0.261753
												0.204833	0.101744
												0.170478	0.726415
												0.314417	0.075949
												0.030576	0.022026
												0.116476	0.018349
												0.032136	0.146269
												0.363248	0.006452
												0.028662	0.213198
												0	0.187032
												0.213058	0.016129
												0.059809	0.020891
												0.009669	0.25
												0.042017	0.089342
												0.315315	0.059322
												0.861635	0.10728
												0	0.336323
												0.060217	0.002415
												0.505263	0
												0.142544	0.134293
												0	0.031447
												0.029528	0
												0.097744	0.113755
												0	0.479608
												0.650519	0.214953
												0.066841	0.048458
												0.658722	0.253305
												0.163212	0.182292
												0.294715	0.380519
												0.2375	0.175444
												0	0.396135
												0.334837	0.380223
													0.050093

## Sheet: Ext. Data Fig. 1
		Limiting dilution assay					Normalized PPIA levels based on Zaro et al.
			cell dose	% non-response			old HSC	HSC	MPPa	MPPb	MPPc	CLP	CMP	MEP	GMP
		KO	4000	80			4338.32	19297.1	5757.91	10143.4	7419.41	5650.81	3982.67	3644.85	5940.41
		KO	20000	20			5378.7	6365.8	5668.7	18409.9	6738.23	5606.01	7317.47	3980.9	5565.62
		KO	100000	1			5666.22	8848.83	4846.75	4282.95	2671.85	4787.99	4034.41	3863.07	5309.76
		KO	500000	1			6026.8	6627.66	6881.72	4898.61	2698.38	4437.68	6396.12	2636.99	4749.5
							5727.85	5795.99	4683.43	5801.96	7099.55	4582.79	4429.89	5647.07	3617.79
		Het	4000	90			4602.3	4827.73	4046.23	6409.87	5855.34	5334.39	4690.44	4676.14	4693.46
		Het	20000	11
		Het	100000	1
		Het	500000	1
		L-calc frequency:
				1 SE variation
		KO	1 in 13,625	9,821 - 18,904
		WT	1 in 9,953	7,123 - 13,908
		Poisson T-test (2-tailed) = 0.5024

## Sheet: Ext. Data Fig. 2
		Correlation between IDR and translation rate from Schwanhausser et al.
		Gene ID	Translation Rate	IDR (%)
		Tnrc6a	0.44	56.4036
		Phf3	0.73	52.8691
		Ash1l	0.96	37.6895
		Clstn1	1	8.66463
		Mrpl52	1	71.875
		Jmjd1c	1.11	35.4724
		Crebbp	1.24	46.1165
		Fxr2	1.24	33.5244
		Kif13a	1.38	27.2727
		Tsc2	1.46	29.9888
		Pitpnm1	1.57	31.0289
		Adam17	1.58	15.6553
		Mga	1.6	41.0979
		Ncor1	1.69	54.1575
		Cbx6	1.7	59.7087
		Itpr1	1.7	13.3431
		Pkd2	1.71	28.719
		Tap2	1.79	7.50383
		Pcdhgc3	1.82	10.5996
		Setd2	1.83	28.1902
		Dpy19l1	1.86	3.55556
		Phf10	1.86	38.9706
		Tmem131	1.96	20.1695
		Myo9b	2	30.2176
		Ubr3	2.01	16.4642
		Farsb	2.02	0
		Nbea	2.09	20.0815
		Eml1	2.18	19.9041
		Eml3	2.25	18.8406
		Mycbp2	2.32	13.319
		Arhgap22	2.34	41.1874
		Helz	2.4	14.7271
		Ap4b1	2.42	15.0203
		Eif2ak4	2.46	19.0418
		Fbln2	2.52	33.0516
		Acap2	2.54	17.6093
		Dlg5	2.62	34.5495
		Magi3	2.63	51.9244
		Atr	2.83	6.65658
		Raf1	2.85	25.3086
		Smg7	2.85	19.5632
		Hdac3	2.87	9.34579
		Mink1	2.9	38.2182
		Ptpn9	2.91	7.75717
		Slit2	2.93	5.29758
		Mipep	3.01	3.08555
		Amotl2	3.03	47.619
		Hirip3	3.1	83.4532
		Pitpnb	3.15	11.3971
		Cpt1a	3.16	5.30401
		Obsl1	3.18	5.39216
		Aftph	3.23	22.6254
		Usp25	3.23	19.9052
		Xpo6	3.26	5.86667
		Tnrc18	3.32	100
		Als2	3.34	3.2589
		Aebp1	3.41	24.3523
		Uhrf1bp1l	3.48	29.4399
		Axl	3.51	14.6893
		Dock6	3.51	19.9367
		Mbd2	3.52	40.6326
		Usp30	3.56	29.4239
		Ptpra	3.57	25.3468
		Wwp2	3.64	34.9425
		Synj2	3.7	16.5775
		Akap11	3.76	22.1462
		Cdkn2c	3.82	2.38095
		Nek9	3.83	18.7947
		Angptl2	3.92	19.4726
		Sdhd	3.92	8.1761
		Iqsec1	3.93	43.406
		Telo2	3.94	16.6069
		Ezh2	3.96	26.8741
		Ankib1	3.97	21.3344
		Anapc5	3.98	4.23841
		Gle1	4	22.61
		Llgl1	4.02	19.6429
		Atad5	4.03	48.8612
		Slc16a13	4.03	8.68545
		Kdm3a	4.04	32.324
		Hltf	4.09	18.6323
		Ctu2	4.15	16.701
		Prdx6	4.19	1.33929
		Spen	4.23	61.5175
		Znf592	4.24	32.5178
		Wac	4.31	62.0202
		Tanc1	4.32	24.3418
		Tcf20	4.34	49.7449
		Rapgef1	4.44	36.0119
		Pak4	4.47	43.824
		Slain2	4.52	37.4183
		Tm9sf4	4.55	3.84
		Kif21b	4.61	26.3286
		Bcl9l	4.62	43.5624
		Gna12	4.62	12.5984
		Met	4.64	9.20863
		Rapgef2	4.65	26.2842
		Ehbp1l1	4.68	58.7417
		Araf	4.78	40.3226
		Ccny	4.87	28.1646
		Evi5	4.93	29.3827
		Abcc1	4.97	11.953
		Kif3b	5.02	22.49
		Cdk5rap2	5.04	24.3418
		Ivns1abp	5.07	2.22222
		Plau	5.13	8.35267
		Arfgef1	5.19	27.4743
		Unc5b	5.19	27.0899
		Rab11fip5	5.21	64.4717
		Arhgef17	5.22	63.3059
		Pex1	5.25	15.8223
		Erbb2	5.26	16.3347
		Mical2	5.26	43.741
		Sipa1l3	5.29	41.0444
		Micall1	5.3	47.7404
		Ppef1	5.31	7.81011
		Gtf2h1	5.35	17.1533
		Ankrd52	5.4	0.0929368
		Notch2	5.45	17.159
		Tsc1	5.45	23.4536
		Setd1a	5.51	47.9203
		Tbc1d9b	5.6	23.5199
		Adar	5.69	30.7504
		Cog8	5.84	13.5621
		Pole	5.87	7.21785
		Neo1	5.9	18.892
		Wdtc1	5.97	3.5503
		Usp32	5.98	31.6085
		Kif7	6.01	30.4591
		Sin3b	6.04	24.8709
		Ntan1	6.06	0.645161
		Ablim1	6.15	62.1978
		Stk25	6.19	27.6995
		Lrrc8a	6.22	7.90123
		Rcor2	6.22	42.4474
		Nfat5	6.3	26.192
		Hexb	6.35	3.05755
		Vps41	6.35	5.18697
		Cox6a1	6.36	29.3578
		Kiaa0930	6.38	44.5652
		Synj1	6.41	32.1043
		Vps16	6.41	6.47482
		Rasa4	6.43	12.4533
		Ankrd28	6.44	2.11538
		Pik3cb	6.44	7.85047
		Dok1	6.47	39.0852
		Rbbp6	6.51	64.6189
		Ankrd13a	6.58	19.8305
		Epb41l1	6.61	54.5455
		Exoc6b	6.61	9.77011
		Slc35b1	6.61	8.38509
		Pdzd8	6.72	31.8891
		Tbc1d10a	6.77	41.3386
		Brap	6.87	28.3784
		Col4a2	6.89	78.0958
		Usp48	6.89	25.7669
		Med13	6.96	17.4333
		Reps1	7.14	37.4159
		Med1	7.16	41.9355
		Atg2b	7.17	22.4254
		Mylk	7.24	18.2656
		Galnt7	7.29	9.74125
		Srgap3	7.32	41.6744
		Vps52	7.32	5.5325
		Slc44a2	7.38	8.35694
		Sh3d19	7.43	26.3024
		Llgl2	7.47	19.6645
		Med12	7.5	19.8816
		Tars2	7.56	3.62117
		Prkdc	7.6	8.27637
		Syvn1	7.61	28.8428
		Herc2	7.62	10.4675
		Mcc	7.64	18.9385
		Epn1	7.67	56.0764
		Foxp1	7.74	55.5391
		Ints10	7.79	20
		Ror2	7.79	18.3457
		Gpam	7.98	6.90141
		Clcn5	8.03	1.34048
		Gtf3c1	8.06	19.8198
		Atp6v0a2	8.07	14.0187
		Bptf	8.08	55.4943
		Paxip1	8.11	22.9186
		Setdb1	8.11	36.9478
		Arpp19	8.19	45.5357
		Mpdz	8.19	40.4831
		Map4k4	8.23	47.5048
		Samd4a	8.25	37.4057
		Vac14	8.25	11.7647
		Rnf121	8.28	14.6789
		Pigu	8.37	2.29885
		Sardh	8.38	9.34343
		Smg5	8.42	31.0039
		Ppp1r12c	8.49	42.3274
		Tjap1	8.53	43.5101
		Cinp	8.54	14.1509
		Slc35b2	8.55	17.0526
		Mrps18c	8.56	21.1268
		Arhgef11	8.57	48.6859
		Ints8	8.64	4.92462
		Map3k7	8.64	43.0502
		Scaf1	8.65	43.75
		Uaca	8.66	10.5488
		Nacc1	8.69	46.4896
		Mfn2	8.7	5.81242
		Wdr81	8.7	10.8989
		Bag1	8.74	25.1825
		Mprip	8.75	38.2439
		Fez2	8.76	39.0374
		Rtkn	8.78	33.8182
		Lrrfip2	8.81	31
		Clasp2	8.86	33.7483
		Rufy1	8.87	31.6384
		Fibp	8.88	0.280112
		Pnpla6	8.89	20.8742
		Gusb	8.96	0.921659
		Med24	8.98	15.3689
		Apbb2	9	44.7011
		Usp40	9	15.2528
		Slc29a1	9.11	10.307
		Akt2	9.15	31.2925
		Col7a1	9.15	67.8329
		Inpp5f	9.19	40.2299
		Loxl4	9.21	3.30688
		Unc119	9.26	28.6364
		Dgcr8	9.33	42.5614
		Ephb2	9.34	15.1659
		Nfkb1	9.38	12.5
		Osbpl2	9.44	22.0085
		Alkbh8	9.51	15.1261
		Bcr	9.51	28.2804
		Fbxo38	9.51	19.3172
		Ell	9.54	60.8696
		Krtcap2	9.54	11.1111
		Pi4kb	9.63	25.6127
		Map6	9.64	49.3235
		Ash2l	9.65	21.6561
		Ncoa3	9.66	47.4017
		Sh3pxd2a	9.68	49.2308
		Ighmbp2	9.84	26.6868
		Zc3h14	9.86	46.9352
		Jmy	9.9	30.2632
		Cbl	9.91	25.1656
		Col4a1	9.93	81.3661
		Fam118b	10.03	5.69801
		Tbc1d1	10.15	35.4452
		Rb1cc1	10.16	10.7905
		Optn	10.31	24.6935
		Nudt8	10.32	16.4286
		Amfr	10.4	26.9051
		Helb	10.42	14.4434
		Lats1	10.45	34.2478
		Psrc1	10.46	70.6452
		Klhl22	10.49	5.5205
		Hspg2	10.51	26.8817
		Fut8	10.59	14.6104
		Atf7ip	10.62	65.764
		Dpp9	10.67	6.48148
		Kif20a	10.74	26.1798
		Wdr6	10.85	0.173762
		Lig3	10.86	26.2381
		Arhgef12	10.89	51.8033
		Camsap1	10.95	57.6284
		Med14	10.98	8.39065
		Ctcf	10.99	22.1458
		Palm	11.03	45.481
		Mus81	11.05	20.5082
		Senp3	11.05	11.8674
		Sh3bp4	11.05	17.4455
		Syde1	11.2	40
		Lrig1	11.21	13.0841
		Zc3h7b	11.3	19.3449
		Smg6	11.31	38.5483
		Gfm2	11.37	3.08087
		Irs2	11.39	37.145
		Vezf1	11.39	6.52591
		Chd3	11.43	42.3472
		Atp6v0a1	11.44	12.7685
		Klhdc4	11.44	16.3599
		Mdm2	11.51	54.7325
		Snx17	11.53	15.1064
		Rbmx	11.67	60.3581
		Mrps18a	11.75	25.9843
		Rps6ka4	11.77	16.0622
		Slc12a4	11.77	15.8525
		Gpatch1	11.79	56.8206
		Kifap3	11.97	6.5508
		Dicer1	12.08	5.46306
		Ppp1r13b	12.21	30.6422
		Arid1a	12.22	43.8576
		Mfsd10	12.22	10.989
		Gng10	12.24	10.2941
		Smn1	12.25	41.9847
		Zfp91	12.26	45.9649
		Fastkd5	12.31	8.11518
		Cc2d1b	12.35	34.965
		Trps1	12.36	44.8087
		Mtif2	12.38	7.42779
		Hmga2	12.43	100
		Mastl	12.46	23.8041
		Pom121	12.55	40.04
		Dock11	12.57	17.4626
		Rbm33	12.58	33.2574
		Slc12a9	12.58	17.5055
		Parp10	12.62	33.9394
		Zc3h13	12.72	55.2758
		Col5a2	12.77	75.6504
		Kiaa2013	12.77	4.10959
		Rnf40	12.78	30.0777
		Trappc2l	13.02	2.85714
		Smg8	13.04	15.9435
		Dip2a	13.09	10.9126
		Yeats2	13.13	49.8594
		Aup1	13.17	23.1707
		Ndufb8	13.18	11.0465
		Tyw1	13.19	13.834
		Ube2f	13.26	18.3784
		Ascc2	13.32	23.2497
		Mtmr2	13.35	17.8849
		Tnpo2	13.4	0.111483
		Tlk2	13.47	37.4652
		Mdc1	13.53	58.3533
		Vps18	13.63	5.85817
		Tut1	13.72	27.5744
		Ankrd49	13.77	2.51046
		Rrp1b	13.79	45.7784
		Pop5	13.8	18.5841
		Arih2	13.95	16.8357
		Aurka	13.97	38.0403
		Nipbl	13.99	45.5777
		Trim59	14.13	7.44417
		Trim24	14.15	41.5238
		Prkd1	14.18	28.8377
		Sap130	14.19	23.4733
		Ints5	14.23	8.14524
		Arsb	14.27	3.1477
		Stk10	14.35	33.5744
		Mettl6	14.37	11.9718
		Safb2	14.37	31.8993
		Cdh11	14.4	9.17085
		Grk6	14.4	15.6197
		Syne1	14.4	28.9929
		Sec16a	14.47	32.896
		Gtf3c5	14.53	10.5973
		Tmf1	14.54	25.5261
		Wrnip1	14.54	27.0312
		Haus3	14.59	7.62852
		Klhl11	14.59	9.03955
		Gak	14.64	36.8421
		St5	14.64	41.4248
		Usp24	14.69	12.7863
		Ptpn12	14.78	54.1667
		Anapc1	14.8	15.9465
		Itgb5	14.81	14.7685
		Pigx	14.83	2.32558
		Ttc19	14.87	10.3792
		Nup98	14.89	60.101
		Ect2	14.93	23.7826
		Tsen2	15.06	33.5484
		Ergic3	15.08	9.92167
		Pla2g12a	15.11	12.6984
		Ewsr1	15.23	78.5614
		Wiz	15.23	36.272
		Surf2	15.26	43.3594
		Topbp1	15.35	38.4363
		Znf330	15.4	18.4375
		Zzef1	15.41	12.9686
		Wdfy3	15.44	12.3936
		Man2b2	15.48	6.64024
		Pptc7	15.5	16.1184
		Coq7	15.52	14.7465
		Tbrg1	15.52	27.3077
		Exosc10	15.54	30.0565
		2023-09-10	15.55	24.466
		Fth1	15.66	10.3825
		Ank3	15.68	50.75
		Nckipsd	15.7	19.8061
		Tfdp1	15.7	20.7317
		Phf23	15.71	61.2903
		Bmp2k	15.72	45.9052
		Lman2l	15.73	18.1058
		Mapkapk2	15.76	27.25
		Ankhd1	15.79	24.0868
		Efr3a	15.82	7.26115
		Mtmr3	15.83	41.7362
		Dido1	15.85	70.9559
		Rabep1	15.9	30.5187
		Tex2	15.9	33.8624
		Ecm1	15.92	17.6667
		Dennd4c	16.01	32.3641
		Nf1	16.04	19.0206
		Ecsit	16.09	18.0974
		Pofut2	16.09	1.8648
		Man1b1	16.13	19.3133
		Nedd1	16.15	16.8056
		Yap1	16.17	51.7621
		Prcc	16.19	30.9572
		Galnt10	16.23	16.0813
		Chuk	16.3	12.4832
		Gns	16.3	5.43478
		Mapk8ip3	16.38	36.3772
		Plcg1	16.41	21.0689
		Sqle	16.44	8.90052
		Rnf11	16.46	59.0909
		Eps15l1	16.5	33.3333
		Kdm5c	16.5	29.6296
		Top3b	16.51	6.84455
		Tlr2	16.55	0.255102
		Fblim1	16.57	33.7802
		Cd74	16.65	50.3378
		Trip6	16.66	46.8487
		Ttf2	16.75	41.3081
		Ibtk	16.77	24.3163
		Casc3	16.79	41.2518
		Npr3	16.85	9.91736
		Stk16	16.85	6.88525
		Stx16	16.86	43.6923
		Tgoln2	16.9	84.3416
		Polr3c	16.92	10.4623
		Plxna1	16.96	12.711
		Znf512	16.97	46.7372
		Dab2ip	16.99	55.0235
		Mad1l1	17.01	19.7761
		Ece2	17.04	7.74457
		Fzr1	17.08	24.7984
		Trim25	17.08	31.2698
		Pi4ka	17.11	9.58904
		Lrwd1	17.17	14.0649
		Slc27a4	17.2	0.311042
		Vps13d	17.26	26.0483
		Ehmt2	17.3	24.1687
		Fem1b	17.3	0.15949
		Rnaseh2c	17.33	16.4634
		Mapre2	17.37	29.3578
		Mettl9	17.37	9.18728
		Prkcd	17.4	14.645
		Hdac6	17.52	54.7945
		Znf687	17.52	33.3064
		Fam160a2	17.53	21.1968
		Psap	17.55	12.9032
		Dhps	17.76	8.38509
		Usp8	17.78	28.1753
		Gclc	17.92	2.51177
		Incenp	17.93	58.5339
		Becn1	17.99	23.1111
		Mcm3ap	18	20.5392
		Wdr75	18	7.59036
		Dock1	18.01	14.7989
		Lrrc8c	18.02	6.72478
		Sec61a2	18.12	11.8343
		Cdc42bpb	18.13	20.5143
		Lrrc8d	18.18	8.15851
		Arhgef18	18.26	39.9829
		Tusc3	18.26	12.3919
		Slc4a7	18.31	27.1005
		Pik3c3	18.42	5.18018
		Ncor2	18.47	52.9948
		Wdr33	18.49	48.5778
		Ercc1	18.54	40.7407
		Phka1	18.59	16.4268
		Ubqln4	18.6	55.2413
		Gtf3c3	18.66	9.81941
		Fbxl18	18.71	3.89972
		Plekhg3	18.71	43.7661
		Tdp1	18.71	39.1447
		Glce	18.72	9.07618
		Rbm45	18.79	30.8017
		Morc3	18.8	24.9201
		Mtmr1	18.8	20.6015
		Ubr1	18.82	8.6335
		Dus3l	18.84	25.8462
		Akap1	18.85	46.9546
		Pcf11	18.85	37.3035
		Slc39a7	18.87	27.7186
		Strn4	18.94	27.6316
		Rbl1	18.99	25.3745
		Clptm1	19.02	27.5037
		Etv6	19.04	50.1109
		Lpcat4	19.07	16.4122
		Gps2	19.12	31.1927
		Ppp4r1	19.14	16.8517
		Pcm1	19.17	53.907
		Xpo4	19.18	3.56212
		Pik3r1	19.19	16.9811
		Pi4k2a	19.26	20.6681
		Tead1	19.31	10.7981
		Nek6	19.38	26.087
		Chd8	19.47	27.1055
		Dhx16	19.5	31.22
		Tax1bp1	19.52	12.6743
		Hnrnpul1	19.54	28.3879
		Nup88	19.59	13.7652
		Thyn1	19.59	41.791
		Psen1	19.6	38.587
		Nab1	19.61	32.0329
		Tbce	19.65	2.27704
		Traf1	19.65	21.1538
		Adnp	19.71	27.9492
		Trim26	19.72	7.97774
		Atg16l1	19.75	10.7143
		Spag5	19.8	13.0763
		Cog6	19.91	1.4876
		Mrpl54	19.98	7.24638
		Tbc1d17	20.02	28.3951
		Agpat1	20.03	7.42049
		Arhgef1	20.06	38.5428
		Cul4a	20.12	17.2596
		Itpr3	20.14	10.745
		Gcc1	20.2	20.5161
		Sestd1	20.23	10.4885
		Exoc5	20.24	12.5352
		Reep3	20.24	39.2996
		Tmem165	20.32	32.0988
		Man1a1	20.36	13.7825
		Golga1	20.39	15.515
		Zc3h11a	20.43	74.4444
		Ptk2	20.53	30.038
		Znfx1	20.53	19.8073
		Lrch3	20.55	25.1404
		Sel1l	20.63	11.0831
		Ephb4	20.66	13.9037
		Fkbp15	20.69	30.2251
		Tmem59	20.71	23.4375
		Dhcr24	20.77	1.16279
		Phc2	20.85	56.0372
		Akt1	20.86	13.7037
		Smc6	20.9	21.1732
		Ubp1	20.96	26.9841
		Coq9	21.01	20.7547
		Vps33a	21.06	14.5973
		Atp7a	21.07	15.6821
		Mis12	21.08	4.87805
		Plcb3	21.11	27.0588
		Phf2	21.12	71.2538
		Elovl5	21.18	15.7191
		Nmd3	21.19	8.15109
		Ranbp9	21.23	20.8505
		Rps6ka3	21.37	11.3514
		Gsk3a	21.42	25.6729
		Ddx11	21.48	14.6028
		Ank2	21.49	43.3156
		Kri1	21.51	37.7997
		Pold3	21.53	62.8755
		Slc12a7	21.54	20.4063
		Lama5	21.61	16.7524
		Katna1	21.66	31.8328
		Agfg2	21.7	69.6466
		Ahctf1	21.77	51.1209
		Zbtb7a	21.77	30.137
		Timm10	21.78	31.1111
		Laptm4a	21.82	8.15451
		Pten	21.82	11.9107
		Bcar1	22.01	37.5
		Col5a1	22.21	66.6485
		Cnot2	22.22	42.6667
		Mapkap1	22.27	37.3016
		Riok1	22.37	28.6988
		Frmd8	22.4	29.6569
		Glt8d1	22.41	2.15633
		Riok2	22.43	17.7536
		Cyld	22.45	26.1506
		Fam107b	22.47	65.6489
		Lrrc41	22.59	17.734
		Iqcb1	22.61	3.30033
		Ndufb9	22.62	8.37989
		Gipc1	22.65	31.5315
		Stat5a	22.68	17.5063
		Slc4a1ap	22.69	43.4673
		Tfb2m	22.78	4.79798
		Uqcrh	22.94	2.1978
		Luzp1	22.96	49.0253
		Srrm1	23.17	78.2037
		Slc25a17	23.29	11.4007
		Rpap1	23.34	20.8184
		Triobp	23.39	67.4419
		Usp10	23.44	32.4675
		Akirin2	23.48	52.2167
		Htt	23.52	10.9484
		Smad4	23.57	30.9783
		Adam10	23.63	16.1765
		Rpusd4	23.75	4.24403
		Wnk1	23.75	40.6381
		Rab28	23.76	20.362
		Ppp1r11	23.78	77.7778
		Brd4	23.81	67.3684
		Ogdhl	23.82	3.16832
		Mpp5	23.87	28
		Agpat4	23.89	4.49735
		Rab13	23.9	14.2857
		Lemd2	23.94	26.6402
		Med15	23.94	11.3737
		Parp4	24.06	19.3155
		Dhx32	24.12	18.3042
		Brd3	24.14	62.3967
		Phip	24.26	36.1889
		Gtf2h2	24.27	5.31646
		Kdelr3	24.28	0
		Bckdha	24.31	9.21348
		Ccdc9	24.38	59.887
		Hmga1	24.38	100
		Mrps12	24.42	12.3188
		Iscu	24.45	19.8795
		Dna2	24.47	9.61071
		Trio	24.51	24.9919
		Ube4a	24.59	10.904
		Arhgap17	24.64	39.8506
		Slc27a1	24.64	0.928793
		Acad11	24.65	2.61905
		Ctnnal1	24.67	16.3934
		Cog7	24.69	5.19481
		Plp2	24.71	10.5263
		Sphk2	24.75	20.6422
		Ttk	24.77	38.4067
		Zfx	24.77	5.09317
		Arhgap10	24.82	27.9898
		Zc3h18	24.89	46.5897
		Hdac4	24.9	35.1476
		Mboat7	24.91	12.2881
		Klc2	24.92	26.7267
		Mepce	24.94	36.4296
		Gemin6	24.95	11.3772
		Ccdc102a	24.99	28.9091
		Spast	24.99	31.8182
		Ly75	25.02	0.464576
		Rrn3	25.07	13.0568
		Git1	25.11	44.0678
		Pdpk1	25.19	26.8065
		Thg1l	25.21	7.04698
		Homer3	25.22	24.0997
		Phactr4	25.3	47.4719
		Tbl1xr1	25.35	0.194553
		Kif3a	25.38	29.7721
		Tbc1d5	25.49	37.1069
		Pip5k1a	25.51	38.79
		Gtf2f1	25.58	43.7137
		Polr1b	25.61	1.76089
		Fam76b	25.64	47.6395
		Ppm1a	25.64	18.3246
		Mgat2	25.66	7.15884
		Acbd5	25.69	54.878
		Clk3	25.72	30.8163
		Scyl1	25.8	27.599
		Upp1	25.96	61.1111
		Col4a3bp	26.03	41.6223
		Lpcat1	26.12	13.1086
		Cst3	26.26	6.84932
		Arid1b	26.31	65.5556
		Exoc4	26.34	28.8501
		Taf9	26.43	33.7121
		Tcirg1	26.57	10.7229
		Cnot3	26.62	37.9814
		Akap2	26.68	55.9809
		Eya3	26.78	46.4552
		Tbc1d4	26.81	48.8818
		Ccdc12	26.85	33.1325
		Ctdp1	26.88	58.7929
		Ehbp1	26.97	49.3095
		Sh3pxd2b	26.97	45.6641
		Wipi2	27.04	10.3524
		Pde4dip	27.05	37.9773
		Avl9	27.06	16.5123
		Mrpl30	27.07	15.528
		Caskin2	27.14	56.3228
		Id1	27.28	56.129
		Akt1s1	27.36	50
		Clcc1	27.36	34.9727
		Kin	27.39	31.5522
		Abr	27.43	23.3993
		Rfx1	27.45	43.1052
		Rad1	27.55	6.73759
		Man1a2	27.56	14.1966
		Yif1a	27.69	24.8963
		Rcor1	27.7	48.9627
		Hnrnpc	27.76	55.5556
		Zwilch	27.76	5.41455
		Cog5	27.82	7.41191
		Slc7a6os	27.86	35.2751
		Cacna2d1	27.91	3.29973
		Osbpl11	27.92	33.7349
		Pak3	27.97	44.3103
		Fanci	27.99	11.8297
		Ppp2r5c	28.01	27.3333
		Marcksl1	28.13	90.2564
		Atm	28.2	5.92277
		Aktip	28.22	34.2466
		Ep300	28.24	32.6015
		Txnrd3	28.25	43.609
		Cc2d1a	28.28	32.2818
		Tmem14c	28.3	6.25
		Armc8	28.34	1.55844
		Mrpl55	28.36	27.3438
		Gtf3c4	28.38	12.6521
		Steap1	28.41	1.17994
		Pccb	28.44	3.71058
		Anapc2	28.48	10.219
		Ckap2	28.48	53.4413
		Ccdc92	28.49	32.6284
		Crat	28.5	11.1801
		Tor2a	28.5	14.876
		Chmp7	28.52	23.6203
		Fnbp4	28.64	35.5949
		Rnf114	28.67	32.4561
		Shq1	28.68	22.357
		Kntc1	28.7	3.93843
		Trip10	28.84	40.5505
		Pkp4	28.86	44.1275
		Ccdc88a	28.88	27.1123
		Dguok	28.88	15.3439
		Fermt2	28.88	18.4358
		Enah	28.89	52.9611
		Tubgcp4	28.92	8.25826
		Papola	28.96	27.5538
		Vps53	29.07	20.5529
		Zfpl1	29.08	40
		Rnf20	29.09	44.8205
		Atp13a1	29.11	7.22591
		Trim65	29.13	13.3462
		Smc5	29.18	25.3406
		Med19	29.21	30.4124
		Ccdc93	29.27	19.1759
		Pigt	29.41	1.08992
		Oxr1	29.46	51.4512
		Dpp7	29.55	5.0813
		Polr3h	29.61	12
		Pik3c2a	29.62	16.7853
		Lias	29.65	13.9752
		Vps33b	29.65	20.0972
		Exoc1	29.77	14.2058
		Cdc42bpa	29.78	25.2632
		Mtfr1	29.8	41.4414
		Ddx54	29.82	79.9107
		Osbpl9	29.82	39.8111
		Slc39a11	29.96	21.194
		Ripk2	29.97	22.6667
		Exosc9	29.99	21.2719
		Arap1	30.05	26.6116
		Myo5a	30.11	24.3025
		Mrps18b	30.47	31.1628
		Syne2	30.48	37.2549
		Gtf2h4	30.49	11.6883
		Add1	30.63	38.2175
		Ubr5	30.74	32.8332
		Usp4	30.74	27.5182
		Cp	30.83	5.44601
		Gopc	30.87	30.5195
		Mid1ip1	30.99	31.694
		Rilpl1	31	38.7097
		Ptcd2	31.13	3.38983
		Ptk7	31.13	10.7447
		Agl	31.22	1.56658
		FAM120A	31.39	23.1664
		Mtr	31.41	50
		Cox6b1	31.57	15.534
		Gng5	31.6	13.2353
		Rabggta	31.6	1.23457
		Kti12	31.66	3.10734
		Macrod1	31.66	16.3077
		Acp2	31.69	3.07329
		Dnajc1	31.83	32.491
		Commd6	31.84	11.7647
		Tmed3	31.85	3.22581
		Mrpl2	31.91	19.6721
		Ankle2	31.95	34.6482
		Eif4a2	32.08	6.14251
		Inppl1	32.09	46.3415
		Abcb7	32.12	21.4286
		Sos1	32.2	11.3278
		Dda1	32.25	38.2353
		Nedd4l	32.28	39.4614
		Supv3l1	32.28	12.8499
		Cdc16	32.31	5.26316
		Nav3	32.34	38.2988
		Setd3	32.47	14.726
		Kif1c	32.5	27.4705
		Clip2	32.52	35.0148
		Adarb1	32.55	35.014
		Sec11c	32.74	4.6875
		Nol8	32.85	48.6806
		Pml	32.86	47.0522
		Ddx41	32.89	26.3666
		Dhx33	32.89	12.8713
		Gfer	32.93	40.9756
		Atrx	33.01	56.3977
		Nom1	33.12	37.907
		Nmt2	33.16	21.0843
		Arhgef7	33.22	33.0496
		Elmo2	33.22	17.1309
		Rad54l	33.34	20.0803
		Ppil2	33.37	34.0385
		Mmp14	33.41	12.8866
		Arhgap28	33.43	57.2477
		Tubgcp3	33.49	19.4046
		Camlg	33.54	41.5541
		Phldb1	33.71	33.1312
		Gnl1	33.74	45.9638
		Dhx38	33.79	34.3113
		Itga11	33.8	15.0246
		Arhgap5	33.99	18.1435
		Mkln1	33.99	11.9728
		Cd3eap	34.14	69.2157
		Ccnl1	34.22	50.1901
		Fam83h	34.29	46.3953
		Fads3	34.3	9.4382
		Znhit6	34.34	18.2979
		Znf771	34.37	1.26183
		Tbrg4	34.49	16.9572
		Kiaa1522	34.55	36.8774
		Gpsm1	34.66	69.8795
		Flad1	34.7	13.5294
		Heatr5b	34.85	10.816
		Melk	34.85	38.7097
		Med16	34.86	4.12783
		Trappc1	34.9	10.3448
		Med17	34.92	12.2888
		Cald1	34.98	63.1778
		Skiv2l	35.07	12.9213
		DSCC1	35.23	1.78117
		Kdelr1	35.29	0.471698
		Hnrnpa2b1	35.36	29.0727
		Bloc1s2	35.43	9.45946
		Rbm6	35.52	46.5717
		Zmym4	35.52	29.7804
		Tpm2	35.55	28.8732
		Epn2	35.58	54.7521
		Trmt1	35.63	21.4286
		Rabgef1	35.68	44.4444
		Usp19	35.71	42.1777
		Jup	35.74	14.7651
		Ythdc1	35.93	40.4795
		Heatr5a	35.94	3.53982
		Nsun5	35.95	10.9442
		Spin1	35.97	20.6107
		Cep170	35.98	68.9041
		Nde1	36.08	33.7313
		Map1a	36.12	43.7032
		Twistnb	36.12	47.929
		Tmtc3	36.2	4.814
		Stk4	36.21	34.4156
		Eps8	36.38	48.4185
		Micall2	36.4	64.9336
		Htra2	36.41	17.1745
		Lrrfip1	36.42	56.25
		Osbpl8	36.42	35.3206
		Ebag9	36.43	11.7371
		Itch	36.46	37.9845
		Hectd1	36.59	9.4636
		Thoc5	36.7	16.1054
		Fam118a	36.75	13.1653
		Tbc1d23	36.78	9.68921
		Dnm1	36.8	25.3819
		Apbb1ip	36.83	33.1395
		Klf13	36.88	53.4722
		Isca2	36.98	24.6753
		Ube2q1	37.04	28.673
		Igfbp7	37.08	27.6596
		Cul7	37.09	15.0766
		Pcbd2	37.11	7.69231
		Rasal2	37.16	36.8745
		Klc4	37.26	3.23102
		Upf3b	37.62	72.9787
		Lrba	37.65	23.1925
		Leo1	37.68	76.6509
		Nfs1	37.71	17.4603
		Nckap1	37.79	3.63475
		Nsmce4a	37.79	43.9873
		Plscr2	37.81	1.33929
		Sap30bp	37.88	41.2338
		Fryl	37.97	13.6077
		Taf10	38.04	61.4679
		Anapc4	38.05	6.31188
		Gpn1	38.05	15.508
		Fam173a	38.12	14.8936
		Wdr74	38.14	10.9091
		Sec22a	38.17	8.79479
		Iah1	38.24	4.43548
		Pum2	38.37	27.6596
		Appbp2	38.4	0.683761
		Slc25a33	38.41	8.72274
		Med6	38.42	33.7398
		Dctd	38.44	15.873
		Gins1	38.59	2.55102
		Vamp2	38.6	40.5172
		Pex16	38.61	26.1905
		Opa3	38.64	18.3333
		Dmap1	38.74	26.1242
		Rapgef6	38.79	23.4364
		Shoc2	38.9	12.8866
		Mms19	38.93	1.50215
		Patl1	39.07	33.2824
		Tmsb10	39.07	75
		Stag1	39.1	23.1777
		Polr3a	39.26	2.44604
		Sbno2	39.28	7.7642
		Rdh14	39.35	3.57143
		Ndc80	39.36	17.9128
		Xrcc6	39.38	14.9425
		Camk2g	39.46	25.8993
		Yeats4	39.47	12.3348
		Akap9	39.95	45.4545
		Rin1	39.95	38.5696
		Tram1	40.01	16.0428
		Dvl2	40.06	45.9239
		Ssna1	40.12	21.0084
		Syf2	40.12	34.5679
		Ufsp2	40.32	4.90405
		Tbk1	40.36	6.17284
		Exosc8	40.52	10.8696
		Dlg1	40.64	55.9105
		Cars2	40.68	10.1064
		Rps6kb1	40.68	45.7143
		Elovl1	40.84	9.319
		Atg7	40.93	8.13609
		Tcof1	40.98	85.2818
		Cdc40	41.05	17.6252
		Dpf2	41.16	60.3581
		Ascc1	41.3	6.44258
		Med8	41.31	68.7151
		Ttc27	41.32	4.86358
		Cox11	41.41	14.1304
		Higd2a	41.43	16.0377
		Zmat3	41.61	86.8512
		Gatad2a	41.62	45.8136
		Eed	41.66	18.75
		Ube3c	41.67	12.8713
		Exosc2	41.74	12.1673
		Arfgef2	41.81	22.9132
		Plbd2	41.9	3.05603
		Nme7	41.97	1.32979
		Rbm10	42.04	59.2847
		Ppig	42.11	66.7109
		Farp2	42.14	40.4946
		Gmpr2	42.29	8.62069
		Pcnt	42.32	25.2398
		Sbno1	42.32	14.0805
		Rif1	42.43	44.377
		Mrpl34	42.49	4.34783
		Rufy2	42.5	30.2652
		Ifit1	42.52	3.34728
		Golga7	42.65	8.75912
		Carm1	42.68	10.8553
		Fto	42.71	15.0495
		Ap3d1	42.72	34.9794
		Fbxl8	42.73	0.26738
		Keap1	42.74	10.2564
		Slc1a4	42.91	18.2331
		Rictor	42.94	19.7243
		Gprc5a	43.03	7.56303
		Bub1b	43.05	46.4762
		Wbp11	43.12	33.5413
		Golph3l	43.14	15.4386
		Tmem160	43.16	23.9362
		Map7d1	43.28	82.283
		Dph2	43.5	21.8391
		Polr3g	43.58	27.3543
		Pisd	43.63	6.10687
		Dhx30	43.65	25.6281
		Nrf1	43.68	8.54871
		Tulp3	43.68	42.9545
		Mrpl38	43.7	10.7895
		Nup188	43.91	7.20412
		Lrrk1	43.94	9.2804
		Fam111a	43.99	17.5123
		Acsl5	44.11	3.92422
		Romo1	44.27	18.9873
		Rbms1	44.34	36.9458
		Xrcc5	44.35	10.9875
		Smap1	44.42	65
		Ints6	44.55	11.5561
		Rai14	44.63	11.2245
		Samm50	44.64	0.426439
		Nfib	44.83	53.5714
		Alkbh5	44.86	31.9797
		Ptgfrn	44.91	8.53242
		Rela	44.95	35.7532
		Cast	44.97	95.5959
		Ppil4	45	36.5854
		Vps13a	45.02	14.5672
		Chm	45.05	12.2511
		Ndufb6	45.1	20.354
		Atg4b	45.11	7.93269
		Coq5	45.15	8.8685
		Ctdspl2	45.15	39.2704
		Ndufa3	45.15	62.2951
		Camk1	45.19	23.2432
		Ttl	45.19	0
		Acyp2	45.28	13.3858
		Parvb	45.28	17.3077
		Mrpl32	45.38	23.9362
		Tm9sf3	45.4	3.05603
		Lgals8	45.56	3.06407
		Cept1	45.66	8.41346
		Mif4gd	45.67	9.0301
		Chtf8	45.69	13.2231
		Nle1	45.75	0
		Cdan1	45.76	23.0644
		Phax	45.83	46.9543
		Cox7a2	45.96	6.95652
		Aes	46.01	36.0406
		Smpd2	46.02	11.3475
		Gemin4	46.05	4.20248
		Cul2	46.21	11.9463
		Sdhc	46.27	10.6509
		Rfc1	46.31	46.0801
		Paf1	46.4	44.8211
		Auh	46.61	12.9032
		Pwp2	46.73	3.37323
		Smtn	46.75	52.7869
		Htatsf1	46.85	39.8675
		Lsm14b	46.99	50.4032
		Eif2b5	47.07	15.9501
		Ttc37	47.07	0.383632
		Znf830	47.09	60.7527
		Lamp1	47.15	1.91847
		Wdr70	47.17	27.9817
		Rsrc2	47.2	60.1382
		Igf2r	47.74	4.93778
		Cby1	47.76	14.2857
		Znf148	47.77	29.7229
		G6pc3	47.78	2.89017
		Nup85	47.99	3.96341
		Hectd3	48.01	4.24628
		Trip4	48.03	32.5301
		Exosc3	48.06	12.1951
		Hspa12b	48.22	10.6414
		Pxn	48.32	43.9932
		Isg20l2	48.34	39.3768
		Atxn2	48.37	40.7619
		Rab3gap1	48.41	14.577
		Vps4a	48.47	23.341
		Col6a2	48.65	48.2826
		Ptcd3	48.69	1.1611
		Btaf1	48.77	12.6555
		Ilvbl	48.77	3.32278
		Nomo1	48.84	2.86416
		Ndufa7	48.86	22.1239
		Akap8	48.92	34.8266
		Yy1	48.94	29.9517
		Trip11	48.96	16.2708
		Psme4	49.05	8.56507
		Cux1	49.09	51.0963
		Pttg1ip	49.22	47.5
		Ctsz	49.23	8.91089
		Steap3	49.23	9.91597
		Cobll1	49.29	58.9701
		Vcpip1	49.32	22.5041
		Mccc2	49.35	11.0124
		Rpusd2	49.39	15.2294
		Ogfod1	49.5	13.4686
		Fbxo21	49.55	4.77707
		Nisch	49.58	10.2394
		Chtf18	49.65	25.3333
		Nin	49.95	19.2213
		Chaf1a	50.01	38.1799
		Gtf2h3	50.04	15.5844
		Son	50.08	24.9382
		Dnajc21	50.13	54.6875
		Mrps11	50.31	30.4124
		Mpp6	50.43	22.6667
		Shc1	50.66	41.8525
		Hus1	50.7	11.7857
		Huwe1	50.71	22.9081
		Dctn5	50.78	2.1978
		Dlgap5	50.97	50.3563
		Elp3	51.06	2.01097
		Dbr1	51.15	19.3015
		Sh3bp1	51.17	41.3695
		Med22	51.24	25.5
		Ap1s1	51.25	10.828
		Mtm1	51.3	15.2824
		Irf2bp1	51.37	47.6027
		Mdn1	51.61	16.9764
		Heatr6	51.73	17.1888
		Tmem176a	51.83	10.6383
		Med27	51.93	13.0802
		Parp12	51.94	11.9829
		Cdkn2aip	52.04	43.6207
		Gne	52.1	1.66205
		Slc12a2	52.1	26.8152
		Rbm5	52.14	69.0418
		Mrpl47	52.25	9.28571
		Golim4	52.31	17.0977
		Fnbp1l	52.38	40.9357
		Pcbp4	52.39	35.2357
		Trappc4	52.53	10.0457
		Rabgap1	52.56	24.7743
		Herc4	52.58	1.87431
		Xrn1	52.63	23.6718
		Timeless	52.8	25.5795
		Stt3a	52.99	5.39007
		Skp2	53.18	13.9024
		Prpf38b	53.22	74.023
		Cox7c	53.26	7.93651
		Kif22	53.27	35.8586
		Rps21	53.29	7.57576
		Hspa2	53.3	5.00782
		Ppt1	53.4	0.597015
		Csnk1e	53.49	30.0481
		Dapp1	53.49	12.1429
		Nol10	53.52	35.7367
		Znf638	53.73	47.6239
		Scrn2	53.83	1.17647
		Foxf2	53.9	66.6667
		Slc7a5	53.96	10.4536
		Arhgef10l	53.98	34.5968
		Qrich1	53.99	15.2062
		Wtap	54.12	37.1212
		Git2	54.13	21.7327
		Sin3a	54.28	34.4855
		Prmt6	54.35	15.2
		Rps6ka2	54.49	12.9604
		Lsm10	54.54	34.1463
		Rexo4	54.58	43.6019
		Bicd2	54.61	24.5614
		Glrx5	54.64	40.1274
		Rbm15	54.82	38.0757
		Chst14	54.94	10.6383
		Ltv1	54.94	33.0526
		Fpgs	55	10.1333
		Mfn1	55.03	6.88259
		Alkbh6	55.08	10.084
		Tomm5	55.28	15.6863
		Golga3	55.29	21.4286
		Fbxo4	55.42	20.8469
		Jagn1	55.42	12.0219
		Lcp1	55.49	11.4833
		Taok1	55.49	37.1628
		Cherp	55.54	24.4541
		Hip1	55.8	16.972
		Pvr	55.81	20.1439
		Nr3c1	55.96	39.6396
		Tbl3	56.17	1.23762
		Pdrg1	56.53	4.51128
		Upf2	56.69	85.3211
		Ska3	56.77	40
		Klc1	56.87	9.29134
		Spag9	57.15	37.0314
		Vps37c	57.27	13.5211
		Zmym2	57.31	26.1818
		Haus4	57.44	5.23416
		Dapk3	57.45	13.4361
		Basp1	57.48	100
		Ube2q2	57.48	22.9333
		Arf4	57.52	1.25
		Mapk9	57.56	17.3302
		Nkrf	57.85	34.6377
		Diaph3	57.94	41.3244
		Sra1	57.96	33.0508
		Rasa1	58	10.2197
		Nt5dc2	58.21	2.69231
		Gnas	58.27	43.6782
		Rab22a	58.29	15.9794
		Commd4	58.48	4.0201
		Iws1	58.56	75.4579
		Rdh13	58.61	3.84615
		Vrk2	58.63	30.9055
		Tns3	58.66	41.6609
		Tnks1bp1	58.67	44.0139
		Smad2	58.71	21.0046
		Mrpl13	58.73	1.68539
		Gtf2a2	58.76	13.5135
		Mrpl28	58.81	14.4531
		Ccdc22	58.87	19.2982
		Pex19	59.11	53.405
		Osbp	59.14	37.9182
		Foxk1	59.19	48.2947
		Znf280c	59.3	16.2822
		Pias1	59.39	30.7467
		Ldlrap1	59.44	38.3117
		Xpnpep3	59.46	3.74753
		Prkci	59.61	17.7172
		Sipa1l1	59.71	37.4649
		Pak1ip1	59.74	14.0306
		Cep55	59.76	16.8103
		Map2k7	59.76	36.092
		Gde1	59.93	0.906344
		Pdcd2	59.95	21.2209
		Pold2	60.04	5.75693
		Lgals9	60.25	6.76056
		Mnt	60.27	40.2062
		Nfkb2	60.28	17.8125
		Wasf1	60.31	22.3614
		Tmem199	60.42	17.7885
		Suz12	60.51	29.77
		Bsg	60.55	27.881
		Thumpd3	60.57	10.8481
		Exoc3	60.61	9.40397
		Hax1	60.84	29.3907
		Dhx8	60.9	24.8361
		Clk1	60.91	22.9339
		Gga1	60.92	46.0094
		Med23	61.01	3.88563
		Trim3	61.06	7.7957
		Kdm2a	61.1	32.0972
		Lage3	61.12	25.1748
		Mafk	61.19	25.641
		Fam91a1	61.23	19.2124
		Manbal	61.45	55.2941
		Tjp2	61.51	51.8487
		Gstz1	61.52	5.55556
		Appl1	61.62	27.9267
		Cnpy3	61.63	34.8921
		Abhd1	61.87	5.92593
		Casp8	61.88	25.5319
		Asb6	62.03	3.5533
		Chd1	62.05	36.4327
		Glul	62.06	4.55764
		Gpn3	62.06	1.40845
		Usp15	62.37	26.1978
		Mlf2	62.41	52.0161
		Rock1	62.44	16.3959
		Ndufs6	62.46	4.83871
		Sec24c	62.53	16.7276
		Ccnk	62.6	14.0909
		Vps13c	62.63	14.9057
		Pdxp	62.66	4.72973
		Lsg1	62.73	29.7872
		Ndufa2	62.81	9.09091
		Pcbp3	62.82	26.6458
		Rock2	62.84	20.3782
		Filip1l	63.03	45.0132
		Mrpl10	63.17	18.7739
		Coasy	63.22	8.86525
		Mpdu1	63.44	6.47773
		Ndufs7	63.63	25.8216
		Ccdc127	63.72	11.1538
		Itsn1	63.86	55.7621
		Agfg1	63.88	74.5552
		Chchd1	64.14	35.5932
		Lrch2	64.23	47.1698
		Afg3l2	64.25	22.0828
		Rars2	64.3	5.53633
		Ppp1r14b	64.36	43.5374
		Gga2	64.44	46.9821
		Ankrd17	64.48	14.966
		Zfr	64.48	39.6648
		Alkbh3	64.5	27.972
		Ogfr	64.56	65.288
		Smarca4	64.58	29.0832
		Taf12	64.9	38.5093
		Lrp1	64.98	21.2838
		Nme4	65.01	15.3846
		Wdr3	65.06	7.5
		Rbm7	65.09	45.3184
		Polr1a	65.11	8.43023
		Wdhd1	65.24	23.8264
		Fhod1	65.28	32.2165
		Vti1a	65.39	28.1106
		Nup107	65.4	12.2449
		Faf1	65.45	16.4615
		Gamt	65.57	3.38983
		Dnajc25	65.89	19.7619
		Pcdh7	66.08	4.20954
		Kpna1	66.13	14.3123
		Coil	66.14	33.5069
		Surf1	66.28	11.3889
		Osbpl3	66.32	46.2985
		Cdk5rap3	66.34	6.12648
		Xab2	66.38	4.32749
		Pdss2	66.53	12.3333
		Pola2	66.56	20.2341
		Dusp12	66.8	19.4118
		Map2k6	67	14.3713
		Rab4b	67.21	17.8404
		Gcc2	67.25	15.8551
		Ahcyl2	67.26	21.2766
		Fndc3b	67.28	8.13953
		Mvd	67.38	4.5
		Flot2	67.4	3.72671
		Ate1	67.41	38.7387
		Rbm17	67.64	38.9027
		Pex5	67.68	25.0831
		Rtf1	67.69	56.9014
		Golm1	67.9	49.3766
		Ddx50	68	31.2076
		Trmt2a	68.01	13.76
		Hdac2	68.09	22.9508
		Polr2g	68.1	0
		Endod1	68.11	9.2
		Wbp2	68.2	8.04598
		Scrib	68.44	36.7895
		Actr6	68.46	2.27273
		Pkn2	68.49	32.0872
		Tap1	68.65	11.2624
		Ampd2	68.97	13.5381
		Ubr4	69.24	16.6292
		Acsl3	69.32	4.35897
		Trim32	69.36	11.9449
		Fcho2	69.44	13.0667
		Serpine1	69.53	3.73134
		Sltm	69.72	47.3888
		Dbn1	69.83	29.584
		Drap1	69.86	53.3019
		Ap1m1	69.88	9.45626
		Prrx2	69.92	80.6324
		Eif4e2	69.97	28.1633
		Flii	70.16	4.72813
		Etfdh	70.33	2.91734
		Tmem19	70.39	3.86905
		Ube2l6	70.5	3.44828
		Asah1	70.54	0.514139
		Acad8	70.59	5.78313
		Ap2a1	70.6	17.6049
		Mrps15	70.73	26.8482
		Pds5a	70.74	21.921
		Pbrm1	70.79	21.6696
		Tex264	71.23	32.5879
		Plekho2	71.32	48.7755
[truncated: 2,204 more rows]

## Sheet: Ext. Data Fig. 3
		Translation in HSCs as measured by fluorescent puromycin incorporation									RNA-seq Volcano plot with triplicate HSPCs (heterozygous vs KO, in FPKM)									Quantification of protein aggregation in PPIA knockdown cells
[truncated: 24,091 more rows]

[truncated: 1 more sheets: Ext. Data Fig. 5]
